# Supplementary material for: Genome and Phylogenetic Analyses of Trypanosoma evansi Reveal Extensive Similarity to T. brucei and Multiple Independent Origins for Dyskinetoplasty
Source: PLoS Negl Trop Dis. 2015 Jan 8;9(1):e3404. doi: 10.1371/journal.pntd.0003404 (PMC4288722; doi:10.1371/journal.pntd.0003404)
Supplement: S1 Data File — A non-redundant list of ORFs from T. evansi STIB805 de novo contigs that did not have a BLASTx hit in NCBI database. (FAS) [file pntd.0003404.s012.fas]

>TevSTIB805dn_contig1090.mage.00010 
ATGGGCAATGTAATTGTTGGAATGGCACAGCCGACCTTTTACGAGGCGACAAGTCAAGGCGGAGTTCACCGCAGTTACCG
ACCCATCACCATCGGTGTTACGCAAGAGTGCATGAAGGAATCGTGTATCAAACTCACAGATGAACATCGTGTGAGGTTGA
TTCCTGAAAGGTGGAGATGCCATGATCTTGTAGGGGATGTGGAAAGTGGAGCAGAGGGCATCGTTGGTGACGTGGTCGTC
ACAGATAGGCACTACAAGGCTAATGTGGTTGTGAACGATCCCGGAAGGTACCGCGTTTGCTACGGCATTGAAAGTGTGTT
TACTGAGTTACCGCAGTCGAGTAAGTACGAAACTTCTCCCCTAACTGTTAAAGGCCCGGAACCGAGTGACTTCACAACTA
TACCTGATGCGCCCTCCGCAGGACAGTTCTTAGCTATGAAATTGGAGTGCGATCAGTCCGTCTGCTCTGCGTGCATCCCC
ATCCGGCTGCTTCCAGGAAAGAATTCATCGTGCTGGGATGATAAAACTAAAGGTATCACCAGCACGAACTGTGAGGGCTC
CGTAACAACCATAACGTTCCCCTACACCTATCTGGAAAAGGGAGATTACCGCGTTTGTTATGGTGACGACGTTTCACAAA
GCCACATGGTGCCCAAGTGGCTCAACGTGGGCCCGGCGAACCCGGCTTTCTTCACCCCGTCCCATTACAGCTTCTATGCG
AACCAAGACACGCCTATTGTACTAGAAGTAAAAGGAAGCGATCTCTCGCAGGAGGATGAAATATTCATTCTTCCTGGTAA
GGGCATTTCCTGCCACGACCTGCGAAACGACAGTGCGCGACCAGCTCGCAAGCTAAGCCGCTTGCTGAATGGTGAGGATG
GGGCGGCCGGTGCACTCACCGACACCGATGGAGTTCTGGCTAAGTGGAGCTTCGTTGCGCATGAATATTTTGAGAGCGGG
TTAATACACAACAACACTCTCTGTGATCAGCCGGGCACATCTTGTTCACTCCAGCTGTGCTACAAACGCAGTGGCACAAC
TTGGGCTCCTGTGCGAAGTTTGAGCGTGAAGAATATGACGCTTCTGCCTCCCAACCCTTCTGTTGTTTCATTTGACAACA
ACTCCGTTTCTGTGGGAATGTACGGCACCTCAACTGTTAACGGAACTGAACTTACCGAAAAGGATGAAATGGCTGTACGG
CGTGGGAACTGTAGTGGCGAAACTGTGATGGTGGGTGTTGGGACTCCCATTGTGAATGATGACGGGACGCAGTGGGCTCG
TGTTGTGCGATTTAACGGAACCTCGGCTGATGGGTATGTCGCGTGCTACACCAAAGGGGGCAACGTCATGCGTGTCGATA
TTGATGATAATAATAGGGGAAACTTTACTATAAGAGAAAATGAATTGCATTACGAGCTTCGTGGCTCTGGCGTATCTCCC
GAACACCAACTGGCTCAGTACGAGCTTCTAGGCGTATCTATTGGGCCTCCCGACGAAGGTATGCAGGCAATAGAGGCCAT
CGATCTCATTGATGAAAGCCAAGAGTGTAATTATGCGCCGTTCTATGAGGCTCATGAGAAGGATCCTGAGTTCAAGGTAA
CAATTAAACTTGAGCCGAACACGTCCGGCTTGTTTTTTGGGAGACTTCGTGTTGCACCTTCAACTTATGCACTTTGTGTG
AACACGACCAGCTCATTGTTTCTCGTAAGGACGACAAGTGCGGGAAAAACGCTCTCTGTTTTTAATGCGACGCCATCAGA
ATATTCACTAAAACCCGTAATACCGTTCGTGGGACAGTCAATCAACTTTACATTCTTTTCCACCGCAAATCTGCGACTTT
CGACGGAGGACTCTGTGCGTATAATCAACGGAACGCTCTATGAGTGTGGTTTGAAAAACGTGACCTCAATTGGCGAATAC
AATGTAACGACCGCAGAAGTGAGGGAAGGGCAAGTGGCTGTGGCGACGGATGTCAGGTTTACCAGCGAGTACGTTGGGCA
ACGGCTCACTGTTTGTTACCGACGCAATGGTGGGTCGTATGCAACTGTGGGGGCGGATGACAAGTTGGACCTCAACATTG
CACCAATTGAGCCCATTCCCAGTAAATGGACCTCTGTGCCTCTTCAACCGCAAGCCGGTCGGACGCTTGTGGTAACATTC
CACGGAAATGAATCAAAGGAGGACATCCTGTCACCTGAGGACGAACCAAAATTAATTCTGAAAACTGGCAGTACATTTGA
ACCCTCATGCGATGACAGTGGAAATGTTGTTGGAGGCAATGTTACCATGGATGGCATGAATTCCGTGTGGACTATTCCTG
CCGAAAAGGTAAGGGAAGGAAGTTATGTCGTGTGCTACACCTCTAAAGCGTTCGGAGCGACCCTTCGTGTGAAACCCGAT
ATTTTGGAGGTCTACGAAACGCAGTCACCCAAAAGCGTTAGCGTTGGCGAGGATGGTTCCCTTACAGTTTTTATCGGTGA
ACGCTTTTACATGAAGTTTGAAACGGATGTTTCTCTAACACCAGAATTGGTATACGAACGGCAGTCAACACCGGCAGCGA
ATGACGAGGTACTTTTATCGAAGACACGCGACTGCAAGAACCCCCTCACAGCCTCAAATGTAGCGGCTATACCAAAAGAC
TTTGGCTTCGTTGAGAAAAAAGACGATCCAAAGGGTGCCTACTTGCATCTCGTAATGGGAGGGGAAACTGAAATGCCTGG
GGAGTTTTACATCTGCATGCGGCGTAGTAATCGAGAGAGTGACCAGGCGTTTTTTGACTTTGAGACGATTGGTGACCTTT
TCTCTCCAGCTTTCATCAAGGTAACCGAGGCACCAATATCGAACTTCACGATTCGTCCTCCAGCTCCGCGTGCGTGGGTT
CCCCAAAACACTCTGAGTTTTACTTTTGGTGGCCGATACAATAACACGAACTTCTCCAGCATTTTCTTCGTGACGAAGAG
CGAAAGCAACAGGGTGGACAGTGACCTCATAAACAACTGCTTTCGTCCTACAAAGAATGAAGCAATCCCAGACGGAAATA
TACAGCTTCTTGAAGAAGGCTTACAGGTTGATACCTCTACGGGAGTTATGAGAGCCCCATTCGAAAACGGTGGCAGTTAC
CATCTCTGCTTCCGCGTGGGGACTGACGAAAAGTCGTACGCGGCTCCAGTGTACAGGTTGCCTATCGCAGTAAAGGATCC
GTCTCCCAGAAATTTCACCACTGCTGAAATCCTCCTCGTCAACATGCCGTTCCAAATTACCTTCGAGGCGACGGACCCTA
TCTTTTCCGAGAAAGAATTAATGCAAAATGATGTACGGTTGGTCACCGTTCAGAACGATGATGTGACGGAAAGCGGCAGG
CCGAGTTGTGTCAACAGGACCCAAATAGAGGATATTAAAGTTGCCAATGGGAAGTCGTGGACGAGAGAAACGGATGAACG
TGCGAATTGGACCACAACCGTGAAGACCAAATCCCACCTCCTCGTATGCTTTCGCGTAAGTGGACAGGATGAATACTTTT
CTGTACCGAACTCACGGGGAGGACACATCTTTTCTGTTGGTCTAAGTGGAGCGCGACGCTACTTTGTGGATCCGAGTACT
CCATACATGGGGCAACAAGTGAACATCACGGTGTTGGGGAGCAGATTAGGCTCTAGTGACAGGATAAAGGTGGTTGAAGT
GACAAAGGAGGAAAGCGAGAATGCTAGCGACTCGGTATGCTATGGAAAACCATATGAAGCGGAGAGTGAGAACGATGGGG
GTAGTCCGAACCACAATGGGGGGCATAGCGTTAACGTGGTTAGTCCCTCCCAAACGTGGTATCAGCTGCGTGTTAACAAG
AGCGGAAGGTTCATTGTGTGCTATAAAAACACGGCTGTTTCCAGCGAGTGGGATCGGCTGCCGGATCTGCCGTACTTCGA
TGTTGGGGAACCGCATCCAAGCGGCTATGAGTTGAGATCATCATCCTTGTATGTCACAGAGCAAACTTTACTGAACATCA
CCGACACCGAGGGGAAACTTGCGCACGGTGACAAAATTAAGCTTGTGGAGCGCACTGAAGCGTCCAAGAGATTTGTGTGT
ACAGAAGAGGCTTCCGGAAGCAAGGCAATTGAAGTGCTGGAACCTATAGGGAGTCATAGCAATGCGAACGCAGCGGCATA
TCGTGTGTGCGCAAAAGAAGCCGTTACTGTGGCGGTGTGCTATGCGCTGAAAAATGGGACGTGGGCCGAAGTACCAGCGC
AGTCATCCCCTAATAGTTACGTGTTTAAAAATATCACATTCTCTGCTAGCCCCTTCAGCGGCTTCATCTTTGAGCCCGAG
TCGCCCCGTCCGTTTGAACTTTTTCAGCTATCATTCAACAGCAGTGTTGTGGATGTAAGTGCCGATTTCGTGAAATTTGC
ACAAGGTCCACAGAGGAGTTGTGACCCAGATCCGCCTTTCGTTGCACCGGCTTTTTACCACAAAAATAGCACACCAAACA
GATTTTCCGTGGCAATGGCGAAACAGGGGTCCTATCAGCTGTACATCGGCACCAATGAATCCAAAATGGAAAGGGGTATC
GCGCATCAAGATCGCATCACCATTGCACCATGCAACCCATGCGGCTTCGCGCCATCATTCGGCTTCATTGGCAGCAATAT
TACCTTGAAGTTTAAAGGTGCTAGTAATGGGAAGGTATCTGGCGGAAAGAGTGGTCTCAGCCTCAACGACACCATTATCC
TTGCGAATGTTACATCAGAAGGGGATGGAAGATACCCCTGTGATTCGCCGGAGGGCCCACTTGCATCAAAAGAATGGAAG
GCAACTTCCGTTGACCACACATCCGGCACCGCAACGTTCCTAATCCCTTTGGAAAAAGATGAACGGTACGTCGGAGACTA
CTACATTTGCTACAAGAGGGCTGATACGCATCTAGGTTACTCCTTGGTTCCCGTTGGGAATACTCTGAACGAATCCACGT
TCTCAGTTTACCCTGACTTCATATCGACAATGGAAATGTGTCCATCTCAACCTTTATTTCTCGAGACCATGACGTTTACG
CTATCTTATAAAGAGGCGATCTATTCGAAGATTCTATTTACCAAAGAGGATGAATTTTCGCTTAGGCCGCAGGGTATGGA
TTGCAGCGGCTCCACGACACCTGAAGCGGAAGATGTGATTCGACCAACCCTCAACAGTTCGGTGGTGGGCAAAGCACAGT
GGGAAGTGTCTCTGCCGAGTGGCCACAGCCATCAGCAGTACACATTATGTATTAAACCGCGGCATTTTGATAGAAACGTT
GATGTAATGCCTAAAGTGCTGTCTGTTAAGGCGCAAGAACCAAGTTATGTCGTTTCGGAGCCACCCCTTTCCCCATCGCA
GCAAGGTCCATTCAAAATGTTTGTTTACGGAAGGAGTCTAACAAGTGATGACACAGCCTACCTGGTCGCAGCTACAGAAC
CTTGTAATGAGAAATGTGGGGAAACTTTAGCGCCAACGCAGCTTCCGGGAGCAGAAATGAAGCAACGGTACATGAATGAA
TCGCTTGTTGAGCTGACAGTGAAGAAGATACCCACTGAGGACGTGGCGTTGTGCTATCGCCGCAAAGGACGGGGGCTTGT
GCGGTCTGCGTACTTCCTTATGCATAATACCGTCCCGTTTGATTACGTCTGGGATTTTGTTCCCCGTGTTGGAACGAGGC
CTAAGTTAACTTTTAGGGGTAATCAGCTGTCTGAAGGGGACCGCATGGCGATCGTGAAGCATGGCCGAAATTGTGATCCA
AATCTTGCGGATGCCGTCGGCATATTTTACAGTTTGGGTGCAGACTCCAGTTGGGCCACCTTTTACCTGCCTCTCACCAA
CGCTGGCGCAGGTCTGTACACCGTTTGTTATCGTCGCAAACACTTGCAAGACTACGTGCAGATGCGACAACCGCTGGAAG
TATTTCCCGGAGGCCCCTCAAGGTACCAGACAAGCAACAACCCGATGCTTGGAAGAGCAACGGAGGTGACTTTTCCCAAT
GATACGCACCAGCCCTCCACGGGTGACGAAGCGATGATTACGTGCCCCAACTGCAATTGTTTCGATGGTGAATCTGCCGC
GCTTCCGTATGGCCAATCATACGGAATCGTCTCTGAAGCTGGGGGTAATATTAAACTGCGTGTGGGCATGGAAGCGGCCG
GTGAATATCCCGTTTGCTACCGTGTGTCGGGAAGCGGGTTCGCACAAGTTGGGGCAAAGCCCATTACTCCAGTGCCCAGA
TGGCCAAATGATGCCAAAGTGTCTCCCTCACCAACATATCAAGGCCAGCGAGCGAAGGTAAAGGTACTGGGAACCACAGG
CGATGAGTTGACGGTTGGGAAACCATTTGAAGACGTACGCACCACGGGTAGTGTGATGATTGTTTCTGCAGAGAGAAAGT
GTTGGGAGACGTACGAAGCAAACGGAACGGGAGTTTTCTCCCACTGCGAGAACGTTAATCTTACTGACTCTGGCAAGGAT
GAATGTAGTCTACACGTGCCTTCGCTGGGCCCCAATGTGCCCCCACAGGAGACTGTTTTCCCGCTTGATTACACCGTGTG
CTATAGGGAGGCCAACCAAAGTGAGTTCGTTGCGATAGTACCTGAGGAAGGCAATTTGGCAATTCAGAAAGCAGACCCAT
CATCTATGGAAACTCACCCAAAACTTGTATCAAGTGGAATGAAGAATATTAGCATGAAATTCCCCAACGCGGCACCTGGT
GACACGGCCTCCATCGTTAAGTTTGAAGGACCTACACTGAATATCAGCACCCCCTGTGACAATACAACAAATGAGGTAGC
AGTTGCCGAGAGCGCTTACCCAACGTATCTGTTTGGCCTTCCGTCAGCTCTTGAGGAAAAGTTGTTGGTTGTGTGTTACA
CAAAGGCGGAAGGTACGGTGGCAGAGGTGCCGCAGTTGTTGGAGTTGCAAGAGCCTAACCCATCCGGATGGGAAACTATC
CCACCCAACGATACGGTGAGATTTCGTCAGTATTTCAATATTTCTTTTGGGGGGGTCGGACTTGACCCAGCGGAGGACAG
CGTCGTATTCAGTGATGAACCGTGCGATTCGGTTTCCTCACTCAATTCCACCTCCCAGAAATTTTACCAACGGGTAGGTC
AATTCGCCGTCGCCGAAAACGTGGAGGATGAATCGCGCTTAACCACTGTGGCGCAACTGGTGGCGCATGAAGATGTTACG
CGGGTGTACGTTTGTTACCGCCGCGGTATGTCATGGATCAATGTTGGTTCTCCTTTATCACTAAAGGACCCTGTACCCCA
AAGGGTGAACTTCACACCACCTATTGGCAAAGCCCGTGTTGGACATCACATTTACATTAAGCAGGAAGATGGCAAAACCA
TCGATGGGATAAAATTCGATGTAATCTCTGCATCTGAGCCTTCCCCTCAGTCATGGTGTCACAACTACACCGCTGAAAGC
GTGCTGGAACCACATCTCCAGAAGGTCAATGAATCATTTGTGGAAGTCCCTGTGTGGAGGACGGGGGGACCTGTACGTTT
GTGCGTGCGAACAAGCGGGGGCGAGTCATCGGACGTGTCGCTCACACCCACGGGAAACATTTCGGAATTGCACATTCTGG
GCCCCAACCCGGCGTCGTTTCAATCGGAGCCCGCGCCTCCTCGCGTGGGGCAGCAAGTAACACTCAGGTTTAAATTGGTC
GACGAGCCTGGAGAAGAGGATTTGGTGCGTATTGCTGTGCCCAACGCAACGGTGGGGTGTGATAGCGCGCAAGCAATTGT
AGGTTTGAACGACACACTAAGGGTCACAAAGTCTGGAGAAAATGAGTCTGTGGTCACTTTAATCAGCACCAACGACACAT
GGAACTACTCAAGTTTTGTAACTCCAGGACGTTACTCGGTTTGCTACTACAGCGCCAATGAGGGACAGTGGAGCCTGATT
GGTGGTTCAAGCACAACCGGTGAGATTGAGGTTAGGCAGATGGCTCCGAACTCGTGGAAGTTGCAGTCGGACGAGGCACC
GCACACCGGCGAGTCGTTTATTCTACAGTTCAATGACTTAGAGGGGGCTTTGGATGCCACAGGTGATCTTGCTTGGGCCG
TTCCTAAAAACATGTCGTGTGGTGATCCTCTCGGCAAAAATTGTCTGGACTGCATTAATTTCAAGCTGGATAGGGATGCG
TCAACCAGCAATACAACGTACACAACTCCTTCTGTCTCATTTGTGGGTGGGGAGTATAACGTCTGCTACCAACTGCGTAA
TGTCACGCCCATACTGCTGCCCGAATCGCTGACAATTAAGTCTAACGGTGTGAAATGCATCATGGAATCTAATGTGACGG
CGGGAGAGTTTCAGAAGTTGACATTCTTTCTTGAGGATGGTGCCACGGTTGGTAATGAAACTTGGCGTGTCTCGACCTAT
GACCCAAATGTGCTGGACTGTAGCCACAACTTTGAGCCCGATTTCGTGGAAGGGCGCTCCGGCTATCCTGTGAAAAATGA
AACGACTATGAGTTACGATGTTGAGTGGCCCGTTTCGATGACGAAAGAAAAATATCGCATTTGCTTCAACAACAGTGGCG
TCGGACAGCTCGTTTGCCCATGCACACGATTTCTCCCGTGGGGAGGTGATTGTTACTTGTCGGTATTGAAACCCAAGGTT
GCGGCAAAGATAAATCCCAAGCCAGTATACGTCGGACAGACGGTAAAGTTGAATTTTTCGCTTACGGACGGAACAACGGA
TGAGACCCTCAGCAATGTAAAATTTGTGAAGTACCATGATGGGTTGACAGTGTGTAACAACGCTAGTGGTGATACACACC
GGCTCTTTGATGAAAAGAGTATGAAGGGGAATTTGACTGATAATAACATGGAAATTGAGCTGGACCATTCACTGGGGCCC
ATGGAAGTAATAATATGTGCGAACCTTAGCAGCAGCTCTCACTTCACACGTGTTTCCCTGGAAGATGAACCAGCGTCATC
GCAGACGTTGAACGTACGGCCGTATCTGAAATTAGGGACTTCCCCTGAGGAAGAGCACATGATTCGGGCAGGGAGGACTC
TTCAACTTACGTTCGGGCACGCTTCTCGTGAGGAAGATGATGTTGTTGGAGATGATGATGAAATCACATTCGTGCGAACC
CCAGAGGAGTGCAGGGAAGCCAAGATCAGTGGAAACGTAATCAATAACTTTTATTCGGGTGAATGCTCCTTCAGCGCCCT
TCCTGCAAAGGTGAGGCAACCAAACAATGACACGAAAACATCGTCGATTGTTGCCACGTTCGAGAATAAAGCTGAAACTG
GTTTGTGGTATGCTTGTTACAAACTTCAAAGCGGGACGTGGGCGCCGGTATTTCCGCCAATTAACCTGTCAGCTTCAGCG
GTCCAGGGTTGTTCGTATTCTTTCAACGGAGAGGCAAGAGAGAAAAAGGAAAGTCGGAGGGTCTTGCAATATGTGAAGAC
AACAATTCGTCCACAGGCAGGAGCGGAAGGAATTTTCAATGAGGGGGACAAGCTCCGAGTGGTTCCCAAGAAAACACCCT
GCTTTGAAAGTGACGGCACGATCTTTGAAGCACGTGTAACCATGCAGAGTGGTGCAGTTGCTGCATTAACACACGTGCAA
AACCCCGGTGATTACAAATTTTGCTATCAGTATGGTGACACCGGTAGTGAGGCTGTCTCTTGGAGCCCGGTGTGCGAAGC
GTTTGACGCAACACCCCGATCACCGACGGTGAAACACGACGGCTGTCTGCGGCTCGGCCAGACCTTGACATTCAACTTAA
TGCACAGCGAAAAATATACGTTTAATAGGGAAGAGGTATTACGTTTTGTCTCGGGGAATGATGAGTGTATAGACGTTAAC
GGCAAAGAAACATACTCCACAACAGTGAAGATAAGCGGAGCAGAGCAAACAATCAATGGAACGGCAATTGCGTCAGAGAA
CACTTCATTTACGACACCACCGGTGTACCTGGGTAACGGAACCCAGTCGCTGCGCCTTTGCTACAAGGACAAGGACGGAA
ATCACTTCCTGGTTCCCTTCGATATGAACGGAACCGACCTGCTAGACGTGGGCGTCAGTGGTAGTATCATTTCATCCGTA
TCAAAGCAGGGGTCGTTAGTCGTAGGTGAGCGGCCACTGGTGTCATTTATCGCTACCACAGGAAGTGTGGATCATGGCCC
TGGACTGAAACCATATGGACCGAGTGTACCATTTCCATACGAGTATGGTCCAGAATACAACGGTAACTTTGATGTTGCTA
CCGCGCTCGTACTTGAGAACCCTGCATCTGATTATGGTGGGTATTGCTTTATGCGCAAAGCGTCCGGTTCTGGTGTCTAC
GGAAATGCAACCAAAACCGTCGGAGCAATTGAACCCAAAAATAAAGGAATATACCTGTTTTGTTATAGATCTGTTGGCTG
CAGTGTCGAAGATGTAGGAGCATCTTTTAGGGTGTATGGCCCGAATCCCACGAACTGGACATCCAACTTAACCCCCATTC
GTCGAGGGCAGTTGTTCGACCTGGATTTCGACCCTAACAGTGAGGAAGATGACTCGACGTTACTCTCCGAAGGTGACCTC
TATGCAATACAAAAGGAAGGAATATCTTGTTGGAACTTATTGGAAAATGAAGGGGCTGCCGTGATAGGAAAGGGGAATCG
GACGAAGGCGCACAACATAATAATTCATTCGGAAGCGCCGTCAAATGATGACAAGCCAAGTGAAAAGTTTGTTGTTTGCT
ACAGGCTGAAGGAACATACATGGACAGAGGTGGCGAACAGACCCCTCGTGGTTGAGCCTGCGAATCCCTCCAGCTTCAAT
GTGAAGGGCGGTGCAGCCCGAGCTTTGCAAGTTAATACGATTGAGTTTCGCGGGACGAACCTTGGTAAAAGTGACCGTGT
GAAGATCGTACGCAGCAGTGATTTATGTAGTAACACCTCTGAGCCGCCTAACGGGATTACGCCCCATCCACGTGGGAATG
ACAATTCCGTCTCCGGTGCATCAAGTGGATGGCCGGTTGCGTCTGCCACAAGTGATACAGCTCTCATAGTCATAAGCTCC
GAAACGGCGGGGGTGTACACTGTGTGCTACCGCCTTGCTGACGATGCTGCATGGACGCAAGTGTACGGAAATCTTACTAT
CCTGCCGCGCATCCCCGTAACCGTATCACAGACGCCGGAGGAAGCGGCAGAGGGGCAGCTATTTACTCTGAATTTCACCG
TCGGTGATGAGCTGCCCAGTGAAGGGGACGGACTGACGGGGCATGACCAAGTAAAGTTGTATGTGGGGAACGTCTCGTGT
GCACAGCCTGGGAGGGATCCAGATGTAATCGCAACCTCGCCGTCTCGTACAGACCACCTTCCATACAATCTAACCTTCCA
GATGGCTTCAGGAACAAGGGGGGAACAAACGTTGTGCTACGTGCGCAACGGGTCTGTTGTCTGGGGATTTGAACCTATTA
CAATTCGCCCTAATCCATGGAATCTCATCACTCACCCAATGGCACCAACGCCTACGCGGGCTAATCACTTGGTCAGCATG
GTGTTCACGGGTTTTGGACTTGCATCAGGACCTGAAGGAAAAGCAGACGAGGTGAGGCTTGTTTCTGCTCGGAACCCCCG
TGGGGACGAGTCCTGTTACCAGGAAGAATCAGGTAATTCGGTGCATTATTATCCGCTGGAGGCGAATGGAACCCATTTTG
TGCAGACGATACGGATCACACCGCAGTGGATGGGGTCGTATTGGGTTTGCTACAAACTCAATGGTGGTAAGTTCCGCATG
ATGCTGGATAGCGAATTGAAGGTAATTGAGCCAGATCCCTTTCATGCCATGTCGGCGAAAGGGAGCACAGTCATGGATGG
TGAACTAACAACTTGGGCCATTATGTCAACTTCACCCCCTCCGGAGACAGCGCTAGTTTTCTACAGCTCCGAACGGTGCA
ACGACTTTCGGTATTATGAGGATCCCGGAAACGCACTTGGGGAGTTTCCCCATGACGTGGCATATGTGAAAGGTTCGTCG
GCATCACTTCGTGCTAGAAAATCAACAGGGGAAGATGAAAGCCTCTCACTGTGCTACTTGGAAGGTGGAGTAACATCATT
ACTGGTTGAGAAGGCGATGCGGGTGATACAAGGTACCCCTCCTATCTTAAAAGAACCAGTACAGGCAATCGCACGGAACA
TATTCAATTTCACGCTTGATGTCGACCCCACAGACGCGGACTATGTTGTCCTCGTGGATAATCCAGCAGCTTGTGTTGGC
CTGGATCCACCAGCGTCCTCTAGTGACCTCTTCACGTATTTGGAGCCTGCGAGTGGAAAAGTAAGAGTTACGACAGCAGT
TGAGCGAGAGGGTACGTATCATATTTGTTATTCACATCCCACAGGTGATTGCCAGGTAGGCGGTTCCCGTGAATGTGCTC
GTGTCGTGGGTACCGTAATTGCTACCGCAGCCGACCCGTCCGGCTGGTCGGCGGATCCAACTACCGTTTACACAACTGAC
TTGTTGCAAATAAAGCTCTCGAGGCAGCACATCAACGCACTACTGGGCTTCAGAAGTGTGTCCCCACCAATTGCCGAAGA
AACCTTGTGGTTAGTACCCCTCGAAGATAAGGAGACAACAAATATGAAAGACGTTGCATTGGCTTGTATGTCAACTGTGC
ATGGCGGAGGTACGCCGATGCAACCCAGCGTACATCAGAAGGATTTGTGGACAGTTCGAGTAATGAACGAGGGGTCGTAT
GGGCTTTGCTTCTTACCCATGGGAATGGAGTTGCCCGCAATTTTCCCACCAAGGTCCTCCCCTGGACCTGTGGTTCTCCC
ATCCGTTGTCGAAAATGTCACTGTTTTGACAACCCCATCCCTTGGAATCAATTCCCTCTTTAATTTAGAGGGAAAGGGAC
TGACTACGGACGACGAAGTTGTAGCTGTAGGGACATCTGGAGTAACACCCCCGAACGACGTTTGTACGAACACGACCTAT
AAACCGCGTGTTAACGGTAGCTTTGCAATGAAGAGAGGACAAGGTTTGCATTCCCTGCTAGTGGAGTTTCAGTTCCCAGT
CTTGGGGCGATACGTTATCTGCTTCAGATCGAATATTTCTACAGGGGATATGAAACTTATCACCGCCGAATCATTTGCGG
TGGAAAACTCGCTCCTAACGTTTAATGCCCTTACCGTTCCCCTCGTTAATGTCCCTCTGGTACTGGAGTTCCGGGGCGTT
GGACTGGTCGAGGAAGATGAAGCAGCGCTCGTTGCAGATACTGGAAAAAAAAATGGTGACCCCTGCAACACCGGTAAGTT
TAAACGGGTGGATAACGTAAGTGGTGACGGCGCTACTGCTTTTTATAACTCTACACCACATGAAGCCGGAAACCACGTGG
TGTGCTTCAGAAAGCAAGACTCTTATATCCTACAGCTCCCCACACCGATTTCCGTCGCCGACAGAACAGCAACTAAGGCA
GAGTTTAGAACTCAACCCGTGTGCAAAGCCTCCAAGAAGTGTTCGCAGCAGCCACTTGTAGCGCTCGTGAATTCCTCGGG
AGGTGCCGCGTCAGACCCGACTGCCACTGTTTATATGCGTCTGAAAAATGAGGAAGGAAAATACGTTGATGATTTGCTCA
GCGGGGGAAATGCCTACAGCGACAAAGATCACAGCACGTTCCAGTTCCTTGAGCTTGCCGTGTCAGAACCGGGGACGTAC
GTCATGGAGGCAAACTTCAATCTTAGTGGTGGAGTGACTATTCGTGGATCTTCTTCATCGTTCAAGGTGGATAGTGACCC
CAATCCTGTAGACCCGGCAACTCTCTCTTGTATTCCCAAAGATATTATTCCACGCGCTACCTTGCCAGACGGGACGAGTG
ACATGAATGTAAATGTATCGTGCAAAATCACCGCAGGGCCCAATGGCTCTCCTACATCTTACATCGTAACGGTGACTGGT
GGGAGCCACACCGAAGTCACACCGGACAAGCCTAGCGGAGGACCCCCAACGTACAGCTTCACTGCTTTTCCGCCCCACGA
CGACCCGAAGACCGAGTTAATCTACATCACCGTTACGGCAAACGTACCGGCTGGATCTGTGCCTGTCAAGAATTCTCCGG
TGCGGATGTTCATTGGGTCTAAACCTGAACCTGAAAGCACGCTCCAGTGTAAGTCGAGTACGGTAGGGCTGCCTCAGCCG
TGGATGGTGCGCCAGAAGGACCAACTCAAGTGTAGTGCGCAAGGAAAACGGAAGATTAACGGGACTGAGGAGAATGTCGT
TGCATTACCCAAGTACTTCCATTTTGTGAAGCAATATAACAATGATTCAGTCACGAATAACCCCATAGCCATAGGCAGCC
ACCCGGACAACGAGGAAGGCGCGTACTTGTTTAACGTGTCCGTAGATAATATATCGCAGTCAATTTCCGTTTTGGGTTCA
ATTTCCAACGACGACACCAGCGGTGTGCAGACTCCAATGAAGGGAAGCCCGGCAAGTTTTGCTGTGATTGGCGATCCGAG
GAAGGGTGAATCTGGCGTTACATGTGTTTCAAAGCGGACAAGTTCGGAGCACTGGTACTCTCCATCGGAACAGCTTCGTT
GTACACTCACTCTGGTCGCGGATGGCAAACCGGTTTTGGGCGTGCCTCACGATTTCGTTGTGAATACGCCCGGCGGAGGC
GACGTAAAACCAGATGATGTTAACGCATTGGGATCGACACTGTATTATTCTGGCACCGCGCCGCCGGCTCCCACTGCAGA
CATGAAGATGACGGAGGAGCCCGATTATCTACTTAGTTTCACGTTCCTATACAAACCCTCAGACACCCCCGTTGCTTCCA
CGTCTGCAACTCTTGTGTTTGTGCGCGCAGTCACAGTGCATAACGAAAGCAATAGCACCTTTACGTCTCTCACGCTAGCC
GGATCGGGATTGAGCACCGGGCATCGTTACGGAGCGAGGCGCACTTCTGACTGTAGTCAAGGTGTGGAAGCCACTTCAAT
TGTGAAACCCGCAGAAAATGAGTCAGGTTCCCTTCACATGCAAGTTAATTATGGGGGTGGGCTATTTTATCTTTGCTTCG
CACCAAGCGATCGCACAGAGAGTTGGGGAACGCTAGTGAATGGGGTGGTGGACAACTCGGCACCGGGGGATGCTCAATTG
GACACCTGGTTCTTCTTACTTATCGGAGGAGTCATATTACTTTTCGTTCTTCTCGTATTACTAGTTGTCCTTGTTTGGCA
TCTTTGCAAGGGGATGCGTCGGGACTCTAAAATGCTGAAGGATTTTGTGTACATGAGGCCCCGTCCCAACGACCGTTTCA
CCAGCGCGGCGCCCGGTACGCCTGCAGCATCTCAAGCGCTTAACGCTAGTGGAAAGGTTCGTTCACTGTCATTGAGGAAA
AATAGTGGGGGGAGAAGGAACGGCAACCACTCGCGCACCGATGATGGAGTAAACGAAAGCGCCAACACCAACTACTCGGT
GGTGGAACAGGTTAAAGCTGATCCTGCCCCGATTGTGATGCCGAACACGAAGCAAGTAAAGGAAGTGGCAGCAAAGAATC
CGAGTGGGGATGGATCCAAAACTGGCAGCACAGAAACATATGAAATGAAGATTATTCCAACGGTACCCCCGCCTAAGCCC
CCACCTTCTGAAGCCTCAGCATCTGATGCGAGTTTGAGAAGGGAGCAATCAACAACCGATAGGCAAGGTTCCACTTCAGT
TGGGAGTGCTTCCACGGCGCAACCGAAAGACGACCAACGTGGTTTACCTCCAATACAACCAAGACCGCCACAATTAGGGT
CAGCCCAGCAACCGAAACCACTGCCATCCATCATACCAACGACTGATGCAACCACTACGGACACCATAGGGGACAGTACA
AACGGGAATCATTCATGGGTCGGCCCCTTTAGGATAATGGGTTACACATCGAGACCAGTCATTAACCAGGCACAACAAAA
CGACGACCTGCGTAAGGGTCCACCACCAACACCTCAATCGAAAGCAAATGACACAACAGCAGGGAACAAGTCGTAG

>TevSTIB805dn_contig1105.mage.00040 
ATGTGGCAAAATCAACTGCAATCAATATTTGCCTTCAAACAAAACGTTCCGATCAGTTTCCCAACAGGTGCTACCCTTGT
TGTGATATCGGAGTTGCCCCGAGAACTTGAAACATATTTAAAGCTCCGTTCAGTCAGAAAAAATGTGGGGGTGGTTGCAC
ACGGTGCTGCTGATACAGATTCTACGACAGTAATGCACCCCTACGGAGCCATTGCAAAATTTCTTTCAGTGGAATCTCCC
AACTTTCCTCATCTCCCCAGGAATATGAACACATTCAACAAACATTTTCCTCATGTAAGGAGGGCAAGGAAGCCCTTTCA
AGCACTCCTCAAGGTTCATCCAAGCTACACGAAGACAGTTTTTGTAAGGCTTTGTAGCACCAATTAG

>TevSTIB805dn_contig1114.mage.00010 
ATGTGTGTGTGTGACAAGGTCACTGCTGATATACCGCCTTGTGATGAAAAAAATTTATTAGTTTTACCTCTTTACTTTGT
TAAATTATGCAGTTTATTTCTAGTTTTTCTAATTTTTATACTGATGTTAGAACTTTTGTCAGGAGCGGATGCAATCGGAA
GCTGTTTGGTTTGTCTATCCCAATGTTTTTTACTTTTAGTTACAGACGTAAGTTTTGTAATTGGACGCTATTTATCAGCT
AAATTCTTTATGTTTGATTACTGTGTTTTCTTCATAGTGCTTCAAGTGAAAAAATTACAATTTTCAAGGAGTTATTAA

>TevSTIB805dn_contig1119.mage.00020 
ATGTTGGCAATTGTTAATATATATAATGCGTGGAAAACTTATGCATCACCTCAGACATGCACAATTCTTTCTCTTCCTCT
GCCTTCTCCTGCTTTTTATTCCTCATCCTCACAGTTTAATGTTATGATCCACCATCAGATAAAACACTACAGTCCACACC
ATCACATCCTCTGTTTTATCTATCTATTTTTGTGTGAAATACGGCGCATCATCTCCACGTTTATTATTTCCTTCTTTGAA
GTGTGGGCTGGCACGGATATTGTTATTTTATTTTTTTGTTTCCCTTCTTTTTGTCTAGCGTTGCTTCTACTGCAAATAGA
ACAGTGA

>TevSTIB805dn_contig1123.mage.00020 
ATGTGTGCCGTTTTGACCCGAACTTCTTCATACTCTTCACCGGAAAAAGTGGAAGATGAAAGTGTATGCGTACAAACTAG
AAGCGAGTGTAAGGGCCCCGAGTTAAATGTAATGAAATCTCATAGTATCCATACACCAGAAGCCATTACAGTATGGAAAA
AAAACATTTTCACTATTATTTGCAACACTGTAGCTGTGAGCGTTACTACGTTTGTTTTTCTCGATTTGAGTAGGTGTCTT
GTGCTGTCTGCTACAACCACTTCTTGGCCCTCACACAGCGAAGAATGTGCTCTGGACGCATAG

>TevSTIB805dn_contig1123.mage.00040 
ATGCCTTCAACCGCTGAGCACGAACTCCAGTCGATATTCCTCACAGTAGGTTGGGGGGAAGGGGAAGCATGGGAAACGTC
TGGGCGGGTGGCCGTTGCGATTCAAATGCAGGGGATGCCAGCAGCGAGCAACTGGATGCAGAGCTGTAGTCCTCAACCTC
CTTTGCCGATGGTAAAACCAGCAAACTTCCAACACGAAGCTCTTTGTTACTCCAATAGGAGAGAACCCCGGCTCCTATCG
CCTAGCATTCTCCCTTTTGTGTACGATGCAACATCGGCACTCATCAGAAATGCGCTCCCTCATATATGCTTATCGCTGGT
ATCCACCTCGTTCAGCTTCTGTAATGCCCATGTGTAG

>TevSTIB805dn_contig1124.mage.00020 
ATGCAGCACTCTAAAGCAAATCAGAGTCCATTTGTCAGACTGCCGATACACCACGGCAGGACTGTGGCGACAAAGGTTGT
GAAATTGACAAACAGCGGACCTCCGAGCTGGAATTTCAAGATTACAAAAACTGACAGAAATAATTATCTAAAGCAAGCCA
GGAAACGACCAATCAATAACACCGAACCGGAAAGAGCGGCACAGCCGAACAAGACACATTACCGATTTGCAAATGGCCAG
CCGGCTAAACCTGCGCGAAATAGCGCGGGACGCAATTTATATAAAACAAATCACCGACGTTGTAAAACCAGCCGGCACCA
GGCTAGGCAGTCGGCGTTCGCACCAATAGCAAAACTTAGTTAA

>TevSTIB805dn_contig1133.mage.00010 
ATGTACCAGGTCATTTGCCCGGCTGCTGAGTCGCCGCACCTGGCGCCGATGGTCGAACTCTTTCCGCATAGAAAAGCGCC
GGTAGTTTTAGTTAGGCCTGCCGCGTCCTCTAGGGCGTGGATCTTTAGAGTTTGCTTGTTTTGGTCCGCTTGCTGTGCTG
GGTCCGGGTCGCGGCGCTTCGCTGCCGGCTCTTCGCATATGTCTTCGTCGCCGCCTACTTGGCTATATTGGATTCTGTGC
CCTTCGGCGGGCGGATTCGTTCCTGTCGCCTGCGTGCTGCCTATTTGTTTTATTTCGAGTTTGCTGACGGCATAG

>TevSTIB805dn_contig1138.mage.00010 
ATGGGAGCATCGCAAATCTTTCTGCGCGTTTCCGCAATTCATCAGAATTGGCACCTTTGCTATCATGCAATACGTTGTAA
CATGAACCCATTCTTTGTTATTAACATAATTAAAAATCCCACACAGTTTTTGGGGAGTTTTTTAAAAGACAAAATTCAGA
AGCAGCTGCGACACAATAAAGAGAAACATCTAAAAATTATAAAAAATGTCATTACTGAACAACTCAGCAACGCACAAGAT
AATGGTACGCAACTAACAAACCTAACTTTTGGTAAAATACAAGAAAACACTCTGCAACCTTCACCAAACATAAAATAA

>TevSTIB805dn_contig1151.mage.00010 
ATGAAACGAAGGTTTAGATACTACCTTACACTTACCCAATATATTCTTCTGTTTTTCCATTGCCTGCTTCCGCTTGGTCT
TCTTCACAATAGATATAAGGATCAGTTGTCAGATTCAAAAACACAGTTGCCACGATATCCGCTGTTGTATTCGGTCATTT
TAGAAAGAACTACGGAGTACCATTGGCTCCTCGCCATCTTCCTACCGATAAATGATTTTATTATGCGATATGCTCTTTCG
CATCCTGCAGTTTTACTTTGCATTCTCTTTGGTTTTCTTTCATATTATGCATTTTTTTCGGAAAATGTGACAAAGGCACT
TCCCTATGTGGTAGACTCTACCTTTGTCCGATTGTGCTCTTCATCACCTCTTTGTAATGATTCCTATATTTTTTGTGTTT
GA

>TevSTIB805dn_contig1156.mage.00010 
ATGGCGAAAACTTTAACTAAGGTTGTTGCCGCATGTTTGCTCTCTTTTGTATGGCACGCCACCTACCCGCAAACCACATC
TAAGCCACGCGTCCAGAGGCAACATCGCAATGCAGTATTTGAAAAACCACCATCCCCATCACCGTTTCATTTTCACAACC
TAAAGACCTGTGCGGTTTCTACAAACGCAAAGGATTTAAAGGGAGTGAAAGCAAAAAAATTTTCACACGCGGCAAGCATG
CCAGTGTTCAACAAATTACAAAAACAACACGGAAGGTTTATTTTTTATTTCATGGAAACGAAACCTGCAAATACAAGAAA
AAGAAAAATGTCAAGCATCTGGATGCGTGCGGACACGCACATAATCGTGTATGCAAAAAAAAACAGTGAATAG

>TevSTIB805dn_contig1174.mage.00010 
ATGTCTGCTAATCGACAAAGCACAACCGGCCGCCGACGAAAGCGTGTCAGCACGCCTAGTCATGTGCAACATCGTATCAG
CCGCCTCTGCCACGTACAGGATACAACAATTAGAAGCAAACGTCAACAAACTAAACGCCACAATTGGCAAACAGCAAATA
TGTCGCTATCAGTGACAGAATGGCAAAACTATTTGATCCAGATAATTACAACACCGCCTTTGCAAAACTCCAGGAAATGC
AATAAATTGCAACAAAACTCGAACAAAAAGATGAAGAGGATACGTGGCAACAAGAGAAAAAAACGTCAATAA

>TevSTIB805dn_contig1184.mage.00020 
ATGTGCCAAATATTGAAAGAATGGGGAAGCGGTGGAAACGAGTGCGACATTTCACTGGGTTGTTTGCAAAGCGATGCGGT
TAGGTATGTCAAGGGAGTTGTAGGGCACCACCCACACATTTGTAGCAGTGTTGTGTCACCGTGCTGCACTTGGACTCGTC
GTAGCGGTGGTGTTGGCAATCAAGGCGGTCTTTTGGTACAAGGTGTGCGGCACTGTGGCAGATCCTTTGAAGATTACCAT
TTATACTCTACGCATCGTTTGAGACAAAACAAACGTTGTACTCACCACAGCGCCGTATTAGCAACGGCGTGTAACAGTAC
AGATAGGTATCTCTCCCCAATCCGCTGCACCAGCAGAAGTCTCAATAGTTCGCCCCCAATGTTTTGGTATGGCGCTAACG
TTACATGCCTTTTCAAAATTTTAATCGTGCTAGACGTAGCAGGTCTTTTTGTTTCGGTAACTACCTTCGTCGTCACCGCG
CAAAGCTCATTCTAA

>TevSTIB805dn_contig1187.mage.00010 
ATGTATCTTCGTATCAAGCTTAGTATGCAATTTTTTGGGCACAGGTTTTTACCATTGTCGATTGCTGCAAGAGCTTTTCT
TGCTTTCATTCTCGTTGCTTTTTTCAATGCGCCAAGAAAAACAAATAATTGCATATATTATTGTTTTATTTTGCTTCTTT
TCTTCTATTTACTTTTGTTTTTTCCATACGTTTTAAAGTCAGCATCTGGAATCTTATTGACTGCCGTATCGCATCATACT
GGAGACAGCTACATCTTTATATTGTTCACTCATTTGAATCGAGTACAGGTTTCACTGTTACATAATTTAAAAATTGTTCC
TCTATATCTCCACTACAGTTTGTTGAGTGACTATAAGGATTTCCTTTTTTTGAGCCAGATAATCACGGAAGAATGCATTT
TAAGAGTCTTTCCTGCCATTATACAGAGCCTCAGGCCACATTTAATAGTCATAATTTTTTTACCGTCATGTACAGATTGA

>TevSTIB805dn_contig1209.mage.00010 
ATGATTTTCAGCGTTATTTTCACCTGTAATAATAACAGTAGCGTCTATTGTGACACAAACTGTGAATATTCAATATCTTA
CTCTCCTTGTCTCTCTAATATGTATTTCCGCATTTCCATTAATAATATTCCTCATTTTTTTTTCAGTTCCTTACTCTCAT
GTTGTTTCCATGAAATTCTTTTAAGTGTTTCTATTTTGGCAAAGCATTTAGCCATTAGCGCCAAACCTCTCACAATAGTA
GTATATAAACTCGCAAAAAACACTTCTATTATTAATATTATTTTCACAATTACTCTTTCTATTACAATTTCAAACATAAA
TTACTTCTAA

>TevSTIB805dn_contig1220.mage.00010 
ATGTGGCGTCACTTCAAAACCCACAGTCCCCATCATCTCTACAAAAGCATCTATCCGCTGAAAGTAAAATACAGCACATT
ATTTTTTTCTCCTCTGCTTCCCTTTGATGTGTTATTTGGCCCTTTAGTGAGTTGTGATACATATTCATTCGCTTCACTCC
GTATTTTATTTCATTTATTCTTCTTCTGGTGCTGCTTATATAAAAAACATGACGACTCTATTTGCATTGTAAACCGCTGT
CTGTCTTTGAATGATTGCCCCTCCTTCATATACTTGTGCATAATGATGCCAATCGTCATGGACGTGCATAAAAATTAA

>TevSTIB805dn_contig1297.mage.00020 
ATGTTTTTTTACGAGGAGACGATTGTGTGCTTTCGAGGGTTCAGTTTTCTTGCGATAAGCTGTCAATGGGGAATAACGGA
TTACCTTTATCAGGATATTGTGTCATCGCATGTGATTGTGTGTTGGATATACAATGAAAGGTTGAGTCACTCATATCCTT
TGATTTGGCGTCTTTTTTCTACTGTTCCGTATAAAGAATCTGGGTTATTTAAATTGCGTTATAGCGAGCACAGATACGAT
GGTTTCGAGGCTTTGAAACTACATCGCCGGTCCATTTTTCCGTTCCGTCGTTTTCACGTAGAGCAGGAGGCACTAGTGAG
ATGCCAAGGTGAGAGGCAGTGCTCCACTTGTGATTTTATTAGGCAGTGCTGTTGGGAAGCGCTTTGCTTTCAAGATCGTG
CTTGTGTGGCAGTCCGTGCTTTTAAGTGA

>TevSTIB805dn_contig1300.mage.00020 
ATGCTGTTGACAGTTGCTACGGCCTTCATCAGTTTTTTCGCCATTGTATTTACTGGTACCGTCACGGCGAACGCTTCTGC
TATGTTGTCCGCTTTTTTCACACCTGCAGCTGCGCTGTTTCCTGAGTCACCTGTTATGTCGATGAGTCCGCCTATAATTG
CTGTAGCAGCGTTTCTCCAGAGGTCCGTTTGTGCCGTTCCACCGCCGCTTAAGAGAACGCGGTTGCTGTCGCCGCTGATG
ATGAGTGATGTTGTGCTGGCAGCGAATTCAGTAAACCCGGTCGCTTTGATGTGCGCCGCGTTGAATTTGGTGACGTAA

>TevSTIB805dn_contig1309.mage.00040 
ATGTCAAGCGAGTCAAGCAATATGGTTGTCTCACCACTAACCATATCACTAATTCGCTCGCTTCTACCGCAAAGTATACA
CTTTCGTGTTGAAGCTTCGGGCTCAGCATTAAGCGATACTGCAGTTGGTGTAATATGTGGAGTCTCAACGAAAATAAGCG
GTATCCCAGATAAATCAAAAAACAAACTACTGAAGTTGACAGCAAAAGTAAAAACAGCAAAAGCACTCGTCAAAATTCTG
CAAGTAAAAACAACGGTAACAAAGGACGAAAGCATACAAACTGCATGCAACGCGCTAGCGGCAGTGGCAACCCAAGAAGC
TTAA

>TevSTIB805dn_contig1312.mage.00030 
ATGCGCCCTTTACTGCGAGTTTCCTATCTAGTCTTATGCACAAGGGGGTCAAGAAAGGAGTTGTGCTCAACAGACTTTGT
TTACTGTGGCAAGTTTGTGGCAGCTATAAATGTTTGTGTAGTCGGCTGTTGTCGGCAGTGGCTTAATAACTTTTACAGCT
GTGGCTTTGGTTCTGTTTTTTCGGTAAATTGCTTATCTCATAATTTACACTCAAAAAACATCTTCCCCTTCATTTATTTT
CTTATACTTCCTTGTTTGAATATACCGTTGTCGTTGCCTTTCACTGATGACAACGCTGGTGTAGCGGTCAACCAACATAT
TGATAGTAGCTTGTGTCTTCACACCAAGGTCGCTAATAATTGGCCGCTTCGCCTCGTCCATCGCTTGTAA

>TevSTIB805dn_contig1314.mage.00010 
ATGCGGAGGGCACAACAATGTGCGACGACAATATACTTTATGCCAAAAATACATCCTGTGTTGAAATATATTCCACAAGA
ACGAACCTTACATAAAAGTAAACAACGAAACAGTTTAGGAGTCACAACTGGCACACGGAACGCAAGTATAAAAACAGAAG
TTGGTGAAAAGAAAAAATCAAATGAAACAGGCCGTAGTGCACTTAGGCCTCTTGCTATTATGCTTCAACAACCAACAGGT
GTCTGGAGCACTCGGCGATGCTCATGCAGACTTTCTTGCTCTTTGTGGGGCATGGACAGCTGCAGCCAAACTAGCAAAAG
AATCAGTCATTAA

>TevSTIB805dn_contig1314.mage.00040 
ATGTGTCTGAGGTATAGGTGGAGTGAGGTAGGTTCAGTGTCGTTGCCTAAGATGTTTGTTAACAGTATATTGAATGGGAT
GTATCGTCTTTTTTCCGTGGTTTGTGGCTTTAACCTCTTGTGCGTTGTTAGTTGGTGGCATTTTAATCTGTGTTTGATGG
GCAGTTACTGCGCTGTTTGGTTTTTAGCTTGTGGGTCTCTCTACTTCAATTTTGCGTCGTCTCCGGTGAATCTGGAAAAA
ACTAGAGAAAACAATGGCTCTCTCAGGATAAAGTTTGCGCTTTTATCTAAAAAAGCGCTGATTCTTCAGATAAATATTAT
AGTAACAGGTTATTTCGTATTCTGTTGCGCTTTTATGCTGGGCGCTTGTCCGAATTAA

>TevSTIB805dn_contig1339.mage.00010 
ATGTTGGGGTGGTTTCATTCAGCCGACTTGCTTCTCGTCGCTTATCGCCACCGGGCAAGCCAGGGCCTTTGTTTCAACGG
TTTTACTGCTCACGTTCGAGCGCTCTACTCGAAACGTTTTCTTGATTGCTGTTTGCTTCCGCTACTTCGTCTTCGATACA
GCCGTGTGTGCGCTGTCTTCCGCCGTGTTTTTCTGGCTACAATTTTTTGTTTAAAAAATTTCTCTTTCTCTCTCTTCACT
ACTTTCCACCAACCGGACCATACACAAAAAGTAATTTCTCCCCACCGACTACATAAGTTTCTACTTTACCAACGTCCTTC
GTATTGA

>TevSTIB805dn_contig1365.mage.00010 
ATGATTTTTATTTTTGTATTATGCTTTATGTTCGTCTTTTATCAATTATTACTATTTAGAATTAAAGACGTTAATACAGA
AACTACAATAAGTATCGCTAACAAACAAGAAGTAGGGGTTTTGAGGCAAACTACAATCACAACGTGCCATATGGACTCAC
ATAAATTCATGACTACATATAAAAGAAAGCGCCACAAACAAAACCGGCAGCAAAATAGCAACTCGCGTCGAATAGACTCA
ACATTGATTGTATTTTTTCTTTTAAGCAGAGCAAATGGTGGATTCCAAGCTGACTACGGAGAAGACTTTGCAGTGCTCTG
CACATTCACATCCCTAAAAGAGACCGAAACAGCTACACCAAAAATAGCGACGGACATCGCAACAGCAATGGAAAACCTGA
AAAAATGA

>TevSTIB805dn_contig1384.mage.00010 
ATGAAGCTGGTGAAAATATATAACAAAAATTTTGTCGCTGTTTTTCCCACCAAAGGAAAAGTGCTATTCGCAATCATGGG
ACACCCACCATCATACCTCCATATACTCGCTACTCTTCTAATCGGGTTTGTATTTTTATCCGCTTCTTCGCAAAATTTGT
TGTATATAGTCGCTGTTTATTTGACAGATTTGTTGAATTCTGTTTGTTCACCTACGCCTACCGTTTCAGGAGCTAAAAAT
TCAAATGGGGCAGTTGTACTTCACATTCACGCTTTTCTAAAAATATTTTTCTGCTTTCCTACATTGGTGGCAAGTTTAAG
TAGATAG

>TevSTIB805dn_contig1619.mage.00010 
ATGCAGTCAGCCAGTCGATTAGCCTTCGCCTTCCTGTCCGCAGCTATTTCGCATGCGGCCATCTATTTTTTCGCTGGCGG
TGCGCTATGTTGTGTCACGTTGACGAAGGCTGGTTTAGCTGCTGCAGCCAGAGTTGCAAAAACAAACACTCGCATTTGTC
TAATTTTTGAAACAACTTGTGGCGTTGAGTCTGCAATATGGCGGGTAGTGAAAAAACATTTTTCGATGCGAATGGTGTTA
GTGGCTGGCACTTGTCTTCTTTCTGCGTTCTACCTGCTACCAATGCGGAAGGAGTTTTATCAGGCTAGGCAGTCTCCTCG
CTTTATATTGGCTTTGTAA

>TevSTIB805dn_contig1712.mage.00010 
ATGGGCATCTGCAAAAAACATGGTATTACGACAAGAACGGATAAATGCCACATGAAGTTACATAACTTCCGAGATAAATC
CCGCAGAGGGTGTGTGTTTCAAGGGCTACCTATCAGGGGACAGGATTTGCGATGGGGTGGAACTTGCAAAGGGGAGTGTC
GGAGACGGATTAAAGAAGCTTTCATACACTTCCGATTCGTTAGTAAATTATCTTTTATAAGTCATATTGTGTGTAGGATG
ATGATGAACACAAACTGTTTATTCAGCATGATAATTATTTCGTATATCTTTCTTGTTGGTAGTAAAATGGAGGGTAAGGA
CAAAACTATTCAAATTTGTTAA

>TevSTIB805dn_contig1727.mage.00010 
ATGATGGGTGTTGAGTCAGCTGCTCTGCCGCTTTGCTTCACCGCTCGTCTTTGGTGGCAGTGCCGCGTTGCTTCTCCGAT
ATTGTTTTGCAATTGCCATTGTAGTGGTCTGTTCCTTGATGTATTCGCAGTTACCCCGTCCTTTCCTATGTCTTCTTGCC
TTGATCTATCTATTTTTTCGTGTATTTTCTGTTTGGGTTGTTGTGCAAGCGGTTTAAAGCACTATATCGTGTTAGTGCTG
CATTCTCTGTGGTTGGCTTGCTGCGTAGCGGCTACCGCAGAGGGTTCCGAAAATTTGATGTACATGCCGCATCGACTACT
AAAATTATTGTGCGTTAAACAAATCCCCCTTTTTAAGCGCACTACCACAAATTTTTCATATTCCAATTTCAGTTTCCCTC
CATCCATTGCATAA

>TevSTIB805dn_contig1801.mage.00010 
ATGATGGAGTCAACAAAACTAGAAAGAAAAAGTAGTAAAAGTAGAAAACATCTAACATTACCTCTTCCGATATTCTCTTT
AAAAATATATGAAGAATACATTTTTAATATTCAAATTAATAGAATTTATATAGCATTTTCACATAGAATCAAGAGTAGAA
GGACTTCAATGCATCTCAAAATTCTTTTTTCAGATAAAATAACGGCATTAAAGAAGCAGGACCGAAGCAATCAACTGTTT
AATCTATCTAAACTCGCGCAAGACGCGGGAACCGACACAAAAGCTACAAAATCTAGTGCCGAGAGATGA

>TevSTIB805dn_contig1931.mage.00010 
ATGGCTATAATGACAATGATGAGAGTGTGCTGTTGGTGTGCATGTATTAGGATTATAATTATAATAATAAATAATAATAA
TAGTGAAGACGAAAAGGTCTGCCGAAATTTAAGCACTTCAAAAAAGTGGAAAGTGTGCGATGAGAAGTTTAGTGACTGGG
AGAGAGCACGAAACATATTAGTGAAGAAAACGCAGGAAGTCAAAGAGAGAGAAGGAGAGAGAAGATGTAATATTCAAAGT
TTCAAAACAGCCATGGTACTTGTCAATTTTAAACACAAGAAGATGATGGGGGCACAATGGGGGAGAGTTAGAGTTATTTT
TACAGGCCATATGTAG

>TevSTIB805dn_contig1936.mage.00010 
ATGAGAATTTCCTTCTCTTTCAGTATGATTTGCATCTTTTGTTTGTTTTATTGTCCCTTATACAGTTTTTCCTTCCTCTA
TTTTCTTTCTCACCCATGTTGTGCCTTCATCATAGCAGCTAGTGTTGAAACTTCATTTGGACCGTACAATTCTCTCCGAC
TCTCCACAATCTCTGCTTACACTATCTCCTCTTGTATGATAATGACCATAATCATATTTGTGTTTGAAACTACGCAAATT
TTCTCTTCATCTTTACCCCTTTATCTTTCTACATTTTATGTAATAATATTCCTTTTTGCTCCTTTATTCCCTCTCCAGTG
CTCAGCCACTCACTCAGTTAATCACTATTTTTAG

>TevSTIB805dn_contig2065.mage.00010 
ATGATAGGAGAATTTTATGGGTATGCATGTACTACTATTATAATAAGAGAAGAGATGAAGAACGATTGTTATCTCGAACA
ACGAGTACTTACGAAAATAGAGAAGATCTATAAGAAGTACATGACTGAGCATGAAAAGGGTTGGCGAGAAAGAGGGATAT
TATTATTAATAGAAATACAGAAAGGCAAAGAGAGAAATGGAGATGGGATATGGAAGCTTCAAACGCAAACACGATGTTGG
GTATCAACGTCAATAAGTGGACGATCGAAGGGATGGAGAGGGAGAGACAGTCAAGTATGTAAGGAAAATAAAGGCTCTGC
ATTACCAGGAGACAAGGCGACCAAAAAAAGAAAATTAGGAGGAAAACAGATGGAACCAACGGAATGA

>TevSTIB805dn_contig2934.mage.00040 
ATGCAAAAACTCTCAGACAAGACTGTCAATGGCGGTTGCAACCGCTGGTTCAGCAAGAAACTTACAGCTAACCCGAGAGG
CAACGCCAATTTCACTCAAGCCTTCAAAAGTTCTTGTCAACTCATACAATTCGGTGGAAGCTTTTATGATGCCAACATCC
AACGCTACACGCAAGGCGGCGAACTTAAGCGGCCGTCAGTTTGCCTCACCGGCGTCCACAGGCATGGTAATGCAAGATTG
GACGCTAGGAAATACCACCGTAGACTCTGTAGCAACAGGTCAAGCAAACATTTACGCCAATTATGCTCCTTCAGCTCTAA
CCAACGACAAGATAAAAAAGTTTGA

>TevSTIB805dn_contig2942.mage.00050 
ATGACCGGCGGATGCAGCTGCACGAGTAACGACTGCGGCGCGACAATCAAGGTCGCTAGCATAACGCCTCCAAAAGCCAA
AAAGAACCATGTCTCTAAAGCAACAATAGACATCGACTCGGCGGGCGAAGCGGCGCCAACAGCGGCCGACAAACCAGCGG
AAAGGCAACATAGGACGGCAGCAAAGCTCGCAGGACTGCTAAAAAACATTAAAGCCAAATTGAACGCCAACCAAAGCCGC
TCAGAACAACGAAACTGGACAATCTTCTTATCATTCCAGAGGCAGCAGAGCTATTGCAAAACCTCCTCAGTGGCGGCAAC
GTAG

>TevSTIB805dn_contig2946.mage.00010 
ATGGATCTGCCTCAACGTGTCACCAGTGTCCAGTACCAGAAGAGAAAACAACTGGGAAGCCAAATGTTCCATCCATGCGG
CGGTCGGTTGGAACCGAAAGGGTGTGAATTCTTTCCTTGTAATTTTTCTTACGAGGTAAAAATTTTATCCGTATCATTTT
TTAAAAAAAAATTTAGGGGTAGTTTTTTTTCAAAGGTTTTAGGGTTAGTAATTTTTTTTCAATTTTCACAAATTTTGGTA
TTTCCGACATCAGCCTTGCAACCTAAAAAAAAGAAAGGAGGGCTAGCAGGAGTTAGGGTACTGATTTTTTTAATTCGCCA
TGTTTTTAAATTTTAA

>TevSTIB805dn_contig2947.mage.00050 
ATGTTGATCATTATTGCTATGTATGATGGGGAAAAACTTCTTCGTCACCTTACAGTTACACAATCCTTTCTTCATTGTCC
TTCTTCACATATATATGTATTAGGAACTGCCGTCATAATGTTGAAAACTACTGTTTCCACCATTTCCTCAGTAGTGTTTG
AGCATCTCTGTGGGACTGTGACCACCCATCTCCTCATGTATCATTTCCTTTTGTTCTGCGGTGTCGCCTATTTTGTTGTC
TCAATTCATGTCTTCTTTTCTTCTTATTTTTCTGTCATGGTTTCAACAGCTGACTTAGTGATTTTGCTTGAGCATTGCAC
TATATTTTGCTTCTCGTCTCCCCTCCATCACAACATTGTGTATGATAATTTCCATATTAATATCTGTGTTTGA

>TevSTIB805dn_contig2951.mage.00030 
ATGCCGCTGCTGTTTAGCGAGGGTTGCTCGCTGGCGGTGTCTAGCTGTCCGGCTTTGATGTTGTATTGGGCGTATTCTGG
TTTTGTATGCTTAGGTGCTGCTGGCACTTTGGTTTCTGCCTTGGCGTCCGCCGCGCTTGTCCGCAGCGCGGTGGCTGGCT
TAGTTGTCGCGCTTTTACTGCTGGAAGTCGCTTGGCCTTGGTGCTTTGTTTCAGCTTTTGAAGGTTCGTGTGTCCTCTTT
TGTCGGTGCTTTTCCTTGCTCTGTTTATTGCGCCTCTTCAAGTTTGTTGTTTTCCTTGCTGCATTTGGCCGTCCTTGCTG
CCGGGCGAGTGTCCTTCATTTTTTCGGTGGGTAA

>TevSTIB805dn_contig2952.mage.00070 
ATGGATGGAAGGAATTACAGAAATAATCAAGTAGCCCAGACACGGTGGTTACCTGTACGAAATGTTTCCAAAAAAGATAG
AGCAAAAAAAGGCAACACAACGGCGTACATCATGGCGCAAGGCAGCAAAACTCGGACAGAAATTGCAGTGGATTCCGCAG
GAACCGAAAAAACAATTCAAGTAACCATTTCTGTTCGAAGAGAAAATACGTTTGACAAGCAAAGGCAACAGAGCAATCAA
CCGGAAGAAGCTGTCAGAAGACGCCGCGACATGCGAAGCAGCAGCCGGAAAGCCGATGGGAGATTGCTTCATTTGCATTT
GTGGGGTACAAACCGCTGCGGCGTCAGAAAAGTGGGTCGCAACCATGAACAAGATCGACAAGGTCTGATAAATAAAGGAA
ACCTGCACAAAACGAGTGCGCCAACAAATCATCAACAAATGTGGAGAGAACGCAAAACCGAAACAACTGAAACCAAAAGA
AGCAGCATAAGCAATATGTACTTTACATTGCCGTCGAGACTCAGGAAGCAGCAGAGTGCAGCATACAAGCAAAGCAACAC
CGCCACTACCACTTAA

>TevSTIB805dn_contig2965.mage.00020 
ATGGGGAATTTAATTCCCCTTTCGAAGTATTGCCGAGGGAGGAGATGGAACTGCCGATTTCATGCTTTGTGGCACGTCTC
TCTCCTTTTTTTTTTGCATGTGAAAGCAGCGTGGTATCGTTCCTACTGGGGCTTTGTTTCCAGAAACGTCAACTCCTTTT
GGCTGCACTTCTGCTGTGTTGTAACATCCCCATTTATACATAAATGTATGCACACGTGTATGCATGAGTTTGGTTTCGTG
TCTACTGAACAATCAGTCAAAGAAAGGAAATTGTGTCAACAGCCTCTAACCTGCTGCGGTTTCCTTTACTCTACGGAGTG
GAGGTGGTTTTCTCCTTTAGCCCCTCCTAGCGTTCTCCTTCGCGGGGGAAGTTTATTCAATCCGTTCACGGAGATTTTGT
TTTCCCTTTGCGAGCACGGAGCGATGCTGTATGTTGTATTATCACGTTTTGAACTTGGCGGTAGGAAACTTCCTCCTCTA
CCCATCCTCTTTGTTGACATCACCTTCGTAACGCGTGGAAGTGAGCTATGTGGCTTTATATAG

>TevSTIB805dn_contig2974.mage.00030 
ATGATAAGTATTATTATTGAAGGAAACGCCGAAAGGAAAAGAGAGAGAGGGAGTTGGAATATGTGCATTTTAAACACAAT
CATGGTAATATCCACCATCGTGCACAAAGAGATAATGAAGGGGGCAATCATGGATAGGTGGAGCCATATCTTCGGAGTTG
TTGGAGCCGCTACATCATTGGGATGGGAAGCTACAAAACTAAAGAAGGGAAGTGTGGGAGCGAAAAAAAGATACGCGACT
GAACAGAGTATTGGACAAATAATTTATCAGGAGAAAACTGTGATCCTCATTTCACTCAAAAATGGGTAG

>TevSTIB805dn_contig3003.mage.00020 
ATGAAATTCTGCTGGAATTCTGTGTCAGTTGGGCCAAAGTGCTCTTATACTCCTTTGTCCACAGGGGATGACGTTGTGCT
TTCTTCCGGCTTGCTTTCAGGCTGCCTTACTCTTAGTAAGTTCGCTGCTATTTGCCGTATGGTCGGGTTCTGCTTTAGTG
TGTTGTACGTAATTTTGGTGAGTTCGATGGCGGTATCCAAGAGTGCTGGCTGCGCTTCTTTTAGTGCTGCTACAAGGTTT
TGGTTGCTTAGGTGTGGAAGAACTTTTCTCATGTCTTCTGTTCTGATGTCGATATGCACCACCGTCCTTAGCTCATCCTT
GTTGACTTTTTGGTTACTGGGTGCCCTGGCACGAATACTATGGTTATGTGGTCTGTTCCCGCTGTTCCGAAGCCTCCATC
GAGCAGCGTTTTGCAGGTCCACCCCCCGTCTTGGCCGCTGTCTAAAGACGTGTTTGCGCCCGGGCCGCTTTTACTTTGAC
TTTAGGAGCGGCTATGAACTTGCTGTAGGTAGAAAGATCAGCTAG

>TevSTIB805dn_contig3007.mage.00040 
ATGGAAGTTCAGTCAGCAGCAAACTTTTTTGCTTTAAGCGCTAACACCGTAGAATCTACAATTGCCGATTTCAATTTTCT
GCATGGATCCGTCATCGCGGCCCCTATACTGTGTGGCATGATGGTTGGTTGTTTATTTCTTCGTTTGACAGTGCATACAA
GCCTTCCCTTCCATAAATTATGTTTTATAATGATATCCTTATCCGCTGATAGCCATTGTTTTAAACGACTATACTTCGAT
TTTCTTCTGATTTTTACCAATACTCATGTCATAAAATTTGTGCATACACACTCACAACACAACACTCTCCCATAA

>TevSTIB805dn_contig3010.mage.00010 
ATGTGTTACGCTGTGACACATCCAGTTATTCCTTCTTTTTTTTCTTTTTCATCTTTTTTTGCTGCATTTAGGGACAACGT
AGCAATACCAGTTTCCTTTCACATTGGACTATCTAAGTCCTTCAGAGTATCCTCCGTCGTTTCTTTGTGTAGTATTTCTA
CCTCTACTTTTATGTTTGAGAATGCGATTTGCATCTCATTTTTTTCTGTCAGTTTCTGGCATATTCCTTCAAAAATAATA
ATAACAATATTCTTTGTGCTATCTCTCCCTTTATCTCATTTCCTATTTGTTCCAATCACTTAA

>TevSTIB805dn_contig3022.mage.00020 
ATGAGACTAAAACGGTCGGACATCGTAAACAGTACTGCGTTTTCCTTTGGATTACTATTTACAGTTAAAATTCTAACCTA
TACTCATGCTTGCATTCCCAAACTACTTCACCAATTTATCCATCAAAATCCCTCTTCTGGCGGTCCCACTTGCTCACAAA
AAAATAAAACCACATACATTTTACAAGCTGTTGCCCGGTTGTGTTCAGCCCTTGACATGACGTCTCGACATGAGGTCGAA
AATAAACGGCGGTACCACCGGCACTGTTGCATCAAACCAGGTTTGAGTGAAAAAAGGGCCCTTCTTTTCAGACTTTCCGT
TGCTTGGCAGCGCCGAATCTTACGTTACTTTGCAATTGCAGTTCCTAGCTGTATAGTTAAATGA

>TevSTIB805dn_contig3030.mage.00020 
ATGCCTTGCCAAGCCTCTGGTTTTAGTGCTTCTTCGTCTGTTGCGAGACCGTTTCGAACATCACCGATTAGAAGCACGTT
GAGTACCGTTAACACTAGTTGCGAGCCTTTTTCCACTCTTGTCCATTTGCTGTTCATAGTTGTTGCCCCTTTCGAGTGCA
GTGCCTGCATTATTGTGCTTGTAAACAATAGGTGTGTATGGGCCCCGCTTGTATGGTTCTTTGGAATTCGTTTTCGTTTT
ACAACCGTTTATTTGTTTGTGAAGAAAAAACTTTTTGGTTTTGGTTTGGGGTGGTTTTATGAAGAATATTTAAAATACTT
TGAGTACCCTCTGCCGCTGTTGTTGGCCGTAAGGTTCCCCTTGTTATGTCATTTACTTTTATTTTTTCGTCTTTTCTGCC
GTGGTCAGGGCCGCTTACTGAAATTTATCTCATTGCCTTGGGCACTCCTGAAAGGCTATTCTCTCATTTTACTCGTAGTC
TCGTCCTCTCTTCTTTGCCAGGAATATTTTCAGCACGTGTGA

>TevSTIB805dn_contig3030.mage.00030 
ATGTCATTTACTTTTATTTTTTCGTCTTTTCTGCCGTGGTCAGGGCCGCTTACTGAAATTTATCTCATTGCCTTGGGCAC
TCCTGAAAGGCTATTCTCTCATTTTACTCGTAGTCTCGTCCTCTCTTCTTTGCCAGGAATATTTTCAGCACGTGTGAATC
CTTTGCTGGATATGAAAAATTTTTGGGGTTGCTTTGTGATAACTCCGCTTCTCACTGCGTATATTCACGAAATTGCTATC
GTTATGTCTCTGTACACTTTAACATCTACTATTTACGCAGTGGCTTTGGTGAAGCCAGCGTTTACTGTGGTTGCTTTATA
TTTAATATGCAGCTCATTGAACTACCTGTACTTTAATTCGTCAGCTACTGTTGACATTAATTTTTGCTCTAGATTTAGTC
CTCACATTCTCACCTGA

>TevSTIB805dn_contig3030.mage.00040 
ATGAACATATATGCCAAAGTATTAACTCTTACCTCCAATGCTGCCACAAACCCCGACAAATCCGTAGCATTCAAAACAAC
AGCAGCGTATACGAGAAAGCAGTGTACCAGAAAAACACCCGCAGCGGAAAGGCTGCAGCAGCAGGCAGCTGTCACGACGA
GCTTAATAAGACAAAGGCAAGCGATCGTCGCTATACCGGCAGCAAGCCGCACAATGGACCTCGATAGCGCAACTTACACG
GCCAACGCGTACGCAGGCAGCGGAAAAGGCCGTGGTTATTCACCAAAGAAAACGTCAAGGTTAGCATCTTTTTGA

>TevSTIB805dn_contig3037.mage.00030 
ATGACTCCAAGTTCAGCAGCCATGTACGTCACAGGTTTCCAAATTGTTGTTTTCTATTCATTCGCATTCCGCAGCGCCGT
AACCTTTCAGACCTTCCCATGGCATATTGTATCTGCCAGGAAACTGTTGTGGACACATTTGATTTGGCAAAGTTGGTACT
TAGGTTTTATGCCTGACCTCGGTCTTTGTGTGCATTGTTATCAGGCAGTTGCATTGTGCTTTCTTTGTGTTTTGCGCAGT
GGTAGTAGTTTATCATCGTCGGTGCTCTCTTTTTTTTATGAGGATGTCCTTTGCGTGGAGTTCTAA

>TevSTIB805dn_contig3055.mage.00060 
ATGCGGCAGTGCACGACGCAAATAAAGCGGCGGAAAGCAACCAAAGGAACTGCAGTTCCAAGCATTGCCGTCGCTGCCGA
CGACAGCTGCAAAACAGAAAACAGGGAATGGACGGCCGGCACATACCAATTTTCGGACCCAAGCAGCGGCGAGCCTAAAC
TGGCCAAAGACAAAATCACTACAAAAGGCATAACTAAGCTGCACATAGCGGATATAAGTTATCTCACAAAACTCATTCAA
TCAACTTACGCGTTCGGTAAAGGTACAGTAAGCGCGGCTGCGACAACGACAAAAGGCAACCTGTTCTTTAGAAACGGCTA
G

>TevSTIB805dn_contig3057.mage.00020 
ATGGGGACGAGCTCGATAAAGCCGGGCGACAAAACGCCAACTAACGACAGGGCACTACAGCAAATGACAGACGCTGTACA
TGATTGGGAACAAACAGCTCAAGGCAACAGCAAACCCGCCGAAGAAATAGTCTTCGACGTCGCAACCAGCACCGATTTCG
GAACCCGACAATACATACTAGAGACAGACAAAGCACAAAACACAGCTAAAAGCTCAGTAGTAACGGTGAACACGGCTCAA
ATTAAGAAGGACCTAGGCAACACAGCACAGACATTAAAGGACACTTTTTTAGAAGGTCTGTTCAAAGAAGCCTTAGCCGT
CCCAAGCGCTTTCAAGATAACAAACAAGTTAAAGGAAATGTCTGAACCAGACCTACGGAAACTAACAGACTATTTGCAGC
AAGAACTACCGTTTTCCACAAAGGTTTAG

>TevSTIB805dn_contig3091.mage.00010 
ATGGTTTGCCATGTGGCCCTTTTTAGGTTCTTGTGCGCTGCCGGTTCTCTTTTATCGGTTAAGCTTAGTAGAACCGCTGT
GGTAGCTGCTGTTAGTACAAGCGTGACGTGGCGGTCTGGCATTTCCGCTTCCGTTGCCTTCTGCACGGCCGCGTGGTCAA
AGTATTTACTGGTCCTTGTGTCGTTCCTTTTAAGTTTGAGCCGTCGCAGTGACGTTTCCAAAGCTTTGTGTCCTATACTC
TTTGTTGAATATCTGCTGCTCTATATCTTGCTTGGCGGAAGTTTATTGGGTCAGAACACAACTTTGAGGGTGGGTATTGA
AGCAATTTTTCGGCGCACGTTGAATGTTGGGTGCCTGGCCAGTAAAAGAAGCGGCGCCAGTATTCCTAACTTTTCCACTT
CGCATCACCCAGAGTTTTCTTAA

>TevSTIB805dn_contig3117.mage.00020 
ATGGTGTCGCCTCCGCCCCTCTGCGACAAAATCGAAAACTGTAAGAGTCAGATCAGCGAGAGATACACTTTTTACTTATT
GCGTCTTTCTGTGTATGGCCGGTGGTTTAAAGCAATGACCGTCGCCTTAAGCAGATTTGGTCAGCCTATGGGGGTTCTGC
CGCCCGATCTCTCAAAGCAAGAGCTAACATTGGAGAAAGGGAATATGGGTTCATTTCAAGCAAGTGGTGTCGATTCCTAT
TGGTTTGACTCTCCCAGGCAATTGGATTTAACCCGCGCATGCTCAGCCTTGTGGCCGTCTGAAGAAACAGTTGGACACAA
AGAACGAGCGACTTCCGCGGCAGCATTCAGGGATGGAGACTGTGGCTAA

>TevSTIB805dn_contig3123.mage.00030 
ATGGTTGCGATTCACTCCTCTGTTGCCGCAGCGGTTTGCTCGCCCCAAATGCAAATGAAGAAATCCCCCGTCCTTTTTAC
GGCTGCTACTTCTCCTATTGCGGCGTCACCTGACAACTTGTTTCAGTTGACTTCACTGTCGGCTTTGCTTGTCAAACGTA
TTTTTTCCGAACAGAAATGGTTACTTGAATTGTTTTTTCGGTTCCTGCGGAATCGACTGCAATTTCTGTCCGAGTTTTGT
TGCCTTGCGCCATGCTGTGCGCCGTTTTGTTGCCTTTTTTCTCGTTCTATTTTTCGCGGCAAGCTTTTGTACAGGCAATC
ACCGCTTCTAGGCTACTTGATTGTTTCTTTGATTCCTTCCATCCATTTTGTGAGCCTTTGTTGGTTAGTTACCCTCTTCT
GA

>TevSTIB805dn_contig3153.mage.00010 
ATGTGGAATTTGTGGTGTGTTAGTACTGACTTTCTCGACTTCATAAATCTCCTGGGTTGGCTCGAATTTAAACTTCTTTA
TTGTGTGATCTCCGGTTTTAGGTTGTCCTATTGTTATAAATTTATGTGGCTCATTTTTTGCCTGTTTCTAATAAGAAAAG
GTAACTTCATTATCCTTATTATACAATGGACACTATGCCTTTATTATTTCCCAACTTCCTTCTTCTTGATAATGACCCTT
GTACCCTTTATTTGGTTTGAAATTGAACATATTGAGTCTATCTTTCCAACTGGTGAACTCTCTTACTTACTCCCTTTGCA
GGTTTGCCATTGTTTTAAGAGCTTCTATTTTGAAATTAAATAA

>TevSTIB805dn_contig3154.mage.00030 
ATGTTGCCGAGTTTGGTGGATGTTGAGCACATGGCTTGCCAAGTGGCCTTTTTTAGGTTCTTGTGCGCTGCCGGTTCTCC
TTTATCGGTTAAGCTGAGCAGTACCGCTGTTGTAACTGCAGTCAGTAGAGGCGTAACTTGGCGGTCTGGAGTTTTCACTT
CCGTTGCATTCTGCACGGCCGCGTGGTCAAAGTATTTACTGATCCTTGTGTCGTTCCTTTTAATTTTGAGCCGTCGCCGT
GACGTTTCCAAAGCTTTGTTTCCTATACTCTTTGTTGAACATCTGCTGCTCTATATCTTGCTTGGCGGAAGTTTATGGGT
TCAGAACACAGCTTTTAGGGTGGGTATTGACGCAATTTTTGGGACACGTTGA

>TevSTIB805dn_contig3166.mage.00010 
ATGGTCGCAGCTACGCAAAAGGCCCTGTCAGGTGACAAAGGCCAAAAATCAGCCTTCCAGGCGGCCCCCATCAAGGCCTT
ATGCAAGCTGTCTTGGGAAATCAGAAGCGACGACAACGTCTTTGAGACTAAGGAAGAAATTGCAGCATGTCAAATAGTGA
AAGAGAAGAAGAAGTTGCTACTGATCACAGAGCAACAGACGTGCAATAAAACCGAACGGCAAGCGCAGGTGTTACTTCAG
AACTTAATTCCCAACGATACAGCGCAGATGCTCTGCGCGCATACATGTCAAGCACGCTCGGAACGTAGCGAAAAAATAGC
AGCTGGAGCAGGTCAAGAGATCATAAAACCGGAGGAGGCGGGCTAG

>TevSTIB805dn_contig3174.mage.00010 
ATGGAATGGGGGGGGGTTAAGTGTCAGTTGGAACTTTCTGTGCTTCATAAACTTCTTCTGTGGGTCCTAATTCGCCGTTT
CTTATCCTTTAGTTGCGCCGTTAACCACGTAATATGGACATCTGTGCCTATAACAGCTACAGCTGCGTACAACATAGTAG
CTAAATTTTGGCAAGTCGCTGAACGGTGCCCCTCAATGATCAGAGTTGACATCTTTTGTCTTATGATTTTTCTTTTTTAC
TTTCTGCGTTTTAAAGTTCTTATTTTGATCTCCCTCACATCTATCTTTTTACGTTTGCTTTTTAACAACTTTGTCTTACC
CACTGTCTCATACATCATTTTCTTCCGTGTAGTAATAAGGCCAATGGTCATATTTGTATTTGAAACTTTGCATATTCCAT
TTCATTCTATCTCTCTGACTTTTTGTATTTCCTTTATAACAGTCCTCGTGCTTTTACACTCTCTCATTTTATTCACTCAT
AACTCACGTTTTATTGTTTAA

>TevSTIB805dn_contig3196.mage.00010 
ATGCCTCTAACGGCTGATGCCAAAGGCCAACCGAGCGGACTACGAGAGGTTGCTTTCACGGCCGCAGCCCTAAACGTCCT
CACCAATCACAATGAGCGCCAACAAGGCCGACAAAAACAACCAAACAAGCGTTATTCGCGCGCCAACATAAGGCAGTTAC
TAACCCACCGCCAAAGCTTCACGCAGCCAACGCACATGCGACAGGGCAAACCCGTGTACACACAGATAAAAAATCGGATA
GCAATTAAACAACAAATGCTTTGCATGCAATTCGTTTCTTACACGCCGAAAAACGCTAATATGGACAACAATGACAGAGG
CCGCACACAACTACAAAAATACGAAACGATCGACGCAGGCAGGCCAACCATCGTACACTTTCCGACACGGCGGCGGCCCT
ACAAGGAGTAG

>TevSTIB805dn_contig3204.mage.00010 
ATGAAATGGAAGCCGTATCATTACAAGCTTTTCTATTTTATAGGACCCCTATACAGGTTTACATACATGCTATGTGAAGA
AGTTTTCGCGTTCTTGTTCTCTTCTTGTCCACAGCAATACATTTGTAGTCTTATTATTATCATTCTGATCCAGATAATAT
TATATTCTTTCCAAAAAATGTTTACTATTACTACTATATTTGATAAGAAAGAGCATTTGACATTACTTTCAACGTACGAA
ACCCCTTACTTCTTATTGTGGATCAGCTTCCTCAGTTTGTTTTTCAGTTCTCTTCTTTACATTGTTACTTTGTTCCCCTT
TATTTCAGTAAGTCTCCTTAAATTTTCCATCATATCCTAA

>TevSTIB805dn_contig3207.mage.00010 
ATGCAGTGCAGATATGGCATTCCATATAGCAGCAACAGGGGCAAGGTTCAACAATCGAGGACCGAAGGAAACGCTGCAAA
GAGCACTTGCAAGCTGCGATTTCAACCAGGAAGGCGCAACAGCCAAGACCGTAGCAAGCAACCACAAACGATCAGATTAC
AAGTCAACGCTACAAATATTCACAAAGGAGCCTACCTAGGTACATGCGACCACGCAAACAGAGCAGCGACACTTCAAACC
GATCGCAACAAGTACATAGCACAGAAGCTGTGCCTTAAGCTAAAAAAACGGTACCGACAAGCAAACCGCTGGAACGGAGC
GAAACAGCGCTAG

>TevSTIB805dn_contig3207.mage.00040 
ATGTTTTTCCAGTTGCAACTATTATTCGGCATTTCACAACACTCTTATTATTATTATATTAGTATATGCACACACTCACA
ACACACTTTTATCAACATTATTACTTCTAATATCTATAAAATGTACAAAATAAGCAAAAGACACAAAAACACACACGTTT
CATACATTATCACCGTGCTACTTTATTGCCATAGACCATTATTACATCAGAATATTATATTTTTTATATTATTAAAACTA
TTCATAAATTTGCACAGGTTCAGTGAAAAAGCGTTAAATTATATCAAATGTTATCAGATTACCTCAAAATATAAAAATTT
AGAAAATTATCATGACTTCCATAGATTTGAGAAAAAATCACTAGGATACTAA

>TevSTIB805dn_contig3211.mage.00010 
ATGTTTATATACATTTTTCTTCATAAACATATGTGCTTGCATGCATGCCTTTTTGCGTGTCCGCACGCGTACATATTCTT
AATAATTTTCTTTGTTGACATCTTTTGTTTCAATAGGGAGGAAAAAGAAATCTTCTGCGGTTGTAATGTAAAAATGTCTC
AAATACTTGTATGCGTAGTTTGTATGTGTAAACAGCAATGTCATTTCCGGAATCTTACCCTTCAGAGCGTTTCTGTTCGT
AGGAATTGCAAAAGTCTACAGGATGAAGGTGAAGCACATGTAGGGATAGCGAGTCCACAGTTGCTGTCTCGCGATGTTTC
CTCCGTGTTTCTCAGTATAGATGCGATATGCAAACCGACGACCTGCTGTACGAAAGAGGATAAACATGCGGCAAGCATCT
TAGTTTACGTTTGTTCCGTACTAAATGGCTGCTTTCAGAAAATGTTCATGCAAGAGCAAGTGGTTTTCAGACAACTTTTA
TAG

>TevSTIB805dn_contig3213.mage.00040 
ATGGGATACGTAGTTTATGCAAGAGAAAAGCATAAAAAGAATTGGGAAGAAATTGATTTGTCGTTTATTTCAACATGTCA
TGAAGAGCATCCCATCAACCAAAAACCATCAACACAGCCAAACCGAAAAATAAAACGGCAATCGCTTCACTTAAAAAGGC
AAACACTAGCTGCGGCACTGGGTCAAAACTTGCTGCATTTATTTAACAGAGGTGGAAGTAAAACTCAGAACCTGGTGAAC
AAACGTCGGAAAAACCGGCACGCTAGGTTACCAGACAGCCTCAATAAGGTAAAGCACACATCAAAATAG

>TevSTIB805dn_contig3214.mage.00020 
ATGTGCAGTGCGGTCTGTTGGTCCGATGTATCGGTTTGTACGGTGCTGTCTTTACTGTTTTTAAAGACTAAACACCAAAT
GAGTTTCGATAGGGCACTTTTACCTCGTAAACATTATCATATTGTTTTATTTCTTTTAAGCTTTGTTGAATGTTCCTTTT
TCCAGAAATATCAAGCAATACTCAGAAGAATCCAAGATGTTTGTTTGCAGTATGTCGAATTCCATGCTAACTTCGTATGT
GGCGTACTGGCCACTTTTTTTGCTGTTAAAATTTCCTTGTCTAATCCATTAAGCTGCATAAAACTTTTTCGATACCAATA
CCCGAATGATCACCACTAA

>TevSTIB805dn_contig3217.mage.00010 
ATGCGTAGTTTATACAAACGTTTGAGGCCAGGAATCATCATATGCCAAAAAATTATGGAGAAACAAATGAGAGAAAGACA
GAAGGTAATGTACAACAGACAGGCAGTCACTAAAACTGCTGTAAAGACGCAGTCCGAGTTAAAAGTACTATGTGGAGTAC
TGCTTATATGTTTACAAGATCTTTTTGACATATGTATTTCTGCTACTCTAAGCATTATCGTATTCACAGAGCAAGATGAC
ACAGTGAAAATAGCTAATAAGTGCGGGCTCCAGTTCCAAACATACATCCCTCGCAAGAGGTACCAGTCACGAGTCTGA

>TevSTIB805dn_contig3222.mage.00010 
ATGATGCAATTAAAGTGTAGTCTCTCGATTATTGAGCAAATTAATAAATACATGCAGCCTATTTCGAACGCAAAATCAGG
AAAAAACAATGGTAATAGTTTCTACGTACAGGACAACGGCCGTCCAAACGAAGAACCTGGCTGTAACGAACAAAAAAGTA
CCTTGGGATCGCTTCAACAAACTGGCCGCTTCTCGTTTTTAAAAGAAACATGTTTACAAAATAGTAAGATTAAATGGAGT
TCGCGACCTTCAGCTGTGGAAATATGCAGAAATCTGAGAGTGTGCGCTAAAGATGAGTCTACAGTGCAAAATAAATTAAA
AGAGGAATATTAA

>TevSTIB805dn_contig3223.mage.00010 
ATGATATGGAATACATACTATACCGACTGCTTTGCAACAATGATATTGCCGCATCACAGAACCGCAGGACATATTACAAA
TGCGTTCCTTAACAAAAGTGTGTTTGGACAGAAAAAACAAGCACACCATCCGCTTTTCAATACAGATAAAACTCAGGACG
GCAAAAGGCGACTAAGGACGGCCGTTGAAAATGACGTACACAAGGACGGAAACAAAGCAGTAGTCATTTTGTACGACGTA
ACGAAATGCGCGCGGTATGGGGTCCTCGAGGTGGTGGCTGAGCTCCCCGAAACAAAGATTGGAGCACCGTCGAACGAGCA
AAAGCGGAGAGGATGA

>TevSTIB805dn_contig3225.mage.00030 
ATGCGGCTAATCTCTCTCCAGTATGTAATGTATACAAATCATTCCAAACTTGGCCACCCCCTAAAGATCATACATTCACT
CATATACACGGTTTATTATTTTTTGTGTTGCTTCTTCATTTCACTTCAGTCAGAAGCTTTTACTGCAGTTTTAGCTGCTT
ATTATGTGTTTGATTTATCTACTACAATCGTTACCGTGATCACCTTAATTAAAGAGGCCTCGAAGTTATTTTCTATGATA
ATTTTTTTCTTTCTCTTCTTGAACGGGCGTATAATCCGTATCACTTTCGGCATTTCCTTAAATAAACTCACTCCTGCTCT
CTCAACCTCCCCATATCCCTAA

>TevSTIB805dn_contig3227.mage.00030 
ATGAAGCTGGCGGTCGCCACTGCGGCAATGTATTTCTTGCTTGATGTGATAGCCAGAACAGAAGCTGCGGTCACTGAAGG
CGTCAAAGCGGCGATTTTCCCGGCGCTATGCAGCGCTCTACAGCTGGGGGACGGAGAGATCGACTTTGTACCTTCCCTGT
ACAACGAGCAACCACCATTAGAAGACCTCTACAAACTTAACATGTCGCTCGCTGACTCACGCTGGAGAGCAAGCTTCGTC
TCTAAAGGAGACTCGCAAACTCCGACGGCCAAACCGCTCCCGATAACTGGGGTAAACGAAGAATGGAAGGAAAAGTGGTC
GCTGTGGGCGGAAGCGGCGGCAGACCTGGCAGTAGACAAAGCGGAGCAGGCACTTCACCAAAAACTCTCTATAACAAACC
TTAAGCCAGAACGAAAGCAGAAGCTAAAACAGGCGGTAGCTGAACTTACAGAAGCGGCACACAGTCCACAAACTCAACAA
ACTTCTGAACTGAAAAGGCCGGCAGATGACACAGAGCTAAAGAACCAGCTTCTGATAGCGCTCTACCGTGCACCGGACAC
CGACAGGGAGCGACCAGAAAATGAAAAATTGTTCGGCGCAGCAACAGCAGCATATGCCACCGAATGCGCAAAGACACCGC
CGGCAGGCCCGGCAAAATCACTAGCGGCCACAATATACTGTGTATGCGGCACGGCAAACACACAAAACGTAAGGCCGTGC
AACGCAAAGCAGGGCACAGCAGTCGACTGGGAGGTCGCCACTGCGCCGCAGGCATCGAAATGGACGCACATCCGCTCAAT
ATGCCCGAAGATAACCAAAAACAAAATCTCCGCACAACATATCGCAGCATTACTGCAAGCCTTGAAAGCCCCTATGAATA
CTCAAAAAGCCGACATTTACTATGGACAGGCAGGCTAG

>TevSTIB805dn_contig3239.mage.00030 
ATGTGCATCCACGACAACACGCAGCCGACTCTGGAGGACTCGCACTGCAAATTGGACGGCGATACAACTTTGCACAGGGC
AGCAACAGACATAAACCTACAAGAGCCAGCACACATAAAGCTACATTCTGCTAAAGATCTAACCGCAAAAATATATAAAG
CTGATAAAGAAAACGAAAGACACGCTTGTAGCCATAACAGGCGTATGGAGCAGTCCGGAAGACGACAAGTGCACGACATT
GAGCGGGGTGGGCACCGACTACCTAAGCCCCATGACAGCTGCGGCAACAACACCAGATACAGCAGCAGCGGAGGAGCTCC
AAATCTATGA

>TevSTIB805dn_contig3242.mage.00010 
ATGAAAACAGAGAAGATTTACAAAAAAAAAGAAAAACAGACAAAAGGAGGCGTAAATCCTCCATCACACATCCGAAATAA
GCGCTCATTTCCTCTTGTTTATTTGTTTATTTATTTATTTATTTTTCCTCTTTCTTTTTTTTTCTTTTGCTCCTCATCTT
TTCGGCCGTGTGTCATACCGCAGCCCAGGTCACATTATTATTATTATTATTATTGCTGTAATAATGTGAAAAGAAACGGG
GTGGAGTTGAGTGATGTTTTTGTTTTTTTTATTTTGCCTCTTTTTTTCCTCCCTTCTTTATTGTTTTTACTTGCTTTTTT
GTTTTTGCTTTCTTATTCCAGGAAATAA

>TevSTIB805dn_contig3248.mage.00010 
ATGTGCATTTTCAAACGCAATGGGGGATATTTAAATTATTATGTGAAAGAGGAAGCTGGTGGAAATAATTTAAGCACAGA
GCCCATCGGAAGAATACAATGGACATACGTTTTCCCATTCAAAATAGACATGAAATACGCCATTAGAAATTTCAGTAAAG
TGTCGTTTAATAGTGATAGCAAAATGAGAAGACAACGGGCGACAGAACCTTCTGAAGAGGTCTATGAAGTGGAGTATGTC
AGTAACTTTACTAAAGCAATTACGTATTGGCATTCAGGTGATATATTGACGATATATAAAGAGTTAGCCCTGCATATCAA
GATCAATACTGATACTCATGTGATGACAGGAGTAAAGAAGTTGCATCAGCCAAAGAAGTTGAAAACAGACCCAAATTACT
GTCGATTAAAAAAAGGCGCAAAACAGCCGGATTTTGAAGAATTTCAAGAAACACTCTCGTATATGTACAAAATAAAGAAG
TTGTGTTGCTACTGA

>TevSTIB805dn_contig3255.mage.00010 
ATGATTACTTTATTATCATCAGAGCTGGCTGCTAGCACCGAAGATTTGGACACGCCATCACATCAAAAACCACAGGCATC
ACCGTCTACACCTTTTTGTCTATGCATATCTGTGTTAAGCACGGAACACAATCTCCTTCGTATTATTTCTTTCTGCCGTC
CGGCGCATTTTCGTGTGTGCTTCCATTTACTTATATATTTGTCAAACGTTTTGTCTACTGCCTCTATCACTGCAGAAAAC
GTAACGACCTTATTTAATAAGTATAACGGACCATCTGTCTCCCTCATTGTTCCCTCCATCATCTTCTAG

>TevSTIB805dn_contig3274.mage.00010 
ATGGTTTCCTTTCCTCGCATGTGTGGGCCTGCCGTATGGGAAATGAGAAATGGCAATGAATACGCCGAGAGAACCACTCT
TATCCTGCGGCTCTCCGTGCGTTATTCTTTCTTGAGGACACCCTTAGTTTCCATCCCCATCTTGAGAGTTTCCGAAAGGC
AAATACAAGAATTATTCCCCACACCTTCTAACACCTCATTCGACCTTGCTGCCCTGCGGAACATGGGGGTTCCAGATTCC
CGTGATACATTTAAGTTCCACGAACCGCAAGTTCAAATGCGAGGAAGCGTATCATCACACTTTAGCAACACTTATCACCG
CACATATTTTACCCTTTGTTCCGTACATTGGTTTCCAGCCAAACACAAAGAAGGGACACTACTGCGACGGTTTCCATTAC
TAACGGTGTGGGTTTTCTGA

>TevSTIB805dn_contig3289.mage.00010 
ATGTTGTCTGCTGTGGTGATTTTTGTGGTTAGGATTGTACCTTATGTTTTGCCGGCTGTAATTAATTTAGCTGACTCTGA
AATGCAAATACCTGGTAAATTAATTCATACTAAAGCCCACATGGTATTTTCATCCGAGAACGTATGCAATTTAATGCTAC
ATAAAATTATTTTGCTAAAAATGAAAAACTGGAAGTTGAGAATACTATTATTTATATTTGCGCCGATGAGAGCGAATGGA
AACGTGGTTCCTGCTTCTTGCCTAATTTTATTCATTTTAAGCTTTAACAGAGGAATGTGGGTGGCATCCTACCTGTACCT
CCATGTTGTCAGCTTGTTTTAA

>TevSTIB805dn_contig3289.mage.00020 
ATGGGAAACAGACGCTTTTTGGTGCTTTCTGGCTTTCATAATGCAATATATTTTACTGCTTTAATTTTTATCAACTATAA
TCTACTAATTATACTATTTAAGATGTATTTCCCCACCAATTGTGGCATCATTATATCAAAAAGAAACCTCGAGTTCCATA
TAAAATCTTTGCTTAATTGTTTGATTATAGAAACCACTATAAAAAGCAGTATTTATGCATTATCTTGGGATATAGTAACC
CCCTTTTTTATGCTTTTATTTTGTAATTTATGCTTCCACATTGAACTTGTTATTAGCTTATCCAAATTTATTGTTGCTTT
TACAGGTTTTTTAACATGCGGTGCGTTCACCATCTTTTGGATTAGAGACAGCATGTTATATGCGAAACTTCCTGTTAAAC
ACGAATTAAAAACGAGTGACCCGTCCTTTATCTGA

>TevSTIB805dn_contig3289.mage.00030 
ATGTGTCTCATCAGCCCAGAAACTCTCCCCCCTTCAACACAAAACAGGAAAAAATGTTCGAAGAGAACTGCTGATGGTAC
GTTGCCAAATATCTTTTTGAGATATTTGCACGTCATGAAAAACAAATGCTGTCCTTGTAACTTCTATTTAGTAAAAAGGG
TCCATTATTTTCTCGTCAGCAACAACTTTTATATGGACTACTCGGTCTTTAAAAACTCAAAGTGTGTGACGGACATAAAA
GTATCGAATTGGTGGTGTTTTATTACAAACTTTTTGCTATTCATAACAAAGTCACGTAGAATATTATACGTGCCATACTT
TAAGTACTTTAATAGTTTTCATTCACCTTTTTCTGCCATCACTAATTCAATAGTAGTCCTCGCCTAA

>TevSTIB805dn_contig3289.mage.00040 
ATGGAAAAACTCATACAAAAGGTGCCGCAAGAAAGTGAAGAACGAACGCCGGATAGCGAATCAGCCGACCCCCGTAGTGA
TTGCCCCCGGCCTAGGAGATATCAAACTTCTGTCTCCATCCCTGCCGGATCGTGTGGGAAGCGGGAATGCTTGCCATCCC
CTCGATGTGCCCCTATGTATATAGTTAGTCGCCCACGCCCCTATTTAGACGGAGCATGTGTCTCATCAGCCCAGAAACTC
TCCCCCCTTCAACACAAAACAGGAAAAAATGTTCGAAGAGAACTGCTGATGGTACGTTGCCAAATATCTTTTTGA

>TevSTIB805dn_contig3297.mage.00010 
ATGATTTTAAGACGGTCTATGAGAGGTTCAGCAGAGTTCAAAGGAAGTCGAGCGCTGGAGGTAATAAGAAGGCAAATGCA
AACCCAAGTAGAAGGACATGGATTGACAGAGACACCAGTACCAGCCGCTTTAGACACAAGCTGCAGTGTACGATGCACAG
AAGAAAAAGAGGGAGTAGCCAGAGAAGTTGTGCCAACAAAGTGGATAATTTTCGTATATTATCTTTTCGTCAGAGACCAG
CACAGAACAAGCGGAAGCAAGAACACCAACTTTAGCCAACACTACATTTCCTACGCAACTAACCGAAAAACACACAAAGA
AGGACACAGGTGCTACAGAGGACTGAAGCATCACAAATTCTTTGTTACCCTTACCACCTAA

>TevSTIB805dn_contig3298.mage.00020 
ATGAAAAATGAAAAATATTCTGCTAAACTAGATTCTTTTTTTTACAAAAACAACGCTAAAATTCAACAACACAATAAATC
TCTACTTCCAATGCAGTGTTTAAAGCCCAAAGAAAATCGACAGATTTTTACCAGAAATCCAACAAAATGCGAGGCAGATG
GAAGACAGCAACCCAAACAAGCCTCTTTTGTTGCTACTGTTAGTTGTAGGAGCAGCATTACAGGCTACCGCACAGCACAT
AGACAAAGCGCAGGTAACAACACCCTGCGATGCAGCTACGTATTTGAGGCACATTTCGACAACTTCAGGCTCCAGATAGC
GTGA

>TevSTIB805dn_contig3309.mage.00010 
ATGTCGGCTGATAGCTTGCACAAAGGGTTCCAGTGGGCGTGTTTTATTGCGCTTTTCTCGGCCGCGGTGGCCTTGTCGGC
GGGGGCTAGCAAAGATAGCATAAGCAACGCTGTCCATTTCGCAAGCATCGGGGCGCTATTGGTCATTGCTTTACCTGCAA
ACTGCTGTTTTCTTTCCTGTTACAAACGTAGTAGGAAGTTGTTGGTTGAGTATCGCCTGATTATGATATCGTATTTAAGG
CAAGTCGTCTGCTGCTCATTTCTGGGTGGGCGGATGCTTAAGTTTAGCCTTGGTAGCTTTTTAGCCTTTGACGTTTTACA
AGGGTTGATACATTAG

>TevSTIB805dn_contig3312.mage.00010 
ATGACCTTCGGACAAAAAAAAACAGACGGAGAAGGTTTAAAGAAATTGGTCAGTAGGTTTCTCGGTACTAACATTACGGC
ATGCACGGCTGACTACATAACAAAACCAGCCACGGACACAGTCACCTATAAGACAGAAACAGGAACCGACAAAAAGGAAC
TGAAACAACTAGCAAAAGGCTCTGGTTACACCCCAGCACTTCCCAATGCCCACAAACCGAAATTACTCAAACCCAAAGAG
ATGTCTGACCAGCCCACAAAGAAAACGAACCCATATGAAAAAACAAAAGGAAAGAAAGCCTGTGCAATGCTGGAAAAACT
GTGTGCAGCAACTTTCAAAACCAGATAG

>TevSTIB805dn_contig3341.mage.00020 
ATGCCTTGTAACTCCCCTACCGGTTGTGACTGTAGGTATTTTATAAAAGCCACGTTATTCCCTTCTTCCAGTTACCCTTT
GCCTGGGCTTTTAAATTATAATCCGTATACGTTTGCAATATTAAAAACAATATTTACCTCTCATCCATCGGAAAATACTC
TCCAACCTCTTTCATATGTTAAGAAAAAAACGAGACACACTTTAAACCTTCATTCTCTTGTTCCTACTGTTTATATTTTA
TTCCACCGTCATTTTAAAAAACACAGTAGTTACCACCATCTCTGCAATATCATGTATAAATTTCCGTGA

>TevSTIB805dn_contig3365.mage.00010 
ATGTCAGGCCAACTCCTGCTTTGCGGACGGAAATACAATGACGTTAAAACGCTGATTCTTTTTCATACGCATGACGTCGA
GTCTTTCTCATTGTTATCTTGTTTCATTGTTTGTATATTTTATCTATTGCTTTGTAAGTATTTACAAGGTTATATGCTTT
TTTCTTTGATTTTTTTGAGAAACTACATCAATTTCGTTACAGTTTATATTCTTGTGTGCATTTTTAGATCTTCAAATTTT
TATTGGTTTTTTGGTTTGGAAGCAATAAGCCACGTGTGGAGTTACTTGTGCAGCTTGTTTTGTGGCAGGCAAATTTTCTT
AACAGTCCATAAATAA

>TevSTIB805dn_contig3404.mage.00010 
ATGGCCGGGCGATTTTATGTAAGACCACATCCTTCTGTTTTTACATATGAAGAAAAGATTTCGTTATTTTTAGGCATTGA
TACAACTTGTTTTTGCAGCTCTGTACTTCATCAATTGCACGGCATCATATTCAATGATTGCCACACACTACTGTACAGCG
GTGACTTACTGTTGCGACAGATACGACTTTCTTTTCATTTTCTCTACACTTATCACTGTTTTCATTGTTTCCTAGTCGTT
TCGCTGTGCCTCTTTCAACGCTCGTGGGTTATAGCAATCGCTATCCCACCGCTAAGGAGCGGTAGATAA

>TevSTIB805dn_contig3418.mage.00020 
ATGCCCAATCACATTTACAATGAATTCAGCTGTAGCATCCTGCGATCTAAGCAAAATTTGCGGCACAACGGCGGACGCGC
TTACAAAGGACGCTGCAGGGAAGTCACATGTGAAGCTTCTTCCAGACATTTTTTTGACCCAATGGAAATGAAAGTGAGTG
CATTAGAAAAAGGCGCGGTGTCCACACATTCAAACATAGCCACAAATGACAACGGCCACTACCGTGGAAACGAGGCAGCT
AGCGTACCAACAAGCGAAACAAACGTCCTTAACGCATACATAACAACGGTACTGGAGGAAAGCACACGGCAACAAAGCAA
CAGCACATAA

>TevSTIB805dn_contig3421.mage.00010 
ATGGCGGCGCCACAACTAGCGAGCGAAAAATTCGGGGTCAACAGCTTGAACGACGAACGAGTAGTGCCACCAAAAGTTAC
AGCAAACGGCTTCAGCCAGCTGCCAGAAAACGCCGGCATCAAGGAATCCGAACGACACGACGACGCCGCCTCTAAACTAT
TCACGCACGGAGTAGCATGTCCCGTCAGCACCGGGGCAGCAACAAAGACGTCCCTTTTGCAGCAGGCTATATCATGCGCA
GCGGCGCCAGCGCCAACGCGGCCAATAAAAGAAATGCCACAAACATGGTTCGCATTGACAGCGGCGTCGCAGGAGCAAGT
ATACCGTTGTACACAGCAGCACACGCAGCGGCCCACTTTGACCAGTGAATTTGAATTGACTGAATCAAGTTTTATTCCCA
AAGACTACATTTCGCTAACAGGTAACAACTACTTCAAAGGTGCCTTAAAGCATAAACTTATAAAAAAATCTCCCTGTGAC
GGCAACTGA

>TevSTIB805dn_contig3441.mage.00010 
ATGTATAGGACTTCGATGGGTTCTCCTCGGACAGGGCACTCAACCGTAAAACATGAAATAGCCAATTTTTCGCCGATCTA
TTTGCGCTACACACACGTAAATATTTTCAACCTCCAAAAGTGCACTCACTATGGTACCACAGCAATCGCTTCCTGTAGCC
GATATGCCAGTGTTCATGTGGTAACAGTTAGCTTCCGCAGAAATTTTAATTCTCCATTGATACTGGACCCTGACGCAGCG
ATGAGGCTGCTGCCTCTAATGTCAGGGATATGCAAAGTTTCAAACACTAGGATATCATTAAAAGGACAATGA

>TevSTIB805dn_contig3444.mage.00010 
ATGGCTGAACCTACGTCACAGTCAGGAATGATTCTGGCTACAAGCCTCTTTATTTGCCTGTCAGAAGAACGAGCGGAAAA
CAAAAAACCCACGGCACATATGACGGACCCCGGGCAAGCTGCACTAATGCTCATAAAAATAAGCGACGACCTATTCAAAA
GGACATCAGAAATCAGCACTGCATGCAACGGCTTACAAAACAGACTGTCGATGGCGGTTGCAACCGCGGTTTCAGCAAGA
AACTTACAGCCAACCCGAGCGGCAACGCCAATTTCACTCAAGCCTTCAAAAGTTCTTGTCAACTCATACAATTCCGTGGA
AGCTTTTATGATGCCAACATCCAACGCTACACGCAAGGCGGCGAACTTAAGCTGCAGTTAG

>TevSTIB805dn_contig3480.mage.00010 
ATGGCCGCTATTTCCGCTGGTAAAAACAATAGAAACCGCGCTATATTCTGCATGTCGCCATCGCTTGCAAGTGTGGGCCC
TTCTTCCGATGTTGTGCGCGGCTGCGTACTGCTTTGGAAGTTGCTCGCTTGGCATATCACATGCAGCGTGTGCTTGAGCG
TTGGGTTTGTTTCTGAAGAATTTTTGTCGTCAGCTGGACAGGTCCCGGTGTTGCCGATCATTGTTCTGTGCTGCTGCTTT
GTTGCCGTGTGCTTTCCTCCCGGTACCGTTGTTATGTATGCGGTATGGACGTTGGTTTCGCTTGTTAGTACACCAGCTGC
ATCGCTTCCATAG

>TevSTIB805dn_contig3482.mage.00010 
ATGTGCTGTTATTGGTTAGTTGATTACATCTATCGCTTTGGTTTGACAAGTTGTTTTGAGCATCGTGCTACCCAGGTGTG
TTGGAACAGCTACACTTTGCACAACCGCGGCTCCGAAACAGGCGTTCTGGCTGAGGTCGGTCCTTGTCGGTTGTTATTCT
GCTGTGAAATGCAGGACACCACCGTCACTTCGTCGTGCGCCCTGCTGCTATCCCAAGTTCGCGGTCGTGCTCCATCGCTT
TTGACACGCATTTTGCGTTTTATGCTTCTCTACAAATTGCAGTTATTTTCGTTTGCATACTGTAGACATTGTCTTAAAGT
TATGTGA

>TevSTIB805dn_contig3494.mage.00010 
ATGAGGAGAACAATCTTCTCCAGTATCATTTGCATGTTTTGTTTGTTGTATTGTCCCTTATACAGTTGTTCCTTCCTCTA
TTTTCTTTCTGACCCATGTTGTGCCTTCACCACAGCAGCTAGTGTTGAAACTTCATTTGGACCGTACAATTCTCTCTCAC
TCTCCACAATCTCTACTCCCACTATCTTTTCTTGTACGATAATGACCATAATCATATTTGTGTTTGAAACTACGCAAATT
TTCTCTTCATCTTTACCCCTTTATCTTTCTACATTTTATGTAATAATATTCCTTTTTGCTCCTTTATTCCCTCTCCAGCG
CTCAGCCACTCACTCAGTTAATCACTATTTTTAG

>TevSTIB805dn_contig3528.mage.00010 
ATGAACTTCCAGCACGACAGCCTCTGCTTCCACAATAAGAAAGAACTCCAGTTCCATTCCCTAATGTTTTCCCCCTTGTC
TATTCTACTGTATCGGCACTCGTTGTCACATGATATGTGTTTCCCCATGCACTCTTATCGCGCACAACCATCTTGCAGTC
TTTTCGTAATACGTGTATGTGGTTGTGCCCCAATTGCTGCCGCTGAACAAGCACATGTTAAATTGCAGCGGGGTGAATAT
ATTCGTCCCGCACACCATCATCTTGTTGTTCATGGGGTCAGATGCTTGCATGGAAGCAAGTGA

>TevSTIB805dn_contig3529.mage.00020 
ATGAAAGAGGCATCGTTTGTTATTGGCAGAGTGCGGTTGGGGGTAAGGTGCCCTTTTTGTTTTGGCCACTTTGTGAGCAG
CTCGATAACTCTTGGAAGCGCCCGGGTTGCTCTGCCGATAGAAAAAGGTTGCTTATTAAGTGCGGGGAATCGAACAGTTG
ACTCGGGCGGTAGGATCAGCGCATTAAATGAACTGGTGTTTAGCTTATGCCGGCGTCGCAACAATATCTTGGAAAGCTGC
ATACGATACCCACTAGTAATTTATAAAAGTAATTCTAAACCAACCTCCCTATACTTTTTTCTGTTTCTTCTATTGTCTAT
TTTTCAAAGTCCTTCAATATCCGATATTTTCTGGTCACATCACTTTGGGTATATTTGTTCCAGTGACCATCACTATCAGC
AGAAAATTTTCAATTGA

>TevSTIB805dn_contig3529.mage.00030 
ATGTTTATAGCCCTAAAATACCTCACCAATTTATCCATCAAAATCCCTCCTCTAGCCGTCTCACTTCCCCCCCCCAGAAA
AAATAAAACCACATACATTTTACAAACTGTCACTCGCTTGTGTTCAGCCCTTAACATGACGTCTCTACATGAGGTCGAAA
ATAAACGCCGCTACAACCGGCACTGTTGCATCAAACCAGGCTTGAGTGAAATAAGGGCCCTTCTTTTCAGCCTTTCCGTT
GCTTGGCAGCGCCTAATCCTAAGTTACTTTGAAATCGCAGTTCCTAGCTGTATAGTTAAATGA

>TevSTIB805dn_contig3561.mage.00010 
ATGAAATGCAGCGCATCATCGCCTCCTGTCTCATTTCCTTGTGTTTTTCTGCGTCTTTTATTCTGTCGTTTACTTCCACA
TCTTCATACTTTGGTGCTTGCCGCCTCTGTCACTACAGATAAAATAGAGTCTCTACGAGGCCTGTACATTGCAGTCTCTG
TGTCCCTCACTGTCCTCTCCATCGCTTCCTCTTATATGGTGATGACCAGCAGAGTGTTTGTAAGAAATTGCGAATATTTA
AATCCTTTTGTCCCTATGTCTTTGTTAATTTTCTTTATTAATTTTTTCCCTTTTATCCCACTCAACCATCTACTTCTTTA
G

>TevSTIB805dn_contig3565.mage.00010 
ATGCATATGCGGTTTGCCTTTGCTATATTTTTGAAATTCGTCGATTATGTTGACAATAACTTTCGGATTCTTCCTCAATA
TACTCTTATGCTTCTACGCACCTCCATTTGCCATTACTACAAAAAAACAATGTTCAACCTGTTAAAGGATTCTTTTTCTT
GTTTTCACTTCCATTATTGCACTCCTGTATCCACTATCAAATTAAAAAACTTGTCCCCCTCTATTTTTTCCTCTATGATA
ATATGCACCATCATATTTTGTTTACAATTGCGTAAATTTAACCCCTCTGTTCATCTGTATTATTCTCTATGTCTTTTATT
AATATACCTCATAACCTTTTACACATCAACACTAAGTGCAACCTTTCCATTGTTTTGA

>TevSTIB805dn_contig3603.mage.00020 
ATGGAGTCGCTGAAACTATCACATAGGAGAAGAGCAAGTGAATTGTCTCTAAAAGCAGCATTTCCAATGATCTCCAAAAA
TCTTTTTGAAGAAAGAATTGCCTCTATCCAAAGTAATAATAGGTATATTTCGCGATTTAACACCATTAATTCCGATTATA
AAGGATATAAAAATTTTAGAAATGTTTTTGTAGCTCCAACGTTACAACAAGTAGAGAAGAAGCGCGGAAAAGAACAGCTG
ATAAATGCACTTAATTATACTAATATTGTTGAAAGCGGCAGTAAACTTATATTGAGCAAAAAACAGCAAATTGCGTATCA
TCAGAAGGGAGAGCGAAAAAAAGCTGTTTTTGTATTTCATGATCGTGTATTGACAATAAATCGTAATACCCTCTACGTTC
AGACTAATTTTAAAAAGTTATTAGTAAGAATGAATTTTTTTATTTGTTTTCAGAATGAAGCTATACAAAGGTTTAAAAAA
TGA

>TevSTIB805dn_contig3605.mage.00020 
ATGGCAAGCGGCCTCCCGGCGATGGAAGGGGGTGGAAAAGGTGCCGGTAGGCGAGAGCCAAGCAAAAAAGATATACGACG
ACATGGGGGAGCAGTCTTCAATCTTTCAACGCTGTCCCCAAGGGTGGGTTTTCAAAGCATACAGCGTATAAAGGAGGAGT
GCTGTGTTGCTGCTGTCGTTGGGGCCCGGAGACTGTTTCTAACCCAGGCCAGGCAGGCCGGTCACTGCTATCCGTCCCGT
AGACTTTCGTGTGGTTTAGAGGTGTGTGTGTGTGTGTGTGTGGGTGGTTGTAATTTGCGCGGTAGCCGGGGATTGCGCTT
ATCTCGTCTTTGA

>TevSTIB805dn_contig3700.mage.00010 
ATGCCAGTTCCGGCGCTGGCGCTGCGGCGCGGCAAACAACGAGAAAGCAATACAAGAGATGCGGCGCGCACAAAATTTGG
AAAGGCTACCAAAACAGGCAACGACAGAAACGTCGTGGCCGAGTTGACTCTAGCACGTCTTCACGGCACGAAGGAAACAC
CATCAGCAATAGTAGATGGAGGCCGAAAGGCAAGTACAACAAAGCAGGATGTCAACGGCAGCAACGTATGTCAAAACAAA
AGCCCGGCGGTGCAGAAACATGCGATCTTTCCTGGAAAGGCAGTAAAAACCACAAATAAAGCATCATCAGCGCTTCTCAC
GCAGGCAAAATATCTCTTTCCAATCTCAACAAAAAAGAAAAGCAATTAA

>TevSTIB805dn_contig3749.mage.00010 
ATGAAGATATCACGCGCAGCCATGTATCAAAGCGGTGCGCATGTAGCTACTAAGGCGTTCGCAGCACTAGCTAAATGCAA
ACCTACTGACAAAAGCCCGATAGAAAAGAAGAACCAAAAGAATAAAGCACTTCGAGCACACCACACTAGAAGATGTTTAC
AAAGAGTAACAAATCATACATTATACACAGCACTCACCATATTAGTTCGATGGTCATACATAAAAGCCATTCAAATAACG
GGTTATTCAAGTAAGGTGAATGCGGACCCAAAATTAGCGACACAAATCATAATGGAAAAAGCGGCTCGTAAATCACTTTC
GGCACTCAAGTTACAAACCCTCAAGCAGCTGCGTGAGATAACTGAGTCGAATAATATAAGCAGGAGAAAAATAAAGGCTT
TGGACGTGATAAAACCGATGTTATCTTTCCATCACGGATCATAA

>TevSTIB805dn_contig3788.mage.00020 
ATGTCCCTAAGTAGGAGCGTCATACGAGTTTGCGCCGGCCCTGTTACGTCTGTTTTGATCTGGGCCGCTGTTTTCTCTAA
CTGTGGTGCCTTTATGTTGTGTAGCGCTTTTCTGAGGATGGCGGCCAGGGTTTCTTCGTATTCGCTGGAATCTGCGGCTG
CTTTGATTGCGTCGTCGACTGTTGCTGGTCCGCAGCAGTTGATGTCTCTTTTCTGTATGCTTTGCAAGGCATTGTACGTT
TTAGCTAGTAGATTGTCTGCGGTTGCTATGTCTGTTGCTGCTATGGGCTGCCCGCTGTTGACTTTTCAGCTTCCGCTGCT
GTCGTGA

>TevSTIB805dn_contig3816.mage.00020 
ATGCGGATGGAAAATTTAAAACAAGGGGTAAAAATGGATTTCCGTGGAAAAGAAAAAGAGCAAAGAAGCGGAAAATGCGT
AGTAGTGAGCGTAGAAAGCAGCGGAAAGCTTTGTTTCAGGTACGGAAAGTCTCAAAAAACGCAAAAAACACACCCCGTTG
GTACAGATGTAACTTCAATAAAACAATTTAAAGGAATATTATTCTACATGAAAGTGTTTTTTGATGCCAACATGCCCAAG
CATATTAACAGAAGCATAGTTAGTAGGAAGAAACTTGCATACTCCAAGTTGCCAAATCTCAAGCGCAGACTGTTTGGTTC
CGGTAAAATTCACAGAACAAATGCAGAAAAGAAACTGAGTTCCTGA

>TevSTIB805dn_contig3816.mage.00030 
ATGACAAGGGAAGATTTTGGTATTATCACATACGTACCAAATGTCTATCTTATGTTCTTGTGTTTCTTGTCTTCACAGCT
ATGCATTACGATTAACCATCAAGTTAAAACTACACTCGCCAACATCGCTGGCTTATCATCTATTCAATTATTCGTAAATG
TTACGCATAATTTCATTCTCCTCTATCATTTTTTGTACTGTGTTAGTGCGAATTCTTTAATTTCATTCCATATTTTCATT
CCCTATTCTAAGAGTAACATTTTTACATTGGAAAATAACGTGAAAACTCTATTTTTTCTGTACCATAGACTCTCCCTTTC
CATGATTGTGTCTTCATCATCTCATTGTGTATATTGA

>TevSTIB805dn_contig3843.mage.00020 
ATGTTTAAATTTACTATCGTGTGTTGCCCCTTAAACTGTACGAGTTCACTGACGGTTTGTGAAGCTATAATGTTTGGACT
CCATTCCTGTACCATTCCATTTTATGATGTTTCCAGCTTATTTGATCTTTTTATAGTATTTTCATATTTCTGGCTTAACA
GTCGGCGCGGGATGGAATTGTTTCCTTTTTGCTCCTTTGTTCTCAGTTTGTTTGTTTCGAGCACTGACGTTACGCTTAGT
TTTGGCTGCCAAGTCTCCTTTGAGTGTGGTGTCTCTTTGGTTAAATGTAAGTCGTGCAATCTCTTCCACTAA

>TevSTIB805dn_contig3849.mage.00010 
ATGGGACGTTCTGGAAATCTCCCTTCGCACAAAGCGACCAACCTCTCATTCCGTACTGGAGTGATGTCATTGGACGGCGC
AACTGCCCAGCATAGAAAACGCTGCTGTACATTGTGTTTAACGGCAACAGCGTATCCGATACGTGTTTGTACAGGGCGAA
AAGCACGTCAACCACGCAGAGCTCCGTTTTCTTTCACGAACGATCCATGCATTACGGTCTGCCCATGGTACCACATAAAT
TTGCGCGAGTGGAACCCACCGCGCACTATTTTTAGTTCGCATACGCGGTGCACAGGCACATCCACACTTGCACGAGCGAG
CACAGCAACAAAAAAGGAAAGTAATATCGTGAACACATATCGGTCGACATAA

>TevSTIB805dn_contig3884.mage.00010 
ATGCCAGTGTTTTTAACAGCCACCGAAGACATGAAGATCCACGGTATTTCGACACATGTAACTTGCAAAAATCGTGCGAA
CTTTGTGTATTTCGTATTTTACGATATTCTTTTTTCTGTTCAGCAAATCGACGGCGACCAGCGGAGAGGGCCAGCTGCAG
AAGCCAGAGTTAGCGTAATTAACGCAGGAATGGAAGCACGCCACAGCAAGGGCCTACTAGTCACGGCACTTTTTGTAGCG
GCGGTACTCATGGGTCATGCAGAAAGCGTCAGTGCAGAAGAAGGCAAAGTAGTTAAAGCTGTAAATCATCCGTGGACAGA
CAGGCGCTTTGACAAGATACTCGCCGCCAGCCTCCAGCGGCAGCTAAAACCAGTTGCACACAAACTAGAGGCTGCAACCA
ACGACATCACAAGCTGGCAAATTTTTCGAGAACGGATGCAAGACGCGCAAACCAAAGCAGAGCTCGGCCTGTTAATAGCG
TATGTCGACCTTAATGTAAAGTCACCGCAACGGTCGATCGCAGCCTCAACACCGGCACTACACTTCGCGGAGACACTGCT
ACGTCAAATGAACTACATCACAAGAAAGTGA

>TevSTIB805dn_contig3893.mage.00010 
ATGTCTATTGCCATATCCAATATCTTAAACATTTATGCTCGATGTAAGCATCTAGTGTATGCCAAACCCTCTTGGTTTTT
GCTTCCACAAGGACGATATAAAGCTGTCACATCTGTCATACGCATGCTGTTGGGTAGTTACAGCTGCTATTCTCTTATCA
ACGTTTTTTTCTGTTTTGTCCGCCTATTGCAGTCCTCTCTGCGGTCTTTCCCTTTGTATTTTCTTGTTACGCGTTATCAA
GGCTGTACCGCTGTGTATTCTTATATGAATTACGCACTCTTTAAATTTGTTCAGCGGTTGTTGTTGAGCCAGTATAGGAA
GGGCGGAGTATCATTCAAAAATTACTTTACCTTTTTAAAACTCCTCTACCACTTCATATACATGCTATGTTAG

>TevSTIB805dn_contig3958.mage.00010 
ATGATCAAGCTTGTAATGTGTTACACTGATGCATACCCATTTGTTTCGCTCAGTATTTTCTTTCTTTCTTTCGAATCTAC
TTTTACAAATACGTATAGCGTTTCGAAGACATCTGGCCGGTATACTTCACTCTTTTTTTCCCTCATCGTCTCAGAGTGTT
CCTTGCACTACCTTTTGCTGTGTAATAATGCACATCTTTATGTTTTTAAAACTGCGTATCTTTTGTCTCCCCCACACACA
CTCTCTCTGTTTTCCACCTTCTTCTTAATAATGATATTTCATGTTCTCTCTTTAGTTCATTCACTTTTTCACTTACTCAC
TTACTCTCTTTTCACCATTTCCATTGTTTTAGTACTTTTATTTTCTCTGTTTACTTACACTTTTCTACCACTATTCTTGT
AA

>TevSTIB805dn_contig3977.mage.00020 
ATGGACGGGTGTCGATCAGTCCAATATCGGCCATACGGTGAGGCATGGTCGCATCGTTGCGTCCGCCTCCTGTACCCCTT
CCCTGGACACCATAAATATGGCCAATTCAGCGTCATCACGCCAAGAAAAATGCAATGCGTCCAGTCAACAAACACTCTTA
GACGAGTCCTTCAGCCGGTTTGGCACGTGGACCAGCCAGTCACGGAGGGTTTGTTATTACTCTCTGCAACGGAGGTCGAG
GACCACGACCTTGCACCAACTTGCTTGCTCCTACCAACTTCTGCATTTGCATCAATTCAACTGCTCGCACGGACATTTTC
TACACTTCCTTTCATCCCACTGAAGAAAATACCGGGCGTAGCTCGTGTTTGGGAGTCATGA

>TevSTIB805dn_contig3977.mage.00030 
ATGAAACAGTGCCTTCTTCAATCTGGAAACATAACACATCAATTGCTGATGGTACATCATGTTCTGCCATACTTCTGCGT
TGGTGCATCGGAAGAGTCATATATATTTTTAAAATTCGATTCAGCTGGTCCCCAAAACGAAAGTCTGAAGGTACACAGGA
ACCCTGATATGTGGTTACCGGTGTTATTTGGTTGGATCAGACCAAAAATTGCAACTATGCTTTTGGGGATTATTTTCGGT
GCACGGGCTGCAGTATGCGGGTGTGGCGTCTTCGACTTTACACATTGCGCAACAAAAAAGGTACGAAACAACAATTCTGC
GGCACGTAAGAGGCTCATTGATGAAAAATAA

>TevSTIB805dn_contig4033.mage.00010 
ATGCTCCCTGTAAATCACATACAATGCGCTCCAACTTCGATACCAACACGCCGACAGCGCGTCCCCTACAGAGCGCAATA
CATAAGAAAAAGGATTACTTTGGCCCGAATGAAGTATACAAACACTAGTGGGGAAGAAGGATCCTTTCTATATTGCCTTG
GAATTGGGAGTGTACCGCCCATTTCGGAGGGTGGGTTTCCTATTTCAGTTTTTTTGCAGGGACCCCGCGTACTGCCAACA
GCCTTCTGTTTAAAAAGTCCTGAAATTTTTTCTACACTTAGAACGAGTTTTGTATTACCGAGGAAGTGA

>TevSTIB805dn_contig4106.mage.00020 
ATGCCGCCCTTATTGTTTTGCCGCTGCAACTCTACGGCAACAAGAAATGCTGTGTCTATTATCGGGCCTTTGAATGCTCT
CAGCGGCAGCCGCTCACCGACAGAGTTTTGGCGGCGATCACTTGCTTTTTCTGTATTAGAGGCTAAAAAACTTGCTGCCG
ATACGCTGGTTTTTAATCTTTTTTGCGGTGGCCCCTCATCGAGCTTTTGCGTCAGCATTTATTGGCTCTCTCTAAAACGA
AACAAAAACGTATGCGCAGCGTTTGTAGCTTCTAACCGCTGGCATCTTGTCAATCCAAACAAATCACCAGAGAGAGGAAA
GAAAATCATCAAACTACATTCAACTACAATAACCTGCATAATCGAAATATTCCACCTCGCAAAAACTCTGCGATTTACAA
CCTCTATTGTTTTTTTTTAA

>TevSTIB805dn_contig4127.mage.00010 
ATGATGCCCATCTGCACATTTTTGTATGAAACTGCACATATTCCTTCTCCACTTCCCTCTGTTACATCCATTCCCTTACT
CGTATTTGCACATTTGCGATTTTTTAAATGCTTACATTTTGAACCTCAACTCAGCTTAAGAGATAGTCTCATTATAATAT
TAGTATACAGACACTCACAAAACCATCATAAAAAACATCACTATTATATCTCTAACACTAATCTTTATAAAATAAACAAA
ATATACCAAAAAGAAAAAAGTTTTACCCTACTACCTTACTACTTTGTACCGATAGGAAACCATCATACAATGATTTCATA
TTTTCGTATTTTTAAAATTATAACATTTTCGTCGAAAAACATTAAAATATATAAAAGTTTAGCGAAATACATAATTTTCA
TCAATTTGAGCAAAAATTCTTTAGAAAGCAAAAATCCTTAG

>TevSTIB805dn_contig4127.mage.00030 
ATGGTCAATCTGGCGCAACTTAAAGGTTTGCAAGAAGCGCTAGCAGATTTCGCTTCATTGAAACTGGCGGGTATAACTAC
AGTACAGCCAACAAGCGTGACGCGGCCGCCAGGAACAGGAACTTTTTTTTCCAATCTCCGCCAAAAACCTGGAAAAGCAC
GTGTGCAACGAAAAAGATGCCTATACTTGGCAAGGACAGTCACCACTACGTCAGCTTACAAAGGGTCCTCATATTTTCTT
ATTGACCGCAGTGCTCCCAGACGACGATACCACAGGCAAAACGGGCCTGCGGTGGTGCGGCAAGGGCACAGACTTCAGTG
GCTCGGATACTTGTGCCAACGGAAGGGTCAGCATGGCGGACCACATTATAATACAAGGCTGACTAATAGTGACCACAAAA
TCTGTAGTGTTTAA

>TevSTIB805dn_contig4127.mage.00040 
ATGGCTAGAATTCACAAATGGTCTCCACGCGCAGTCGCACCGGTTCTCCCGGCGTCACCAAGTTCGTCTGGCGCTGGGAG
ATCGCTACCTGTACTGGAATTCCGGTGTATCGATTTGTTGTTGCCGAATTGGGGTCGTTTTCTAATAACATCTTGCATAT
CTGCCAGATTACGGGTTCAGACTAGCCTAGAAAGAGAGGTAAATAATTTAGAAGCAGCGTTTTCACCTTTAAACTCCAAT
ATATGCCAAACAATATCCATGTGTGAAACACTTCATATTTGTGGATTTCAGATGGCTCAATCGCCTGCTTATTTAGAAGT
TGTACTTTGA

>TevSTIB805dn_contig4215.mage.00040 
ATGCACTGTATGTCTCTTTTCTTATGCTTTAGGGAAATGGCAGCCTGGTTCCAATTGTTGTCTGTTTTGGCTGCTGTTGA
ATCTGCACAGATAAGAAATAAATCTGCAGTAAAGAATGCTACTGTTGGGCGCTACAGTAATTATACTATAGCTTCTTCCA
TAACCCCATGCTTCTGCATTTCGTCAGTAGCCTCCCCATCCTTAGCTATCGCTAAATTACATATTGCTTCTATGGGTTAT
CAACCTGTCCCGAGCTTAATTTTTCACATTCACACACGCTACCAAATAAAACAACACAGCTGTCAATATTATCTATGCAA
TAGCATCTGTGAATTATTAAGTGAAATATTTAGAATCATTTTCGCTTTATCATTTTCTTTTCTAAAGTTTTTGTAG

>TevSTIB805dn_contig4384.mage.00010 
ATGAAACCAGCAATGTACACCAAAACAATTACTCAAAGCATAAGGTTGACAACAGGTTATACAGCAAAATTTAGCGCTAG
GATAGCGGATAAAATATCTAAGGGACCTTCAAAAGCTTGGAAAAGTGCCGACTACAAACCAGATCTCAGCAACGTAATCA
AGCAAGAAATTAGTCCAAAAGACATCCTTTACCTAGCGATGGTTAAAACTTGTACTGCACCTCGAAGCGAACAGTGTCTG
AAAACCACTGAATGTATGCATATAACGCCTAGTGGCCCCGGAATTAAAGAGCCGGTCACACAGGTCATGTCACACTTTAT
CTTCATGAATTAA

>TevSTIB805dn_contig4392.mage.00030 
ATGTGCCGCAGTTATGCTTGCTTTTTGTGTCTTTCCATTGTTTTTAGCGACGTATGTGGCTGGTACGTCACCAGCCTACA
AAAGGCACCAAAATTTATTTTGTTGAGGGAACTTTTGTGGGGTACGCTCCGAAGTCGGAGCACTTTGTCGCCAGGGGAGT
GGCGCCTGCCCGCTTTTATTGCTTGGCTTGACAACGCCACTACGGATCCCCCTACTAATATACAAAATTACCCTCCATTT
CACAGACAATACACACCTCGGTTTTTATTAACAAGTAATGAACTTTCTATATCTAAAGACTTTATAATTTACCATAGAAA
GACGTTATTTCCTATGCCAATTTGCATAAATCTTTTTGAATCGAAGTGA

>TevSTIB805dn_contig5231.mage.00020 
ATGTTTCCTATAATTCTAGCCGTTAGATTCATCTATTGGAATTTTATTCATGACTTTTCTCTTCTGCTTTCTACGATTCG
ATGCTGTCATCCCTTTGGTTTGTTTCTGTTTAAAAGATCCCGAGGTAGTTGTTATGCTATTTTCGCCGGCGGTGAGGTTA
AAAAATGTGTAGAAGTGTTCCTTATACAGCCGTTCAACAGTCACGTTATCACCAGTTCCACGCTTTTCCACATTAAAGGG
TGTTTTCAGCAGTGCCATTTTTTTAATAATTTCCAGCTTTTCTTCTTTTGGTCACCTCCTCAAAGAGAAATTCTTTCAGT
GCCGCGTTAG

>TevSTIB805dn_contig5245.mage.00030 
ATGCATTGTGTCTTTGTGTTCAGCTTCTTTTGGACACTGAACTGTGTTAGTAGCTTTACGAACCTGCCGCTTTATTGCGC
TAATTGTTGTTGGTTTTTGTCTATTCTTTATTACAGACCCCTCTACACTGATTTTTTTACTTGCCTGACCGTATTTAGTG
CAGTGGTCGTGTTTCAATATGCCTGGGCTTTGCTGGTAAAGTATGGAACCAGACCTTGGTCGTCATTTTGCGTCAGCATT
CTATGGTTGATTGATGTGCTTATGCTTTATATTACTGATTGGAAATACGGCTTCTGCTCGGTGTATCTGCCTTTTTCCCT
TGCAGGAGAATGCGATGCTCGTTCAGTATATACTTTGCGGCAGGGCAGTCTCTTCATCATTTTCGTTTCGAGAACTGACC
TCTTGCCCACCACATTCTTGGCGCTGGTTAATGATCAGGCGCTGCCACATACGTACGCTGAAGTGAAATTTTTCGTTTCC
CCTTCCAGAGCGATAAAAAACGTTGGGCAGATTTCACCCGAGATTAATTAG

>TevSTIB805dn_contig5252.mage.00010 
ATGCCGTCGTCTATTCTTTCGTTGCATCCTGCATTTTACCACTTTTCCTCCAGTGCCTCTAGCACTCTGTATTACGAGGA
AACTCCACATATCGAGAGCATTCGCATCCGTATGTGCGTCATCGTATCCTCGGTCATCTTCTTGAATATCAGGATGTCTA
TAGTCACGTTTGTGTTTACATCTGCTCCATTTTCACTCTTTTTCTTTACGTTTCCTTTAAAACTATTGTTTATGGTCTCT
ATCTCTCACCATGACTCATTCTTTCTTTTATTTCATGACTCCGATTGCTTTCAATTTCCCCTTTGTTCTCTACATTTTTT
CTTAAGCGCTACTTATATTATATTATTAGTGTACACAATCCACAACACTATCCTATTATTCTTATTATTATTATTTTTAT
TATTACCCTAA

>TevSTIB805dn_contig5260.mage.00010 
ATGAGACTTCTATTAGAAAGAATTTTTGAAGCACTTCTGTTGCATCTGCTTGTACCTCCACTGTTTCAGGCATACATTTT
TAGTAAATTGTGCAACACAACCCCGTCCTCTAACATTTTATTCTTCATTGTTGTGATTCCAACTATTTCACTTAGTATTT
TCTCTTCTTTTTCTTATAAAGCTGTTTGTTTATACAACGGAGAAAGTACACTCGGTTTGTACATCAAACTCTATTTATCC
ATCATCTTCTTATGTATAATAATTTCGATTCTCATGTTTGTGTTTGAAACGGCGCACACTACATCTTCATTCCCCTCTCT
TTCTTTCTTTCATTCTATATTTGCTTTAACATTATTCTTTGTGTTCTTTCACTCTCACTCATCCGCTTAA

>TevSTIB805dn_contig5263.mage.00040 
ATGGAATTGTACGCACCGTTGGCAGTGCACGTTGCTCCTGTGCCTCCTACACAAACTTGTGCTGTGCTTGGTGTGTTAGT
ATCTGCTCCCGCGACTGCTTCTACTTTCGTTAGTGCCAGTTGTTGTTTCGCCCAGTGCTGGTGGTTGTCTCCGGTTTTAG
TCGCTTTTGAATACTCTTTGATGTGGCATCTGCTGCTTATTAGCCCCGGCGTCCCGCCTTTTAGTGCTATTGCTTTCACT
ACGGCGCTTCCGCTGTTTGCTTGTTGCTCCGCCACTGTCTTCACCGCCGCAGCCTGTTTATTCTTCAGGGCATCGTGCCT
CTCAAAATGA

>TevSTIB805dn_contig5264.mage.00020 
ATGTGCATTCATTGCCTTCGTATCGACCCCGATGTTACTACGATTTGTAGCGCCTGCTGCAGCTCCCTTTATAGCTTTTC
TAGGTTAGTGCTGAGTACTGCTGCCGCGAGGGGGTATTCTGGGGTCTGCAGCTGCAGTAGTGCAATTTTCGTTTGGAGCT
TGGTTGCTTCCTGCAGTTTCTCCGCCTGGTCTTGCCTTGCTTCAGCTACTTCATATGCTAATTGCTTTTTATTTTTGGAT
AGCTTGCTTAGAATCGCCAGTCCGGCTTCGGCGAAAGGCTCGCTGTATCCTCTAGTCACTGCTACTGCGGCCAGAAACAA
AGGCAGCAACTAG

>TevSTIB805dn_contig5266.mage.00020 
ATGTGCTCTTCCATTGCAAATTACGTCTTTTATTCAACTTTCTTGCTGTTACTTTCGAGTATAACCAAGCCACTCAATTT
GGCTTGTAAGGTAGACTCTTTCTATTTGACTGTCCCCCATCATCTTTTTGTGTATGAGAGTATCGAAAGTCGTGTTTTTT
TACGAAACAGCGTGTATTCAATCTTCTCCCCTCTTTCTCATACACTGGTCCACTCACTCACTTACACCAATATCATTGTC
GCAATTGATCCAAGTGCCTTTGTTTTGGCTTTGCACTTAGCCTTAATCATCTTCCAACTATAA

>TevSTIB805dn_contig5268.mage.00010 
ATGCGCAAAAGCCCGTATCGACTACCAGAAGCGAATCAAAGCATCGAAGCAGTGACGGCGCCGCCACTCTCGGTTTACTC
GATTGGTCGTAAAGGAAAACGGAAGAAAAAGCTCGAAGTTGGCAGCTGGAACATTTTCTCCCAGGAAGAAACTAAGAAAA
TCTGCGGCGATGAGGGGAAGCAACCTCCAGATTCTAACCAACTTAATAATTCTGCCACCTCTTTTGCGGTAAACGAAACA
AAGAAAACTGACCAAGACAAGCAGTATTTGAGTGGTAATGCAGGCAGTGGCAGAGGAAACACTGCGCTGGAAGCAAACAG
GGACCAAGTGATTTTCTTGAAGAGCATATAA

>TevSTIB805dn_contig5268.mage.00020 
ATGCGATGCCGACGAGTATTTCAGTCACATGCATCTTGCAAATTGATGTTTTTATTTGATTGTTCTTCCTTCAGGAAAAT
CAGCTGCTTGAACAATGGTCAGATTGTGAGGGATAGTGCCGGAAAAATTCAGGGTCAGTTCTCTTGTGTTAGCCTTTCTT
TTTGCTTATATTATAAAACAACAATGTGCTTGCAGTCATCGGTTTCCTTTTTTGGTGTCTTCTACAATCGGGTTTGTTTA
TATGCTCTTCAAGAAAATCACTTGGTCCCTGTTTGCTTCCAGCGCAGTGTTTCCTCTGCCACTGCCTGCATTACCACTCA
AATACTGCTTGTCTTGGTCAGTTTTCTTTGTTTCGTTTACCGCAAAAGAGGTGGCAGAATTATTAAGTTGGTTAGAATCT
GGAGGTTGCTTCCCCTCATCGCCGCAGATTTTCTTAGTTTCTTCCTGGGAGAAAATGTTCCAGCTGCCAACTTCGAGCTT
TTTCTTCCGTTTTCCTTTACGACCAATCGAGTAAACCGAGAGTGGCGGCGCCGTCACTGCTTCGATGCTTTGATTCGCTT
CTGGTAG

>TevSTIB805dn_contig5273.mage.00020 
ATGCGACACATTTTTGCTCTTAATTGCAGAGTATTTCATTTTATATTTCAATCTATTATTTATGTTCGTCGTTCACAATC
CCATCCTATTTTTCTCAAAAATATCGCTTATGTTAGCATATATAAAACAATTAGCATTTACGGTTTTCACTCCAATCTAT
CACTTTTTAATTTTAAGAGGTCATTTGACCTTAATATCAAAGTGCCTGGATTTCTTCTCTGTTTTTCAAAATGTTTCCCT
TGCGTCCATGACATAGGTGCTTACGATTCACTAATTCGAGGCCAGAAAGCGCTTTCATATCTGATTTTTAGTAGTTGA

>TevSTIB805dn_contig5282.mage.00020 
ATGTATCAGTCTGCAATCGCTCAAATTGCGTGGACCTGTCGCATACTGGGCAGCCTTGTTCTTGCTCTACTTGGTGCTGC
GCTGGCGAAAAGCAAAGTCATGGCGATTTGCCTATCCGGCAGCCGCGTCGCTGCTGTAAAACACACGTCTGGGTGTAGCT
ATATCAATATATGCATTTTTCTTGAGAAGACTTCTGGACAGCTCAATGAGTTCAATTGCAATTTTCACCCCGAAACTACC
GGTCTTTGTTCTTCTATGCTATTCTGTTTCTACTTTCCTCAAATATTTCAATCGCACCATGTTACGAAGCAGCTTGAGTT
GTCTTTGGGTTTGAGAATTGATATACAACATCAGACTGAAAACTACACTCATCATTATCATATCCTCTGTTTCATACATA
CACTTTTGAGTGAAATTCATGGCAACATCGTCTTTTTTTCTTTTTCCTTTTGA

>TevSTIB805dn_contig5287.mage.00020 
ATGAGTTTTTTAAAACACAAACATATAGACTATAATCGTCACGCAAGAGATGATGCAAAGTGGAACGATAGAGAGGAAGC
ACGAGCAGTGTATAAAGTAAATGGAGTCACTATACCATATGCAGGAACAGTGAGAAAAGATAAAATAGAAGGAGATAAAA
TACAGACTGAAACACCAGTTTGCGAAGAAGCGTGGCATTCCACAGACGATAATGATTTAGTGAGATGTTGTGCTCTGTAT
TTCACACAGAAAAGAGTAGGTGCTACTGCAGGTATTGTCGGCACACCAGTACCAACTGTTCAGAATGCTATATTGACGGG
CTGTTGTAACGAAGGCAAGCAGCTACAGTAG

>TevSTIB805dn_contig5293.mage.00020 
ATGGCCAGAGTTAGATATCGTGCTCTACCGCCTGCCCTACCGCTTCCTGCTCGCGATTTGTCCCGTTGGCACATAATAAA
TTTGCGCTTTTTTGTTCTAGTGAAGCAGAAATTTAATGCTTTAAAAAGAAATCTCTGCACCCTTAGTATTTCCGAAAGAG
CCATCCAGCCTTGGCTGCTGCAGTCGCTGGGACACGTACGTCAAATCACCTTTTCGTCCTGTGGTTTTAGATCATGTGGC
TTGTGGGTCACTACTCTCGTGGTGCCATTTGACAATTTAAGTACCTATAAGATACTTTTAGAGTCCACATGTTGTATTAA
AACTGTGCGCTTCAGCAAATGA

>TevSTIB805dn_contig5305.mage.00030 
ATGGACTTTCTGAGTATATATAAAAGTGGTGCGCGGGCAGATCTCCTAAGAAGAGCATTGCCACGATTATCTGAAATACT
CTTTGATAATGAAGTATTTTCAATGAAAACACTATCATTGGCCAGCAGAAATCTAAAACAGAAAATTAAAATTATAAATA
CAGTGCAATTTTCTAAAAGTGGGTCTTTTACAATAATACTAACAGTCTACAAAACAGCACGCAAAGTAAACGCACGCTTG
AGCAGTAAACCATTGACTGAAAGAATGTGTCAGAAAAACAGAAAAGGAAAACCAGAAATCAAAGTGCGGTTGAATTACAA
GATAGTATCGAAACAGTGTGTGTTAGTAGACCATACACCAAAACAAGTCAGAAAACCTATTAAATAG

>TevSTIB805dn_contig5315.mage.00020 
ATGTTAAAGCTCTGTCCTACTCAAAGACTTTACCGATTTGTTCCAGTGTGTGGGATTACAATAATCACTGCCATTTCACT
GTCTTTTGACGCGATAATGGCTTTATTTTTTCTGTTACATCGCTCTGCTAGAGCATTCTCTAGCTTTTTGCTGGTCTGTC
CAATTTTTCTGCTTTTTTTCTCATTTTGTTTGATGTCAGGTGCAGTCTTCCGCTGCATACTTTGTCTCTTTTTTGTCGTT
TTTGTTACTGCTTTTAAAAGACAAAAATTTATGCTTATCTTGCTTCCATTAAAAGCTCTATTCAATGCATTAGACTGCCG
TGCACTCACGATGCTTCTTAGGAAAATATGTATTCCATAA

>TevSTIB805dn_contig5315.mage.00030 
ATGGGGGATGGAAGCGGTAAAGTTATTGCAAAGAATCAGTGCAAGAAGAAGGCTACCAACTGCAACATTGCCGATATTTT
CTCTATATCTCTTTATGGAATACATATTTTCCTAAGAAGCATCGTGAGTGCACGGCAGTCTAATGCATTGAATAGAGCTT
TTAATGGAAGCAAGATAAGCATAAATTTTTGTCTTTTAAAAGCAGTAACAAAAACGACAAAAAAGAGACAAAGTATGCAG
CGGAAGACTGCACCTGACATCAAACAAAATGAGAAAAAAAGCAGAAAAATTGGACAGACCAGCAAAAAGCTAGAGAATGC
TCTAGCAGAGCGATGTAACAGAAAAAATAAAGCCATTATCGCGTCAAAAGACAGTGAAATGGCAGTGATTATTGTAATCC
CACACACTGGAACAAATCGGTAA

>TevSTIB805dn_contig5335.mage.00030 
ATGGTGACTGCCGACACGGCTGGTACTATGCAACACACTGAGGACTGCATACTATTAAGCACAGAAAGCCCATTGCTCGC
GGGGGCCGCACAAACAAAGGCTGAACTAAACTTCGCAGGTGGGCACATAACAGTAAGCAGTGGCACAGCAGGCTCCGGCA
ACTTTACGGCACTCAAAACAAATACGTTAGCACCGCCAACCAGCGGAGGCAACAAAATCTGTCATGCGGTGCACACAGCG
ATTAAGCCGCTGCTCAACAACAAACCGGAGGAAGACCCAATAAGCAACCAATTTTTTTTTTGA

>TevSTIB805dn_contig5388.mage.00020 
ATGCCACAGTTAATCCATGACTTTAACTTTGTTATCTCATCTCGTTGGCACGAAGTTTATCTGCTGGTTTCTGCCGGCTT
ATTTTGTTTTTTTATTACATACCTGTTGATGAACGCTGGTTGTGCTGGTGGTTGTCGGCCGATGTTTGTATTTAGCAGCA
CGCTATCGTCGGAATGCCCTTGTTCTAAGGCTTTAACTAAATACGATATATCACAATGCTCTTACATCTTCACTTACCAA
CCACAAAATCGTTTTCTTATCCTTTCTATTCTCCACCTAAACAAAACCGCATCAGCATTTATGAATTAG

>TevSTIB805dn_contig5389.mage.00030 
ATGAACTCCATGAGGTATTTTTTATTAGCAATAGCGGCAGCACAGCTCGCTAAAACGACAAATAACGACGAAAATGCGCT
AGAGCTCAACATATTCTGTGCGATAGCAAACATGGCAAAAACAGCCAAAATAACAGACGACGCGACCCCTCGTCTCACAC
AGGACTACAACGGTGCTTGGCGCGACATACAAGCAATTTACACGATGACTAGCAACGAAACTTATTATGAGAAAGGGCCT
GTAACCGGTGAAAAAGACAAAGCAGGCGGTGGGGGCAAAGAGCCTACATACGACGAGAATTGA

>TevSTIB805dn_contig5415.mage.00010 
ATGTTCTGGATCCGCGCAGAGTTGGCGCGGCTGTGTATTCGCGATCCCAACGCATCTAATCGTAACAACTTATTAAAAGT
TTCATCTATTCTATCCTATAAACAAACATTTATTAATATAAAGAATGAACATCTAAAAACCAAACTTTGTTTTTTCGAAT
CACTTTTGTTTTGTAGCGAGTCGTTACCTTGCCATGTTGTCGAAATAACGTTGCTACGCTTCTTTTTTTTTTTTGTGGTC
ATAGGCTGTGAGGTTCGTTCCGTCTGCATCTTGGCCCATTCTAGAACTTATTTCAGTTGTCTTCTGCTAGTGCGCTCCTG
GCCGCAACATTGCCTTCTTCTGTGA

>TevSTIB805dn_contig5444.mage.00010 
ATGCTCAGAAGCAACGCCCTTATAGTTAGAAGGCCTATTAATCCTTGTATTTTCCCCTGTGCACGTCGTTTTTTCTCGTC
GAAGCGTACTATATTACTGGTCGTTTCGGTTCTCTTTATTCGATTTGTCACAAAGAAAGAAGTCGCGGGCAGTGCACAAG
TCGGCAGATGTGGTCCATTATGTGACGGTGCCGCTGAGATTTTCAGTTTGCTAATATCGCCGCTGCCACTGTTTTTCATG
GAAAACACCATGACGGAGGTGAAAAAATCCATCTTTTGCTGCTTTTTATTAACTTTACATGGCTTTAGCGCAGAATAG

>TevSTIB805dn_contig5478.mage.00010 
ATGCAGCACCATTCAAAATGCCAACATGCAACACTGCTTTATTTTAATTATACCACAGTTAAGGCTCTTCACATGGCAGC
GCCGCGTGTTAAAAAAGTTTTCAAGCTTGCAGAAGGTGCATCTCCTTCGGACCGCTTGAAGTCAACTACCCTTTTACTTA
CAAGCGGCGCAACTCTCAACGAATCACAGGTAACGCCATTAAACAACAAAGGAGTTTTCTATAACGCACACAAACTCCAA
AAAAACAACTCTAGCGGACACAACCTTCAGGAAGGCAGGCAAAGGCTCCGAAAAAAGTTCTAG

>TevSTIB805dn_contig5505.mage.00010 
ATGTTTCAAGTCTTCCCCCGTGTAGTCACTGCTTTACAGATTATATCCCGGCCAAACAAGCTTTTATTTAGTCTTTCCAA
CAGATTCAGCGTCGGAGCTTTCTGCTGTACACTAGGTACCGAAATAAAATTAAATAAAAAAGTAGCGTCAATCACTAAAA
TACCATATATCTATTTCGTAATGAAATGTGAAACGTCATTTACACTTCCTGATATATTGCACCTCACACTCCACACTGTG
GTTTCGCTTATTCTTCTGTCCCATCCGGTATTTTATCCCTTCTTGTCTTATATCGCTGCTTATATTGCAGTGGGTAATGT
AGAAAAACCATTTAGCTTGTAG

>TevSTIB805dn_contig5548.mage.00010 
ATGAAGTGCAGTAGACACAGAACTAGAGGTTCTATGTCATATGCGGCGATAAAGGTCACTGAGAATCACAACATCGATGC
TTTATATTTTTTTGATACTAAGCAGTATGTTTTGCAATTGAATTTTTGTATATTTGTCGAAAATAAAAATATACGTTGCG
ATAAAACCTCCTATATTCTTAAGTTTTATCTCTTCTTTGTTATAACGTTGCCAAATTGTAAAGGTATATTAGGTCATGAA
GTATATCAAATTGGCAATTGTATTGGTGCTGCTGCCCTTAGTGAGTTTATAGTAAATATCTCTTCAAGGGGACACAACAG
AAAATGTAAGAAAGAATGA

>TevSTIB805dn_contig5556.mage.00010 
ATGAAGTCACTCGTGCCCGTGGCTCGGTCTTTGCATTTGCCGTTTTCGTACGCTTGGTTGATGTTGCCAAGCGTACCCTC
GACGGACGTTTTTATCGTTAAGATGTTTGGTTTTAGGTCATGCTTCGCGAGTAAGTTTAGTGCTTTTGCTTGTGCAAGGT
TTATCGGTGCCGATTTGATCGGTCCGGTTGCGCTGACATCCCTGAAGTCACAGCCTGCGTCTCCGTCTGACGACCCTGTT
AGTACCTGCTGGCACTGCGCTTCCGACGAATGCGCTGTTGTCGGGTCTGTTGCCGCGGTTGAAATCGCTTGCTTAGTTTT
TAAAAGCGCCATCACAGCTCCGTATCGGCTGTTTAAGACCTCCAGCAATCGTGCGTTGCTTTTGATTTAG

>TevSTIB805dn_contig5567.mage.00020 
ATGGTAGTCGCTAACTGTGTGGCGAGGCCAGAGCGTAGGTGTGCTATGTACGCCGCTTCGTCGCACAAGGTTGTGACCGC
ACTTTTTGCAGGCCTCGTCGGGTTTACCGTTTCGAGCTGCGACGGTGTTAGTAGAAGGATCGTAAGGTGCCACATGAATG
CTTCATGGTCGTGTGTGCCAATGCAAACGTTAACTTCTTTCTGCTTTTTTGTCTTACTATACCTGACAGCTTGTCTGTCT
AAGTTGGCAGTTGTTAAACGAAACGTAATTGGATCACACGAGACCGGTGGAGCCCGCGATTTTCCTGGCATCGTGCCTCA
AATTTAA

>TevSTIB805dn_contig5646.mage.00010 
ATGTCGTACAATCTCATTCTGTTTCATTTTCTTCTGTTACTTCTTATACGAAAAACAAAGAAACTCCGTTTAATTTTAAC
CTGTAATTTGTCTCTCCATGGTTGCCACTCTATAAACTTCGCGTGCATTATGATGTTTATAATCATATTTCTGTTTCAAA
CAGCACATGTTCCATCTCTCTATTTAACTATTTGTGCCTTTCCGTTAATAATATTCTTCATACTCTCGCGCGGAATCATA
CTCATTGTACCAATCACACGCTCAGTTTTTTTTACACCTCTGCCATTGTTTCAAGTGCATTTTATCTGTGGACATTTAAT
ATTCATCACCACACTCATTATTATTATAACCCCAACAAATGTCACAAAAAAACAAGGTTAA

>TevSTIB805dn_contig5779.mage.00010 
ATGAGAATTTCCTTGTCTTTCAGTATCATTTGCATCTTTTGTTTGTTGTATTGTCCCTTATACAGTTTTTTCTTCCTCTA
TTTTCTTTCTGACCCATGTTGTGCCTTCATCACAGCAGCTAGTGTTGAAACTTCATTTGGACCGTACAATTCTCTCCGAC
TCTCCACAATCTCTGCTTCCACTATCTCCTCTTGTACGATAATGACCATAATCATATTTGTGTTTGAAACTACGCAAATT
TCCTCTTCATCTTTACCCCTTTATCGTTCTACATTTTATGTAATAATATTCCTTTTGCTCCTTTATTCCCTCTCCAGCCC
TCAGCCACTCACTCAGTTAATCACTATTTATTAG

>TevSTIB805dn_contig6216.mage.00010 
ATGCTGTATAAGTCAGTGAGAAATACGTTTGCTGATCTTTTTAAAAAAGCAACTTGGTTTGGTGCTGACTTTTGCCACTT
TCGACGACTCCTGAACTCGCTTTCTTACCCGGTGCTTCCGGGCAGCCCTGCGTCTCGCAGCCACAGTGTTCGATTTTATC
ATTGCCATGCGATCCTCCGCTTCATATACTCATTCATTTTATCCGTATGGAAATGGCTGTGTGTTCAACTCTTTTTGTGC
AGAAACATTGCCTTGACAGCTGCTTCATACATTAGAGCACTGATTTATCATTTTTTATCCTGA

>TevSTIB805dn_contig7016.mage.00040 
ATGCTCCGAATACCGAACGCATTTATCAGGGTACTGCATGAAAATACGATAAAAATCATCCGCATCGTTGCCTGTCTTTT
GTTTGTCAAGGTTCTGACCAAGGTTCCCTGTTGGTCTGTTGCTCGCTTGAAATCTGGCCTACCTTATATGCCAGATGAGT
GCCGTTCTTGTGTTCTACTCCGCTTATTTTTGTCGTTTGCGCTGCTACGCTATGTCAGCTATCGTTTAGTTTTTGAGGAA
ATAAAGCACAAAGTCTTGCATTTCTCTACACAACAATTGCAAAACTTGTTATTGTTAAGCATTTGA

>TevSTIB805dn_contig7033.mage.00020 
ATGTCGGCTGATAGCTTGCATAACGGGCTCCAGTGGGCGTGTTTTATCGCGCCTTTCTCGTTCGCTGTGGCCTTGTCGGC
CGCGCCTAACAAAGTTAGCATAAGCAAAGCTGTCCACTGCGCAAGCATCGGGGTGCTATTGGTCATTGCTTTACCTGCAA
ACTGCTGTTTTCTTTCCTGTTACAAATGTAGTAGGAAGTTGTTGGTTGAGTATCGCCTGACTATGATATTGTATTTGTGG
CAAGTCGTCTCCTGCTCATTTCTTGGTGGGTGGATGCTTAAGTTTAGCCTTGGTAGCTTTTTAGCCTCTGACGTTTTACA
AGGGTTGGTACATTAG

>TevSTIB805dn_contig7034.mage.00010 
ATGTCTATTAGGTTTGATGGCTGCTGCAAACCAGTTGCATCCTCAGGCGCTGACATTATTTCTATTCGTTTCCAGAAGGT
TTTCCTGAAGTCGCTGCCTGCTGCTCCGAATTTGTCTGCTATTAGCTGGGCCGCTGCGCTTTGTTCGACTTTGTACACTT
TTGCTACGTATGCGGCGAAGTTTGAACTGCCTATAAGGTCGTCTGCAGTGAGGTTCGCTTTCGATTTGTCGGTCGCGCCT
CTAGTTTCTATTAGCTGCTTGACTGCCCACTGCGCTTTGCTTAGCGCAGTCGTCGCGTCACTTAGTTGA

>TevSTIB805dn_contig7034.mage.00030 
ATGCACTCTGTCTTCACAATCACTCTCATTATATTATTAGTACGCACACACAACACTTTCCTATCACAAGTTTTCATATC
ATCACTAATATCAATAAAACAAGAAAAATTAACAAAATTTAACAAATTTAGAATAGCACTCACTTTTCATATTATATTAC
CTTACTACATCACACTAATATCACTATCATACCGAAGTTTTATGTCTTCGAGTTTTTCAAATTTTGCACATTTTCATCAA
AAAATGTATAATATATTACAGTATAGCAATACTATTGAATTCAATTTAAAAAATGTTTCTTAA

>TevSTIB805dn_contig7039.mage.00030 
ATGTGTAATAGGTGTGATGTGTTAAGTGGTAGTGACAGCGTCGCTTTGGTCGTCTTCTGCACTCTGGTGTTGTCTCCACC
TCTGCGGCAATGGAAAGTGCATATTGCTGCTGCTGCCTCTTTCGGCTTCAGTTGCTTTGGTTTTGTGTGGTCTTCACATT
TGCTGATGATTTGTTGGCACACTCGTTGTGTGCAGGTTTCCTTTCTTTATCAGGCCTTGTCGATCTTGTTAACGGTTGCG
ATCCACTCCTCTGTTGCCACAGCGGTTTTTACTCCACAAATGCAAATGAAGAAATCCCCCGCCGTTTTTACGGCTGCTAC
TTCTCCTGTCGCGGCGTCTTCTGACAGTTTTTTCCAGTTGACTGCACTGTCGGCTTTGCTTGTCAAACGTATTTTTTCCG
AACAGAAATGGTTACTTGAATTGTTTCTTTGGTTCCTGCGGCATCAACTGCAATTTCTGTCCGAGTTTTGTCGCCTTGCG
CCATAA

>TevSTIB805dn_contig7043.mage.00010 
ATGAGTATTATGTCTGTAGTTGGCAGCTGTGTTGCTATCAGTAATGTGGACTTTACCCATTTGTGCGCGAACATGCATGC
TTTGCCTGCTAACAGCGCCAACAATCACAGATTTTTCGTGGATTTCTGCTACAAAGCTACCGGTGCTGTTGCTGCCAAAG
CAGCCACAAGCATTGCTGGTTCTCTTGCTGATATTTGTTGCCTCCTTTTGGCTCTAGTAGTGGATATACAGCATACTCAG
CATTGTAACTCTTTCGGCACGGTTTCTGGTCTTGTTACGCAACCTGGCTGCTTTTGCGAGTCCTAA

>TevSTIB805dn_contig7052.mage.00010 
ATGTCTGTTTCTGCACCTGTGCCTGTTATAATGCATTTTCTGTCTGTCCTGCTGGTATTGGTGTTGCCATCCACCGCCTT
GCCGGTGACTGCCTTGTTGGGGCCATTCTCTAGCGACGGTGCATCGATATCGCCAGTGAATGTTGACATGCAGGTTGCCA
TCCTTGTTCGTACGATCGCTCTGGCGATGATGGTGTTACCCGTCTCTCCGATACAAGACAACGAAGACGTTTGCGCGTTT
TCCAACAACAGGTCGGCAAACTCGTCAATTTCCCAGCGGCTCGTTGCGCGTGCGTTGTTACTTTTATTGCCTTTGAAAGG
TTTGGCTGTGTTATTTGTGCCGATTGACGGAGGAGATCTCTGGTCGCGTAGAGAAAAGGCAGAAGCTTAA

>TevSTIB805dn_contig7059.mage.00030 
ATGGGACAGCAAGCCAGAGGTAACTGCTGGGCGTTCAGCAGCGTACTCGTCTTGAACAGCGGCGGCAACCACGGATGCGG
AGCAAACAGCTGGACGGCCAGCGCCGTCAAACTGCTGTACACAGTGCCTGCAGACACACGGCTAACAACGTTAGCCACGA
CCAACATCGTACCACAATCGCCTGCAGACAAAAACTGCAACAAGCATAAACAGCTAGAAGACGACACAGCAACGACAAAT
AACAAGATATCTGAGGCGATTTGCCGATTGGGTCTGAAAGAACCGCCAACGCCGGGGCACAGCCAGCAACCTGGTCGGGA
AAATCATTGA

>TevSTIB805dn_contig7072.mage.00010 
ATGAAGGAATCACAAATGTGGCGAAGTCAAAAAAATTCAGAATCTCAGGTCATAATGTGGCACAATGTAACACCAGTCAT
TGTAATTGTGGCATTAGCAGTTATTTCACAACCTGCAGACGCTGGAAATATAGTGGCTGGCCTGAACACCAGGCAGTATA
AATCCTTGTGCAAGGTAATCAAACTATCCAACGGCGGTGCAGTCGAGCCCACCTCGGTCAATGGATGCGAAGAAAACTAT
AAAAAAATACAGAAGATTAACATGACACTAGCCCAAGATAAGTGGAAAAAATGTTCTTTAAAGGGCCAGAAAAAACGGAT
TGGCACGCACCTCCGGCAGCTGCAGGCGTAG

>TevSTIB805dn_contig7095.mage.00010 
ATGCATTCAGTATCTGTAGATCGGCGTAGGAACCTGAAGTTGCAGGTAGCGCCTCTGGGACGTCTGCCTTTGCCTCTGCA
ATTCGTATTAGCCTGCACATATGCTTATATACCGCTGAGTTCGCGCCAGCCATCACTGAGCCTGATGCTGGTGACGCTGC
TAGTACCAGCGCTAGTAAAAGCACCGACGCTAACTGCATATGTGTTGCTTTCACCAATTCCTGCCTTTGTTATCCAGGTG
TTAGTGGGCGTTAATGGTAACAACTCTGCTGTATGGTGTAAGCACGAGTTTCTCGTCTCTCTTTGA

>TevSTIB805dn_contig7099.mage.00020 
ATGCTAAGAAAAGTGCAAGAATACAGAAGTACGGAAAGTATAAAGTGTCGCCAATTAGATACGTTAGAGGATATTCGAAA
AGAGAAGATAGTCGGCAGCGACACATTACCATTACTATGTTGCAATACTCTAACTCTAAAAGTCTTTAACGTATTAGTTA
TTCATATAGAGGTGATCTCAGATAGAAGGTTATTTTCCAGTCTTAATAAAGAACAAGCAGCAAGAAAGTCACAATCAGGA
GCGAAATTACCCAGCATTAAACGACAACGAAATATAGTCAAACAGAAAGCTGGGGAGAACTCAAATAGAAACCATTTTCG
CAAGAAATAG

>TevSTIB805dn_contig71.mage.00010 
ATGATCCTCAATCGAGATATAAATTACCTAATAAAAAGGCCCAAGGAACAAAGAGCTTTCTTGTACGTGAAGCCAAACAA
ACTACCGGAATTCGCCAGAATCGGTAGCAACCGGGCACTTTCAGCGGCAGCACCAGACGAAACCCGTTGCGACTACATCA
CCGTACCCAAAAAGGTTCTGTCAAATTCTCTTTTCATAGCTTCCCACAGACTGCAAGCAAGCCACACCCCAAAAGCTAGG
AAGCATCGCGGAAGGGCCAAAAGGCATAGGCAAAAGAACCGCTTTCTCCACAACGAAACTAAAAGGTTTAAAAAATGA

>TevSTIB805dn_contig7101.mage.00020 
ATGTGTTTAATATCTCTTTTATTCTTGCAGTGCGTTTGTTATTTCTGTGCTTTCTTCCGTTTAACTCTGGCTTTTCTGAA
TCTGGTGCTGGCTGGGCGTGTTGTTACAAATATTTCAATAATCATCAGCTGCTCAATTTTCAGCTACCTCTTCCTAGGTT
TATGTAATTCTGAAGACAGCCACAGTATTATACGAAAACTGAGACCTTCATCAGGTAAACTCTGTGTGTTAGACTACTTA
TTCTCCTGTCTCATCATTCCATACTTTATTTCTACATCGATCAGCTACTATTTCAATCAGTAA

>TevSTIB805dn_contig7128.mage.00010 
ATGTCTGTTTTTTTGAAAATATTCAAGTTGCATTATCGGTTCCTTGTCTCTTCAAAAAGTGTTGCTTTAAACAACAACCA
CTTCAGCGAATATGTCTTGTTAAAGTACACAAGTATTTTAATTGGAGGGACATTTCAGGCTCAGGCACTTGTTTGTCGTT
CCCTTCAGCTGGTCATACACAGGTTAGAGAGGCGTTTATCCCCATCTATGCTACTTCATATTTCCTCTCAATTTTCCTAT
TTAAAATTTTCCTATAATACCCTTCTACTGGTCCGCAGCCTGGGGTGTTACATTCGCCGTATGTTCGGAGCCTATGGTCT
TCTTTTTGCATCGCTGGCGCTAAACCCCTATCAGCAACTTATAACAGATTCTGGTAACCAACTTCGAAAATAA

>TevSTIB805dn_contig7129.mage.00010 
ATGGTAAGGTTTTTGCTACTTATTTTTCTGATTCAACCTGGCTTATCGGACGCCAAAACAAAAAATTGCACGAATGCAGA
CCATGACGTCACTTACATTGGCGAATTTACAAAGACGCTGCAGTCTAAGTTCGACAAAGGCGTATCAGGCGAGGAGACCA
TCTTAAAATTGAAGCTGTTTGCAGCAGCAGCACCTCAGAAAAAACAAGTCGCCGCCGCTATAGCGGCCGCGTCGGCAATG
ACAAGGTTCCGACGAGCAGCAGAACAAGCACTTAGGGGGACCACAAAACTGAAACCAGGTTGTTCGCCGACCTAG

>TevSTIB805dn_contig7131.mage.00010 
ATGTTATTATATATAAAAAGAAAAATACTTCGATGCTGCCTCATACTTACCCAATTCCTTCTTCCTGCCTCTCATCAATA
TATTTTTGTTTCTTTACAGCTCGAAATTAGGAAATACCACCACATTAAATGCCACAGTTGTCACAACAACCATGTGTGCA
GTAACATCCATACACTTTCAAGTGAAATGTGGAGTGAATTTTCCTTCCAATATATTGTCTTGCGCTTTTCTGCGTTTTTA
CACATCAAGTTGTTTCATTCTGTATTTGCTTTCCTTTTTCTCCACTATCTGCCACTATTAGTGGGAAAGAGTAGACTCCA
CTTGGCTTATACACTGGATTCATACTCTCCCTTATTATTCCCTTCATCACCCTACACGGGTATGACCATGCCATTCATTA
TTTTTGTCTAA

>TevSTIB805dn_contig7146.mage.00020 
ATGCAGAGCAACATACAGTTGTTCCTTCTTTATTCTCCTCTCTTCTTTTCATCTTTTTTTGCTGCATTTAGGGACAACGT
AGCAATAACAGTTTCCTTTCACATTGGACTATCCAAGTCCTTCAGAGTATCCTCCGTCGTTTCTTTGTGTAGTATTTCTA
CCTCTACTTTTATGTTTGAGAATGCGATTTGCATCTCATTTTTTTCTGTCAGTTTCTGGCAGTTTCCTTCAAAAATAATA
ATAACAATATTCTTTGTGCTATCTTTTCCTTTATCTCATTTCCTAATTGTTCCAATCACTTAA

>TevSTIB805dn_contig7432.mage.00010 
ATGAGCATGCTGAAACACAATTATGATGATAGGCATCGTCATACACAAGTAGATCATGGAGAGACAAAGTCGAGTGTACA
CGCCAAGCGAAAGCGCCACTTCATTCTCAGAAAGAGCGACAGGAAGCAAAAAAAGAAAGACAGAAAATCGAAAGTGAAAT
GTTTCTATGCGCAGCAGCACAACGAAGAAGAAATTAATGTATCTTACGGAGCTTATGATGCCCCGCATTTTACTCAAAAA
TGGATAGGTGCTACTTTTGAAATAACGGTGGCATTTCTGGTTATTAATCTTATAGAGAATTCTTATTTTAGTTGCAAAGA
AGTAGCAGTAGAAGACGCAGAAACATGGGGGAGAAACTGTGTAACTGTACAGTGA

>TevSTIB805dn_sub_contig1418.mage.00010 
ATGGCTACTCTATACTTGTCTCTTGGTACAACTTGCTCTGGTTTGTGGTTGCCTGGGTTGCCTGTGGTTAAAACGGTCGG
TCGTTGTAAACAGAACTACGTTTCCCCCTGGACTGCTTTTTCATTTGAAATTCTAACTTATACTCATGTTTGCATTCCCA
AACTACATCACCAATTTATCCATCAAAATCCCTCCTCTACCGTCTGCACTTTGCCGCCAAACAAAAAAAACACATGCATT
CTACAAGCTGCAACCCTCTTGTGTTTCGCCCTTCACATGAGGTTCCGACATGAGGTCGAAAATAAACGCCGCTACAACCG
GCACTATTGCATAAAACCAGGCCTGAGTGAAAAAAGGGGTCTCCTTTTCAGCCCTTCCGTTGCTTGGCAGCGCCCTATTC
CTAAGTTACTTTACAATTGCAGTTCCTAG

>TevSTIB805dn_sub_contig1596.mage.00010 
ATGCTTACTACTACTTTCACGACAACAACATCAATAACAGACAAAAAGGGATCCAGGCGATTAGCCGAAGTCGTATTAGT
GCTGTTTCTTGGTTTCGTGTGCACAAACAGCGTTACTAGTCAAGATACGAAAAATTCCAATTGCACGGATGCCGACACCG
CAGCTGTTTTCGCGGGCGAGTTAGCAAAAGCCACGATAGAGGCCATGCACCCAGCAATTGACCATCTAACGAAGCGCGCC
AACTCCAAGCTTTTAACAGCAACTCATCCAACAAGCGAAGTAGCGAAAAGGGCGCTGCCTCTGCTAACGTTACAAACAAA
GCGCCGGCAGCGTTGGAACCAAGGGTTTGAATTCAAACCCTTTCGGTTCCAACCTTCCCAAAGACGGCTGACACCATTGT
GGCCACCCCATTAG

>TevSTIB805dn_sub_contig3281.mage.00020 
ATGACGTCCATCATCTCCTTGTGTATGATGATGCTCATCTTCATGTTAAAGTACAAAAATAAGCATATTTCATCTTCCTC
TCTCTCACTTTCTTTCTGCGATTCCTTCAATAATATTCCTTTCAGTCTTCCATTCACTAACATGTACAGTTATTGTATAT
TTTCCATCATTTTAAGTGCTTCTATTTTTAATTTAAATTCAACCTTTACTACTGGCTTTATTATAATATTCGTATATACA
CGCACAACAACCCCCAACAATCATCACTGTCATCACTATTATGACCTTAACTTATATCAATAA

>TevSTIB805dn_sub_contig3249.mage.00040 
ATGTTGACTCTCAGTAGTAGTGAAGCTGGAAGGACTGCTGTCCACATATTTTTCCTCTTTCTTCTGCTTTTGCTTACCTG
TGAAACTGACGTCTGGAAAAAAGAAAGAAGCTTGTTAGCTGCTTTGTTTGGGTATTTCAACGTGGCTACGGTTTCTCTGC
TGGTCGCCCTGGCTGCTCAATTTCCCTTACTGTTCTTTACTTCAAATTCTAAGACTCAGTTTAATTCCGTCTATAGGAGT
CTAATCCATTCTCCATCCCCTTATCCTACGACATTCTTCTTCTTTGTCATTCCTTCCCTCTATTTTTTATGCTCTACTCC
ATCGATTTTCCATACGTTAAGGCAATAG

>TevSTIB805dn_sub_contig5349.mage.00010 
ATGGATAACCTAGTTACTTCATTTGGTTTCAAATCTACGCTCTGTCTCTCTTATGGTCTTTTACATCATTTTGTGTATAA
TGATGCCAATTGTCACATTTTTATTTGGAAAATACGCATGTTTTTCTCGGTCTCTGCACTTTCTTTTAACAACCTTTCTC
TTATCCTCTTTCACAATGTCATCTATTGCACCATTCACATTGTTTCAAGTGCTTCTATTTTGCCTTCGTATTCGATCTTT
GGAAAAACTTTCTTGATAATTTTAGTATATACACAATCACAATACACATTACAACACCTTTATTGTTATTACTGCTATAA
CAATAACTAA

>TevSTIB805dn_sub_contig5954.mage.00010 
ATGCACAACGCACAAGCAAAAGTCCCCTATCTATCCTCCTTATTCTTCAAAAAAGTAAAACCCCGTAGACAATCTATTAA
TCACAGCATCCGGCTTCATTTTTTCACATTGGGTGCATCATTAGATTTAAAATACAGTCTTTATCATTTATATAATAATA
TAAACCAATTATTGTTCCGAATACGTGAAAATATAATTCGTTTCTCTCTTGAAACATTACTTTCATCTGACCTGTTCTGT
GTTTTCACCTATTATGTCTCTTTACTCCGTATTTTATTTTCTTGTTGCCTTTTATATCGCTGA

>TevSTIB805dn_sub_contig7087.mage.00040 
ATGTACAATAATATGATATTATCCGGGAGCGAAGTTTTTAAAATAAAAGTATTAATTGATCACCTTGTACAAGAAAAAAA
AAGAAAAATAGAAAAACTTTTTGTAATAGCGCTTTTTATAGCGATAGGAAATATCTATGAAATTGAAATAATCAATGAAA
ATCCATCCAGTTACGTATTAGTTTCCTGGCCAAAATTAAGATCTTTCAAGAAGCAAGTAATCCATATAAACGCGGTAGCT
GATGCGAAAACATCGAATGATTTCGATAAAACAAAAGTAGCAGAAAAGTGCCTTCTAGTTTAA

>TevSTIB805dn_sub_contig1283.mage.00010 
ATGTTAACACCATGGATTTTGATGCCTCCGTTCAGCAAACAAACTCTAGATATTCTTTGTTTTACTTTCATTTTCACTGT
TTGTTTCTTACGTAAGGAATCGGTGGTATATTGGACCCTACAATCTTTATGCCCTCCGCATCAGCATCTATCTATCTTCT
ATAAAGCCCTCGGCATGACATGTCTACTACTGTCGAGCCCAATGTATCACCTAGTAATATGTTGCGTTGCCGCGCATCCC
GTTGTTTTATTCCATACTTTATTTTATTCTTTGAGATATTCTGTCAATGGATCTGAAAATAACATGGCTGCTACATTTGC
ATTGTAA

>TevSTIB805dn_sub_contig5266.mage.00020 
ATGTTGCTCTTCCGCCTCTTTGTATTTTTTGTGTTGCTCACTTCCTCTACCGAGAAAATATTTTCATTATGGATTGAAAT
TTGTAATTTCCACCGTTTTAATTTGGAAGTGGGTGTGCAAAACGTAAATAATCGAGTGTTGCAGTTAGTTCTAATGTTTA
CAACGGCAGTTTCTTGTTTGCAATATCATGCGTTTGTGAAGTTTGCGTTGACGCTGGCGCGAGATGAAGAGTTACGTGTA
AGTTTTGAGATAGATGTTGCAGTCAGTTGTTCTATTGCAGATCAACGCTATTACGGTACTCGGCGCTGTTTTGAGCTTCT
CCGCTTCCACTAG

>TevSTIB805dn_sub_contig3412.mage.00010 
ATGTTTAGTGCGGCCGGCACTGGCTTGCTCTCCATTGCCAAATCACGTATTGCTATTGATTTTGTGCTGAGGTCGGCTGT
GTTTCCGCCGGAGTCTCTGGTGTCGATGCAGAACCTTCCGCCCGTCGAGGCTTTGAGGGTTGAGGAGGAAGGGTTAGTCG
CATCGGCTGTTACAGTAATTTTGGTTGGTTTGATGTCTGCTTCATTTGTTATTTTTAGCGTGCGCATTGTTGGTATGAGG
CCCTGTACTGCGCCTATTGCTGTGTGTTGTTTTATTTCCTCTAATCAGTCGACGTCCAGCGTGTCTGCTGGTTCAGTGTG
TGACGTACAAGATCTGCTGCAGCTGTGCGTTAGCACTGCTGTGCCTCTGGCTTTCCGGTTTTGCTGA

>TevSTIB805dn_sub_contig1265.mage.00030 
ATGGGAATGCGTCAAAATAACATAAACACTTTCAACATGGAGCACGATGATATCACACAAGCAACTAACAGTATGATCTT
GCACGGAAGGCGCCTGCATCGCCACTGCCGGTGCTTCATCTCTACACGCGGCAGTGAAAGTGAAATACAAAAGAACGCTT
ACCTCAAAGTGATTCTCCCACTGAGAATAATGTTCACCAATAATTTCGCAATGAGAAAAACAAAGAAAAAAGGAAGTACT
TTCCCTCCCTCCCTCAGAGTCCTATATCCCAAAAAGGAATACACTAACTACTGCCATTGCTAG

>TevSTIB805dn_sub_contig3304.mage.00020 
ATGTGTTCTATACTTATATTTTGTATTAATTTATTTTCCTTTAACCCATGCACTTTTCAATCCATAAACTCTCCATCGAT
TCTGCCACAACGTTACCCACGGTTTCTACAAACAAGTAACAAAACTCCATCTGCCTACAGCAGCTACCATTTATGTGGTT
TAATGCCTACTTCTGTTCGCTTATTTTCAGGTTTCACTCTTTATTTGGATAAACAGGTAACGAGGTTTTTTTTCGCAAAA
ATGGTTCGTATTTTTCTTCTGTTCGCCATCCTGTATTGCTGTTTTTTGTTACCGCTTAAGAATCGTTAG

>TevSTIB805dn_sub_contig1274.mage.00010 
ATGTGGAGCACAACCTCGTCCAGATGTATTACTTCTATACTGTTCTGTCTCATGTTCCCTATTTTATTTCATATTTATGT
CAAATTTCCTTGCCTTACTGTAGCTTCTTCCGCGGGTGACGTACTGACTCTATTTATCTTGCCTACTGGACTCTTTTTCG
AATTAATTTTCTCGTCAGTTGTCTGCTTGTGTGTGATAATCCCCATCTTTTTGTGTTTGAGCATACGCATACTTCATATT
CTCTTGTATTCCTTTATTTCATTGTGGCTTTCCTTCAAAAAAAGCATTCCTCATGTTCTCTCCCTCTTATTCACGTACTC
TAATTAA

>TevSTIB805dn_sub_contig3436.mage.00040 
ATGGAGTGCTTGTCGTGGGAGGTGGATGCTTCACTCCGGCGCATCGGCCTTTTAGTTGCCGGTTGTTTTGCCGCGAAACA
AAAATATCTGGTCGGTTGTTTTGTCCAGCACATTTGCAGTTATATTTTGGAAGTGTATTTAGGATTGGCGAGTTGCCTTA
TGTTAGTTTACTGTCGGGTCCTGCACCTTGTCATTTGTAATTCTGCAGTGAACTCTGAAATTGTCGGTGATATATTTGTT
TTGACAAGAGGTGTTTGGTTAGGCGGCTTAAAGCGGCTTCGCCATTCAGTAGTCGCTGTTATGTTTTTTGTATTGGTTGC
CATGTTATAA

>TevSTIB805dn_sub_contig3346.mage.00010 
ATGTTTAGCTGTTGCTTAAATTTTTCCCTTGCATTTTTCAAGACCAAATCGTGCAGTTTCTCATATTTTGACTTTAAATT
GTGTCGTAATAGAAACGACTTTTTTCAAAAAATCCATCTTCATATTTTTCCCTTTGCATTTTCTACTGCTGCCTGCACAA
ACCTGGGCTTATGCTTTTTATTCTCGTTTATATTGAGTATTAAAAACAATTTCACTACATATATAAACTATAGCACTATC
CAGTTCATTCGAATTTTTTCTATAACAGTACCAACGGTAACGCCTCAAACAAATACAGTGTGTTACCTCTGCTTTTGCTG
CACATTATTATACATTTAA

>TevSTIB805dn_sub_contig3268.mage.00040 
ATGGGATATAGACAAAGCTACGAATGCCAACACGAAAACATAAGCAAAAAAGACTTCACTGGGAGACCGGACAGAACAAC
AATGAGAAAAAAGCATGAAAACAGTTACCAGCACTTAAACAGGTGTCGCCATCGTAAGTCCACCAGAGGAATGAAAGAGT
TTCACCAAAATTGTTTCGAAGCGTTTAGGGGTTTTCTTTTTTGTGCAAAGTACAGTCCTCTGTCAGACTTCTTTAGGATC
TTGAGTAGCACCAGGGGAAAAAAATTATCACTGCCACCAAAAAACAGAGCAGAGCGAACAAGAAATTTATGTGCTTTTTT
TGATCCAAAGAAATATTGTTTATAA

>TevSTIB805dn_sub_contig3486.mage.00010 
ATGCATAATTATTATCCATCATCAGATAAACATCACATTTTATTTCATATACAGTGTTACACATATCTGGTACTTGAAAG
AAATAGGGCACATAATCTCCTTCTCTACCGGCCACTTCATTGCTATGCTGTTGGGAGCAACACTGCTATACTCTGTATTT
TCTCTTCAGTTTCGCCATTTTCCTCTATCGCTATAAATAACGTAGAAACATTATTTTTGCCGTATACTGCGATTAGTCTT
TCGTGGCCTTGTTTTTCTCCTCCTTTACTCACAATGTTCCTCATGCTCTGCAACATCTGCACTTATACCTTTTTTTTCCT
GCCATTGCTCAAAAGCATTTTATTTTAA

>TevSTIB805dn_sub_contig3332.mage.00030 
ATGCGGTGTGAAATACCGCACAGATGCGTAAGGAGAAAATACCGCATCAGGCGCCATTCGCCATTCAGGCTGCGCAACTG
TTGGGAAGGGCGATCGGTGCGGGCCTCTTCGCTATTACGCCAGCTGGCGAAAGGGGGATGTGCTGCAAGGCGATTAAGTT
GGGTAACGCCAGGGTTTTCCCAGTCACGACGTTGTAAAACGACGGCCAGTGAATTCGAGCTCGGTACCCGGGGATCCTCT
AGAGTCGACCTGCAGGCATGCAAGCTTGGCGTAATCATGGTCATAGCTGTTTCCTGTGTGAAATTGTTATCCGCTCACAA
TTCCACACAACATACGAGCCGGAAGCATAAAGTGTAA

>TevSTIB805dn_sub_contig5410.mage.00010 
ATGGTGGTCATTGTGCACCTAAACAATAGTGCTGCTGCTATATCTTTTACTTCCGTTAACGAGTTGTTTGAAATCATGGG
CGCTCAGCTGTTTGCAGTGGCGTTGGGTGTCCACTCACTTGCGAGGTTTTGTGATATTGCCGCGTTCAGTGATCTTCTCC
CTGCTGTTGTGCTGTGTTGTCCTCGTTCTGAGGGTGTGATTTTCGGCGTATGCCGTTCATTTGGTTGTGGTGCTGTCCTG
TGCGTTGTGACTATATCGGCACTCTTTTCTGCTAAAAAGAAACTAGCTCGTTTTTTGGCGGTAATTTTCTATTATGGTTG
CCGTTGTAAGATGCTAACGGTAGAAAAAGTCGTATTGGACATAAAATAG

>TevSTIB805dn_sub_contig2171.mage.00010 
ATGCAGATTCATCACGGCTTATCCAGAGGCGCTGTCCAAAGCCCTGACTACTGCCTGAGGCCGGGAAGTGCAATAACAAC
CTGCTGGGAAACAGCGGTCAAAGGGAAAGGAATGGAATATAAAAAGGGAGCTATTCCTGATACACGTCATCGCCAACAGA
CACTTTTTTCGAACCACAAAACCACACAAGCCGCCGGTGATACCCTTAGGAAGAGAAAGACCAGACCTACAGCAAAAAAA
GCTGGCTCCCTAGCCGAACCACAGAAAACCAAGATGGATACTCTTAACTTACAAAATTCAACTTAA

>TevSTIB805dn_sub_contig5493.mage.00010 
ATGTGGCACGGTCTCCTCACTATTATTTCATTGTGCTATATTCTTGCTAATTTATTTATTATATTTTCGTATACTTCTCC
AATCACTGTGAATACACTGTTTTTTCACTTGACATTTATACCAGGTTCTCTTTATAGCTTGTTTTTTTTTGTAACCTTCA
TAATGATTATCGGCGGCGCTATATTTTCGCTTTGTATTGCACACATTTCATATGACGTCCCTTTTAAAATCATTGCACGC
GCTCTTCCTTATACTGAACTTTCCACACACTGGCGTAGTTACCTTGCACCATTGAAAATGCGTTAA

>TevSTIB805dn_sub_contig3605.mage.00040 
ATGGAGGGAGGTGAGTTTGAAGGTGCTGCGATTAGAGCGGTACGAGCAAACAATCATACGTCCGAAGTACTTCTATCCAG
CATCCACAACCCACAAAAAGGCATCAAAGAAACAGAAACGACCCGCACACCGCAAGCAGCCCTGACCCAAAGCGGCGCCG
GCACGACACAACTTTATGCAGCTGCTCGGGCACAAAATATGAATCCAGCCGTCATTGCGATGAAACGCCGCATAAACAGC
CGGGCAGCGATAATAAAAGCGCTACAAGTAAAGGCCGACAACAAAAACAAATGGACTAGAAAACTGTAG

>TevSTIB805dn_sub_contig3447.mage.00020 
ATGAGCGCCCACGCAATCACATCGTCTACCGCAAGCCTAGGAGGAGACAAAAACCTTGTAACATCGGAAACAGCAGCAAC
TACCAGCAACGACATACAGTTCGGACTGCAAGCGACGCCGGCACCGGCAAGCAACTTCAAATTAGGCGGCGATGACAAAA
TAACGATCGCCGACAAGCAGAAAGAAAACAAAACCAAAAGCCACGTGGTTCTAACTAGTGACGCCATTTTAACAACGCTA
ACCCTAACCCAGCAACCCAAACTAAAGTGCGATGTAGGCGGTCTATGTATAACGCCTCAAAGGTACTCAAAAGCCAACGT
AAGAGGTTGCAGCTGA

>TevSTIB805dn_sub_contig1291.mage.00020 
ATGCCCCTGCTTGTAGCTGTAGGAGCGTTGTCGTCAGTTCGCTTAGCGGCTGTCCCACTGTTGCCGCCGCTTCTGTTAGG
TGCGTGCTCAAACCTATTAATGAATCGGCCGCTGCGCAGATTGTTGTTGCCGCCGCCGCTTGATCGGCCGCCTGTTGTTG
CAGCGAAAGCGCCGGTAAAATATGCAGCGTTATTATCAGCAGCTTTGCCACCATGCTGTTATTGGCGAAACAATATGCTT
TATGTCGACTTATCGCTAAATTTATACTCCTTTTTAGATAAAAAAAAGTTGCATTTTGGATTTTGGTTGCTTGCTGCTTG
TTGCAACGCTAGTAGGTGTAGTGGCTCGAGGTAA

>TevSTIB805dn_sub_contig4072.mage.00010 
ATGCTGTTTTCTACCACTTCATTTCACTCTGTGTGGTTTCTTCCTTCTTTTTTGTCTACTATCACCGATTATTCGGATGA
CGGTGTGGCTCCATTTGCCATGTACAATGCGCTCTGTTTCTCCTTGATAGTTTTCTTCTTTAACTCCATGTGTAAGCTGA
TGCCCGTAGCCATGTCTGTGTTTCAAACTAGTCATATTCACATCGTCTTCATTTTCTTTTTCTCTGCCCGAGTTTCTATT
AATGATATTCTCATTTCTCTCACCCTTTCTCTCGTATTCACAGTCTCACTCGTTTGCATACTCTTATTTCACCCTTTCTA
TTCTTTTAAGTTGTTATTATTTGAGTTTTCCGTCTTTCTTAACTGA

>TevSTIB805dn_sub_contig3934.mage.00010 
ATGGCTATATCCCTTGAATCTGTACTTCTGTTCAAAGTCAGTCTTTGTGATTCTAAAAAAAGCGTAAGTGTTTTATGTCT
GATAATTCAAATGTTTTTTGTTGTACTTCTTGGCAAGCTCCTATTAAATGCCGACGTAATAACGAGGCAACGTTATTGTT
TTCCACCGAAAACGATTTTTTCCTTTGTTACTATAATCTATTATGCGTTGTTGTATATCTGCGCCGAATTAAAACAAAAA
CATTTTGGCCATGGAAGTTCTTCGCTTACAGCTTTTGCTTTTTTGATGCGATCCGTTAGTTTTGCATCAGCAACTACTCT
TATGTTAAATACCTGCTCCTTGAAATGTATTAATAACATTCCAGTGGACCAATAA

>TevSTIB805dn_sub_contig5328.mage.00010 
ATGAAGTCCACGGCTGTTTGGGCGCCATCTGATTGTGCTGTCAGTTCTTGCGAGCCTACTACGCTTGTATACACTTCTTT
TATGTCCTCTGCGCCGGCAGCTGCTTTATCATCGCGGGCTATGCCCCTGCCTCCTGCTAAGTGCCAGGTGCCACTGCCTG
CTGTTTTGATTTCCGCTACTAGTAGCCCTGCTGCTAGTTTGACTCCTGTTGCTGTATGGCCTAGCGTGTTGGCTGTCGCT
GCGATGCCGCTCGTTGTCGTGATGGCGCAGGTGTTTGCGCCTGTGCCAAGCGCTCCTATGTCGGCTCCGTCAAGGTTTTT
GAAACTTGTGGCTGTTACCAGGTTTGAGATATCAAGTGTTGTTAGTGCAAAATTTTGGTTCACAATCTTGCACTTGCCCG
AGTAG

>TevSTIB805dn_sub_contig3447.mage.00030 
ATGTATAACGCCTCAAAGGTACTCAAAAGCCAACGTAAGAGGTTGCAGCTGAAGTGGAGGAGCTGTTCGATTGGCCACAG
CATAGCAACTAGCATACTGTTTGCAGACGCAAATACAGCAAAGACCCAATTATACAAAAATCCAGATGCAGCTAAAACCT
GCCACCCAAAAACTGGAAAAACAGAAACGCCCTGGTCGGATCAAACAACCATCCTCGGAGTGCTGGGTGAGGCAGCAGAA
CCGTCACATGCACAAATTAAGCTCCACAGAAGCCTCACTTTTAGCCAACTGAAACAGCGCTCGACAATCAAAGTTTCCCT
AGGTTCTATACACGGCAAATCAGCAAAAGAAAGGGCGGCGCTTGATAAGACAATAGAGCAAGTATTAGAAGGAGAAGAAA
ATGAACTTTAG

>TevSTIB805dn_sub_contig3828.mage.00020 
ATGTCAGCAGTATGTGTTTCTTGTGTCTTCTGCGCTGTCGCTTGCGTTTCTAAAAGCAGGGCTAAGATGGCTAACCGGCA
CGCTTTTGGTTGCGTTTTTTTTTTACGGAGCACTTTGTGCAACTTTACTATGAAAAGCGGCTCAGATAATGTTGATGTAT
TTTTCTTTGCATGTATGTGCCTTTTCAATCAACAATTCTTTATAGAATTTAATTGTTCTTCATATTCGGTTGGAAAACAT
GCTTTTGCAGTGGCTTTCGAAAGAAGTTCGCAAAAAAAAAACTGCTTTCATCGCTTTAAGTGTACTTACACTTGTCACTG
TGGCCTTGTTTCTTATTTTTCACCAATTAGCGTCGTTATCACGTATGACTTTCAGAATTTACAACAAAAACGTCTTGCGC
TTCCTGTTAAAGCCGTCCATGTTCTCCTTCTCAAATAA

>TevSTIB805dn_sub_contig7110.mage.00030 
ATGCCTCCTAACAGAGGGCAGACAAGCACAGGCCAGCCCGTACGCACAAGGCAGCGACGCCGCAGCATACTATGCCAACA
AATTGTTTACAACGGGCACAACACAGCTAAGCAGCACAAGCACTCACTGGCCCCAGTTTGCACACGACAACGTCGAACAA
ACGACGTTTGGGTCATGCGAGAGGGCGCTGACAGACTTCGAAAACGCCCTAAACAAAGAATCAAACAGCGATCTGACTGG
ATTTCTAACTTCGAGCACGAATCCAACGAAGAGCATAACAATAGAGAAAAACAAGCTAGGAAACGGCCTCCCAGCAGCAG
ACACGGAGGTAACAGCAAAGGAACAGCAAGCCATTCGGGAAGCCTTAAATGCCTTCCGCAACGAGCAAGAAACGCAGAAA
AACAGACACAAAGCGATATACCAAAAAATCTTGGCGGTCACAGAGGCCGCCCAACGACAACCTGCCCCAACTAG

>TevSTIB805dn_sub_contig1276.mage.00010 
ATGTCGTTAATCTTTAAAGGTATTAAAAATTTTTCCGTCGGCCGTAGCTGCCGGTTTAGGGTTTGTTTTAAGGATCGAAT
TTCAGTGGGAGATCTATTCCTTGTTCTGGCAAATGATGATGAATCAAAGAACTACTGCAAAACTACGGCACAGGGTCAAG
CGGTAGAGGCGGTGATGACGCTGCCGACGGAGGCTTCACACACCACTAGTTGTGCTCCCCCCGACGACCATATCTCTAGG
CCACCCGTGGCAGATTTATCTTGTTCCGTATTGCATTTTATAGTTTTTTTTAGCAGAATTAAATATACGCGAAGCTTATA
A

>TevSTIB805dn_sub_contig3497.mage.00010 
ATGACAATGGGCATCATCATGCACGTGCTGATGATGCAGGCCGCGATGCGCCAGCAGCGGTTTTCATTGAACAGTCTAGA
TACTGTCGCTACGGTATTTGAAGTAATAGAAGTTAGACATAAAACAAAAAAAGAAATATATAAAATACATAGTGAAGAAA
CTGGATGCGCAAGAGTAGAGCACAAAAGAAAATGGTATATCAGGATAAGATTGAAGAGCCCCATTTACTACTCAAAAATG
AATCGATTTCAATGCACAAATTATTTTAATTTTTTTCCAACCATATGGTGGTCACACGCATTAAGCATTAATAGCAGCAT
TTTTCCGACAGTGCAACGGCTATAA

>TevSTIB805dn_sub_contig4325.mage.00010 
ATGTTATTGCTGAACGTCACGAGTGGTTGCCATAGTGAGCCTGCTAGGGTGCCACCTGCTTCGCCGCTTACAGTGTTTTC
CAGAAGTAAACAGCAAAGGAAAGATGAAACTACGTTGCGACATCGTCTCATCTTTTCGAATTTTTCTAATTGTTGGCCTG
GTTGTTCAAAAAAAATGTTGCTACAAGAATTTTTTGTGGAAGACGTCTTTGACACTGATTTTGATGATCGCTTACTGTGT
TGTGGCTTAGACAAGTTGTTGTCTTTGTTTTTGCCGCTATTTTTAGTACCAGTATATCTTTGGTGTCTGTTGTCGTTAGG
CACTGTGTTTTGTGTTTGA

>TevSTIB805dn_sub_contig1567.mage.00010 
ATGAAAAGACTGACCGCAGAAGCTGCACCAACCAGCCTAGCAGAAAGAGCGGCAGAGCTAAAAACAACAGCGACATACAC
AGCGCCGCCGGGCAGCGGCCAAGCAGTAAAAAAGAAGATATCCCTCGATGCCTTAAAACCGGAAAAGGCAGCGTGTAAAA
AGGATGACACAGATATTACAGCTAAAATTCCACTGTGGCTGACTGCGAGCGCATTAAATAAAATGGCCTATTTCCAACTC
GAAAGCGACACCTCAACACACGCCACAGCGGGAAGCACCGCCATTTGCTCACCAGGAAGCGACACAACCGGCTGCAGCAC
AAGCACAGACCGACCCGAACTCAGCATCGAAGCGGGGACAGTACTAAAAGTCACTAAAAAAAACGCTCAACGAAGAGGCC
GCGTCCAAACAATTCAAGGAAACCACCTACAACGACGCTGA
