# Supplementary material for: Genome and Phylogenetic Analyses of Trypanosoma evansi Reveal Extensive Similarity to T. brucei and Multiple Independent Origins for Dyskinetoplasty
Source: PLoS Negl Trop Dis. 2015 Jan 8;9(1):e3404. doi: 10.1371/journal.pntd.0003404 (PMC4288722; doi:10.1371/journal.pntd.0003404)
Supplement: S2 Data File — A list of T. evansi STIB805 a-type VSG sequences. (FAS) [file pntd.0003404.s013.fas]

>tev00046
ATGACATTTAAAATGGCAACAGCGATTCTGCTAACGGCAGCAACACTGGGTGCAGTAGCA
ACCGGCGGAGATAAAGTTGCTAAAGCAGTCGATGATATATGTAAAGAGCAGGCTTTCCTC
AGAGGCCTGCGTGAGTACATACAGTCAAAAGTCCGAACAGGCAAAACCAAGATTGACAAC
ATAAGGCAGCAGGCATCCAAGTGGCAACTCGCAGAAGCGGCAGCCGCTGATGGACGGAGC
AAATGCGCACTAAGGGCCTTGCAACTGTACGCTACGGCGTCGCTCAGCAACCAAATGACG
AAAAAAAACAGCACTGGAATGACAGCAACGAAAGCCCTTAACGCCATCAGTGAACAAATA
GGCTCCCTCGACGCAGCTTCAAAACTGTCTGAACCGATAGCAACAGATAGCACAAACGGC
CACACAGCAGCAACAACAGTACTAAATCTCAAGCTTTCGACAGCAGCAGGTAGCGGACCG
GTATGCAATGCCGTCGCCGACGCAAGCAAAATAGAGCCCACAACCGGCACCCCAACCTAC
GAGCGCGCGCACGAGCTAAAACTGACAAAACCAGCAGACTTGCACAAGGTACTCAAATCA
ACGACAGTGTCCATTGGTGGTCTAACAACCTGCGCTAACCAAGCGAGTCCAACAACGTTA
CGAACGGCCATAGGCAGTTGTACAGCGGACAGCAGCGACGAAACGTTAACGGTAAGCAGC
ACAACAGGAAACAAACAAGCGACGACCACGGCAACAAAGATTTTCAAAAGCGAGGAAGAC
ATGACGCAATGCGACACTGCGGTCACGCAAGAAGATACACACCAAGACAAGCAACAGCTG
CTGGCATTGCATGTGTGCAGGACTTTACTACAACCAGCTGCTGAAGGGCCAGGCCCCAGC
GAATTGTCAGGCAAAACTTTAAAGGAGTCACAGATAGTCCTTACGGCGCTACGAAACTGC
GTTCCGGAGCTGCAGACACTTAGAGATGCGTCTACAGGTGATACTAAACAGAAACTTCAA
GCCTTCACAGAGGCACTGTACGGAGAGGAACCCAGGAAATTTGCGGAGAACTTCATTTCA
AAACTTGATGCAACCCATGTTCCGCTGCGGCAAGCGGACAAAACAGACAGCAAGCCGATC
AATCAAATAACAACACCCGAACAGCAGGCCGCGGTTTTAAGCAATAGCGAAGGCGAAAGA
ATAAAAAAAGAACTTGAAGCAGAAAAGAAAAATGAAGCAACTTCAAAACCAATCGATTCC
AAAAACGAAGAAAAATGCAAGGGCAAACCACAGAGTGAATGCAAAGATGAAAATGGATGT
GAATTCAAAGATGGAAAATGCAAACTTAAAGATGGTGTGAAGGCGGAGAATGATGACAAA
ACAACCAACACCACAGGAAGCAAGTCTTTTTTCATTCGTAAGGCC
>tev00062
ATGAGGAGGCGACTGCAGGTGCACGAACTAGAAAGAAGAATCGCTGCCATACTGGTGGTG
TTTCTGGGTACACTCGCCACTGCGCAATCAACGGACCCCGGAAGCTTAGCGGCGGTCACC
AGCACATGCGCCGAAATCTATTTTAACAAGAAACTGGCAGAACACTTCAGCACCAATATC
CAAGAATCGCGGCAGCGTCTTTCGGAGCTCAACACTGAGACGCGCATGTTTTTTCTCGCG
GCGGCAGCAGCAACCGACAAGCAGGCAAAGATGCTGTACACAGCCCTCAGCTCAATAGCA
GCAGACGCGGCGATCAGGCAACAAGCTGCATTGACAGGAAAAGCACGGACGCTACAGGAG
GCAATTGAAGCGCTGCAGAAACGCAACGGCGTATTAGGGCAGCTGCTCACTGGTCGCACG
AAAGCGATCCAAGCAACCGCCAAGGCCCAATGGACAGGAACGGGCGCACAGTGGCTAAGC
GCCGACGGAGCAGCGGAAGGGAAATGTGTCGCCACCTATGAAACAACAGGGGAAACAGAC
GACGCATGCGACAATATGGCAGCTTACAAGGATGCCATAGACAAACTCAGCGCCGAGTTA
GGGGAACTAAAACACCTAGCACTAACGCCAAACACTGAACTCCAACCCATGCAGCTTTCT
TTTGACATCCACATGCAAGGAACCGCCGGCAGCGTCAGTACAAACGGCCCTAAGGGAGCC
GGATACTGTGGAGCCGAGTCAACAACGCCAGGTTCAGTGGTAAACGGCGTAAGCGCAAAA
CCAAGTGCAGCACCGGCGGCAATAAAGGTGCCAGCCAAACAAGCACTAGGAAAGACAGGA
CCGAACGATCCAAATTGCGCGACCGACGAGCGACCGCTTAAACTAGTAATTTCAGAAAAG
ACGCTGTTAAACAATGTCTGTGAAGCCAAAAAGGTCCTGATAAAACAAGAGGCGAAAGCA
ACAAGTCTTAAACGAAAGCAAATAACCAAAGGGACACCGGCAGCAAAGATAGCTTTCCTT
CTCACGAAAGGATCGGTACCTGAAACGGCAGCGGACGCGGACTGGACAGCCGCAATAACG
GCAGGANNNNNNNNNTACGGACCAGATACAACCGATATCAACAAGAAGTTCATTGAACCC
TTAAAAGATGACAAAATAACGTACAATGTGTGCTCCACAAACGCCAACCCAGACATAGTA
GGGGTCTCTAACACTGCAAATTTTGGCGAAGCAATAGCAGTTTTTTTCTGGAAAGAAAAC
AGCAGACAACAACAAGCTAAACCTAAGACCACTACAGAATCAAAAACTGCAGAAAAATGC
AAGACAGACACTGAAGCAACTAAATGCACAGAGGATGAAGATTGCGAACACAAAGAAGGA
AAATGCAAACTTAAAGACGGAGCGAAAGCGGAAGAAAAGAAAGAGGAGAAATGCAAATGT
AAGAAAAGGGATGACTGCAAATCTCCGGATTGCAAATGGGAGGGTGAAAGTTGCAAAGAT
TCCTCTATTCTAGTAAACAAAAATTCGCCCTGA
>tev00090
ATGGCACCAAATAGAAAGGGAAAAACCGTCGTAGCCACAAGTATATTGTTCATACTGTTA
CTAGAGCAATCTACGACCAGTGTGAGTGTAGACAAAGCAGTTGATGCCGTCAAAGACTTA
TGCAGCGAGATAAAATTCACCCAAAATTTGCAGAGTCATTTCGGCGGAGCAGCAAAGGAT
CTAGCAACGAAAGCACAGACATTAGAGCAGGAGGCAAGAATGCTAAATCTAGCAGCAGCC
AAATGGCAGGACACCAACCTGGGGGCAGCCTACACTCTCCTCGCAGCGTTAGCGTCAACC
CGGGCAGCCAACACCGAAAAGTTGCTGCTGAGCTCAATTGATCACACAACCGGCGCGGCG
CTGGAACTGGCCCGAAGAAAAGGCCAACTAGAGGGACTCAGGCAGTCAACAGTCGGCGGC
ATAGCAACTTACTCAGGGACAGCGGTCACCAATCCCAGAAACAATCTTTTCACCGGTGCT
GGTTCGCAATGCGCAATTACCGTATCACTTCCTTACTCTAAGCAAGGCAAATGCGCTGAA
AATACAGCCGTCGACACAAAACTTGCGGAAGCAGCAGCTGAACTTGCTACGATGACTGCG
TAAAAAGGTCGAGAGGACGACAAATTCGCAATACCACAAGTAACAACAGCACTAGTTTCA
AAGGGAGAGCCCGCCCACGGCAGCGACAGCAACTTCGGGCGACCTCAGGCTTGCGCGCAA
TCGGCACTGCCAGGCGCAGCAACAGGACTAGGAATTTTTTCTTACACACCAAAGACCGAC
TTTTCGAAGCCGACAGAAGAGACGATGAAAAATGCCGACCAGTGTGTCACACCAACGACA
GAAGAAGAAGAAACCCCTGTAAGCCGAAAGCGACTGGCGGCGGTGCTTTGCAATGCGCGC
CAACATCTAGGCACACCTAAAAAAAGCATAATGTCCGAAACGGTCGCAAGCTTGGTAGGC
GCAACAGACGCTCAAACACTAGCGCTTTTGCTACAAGGAGACGATACAAAAGAAAAGAAC
GAAGATAAGCGAAAAAATTCAGTACGGTATTTCCTAGGAAACGAACAAACTGACCTCAAG
GACAAGTTTTTCAACCCACTAGAAACAGAGGACATTGCCCTAAATGTAGACGGTAGCGGC
AGAACAACCAGCATCAAAAAAGCAGCGCAGGGTGACAACTACGCTGCTGTCTTGGCCTAC
TTCAAAGGCCAAGCAATAAAAAAGAAAGAGGAAGCAGTAAAACAGATCAAGCGGGATCTA
ACGAAAGAAGAGGATTGCACAGCGAAATGGAAAGATGATTGTAACAGCGAAAAATGCGAA
TTAAACGGTGAAAAATGCGTACAAAAAGAAGTGAAAGTGGAAAATGATGCCAAAAAAGCA
AACACCACAGAAAGCAGTTCTTTTGTTATTCATAAGGTCCCTCTTTGGCTCGCCTTTGTG
TTACGATATTTAATTTTATAA
>tev00095
TCCAGCAACTTTCGAAACCCAGCATTGTCACCCTCAGACCCCCGCAGAAAGGAAACCACT
ATGCACACAATTTTCCCGGCTGCGTTGCTAGCAGGTTACGTCGTAGCCTTCGTTGCCGCC
GACGCCACCAACACGCTAGCTCATGACAGCACGCTTTGGTGCCACGACATACAGTACCTG
GAAGCGATTCTAGCAGCGATAGACAAAGAAATGAACAACCGGCAAAAGCAGCTACAAGTT
GACGCTGAATTAATAGCCAAATGGAAGCTGGCTGAAGCAGCAGCGGAACAATGGCATGAA
CGACGGAAGTACACGGCACTCTCGGTTGTAATAGCAACATTAGCAAGCAAAAACAGCGAA
GCCGCAACTGAATACCTCAGCGCTGCAGCAGAAGCCAAAAAAGCAATAAACCGGCGCCTT
GAGGCCTTGCAGCTAGTGGCTCGGACGACATCAGCTCTGAAGCAGACAGTAACAGGTGCG
CCGCAAGCAGCATCAGCGAACGCTGCGTGTCAGGGGTCAACCGAGTACGCGAGTGAAGCC
GAATTCACATGCGCGCCACCAGAAGCAGGCGAACTAAAGACGGCAGAAGTGCAAACGAAG
CTCCACACCGCGACGCACATCAAGCTTACCAGCTTTAAAGCGCTAAACGAATTGGTTGCG
GCTCCAAAAATAACGATAACCGCCACGGCCGGTACAACACCGTTTGCAAGCCCGGGACAA
ACGCCGGGAACTTGCCAAACCAGCGGCGGGCAGAACATCGCAGCAGGAACCAACCATGTC
CAGTACGCGGTAAGCTCAGCAACTGTGCTGAAAACCCAGACGCCAGCGGCACAACCAATC
GACTCTTACTCCGAAAGACCAGAGGAACCAACAGCCAAAAAGGCAACTGTAACCGCATGG
CTGGACATCAAGTTTGTGACTGCAGCCTTGAAGAACCTGAAGACCGCCTATAACCAAAAA
CAGATAGACTTAAGCCAAGCGACTCATAGCACGCTAGCGGGACTAGCTGGCTTCAAAACC
GTCATAGCAAACCTGTTTGCAGCCGGAGACCCTCCTGCGGATCAGCAAAACACAGACTAC
AGCAAAAAAGTCACAGATATAATCAAGGAGACCTATGGACCCGAG
>tev00101
ATGTTGAAATCACTTTTAATACTAACTGCCTTTGTCGCATCAGCTTCAGCGGCAAAAACA
GCTGAGCCTGCTTCTAATTCAATTAACAGTCGGTGTGCCGAAATAAAATACACTATGGCG
CTGGGGCAGCTTATAGATACAAAGACACAGGCAGCGGAATCCGGCATACGCAAATTGCAA
ATTTACACTGACGCATGGGCGTTAGCAGCTGAATCAGAACCCGATATACAAACACGGTCG
GGATTTCAAATTCTAGCAGCGCACACGGCGGATATATATGAGAAAATGTTTTTATTGCAA
AAAAATTACGAAGAGCAAGCGAAGAAGACCAGAGACCTCATAGCACGCCGGGAAGCACAC
ACAAGGGCGTTGACAAGCGCCAGGACTATTCACGCAAAAGCGCCAGAGTACGTATCCGGC
GGAAGCTACGCCACCGGACAGAAAGGATGCAAATATAAACTAACCCAGACCACCGCAACA
GCAGGGACATGCGATACTGCGGCCGTTCAAGCGGGGAACCCTGCAGGGACAGCGATCGCT
ATAGAAACCGCAACGCACATCAAGCTTTTGGACCTAAGCAAAGCACCACCAATTCTAACC
GAACTAACTGCAAATTGCCAGGGCACGCCAGCCAGCGTCGACACCGCCGCCACAAATGCG
TGCGGCAATAGCGCCAACGACGGCACGGACGGAATCAAAATCACTGTTGGAGCTGCAATA
GCAGACACAGCGGCGACAGCTACAGAACACGGCTTCTACAGCGGCGACAGCGTCGAACCG
ACTTGCAAAGAGCCAGCCGGAGCAGAAAACAAAGATCACACGGATAACGACAAGCTAGCA
CACACCATATGCAACTTTTTCAAACAATCACCGCCCGAGCCAACAGACCCCGAAAAGTGG
GACCCAAAAGTCATGTCACAACAACCGGATTTATTAGACGTATACAAAGGCTACCTCGCA
GGAGAAGGCGGACTCAGTGCAGCTGATGCAAAACAAAAACCAAGCGACACCCTCAAATCA
TCGTTAACGGGGTTGCTTGGAGGCGACGCAAGCCACTTCCACACAACCTTTGTCAAAAGT
CTAAAGTCAAGGGAATTGAACTACAACCCAGATGGAACGGGTAAAGCAATCAACCTGTAC
ACGATAGCAGAAAGCGGAAAAACGCTAAATGCCCTGATTTATCTCCAGGGACAAAACGCC
AAGAAAAAAATACAAGAGGAAAAAAGCAAAGAGCCGACAAAGATTACAGAAACAGACGAA
ACTTGCGCATCGAAAGGAACAGGAGAAGCTTGCAAAGATGGATGTAAATGGGAGGGAACA
GGAGAAAATAAAAAGTGGGTAGTGGATAAAACTTACATGCCAAAACAAGCAAAGGGAACA
AAAGAAGATGAGAAGAAAGAGGATAAATGTGCAAATAAAGCGGAGGATGCATGA
>tev00109
GAACAACAGAAAATGGCCGGAGCAAACTGGGGCGGTGCCAAGAAACAGGCAACCAAACTA
GCACTTGCGACGTTATTGGTATTAGAAACGATCCCACTAAACTGCCTCGCAACTAACGGT
GCATTGAAAAACACAGAGTGGAAGCCAGTATGTGCATTGGCGAAAGAACTGCAAAAGGTC
CCCAGACTTTCGATCCACAACCTGCAACAGATGATAACCGCGGCGTCGAATTGTGCGAAA
CTCGCGAGCAAACTACAACTTTATGCAACCAAAAACTGGCAGGCGGAGAGCGCTATCACC
ATTGGAGCTCTAGCAGTAGCACTAAAAAGAAAAGCAGAGAGCATAAACTCGGACGTACTT
AATGGAGTCCAACTCAGCATACAACAAACAGCAACAACAGCAACACTGCGAGGACAAATA
TTAGAAACAATGACAGTACTGGCCGCCGTAGGGCACGATGGCACAACAGCGTACTGCCTC
GGCAACGCAGCAGCATCAGCGACCGAGCAAAGCCAACCGGCAGCAGACAAGCCAGACAGC
AGCGTAATATCCCAACAAGGGCTACCCAAGCTACCCCAAGGAACGATCGACCTCAGCAGC
GGCCATGGCAGCAGCAAGTGCGGATACTTCAAGGACGGCGCAAGCCATGCAACCGCCAGA
ATAACAGGCAGCACAGTGCCGTTGCTAGGGGGGCTCTGGACGGTAAGCGGCTCAGAAACA
GTAACGCCGATTGCAACAACGGACCTAAAAGGGGGTGGGAATCGCGACAAAAACAACCTC
GTCAGCAGTGCACACTTCGACGCCAACCAAGCGGCATCGAACGACATAAGTCAATACGTG
ACTGACGAACTGGAGCTGATAAAAAGAGCAGCGGCGAAGGAAACACTGAAACCAATACTG
AGCAATATGCTAATGATCACAAAGAAACAAACGGACACAACAGAGGCTACAAGAGAAGCA
GAAAGGTTAATCGAAGCAAATGTTCCCCAAACCGGTAGCAACCTGCAGACACTATGGAAT
GCCATAAAGACGGAAAAGGTCCTCGGAGAAGCCAAAGACGGCAAAGAAGAGACGGCAATT
CTCAACTTGGCAGACTCCGCAACCATACAAAAAAACATAGTCTTTTACCAGAACAAGATT
ACAACAGACCTCTTGGAGAAAAAGGCAGAAAACGTGCAACTAAAGAAAGGCAACAAAATA
ACCACAACATCCCAGAAGAGGTTTGTAATTCCATTGGAGACGCCAATCAAACTGGATGTG
GCAAAATACCAGGTTGTCACTTTGTTTCTACAAATTCTGAGGGAACAAAGTGTACCTTAA

>tev00112
ATGCTACCGCCGCAGCAGCGAAACTGGAGGTTAACACCAATATTAAAGGCAGTCATTCTT
TTAATTGCAATTTGTGGTAGCGCGAAGAGCGGTTCTGACCCCAGAAAGGTCTCAAGCTTT
TGCACAGAAACATGGTACGTCAATAAGCTGATAACAAACCTCAAAGAGCGCGCGGCGGCG
TCAGCGCGTAACGTCGACAAGAGCAGTCAAAATGTCAAGCTGTTTCAGCTAGCGGCTAGC
AGACACGCTAATGACCACAAAAGCGCTGGATACGCGGCGCTAGCGGCGATGGTGGAATTT
GAAAATCAAAAAGTAGCGCAACAGGCGGTACTTTTTGCACAAGCGCATTTGGATGCGCTT
CATAAAGTAGCGCACAGAGCAGGCGCAACCGCACTAAGCATTGCGATTTCAGCAGCAAAA
ACAGAAAAACTAACTGGGATGGGGCTAATCGAGGATGATGGCGGTGAGGGCCTACACGCC
GGCGCCGACGCTAAACACTGCAAGGTCACCCAAAACCTAAGCGTCGGGGCGGGGCTAGAC
TGTACAACGGAGGCAAACAAGGAAGTAGAAGCAGAGGCTGAGGCAGGCACAACCGAGGGC
TGGGACAAGATTTTACTTCGACAGGGGGCAGAAATAACAAAAATGGAAGTAGAAACGCGC
ATATTAACAAAAGGCAGTGGTGGTGATTTAGGAGCAACAGCAGCGGGAATAAAGGATGCA
CCGGGCTGCAACGCAGGTGCGGAGGCGACGACAATAACTGGAGCAAGCAACGCCAGGTGC
GGAGGCGACGACAATAACTGGAGCAAGCAACGCCATTCTCGGAGGCGCCAAAAGCATTAC
AACAACTTTAGATCAGCACCGATCAACATACCACAAGACGCAAGCAAAGACAGTAGTGGT
CCACAAACGCCCAGGAATACCAATAGCATCGAGCTGCTGGTGAGCGACAGCGACTTAGCG
AAAGCCTTGAAAACAGCGTTTGAGCAACCCATACCCGTTGCCACCGACATTTCAGCCCTA
ACACTGAGCGGAGTCCTCAGTAACTCCGTTGTAAAGGAGTTTGCTAAAGCATTAGCCGGC
AAAAATAAGGGTAAGCCAGCTGCTTCTTTTTCCGACGAAGATGCGGCAGCAGTTGTGTTT
GGAGGCAAAAAGGTTGACATTCAAACACTGTACATTAAGCAACTGGAAAGTGACGAGATT
ACCATCAGTAGTGAACCTGAAATTAAAGGTACCACGAAGAAATTAAGCGAG
>tev00117
ATGCTAAAACGAAGTGCGCTCGTCTTTCTTTGGCTGGTCACAGAATTCCGTCAAATAGTT
GGCAACAATGAAGCGTTCAAAGAAGCCGCGGTAGCCAAGCTTTGTACGCTTTCAAAAAGC
CAAAAGGCGGTTTCGAAAGAAGTTGCAGGAGGTCTAGTCAACAACATCGATGTACTCACC
AGGCTCCAAGGCTTTGGGACCACGCTTTCGCTACTTTTAGCGGTTGAAAGCCATTTCAAC
GACGCGACAGCCTTGTTACTTCACGTCAACAACATGCTAACAGAGGCCGTAACGCTTTCG
TTGCGTGAAATGGCCGCACTGGCGGTAAATGGTGCGGCGCAAGTAGCCTATGCAGCTGGG
CGTATAGACGAAGTAGGCACTTTATTGATACAAACAACGCACGACGGCACAGGAAGCAAT
ACATGCATCGAGGCGCAGTCGAGCAACACACTAAACCCGACGACAAAACAGGCTTGTCGC
TCGACGGAGTTCAAGGACACGGAGCAGGCAACGAACGCGATAGCACCAGCAGCGGCATCA
GAAGTACCGGACAACGGCGAACTCAAAGGGACCGCCAAGTCGTGCGTGATAACCAAAGAC
AACGGCGGAGGCCTAGTATGTAACACGAATACTTTCGACCTGAAGCTCATAGACGGCTAC
TACACGCGCACAAAAACACAGCAGTGGGGCAACAACGAACGCATAAAAACAGTAGAAGAC
TCAGCAGCCCTGAAGCTCGCGAAAGAAGTAGCTTCAGCTTTAAAGGCTTTGATGGAGAAG
CCTCAACTAGGAGGCATTCCGAGCGACGAACAAACTCTCACAGCATTTATCAACAACCCA
AATATACAGCAGAAGATAGCGCAATCATTGAAAGAAACCAAACAGCTATCAGAAGCTTCG
AGCGCCAGCGAACTAGCAGCAAAGATAAACACGATTTTCGGCAAGCCACTCGCCAACGGG
ACTCGGCCATTTGCTGCTGAAGTGGCGCACAAACAGTTTCAAGTTGAAACCGGAGCGGGA
CACAACAAACTGAGCTTATTCCAGCTAACACCTAAGCAGGCAGTACAGCTAACGGCGACA
AAGGTAGCTGCCTTAGAAGCAGAAGCAAAAAAAACGGCAAAAGATGAATGCCCAAACCTT
TCAAACGGTAGAGAGCAGTGCAATGCAATCGATAAACAAGATAAATGTGACGAGAATCCA
CAATGTACTTGGCACAAAACAGTCAAGGATGGAGACAAAAATTGCCAATTCAATGAAACA
AAAGCCTCAAAAAGCGAAGTCTCTGTAACACAAACTCAAACTACAGGAACAGAAACAACA
ACTGATAAGTGTAAAGATAAGAAAAAGGATGACTGAAAATCTCCTGAATGCAAATGGGAA
GAAACAGAATGCAAGGATTCCTGTTTCCTCGCAAGTAAGGAATATGCTCTGAGTATGGCT
GCTACTTTTGTGAGTTTTGTAGAATTGTAG
>tev00122
ATGCTAAGCAAGAAAGCGGCTAAAACTACAACAGTGTCCGCAGTACTATTACTTTTGCTG
CTGAAAACGACAAAAACCTTAGCTTCCAACGAGCTCAGCGACGACACAGCAGACGCCTGT
AACTCAGCATCAGTTCTGAATGTCATCAGCACAAAATTAGAGGGGAAGCTCACATCGAGG
TTAGCACAAAACGAGCTACTGCTAAAAAGGACAGCGCAGGCGACGGCGGCTGTTGGACAA
GCCTATAACCCTTCCCTGGCCAAGGCCGCAAGGGCCATGCTACCCACTTTACACAAAGCG
CTGCAGACGGCAACACAAAGCCAGATAGATATCGCCCGGGCGTCGTTGCGAGGAATAATA
GCAGCAGCAAATTTAACAGGACACCAGCTGGCAACAGCTACAGTAGAAAAACTAGAGGTA
AAAACAGCGGATACGGGAAGTGACGTTCCAAGCGCAATAGCCGCTGGAAGGGCCTCAATA
AACTTCAAATCATACGAACAAAACGGCCTCGCAACCTGTCACAAAACGATCAACGGCACA
CATGCAGACTTTGATTCGTGAGCGACGCCTCAGAAGCTAACAAAGTTTAAAATATTCGTC
GCTGAACCACAAGAAGATGGGGCCGGCAAGGACCGTGAGCCGGCCATAGGCGGCGGCCTA
CGAAACAATTGCGCTGCGGAGGGAATCGCTTCCGCGGGTGTAGTCATAACCGGCAGCAAT
ATTTGCGTCGCAGGCGGAAGAATTTTTAAGACGACTGCCACCAAACTTGACGCAACAGCG
GAATACGACTACGGCCTTAACAAACTGGGGACCTATGACCCAAACAAGCAAGACCACTAT
TTCAAACGAGCAGCCAACGACATCTCAACGGCAGCGAGGGCACTAGCCAGCGAGCAGCAC
ACCTTTGATCCTGACGATCTAGACAGCTTTATAAGCGACGCCGACTTCATAGCGGCTGTC
GGTGCAATCTATGCAGACATGCCGCGAGACAAAGCAACCGGCGAAGCAAAAAATACAGTA
TCCAACCTTATCACAGAACATTTTGGCAAACGAGAAAACTTCAAAACCAAGATTTGGGAA
GAAATAGAAAAGCTGAAAGTGCCGCAAACAGTCCTCGGTGCTAAACAAGAGATGACGCTA
AAGGACGTTGACGACATAGGATTAGCTACGCGAATAATGGTACAACACATTACAGACAGC
TTACAAAAGTTAACATCTCAAGCAGAAAAACAGCCGGATACCACAGAATCCAAACCAGAA
AAAGCGTCAGAACCACCCAAATCAGCAGACGAATGCAAAAAGCATACAACAAGTGAAGAT
TGTAAAAAGGAAACTGGTTGTGATTTTGATGAGAAAAAACCGGAAGGTGAAAGATGC
>tev00124
ATGGGTCAAAGTACGGCAAACATCGCATTTGTAGTCTTCGTAACGGCAAATTTAGTCTCA
GTAAACGCGGACCTTCACAACACTAAAGCTCAACTCAACAATGCCTGTGACGCAGCAACT
TACTTTCGACAAGTTTCAGAAAATGGACATCGTCACTTAAAAACAGCTTTGTCTAAGGTG
GAAGCGGCGGTCAAAAAGAGAAACAAATTACTCGTGTTGTTGACTCGGAGCAAAGACGCA
ACAGTAGCCGCAGCCCAGATACTCGCGACACAGATCCTACAGCAAGTACAAAGGACCACA
AGTGCTTTAGAAGCAGCCGCCGTCGACGCGATGGACGGCATGGCAGCAGCCAACAGAATA
GCCGGCATGAAAGAAGTTGTAGCCGAACTGGAAACAACAACCATTCAAAATCAAAATGTA
AGAACGGCAGCAAACGTAGCAGACTCAGCATTGCTGAAAATACAACCAGCGATCACCGTC
AGCCAACATGGAGCGTGTTTAACCGGAGTGGATAGCCGACCAGCGTTAGTAGCCGGAAAT
GAAAGAGGAACAAACGGCAAACTAGAATGGTCATTTACAGCCATCAGCGCGAAAACAGCA
GGCACGGCAAGCGGGAGACCACTGACAATCTGCGGCAGCACACAGGGCGATGGAACGGAA
ATCAAACACGCGCAATGCGGTACAACAACAACTCAAATTGGGATTCAAGGTGGTAAAGTT
TTCACAACGACAAGGCTGATCGTGCAGCGAAAGACGAGCGGAGACAGCACGGAGTACAAC
GAACTAGCCGCCAACAACAAAATTCCAAGCAGCAAAACCTTAAACCCGGAACTGAAGCTT
CTGCGGAAACTAGAAACAGTCGCGGCAGCAATAGAAGCACTGTCAATAAATAGCGACGCC
ACTACACTCGCACAAGCAGAACAAATAAAAGGCGTGATCGCAAAAGCGCTAGAAGGAGAA
AAACATCCTACAGCAAGACAGAAACCAAAACCAAAGTCGACGCTATCCTAAAAGAATTGT
TTGGCGCCAAGGCAGATAATGTGATGACTACGATAGAAAAAGACCTAAAGGAACTAAAAC
CCCCAAAAATCCGCAGTAGGTGGAAATGGCGAAAAGAAACTTGAGACAATAAATGACCCC
AAAGAGCTCGCGGATGCTCAAATCTATTACACCGTTACTGGTTACATCGTTGACCAGGAA
AAAAAGAAGAAAAGTTTAACAAGCCCCTCATGTCCCACCAAAACAGACAAATCAACAGAG
CCAACTAAATCAGCAGACGAATGCAAAAAGCATGCAACAAGTGAAGATTGTAAAAAAGGG
GGCTGTGATTTTGATGAAAAAAAAGACCCGAAATGCTTTCCCAAAGTTAATACTGATAAA
AAATATGAAAAATCG
>tev00130
ATGCAAAGACAAGCAGTTTTTTCGGCGCTAATTTTATTTTCAACTATACACACAGCCGCT
GGCGCAGAGACAGTCGCGGAGTGCGACACTGTATGCGGCTGCGCCTACAGATTAGAAAGA
CGAACAGAACACTACAGCAATGAACTTCAGGCAGCACGGCAAGGCTTAACACGGCTACAA
GGAGAATTTATGACAGTATTGCTAGAAGAAGCACAAGCGACAGGAATAACGCGGAGGCGG
CTCATACCAGCGCTAGCAGCTGGCGCAGAGCTCCTAAGCGCCTGCGAGACGGAAGCAGCA
AACAAAGCCGATGCCACAGAAAAGTTGAGAAATGCGTCGGCAACAGCAGCAGCATTACTC
CGGGCTCTGCACTACATCAGCAAGTCGCCAGGGCTTTACCACATAACCTGGTCGTCAGAC
GGCAACTTCAACAGCGCGGCCAAAACACAAGCAGATTTCGGCAAGCTAAATGTCCATGAA
GGCTGCAGCGAACAGGCAGGAGAAGACAAACCAGTAGACGAAAGGTCATCAAGCAAACAA
CAGCCAGAAATTCCTGACCTACTCACCAAGATCCACCTCACTGATGACTGTAAGCAAAAC
AGCGGTGGCACCGGCTGCGCAGGAAACGCCCTAGGCGACGGCAGCCAGCTTAAATTCGGA
CTAGCTCTATCCAAAAGCGACACGGCAGCGGCAGGCAAATTCGCAAGCACTTGGAACAGC
GTCATCAAAGTGACAGAAGCAGACTGTAAGCTGGCTACTGAGGCCCTAAAGGACGCCAAC
GCGGCCATATCAGACGCCGAAACGACGCCAGCAACAAGCGCATGCCTCAAATCATTAACA
AAGTATAGCGACGTCAGCAGCACTCCGTCTTTCAAACTATTTTTCCTAAAGGCGCTAGGG
AAGAAGGCAGCAGCAGAGCAAATCCAAGGAGACGACAGTTACGCCGTTAACACAGAGATA
GTAAAAGCCTACGGCGAAGGCGGAGCAAACTACGACACAGTGCTTTGGCGGGAAATCAAA
GCAACGCAAATTCAAAAAAGTGATGGGTCAGCCGAAACATCGAGCGAAGCGGAAAAACTG
CTAATGACGAAACTGAGAGGAGAGGGGCTGGCGCATATTTTTCTAAAAGCGTTAATGCAA
CAAGAAGAACAACAAAAAGCGCCCAAAAAGTGATAACACAAAAGACAAAAAGTGCAGTGC
CAAAACAGGAGATGCCTGCACAGGAGAATGCGAACTGATAGAGGGAGTTTGCAAACCAGC
AAAGAAAGTGAAGAAGAAAACAAGAATAAAAATGGGAAAACACCTTCAAATAGGTGTACA
AAACATGGAACTGACAAAACTAAATGTGAAGCCGAAAACACAGCAGGCCAACCCCCCGTT
TGTGGTTTCAGAAATGGCAAGGATAAAGAAGAAGATAAGGATAAAGAAATGTGCAGTGAT
TCCAGTTTTCTTCTA
>tev00140
ATGGCAAGTACCAGACAGCAGTTTGTGATATGTGTCGGCCTGATATCGGCGGCACGAGGG
CAAGCCGAAGACGCAGTGCACATACCTAAAGCTCAAATAACAAAACCCTGTGACGCAGCT
ACTTACCTAAGAACTTTAGCGACGAACGCAGACAATATACTTAAAGTTGCAACGTCAAAA
GTACTTGAGACAGGAAGGGCAGCAGCTCAAGCACAAGTACTCGCCACGGCAGCTACAGGG
GCCCGAGCAGCAGCCGCGGCACTAATTGCAGCCAAATTGCACCAAACACATCTAGCCGCT
CTGGAATCTTTAACGGAAGCAACGCCAGACACAACCGAAGGCATAGCGGCGGCCTCAAGG
CTAGCAGGGGCTCAGGAGCTCGCTGCAGAGGTCGCCAAGGCTAAAATCGCGGACTTTCCA
CGAACACTCCTGGCCACGGCGGTAACAAGCAGCGACAAAACGATGCTCGTAGCCAAACCG
GAGCTAGCACCTACGAAGCACGCCGCATGTTTTGAAACGGAAAGCGAGCGAGAAAGACTA
AAAACAACCGGCCCAGAACAAACTGCTGGGGCAACGACAATAACATTAATAACACTGAAA
CCCACAACACCTGGCTCAGCAGTAGGACAGGCACTAACAATTTGCGGGCACGCGAGTAAC
GGGGCAATAGGCTCAACATCAGATTGCACAAGCGGGACCCACACAAACATTGGTCTCAAA
GACGGTAATATATTCTCGGCGGCGCCGCTGACAGCGACGCGAGCAAATAGGGACAAAAGC
ATGGAATCCGCAGCGGTGTACGAAGAAACAGCAATTCCGACTCAGAAGACGCTGGAACCG
GATCTCAAAAAAATAAAAAAACTCGAAGATACGATAGGAAAGTTAAGCTCTATATCGGCA
GCGGCAGAGCCAATCCAACTGGCGACCTCAGACGACTTGAAAGAAACAATAGCGAAAGCG
CTAGGAGGAGAAAAAGCATCCTACGGCAATACACAAACCAAAAACAAAGTCGAGGCGTTC
CTAAAAGAATTGTTTGGAGACAAGGCAGAAAATGTGAAGACTACAATAGAAAAAGACCTC
AAGGACCTAAAACCCCCAAAAGCCGCCATCGGAGGAAATGGAGACAAGAAGCTTGAGACA
ATAAACGACCCCAAAGAGCTCGCAGATGCTCAAATCTATTACACTGTTCGGCACTTTGTT
GAGGAACAGGAAGAAAAGAAGAAAAACCAAGCAAACCCTTCATATCCATCCAAAACAGAA
AAGGCGTCAGAGCCATCCAAATCAGCAGACGAATGTAAAAAGCACACAACAAACGAAAAT
TGTAAAAAGAAAAAAGGTTGTGATTTTGATGATAAAAACCCGGAGGGTGAAAAATGCTTT
CCGAAAGAAAATTCGTCAACACCAACGGCAGGAAGCAATTCCGTTCTAATTAAAAAAGCA
CATCTTTTTCTTGCAGTTTGCTTCTAA
>tev00149
ATGCGACGTAAGCGCAGCCTTGGTCCACAAACGCGCGAACGCAGAAAGCACAGCAGATGC
TCAGCGAAACCGAGCCAAGCACTTGCTGTAGCAGCAGCTGCGCGCCGAGATAACAGCCTC
CACTGTAGATGACGAAGAGAGAGAGAAACGGTTTTTCACCATCGCGTTTTCCTAAAACTC
GAAGCTGCACAAGCACTCAAAGCACTGACGAAACCAGGGGAGAATCCGACCACGAAGGCA
GCGCGCACCTCAAGTTTTGCGCTAGGTCACCTCAGGGAATTCATGCTCATAGCAACAGTC
GGCACAACGAGCGGCCAGGACGGCTGCGTCTCAAACCACGACAGCAACGGCGGTGCAGCA
ATCTACGGGCTAGCGGACCTGATCAGCAAATACGGCAATTGCGCTGCTCTAGAAGGCACA
GAAATAAGCAACTTCGACTCCTCGACAGTCATAAGCAGCACAGGCCTGGCGGCAATAACA
GCAGGCACATCGGCAGCAGGAGCAGAAAAATCGTGTCGGCTACTAACAACCGAAGCTGCC
GGCTCGTACGCAGACAGCGACGGGGCGGCAGGTACTGTCAACATGGCAGGGGGATTGCTG
AAGGTCACGTCAAACGCAGCAGTAAACTTCAATGCACACGACACGTTAACTGGAGCGGCA
GCGGCCGAAACAAAAGTTATGAAAGCGGTGTTCGATGCGATCAAAGAAATACCAGCTAAG
CCCGAAGACTACACCAACAAAGATATTGAGGAACTCAAAACAGACGCTAACTTTCAGGAA
GCGTTCAAAGCCATTTACAATGAGCAAGCAAAAACGGGAGCCACCGTGGAAGTGGAAATA
GAGAGGGCTTTTCCGGCCAAAGGTACGCCATTCGCGCAGCAGATTTGGGACAAGATAAGG
GACACCAAGTTACCATATGCACTGGCAGGCCAACCAAAGGAGAGCAAAGTAGGCAACATA
GACGACATCGAAGTCTTAACAAAAATTCTAAACAATTTCACAGGTGAAAAACTCAAAAGG
GAAAACGAAGCAGAAAAAAAACAAGCAGAAACAAAATGCAACACAGAAGCCACTCAGCAA
ACGGAAGCAGTAAAGTGCTCCACACTGGAAAAAACTGAATGCAAACCAGATGTGGGATGC
AAATATAATGAAACAAGCAAAGCATGCGAAAAAGATCCAAAACCTGCAGTTTCCAAAACG
AACCAAGAAACCGGCGGGTAAGCAAGCACAACTGGGTGTGCAAGACACGGAACTGATAAA
ACCGCTTGTGAAAATGACAAAAAAGGCGATAAACAAAATTGTGCATGGAGGAAGGGTAAA
GATAATGAAGATGACAAGGATACAGAAAAGTGCCCAAATGATAGTTTTCACGTAAATAAG
AAATTTTCTCTGGTGGCTGCTGCTTTTGTATGTTTAGCAATACTTTAA
>tev00150
ATGTGGTAAGACGTGGCTCGTTTTGAAAGTAATTGCGGATTTACAAGGGTGTATGACGCG
GACAAGTGTTATATCCACCAAAACATACTCACAAAACCGGCTAAGAGCAAGACTTCTCAT
AGTGAGTGTTCATTGCAGCGTCCTTCTTTTGGCGGAAAGTACAGCCTGACACAATATACC
AAACCCGCTACAATGCCATTGGAAGTTGAAACTCAAAGACCAGGAACAACCCTGCAGTTC
TATAACCAAGGGCACAAAGGAACACAACCATTTCTAATTCTTCCAACTGTAAACAGAGAA
ATTTTTACAATGTTTAGCATAGTACTTAGCTTAGCGTTTTTGGTACTGACAACAATGAAA
CAAACGGAGGCGGCGGCTGCAGCCTTTTTACAGGGGCAAGAGGCAGAGTTCATCACAACC
ATGGAGAATTTAGTGTCGTCGACAAGCGCAAGCAGTGGCGGTTGCCTGCAGGCCACACAA
GGGGGATCCGATGCCGTCAACGGTGTATCAACCCTAAAGAACTGTGGATTAAACGGCAGA
AACGACGAAGCCAAAGAAGAAGACCCGACAAATTATGGTCTCACAAAGTTGTTTAACCAT
CTTCCGGCGGCGGCGATCACCGATGCAACTGGGACCCCGGCAGGCAAATGCCTACTAACG
AAGATAGCCACAGGTTCCGGTTTATTGAGCGACCAGGATACACCAAGCGACGTCGCAATG
GCTGGCAATTTCATAATAAGCAAAAAGCACCCAGGTGGGGCCGAAGTGAAGACTGCACAT
AACAAAGCCACAGGGACACTAAGCCCAGACATTCCTCTTCTAACCCAAACGCGGCAAAAA
ATGATAACATTCGACAGCCACAGCTTTCTAACGGCCAATACCTACAGCCGGCCGACACTG
GCAGAAGTAAAGGCCGACAAGCGGGCCAAGGTTTGCGCCAAACTATACCTCCAGAACAAA
AACGATGCTTATGATGATAAAGCAGACAAAGCAGGAGCCGAAACTGCCATCGCCGCAGCC
TACGGCAAAGGAACAGAAATTGATGCCGCCAAAACGTGGACAAAAATAGAAAATGAACAC
GTCGACAAGAAAGCGTACATGGAAGATGCGACAGGCACCGAACCGTTATCTAAAGTAAAG
GACATTGAACATCTACTGAAAGTTCTAGCATACTACAATGAGAAGACGTTTAATGAACTA
AACGAAAAGATCAAAGACCTTGAGGAAAAAAGCAAAACCAACAAAGACTTTCCAAAATCC
ACAGAAGAACTTTGCAATGCGAAAAAAGATAACGCCAAAGCATGCAATGAAACAACAGGG
TGCCATTATGATGCTTCCAAAACTGAAGGAAGAAGATGCACATTAAAGCCAGAAGTTAAA
GCGCAACTACAAGAGACAAACCAAGAAACAGGAGGA
>tev00153
ATGAAAAAGGAGGCATGGGGAATTTTGTGCAACATCGCCGACGACCTAGACAAAGCGCCG
TCAAATGTCGGCAGCGTTTTCTTAAGCTTACTACCGAACACAAAGCAACTAACAAAGCTG
CAGGCACAGTTGTCTCTGTACCGCGCGACGCAGATCGGTTCAACGGCTTCAGAAAAAGAA
ACAATATTCGGCGCCTTCCTAGGCCGTAAACTTTCAGACAGCAAGCCTCCTGACAATTCG
GTTTTGCAAGCGCTAGCAGCAGCCAACCGCCTCGGCTTTTTTCACGGGCACCTTGCCGAA
TGGCTGTCGGTTGCGGCGAGCACTTCCACAAGCGGCACCACAGGTTGCCTAGGTGTAACT
AGCGACGGCGATGCCATAAAACTAGCAGCGCTGAAAGGCGCGCCTCACAGCTGCAAAATA
CAACCTCCAAGCGTCACAAATAAATTCACATCGCTTGCAAAATTCAAATCAGCAGGTATC
GACACCGGCGCGGCCAAGAGCAACATCGCAGCATCACACACGAACGGAGACGGCGGTTGT
GCATTCACGCAACATGCCGCTAACGGCCTAGCGGGGACCAGCGATACAACACACAAAATA
CCACTCGCGGCCGGCTATTTCTACGTTGACAATAACGAGATCAAAGCTGAGGACTGGACA
ACTCTAGTCCCGGGCGCAAACGTCGCGCACGTAAAGGCATGGGAAGCAGCTAACCAGTAT
ACCAGCGCAGCCCCCCAACCCAACTACACGAAGATAACGGATCTAAAGCAAGACAACGAC
TTTAGAACCGCCGCGATCGCGATAATATACGGGGATCAAGACAGTTCACAACTGGAAAAC
AAACTGAGAGACTTGTTTGGCGACACCGAAGACAGCTTCGAAGAAAAATTCTGGAAAAAG
GTGCGTGAAACCAAAATAGACGGCAGCAAATTCGGAGAAAAAGATGCGACGAGCATCCAA
GGCTTAGAGGACCCAATTAAACTCACCAAAGCGATCTATTATTACACACAACAGACGGCG
GAACAGATTAAAGCACTGGAGAAAGAAGCAGGCAAAGCACAACAGCTCCCAAAAACAACA
GAAGAACTTTGCAATGCGAAAAAAGATGACGTCAAAGCATGCAACGAAACAAAGGGGTGC
CATTATGACGCTTCAAAAACAGAAGGGCCCAAATGCACATTAAAGCCAGAAGTAAAAGCG
CAACTAGAAAAAGAAAACCAAGAAACAGGAGTGAAAGGTGGGAAAACTGACTGCAGAAAA
CTTTACACACAAGAAAAATGTGAGGCAGTAAACAAGGATGTCAAAAAACATTGCGGCTGG
AAAAAGGGAGGTGACGGAGACCACGACAAGGATACGGAGAAGTGCCGAAATGGAAGTTTT
CTCGCTAATAAGAGAGTTTTTTATTGCTGCTTCCTACATAGGTTTGGTAGAATTCTAGGA
CTTTAG
>tev00157
ATGGCTGCTAGCAGGCTAACGGTAGTTCTCGTCTGTTACTATATCGCAGGGCAGGCGACG
GCCCAGAGCGCGGAAGACACCGCAAACAGCGCCGCTAAAACGCCCTGTACCCTAAATGCA
TACTACAGAGCTATAGAAAGCAAACTAACAAGCTGGATAAACGACGCAGCAGCCGCGCCA
CAAAAATTGAAAATGCAGCTAAATGAATTGCAGTTGGCGGCGCTAAAACACGCAGGCACA
AGCAAAGGGGTTTCGTACGCAGTACTAGCGGCAATCATCCGACGGCGCCAAGCAGGCGCA
ATCAGCTACACAGAAACGGCAGTCCCAAAGTTTACGACGGCCGTTCACCTAGTAGCCGCA
AAACGGACAGAAACACTAGTCTTAACAGGCGCAGCAACAACGGCGACAACATCAGCGGTT
AAGCACGGGGCGGCCACCAACGAACTTACCAAAGTATTGATGCAGGGAACCGGCAACAAC
AACGTCGGCTGCAAACTGACGGCAACGCCTACTATAACAACTCAAGCGAACTGCATTTCA
GAGGCGACGGACGTCGCTAAAGCCCAGAAAATAGCAGACAACCTCAAGGACATGAAAAAT
CGCGATAATAAAACAGACGGCGGTGACGCTGCCAGAAGTAACCGCACTCGTAGAAACCCG
AGGGACCATCAACAATCCATCTCAATGGAAGACCGGCACCAGCGACACTCACTGCGAACA
GAATGGCAGCCCTCAAAACGCAAACCAAGCACAAGACGTCGTAGCGGCCCAGAAAATAAA
GCTAACTGCAAAGGCAGCGCCGACAGTCACAACGCTAACAGAACTGGCACAAACTCAACC
GGCGCGACAGCCACCTGGCGGCAGCGACGGACCAACACCGCTATTAACAAACGACGCCGA
CATAGCAGCGGCTCTAACAGCAGCTGCCGCGGCACAAAGCGAACAGCCGGGAACACTGGC
GACCGAGGCACTAGAGGACCTAGCAGGGGAGCCGGAGGCCACGGACATGTACAACTTTAT
GCAGCAAAGCACAGGAGCAGGAAGCAAAAAGACCCCAACAGCAAAAGAGGTTGCAAATTT
AGTTTTTGGCACTGCAACAGGCACAGTAGACAAAGCTTTTTTGCAACCCTCAGCACGGAC
GCAGTTTCTATCCCAACAGCCGGCAGCGACATCAAAACGACCATAAAAGAAATTGCAGTC
CAAGAAGGTTTCGAACAAGCAATGGCTTATTACTATGTTCAGAACATGCAAAAGCTAACA
AAAGCTGTAGAAGGAGTCAAAAAAGAAGAAAAAGAAAAAGCAGATGCAACAGAAAAAACA
GGAGAAAAGAAAGACGGGGAGAAAAAAGAGGAGTGTACAGGCACCGTTGAAACTGATTGT
GACAAGACAAAATGCACTTGGAATAAGGAAAAGAATGAGTGCAAAGTCAAAGAAAGTGCA
TATATTTCATCTGTGACTAAAGTCCCTCTTTTGCTTGCATTTTTGCTTCTATAA
>tev00164
ATGAAACCAATTAGGCAAGGTTTAGTCATTAAGTTAATTCTGCTCCCCGTAACATCCGAC
ATGGCAGCAGCGGCAGCGGGTAACTCTTTCCTTCGCACTACGTGGGAGCCGTTGTGCGAG
CTGGCAGCAAAAATAGCCGGATACAGCAGCGTCGAAGAGAGCAAGCTAACGGAAGCAAAC
AATGCTCGAGAGAAGATAATTGCCGACCGTCTCAGACTTGCTATATTCGCAGCTGCTGGC
AACACAGAGCACGCAAAGAATTTCGCACCATTTCAAGCGTACGTCCGGAAGCGGCGTGCC
CCGTCAGCGGCAGATTTCAACACAGCTATCGGCAAAGCGCTAGCAGCCACCCATAAACTC
GCTTTTCTGCAAGGCAACATAGCAGAATTCATCACACTAACGGCAACGGCACACGGCACT
AGCACAACGAACGGCTGCCTGGAGGAGAACCCGGGCTCAACTGTAATAAAAGGAGTGAAC
AAACTACCCAAATGCGGCCTCAAAGCCGTCGAACCGACTGATGAAAACACGGGACAAAAT
GCCCTAAATGCCGGGACAATGTTCAACAAGTTAACCGCGGCTAAAGACACATCAGTAACC
GCCGCAGGGACCACAACCAACTGCGCACTTTCGCACAGGACAGGGACGTCAATAGTGAAA
GCTGAAACGCTGCAAGAGTCACTAATGATGGCCGGCGGCTATCTTTACACAGACAAGGCA
GCCGACAACACCAAGGTAAAACACCAGGCATCGACAATAAAGTCGAGCGCAGGAGGCAAA
CTCCCAGCTTTCGAGCGCGCCTACAGCGCCGTGACAGCGGCGACAACACCGGTGGAAACA
ACAGGACATTCAAGACCAACCGCCGAACTGACAGCGGGCCGCGAGGCGGCACAGAAAGCT
CATAAACTATACAAAACCGGCGACACCACCGAATTTAACAAAGGCAACGACGCCGAATCA
ACAAAAGCAGCCATAAACAGCCTCTACAAATCAACCGATGCAGACCAGAACAGTAGGACG
TGGAAACTTATAGATGAAATGCCGATACCAAAATCAATATTCACAACCGAGAAAAATGGC
AATCAAAACCTAGGGTCCATAACGGAGATAAATGATCTTCTAACGATTCTAGAACACTAC
TCGATCACAAACCGTGTTGCGGCCGCAGAAACAATCGAAACAACGAGAAAGGCAGCAGAA
GCAGCCTCGAAAAAAAATCAGCAGAAGAAAAACAGAAAGAATGCAGTGCAGCAAAGGACG
ACCAAGATGTATGCGACAAACTAAAGGGGAAAGGATGTTTTTTTTACAAAGATGGAAAAA
ATGGTGAAAAGTACACATTAAGTGAGGAAGCCAAACAAAAAGCAGCAGAGCAAGCAGCTC
AAGAAACGGAAGGGAAAGATGGTAAACATGACCAGCAAACTCACCACACAACCGGAATAT
GAGGCAGTAAACAAGGATAACAAAACTTATTGTGTATAG
>tev00165
ATGCACACACTTTGGCAGGTTGCACTGCTAACAGGTTACTTCCCAGCCATCGCAGCCGCC
AACAACAGCAACAAGATAGCTCATGACAGCACGCAGTGGTGCCATGACATTCAGTACCTG
GAAGCGGCACTAACAGCGATAGACAACGAGCTGAGGAAGCGACAGCAACAAATACAAGCG
GACACAGAATTAGCAGCCAAATGGAAGCTAGCTGAAGCAGCAGCGGAACAATGGGAAGAG
CAACGGAAGTACGCGGCACTCTCAATTATAATAACAGCAATCGCACCGCAAAATGCAGCA
GCCGCCGAAGCGTACAAAACAGCAGCAGCTGAAGTCAAAAAAGCAATAAGGCGCCGGCTT
GACGCTTTACAACTAGCAGCCCGCTCGACAAGCGCACTTAAACAGAAGGTACAAGGCAAC
CCAACAGCAGGGGGAGGTGGAGCCCAATGCATAGCGCCAACAGCTTACGATGCCGAAGCC
GAAACCAGCTGCCCGGAACCCGCCGGCTCTCAACTAAAAACGAACGAAGTCGAGACCAAG
CTGCACAGCGCGAGGCACATCAAGCTTACAAACTTTAACGCAGTAAACGAATTGGTCACG
GCACCAAAAGTAACGATAGCCGTCACAGGAGGCGCAATGCCTTTTTCAAACCCGGGAAGC
ACACCAGGCCAATGCAACACAGCAGCGGGACAAGATATAACAGGCAACACGAACCACATT
ACATACACGATCACAGCGGCGACACAAGCAGCAACAAAAACACCAAGCGAACACCCAATC
GACACTAACTCCGATAAACCAAACAACCCAACGACCAAGCAAAACAGTCTAAGCGCGTGG
CTGGATATCAAGTTCGTAACACACGGACTCAAAAACCTAAAAGTCGCGTATAACAAAAAA
CAGATAGACTTAAGCCAAGCGACTCATAGCACGCTAGCGGGACTAGCTGGCTTCAAAACC
GTCATAGCAAACCTGTTTGCAGCCGGAGACCCTCCTGCGGATCAGCAAAACACAGACTAC
AGCAAAAAAGTCACAGATATAATCAAGGAGACCTATGGACCCGAGGATGGGGACTTCAAA
AGAAAATTTGTAACCGAACTA
>tev00172
ATGAGGAAGATAATAATGGAAACACTGATCTGCTTAGCAATAGCAGTAGTGGCAGCGCAA
CACGTAGCGCTAGGCAGCAGCGGTGGTTTCGACGCAGCGGCAAAAGCAGTAAATTCCGCA
TGCGGGTCGGCTCGGTACCTCAACTTTCTGGAAGCCAAGCTTTCTTCGACGTACGGCTAC
GCAACCAGACCGGCAGAAAGAGCTATCAAAGGAGCAATAGCCTATAACCTACAGCCGCAG
CTACCCCCCATCCAAAAAACTAAAATGGCTTTTAAAACCTTGGCGATAGTAACAGAAAAC
GATGCGCCCAACCTCTTACAGCAAGGCCGCGAACAACAAAAGCGCTACACAACAACAGCA
AAACTCCTAAAAGTGCAAGAAGCCGCCATCCTAAGCCAGCGCAAATCTGCAAAACCGATG
ATAACGACGAGCACTGCAACAGTGACGGCGGCTGACGGGGCAATAGGCCAGACGACCTCC
ATGGCGACATGCACAGCCGATGTAACAATCTCAGCATCAGAAACAAACTGCACATACGAA
AAACAAAAGGACGAAATCAAAACAGCCAATGTAGACTTCGAATCAGCAACAAAAATAAAG
ATTGCAGAGCTTTATAGCAGCAAGCCAGGGTTCTCAGTAAAAGCGTACGCAAAAGGGACT
GTGGCGGACGCAACAGCACCACCAACGCATAAAGCCGGCGGATGCATCGTAGGCGGCACC
GACTTCGGTGGGGGCCAGCAAAGCGACTGCATGGCGGCGGAGCTAACAGCAAAAGCCGCC
AGCTACAGAGAAGGTGAAGTTAGCTTTTTTGCGGAAGGCTCTAACAGTCTGCACACAAGT
AGATTCAAACCAGGGACACACAGAATTGAAGACAAAACCCTGGCGAATGCTCTTTGCGAG
CTCAAGAAGGCACCAGCACTAGCATACACCGAGCCCCATAACCAAGCCATAAGCTCGATT
GAAAACAATGACAAATTGGTCCGTGTGCTAACGGACCTGACTAATCCAGGAGCAGCTCCG
CCAACAGAATCACAAAAGAAAAAAGAACTATTCAACAAGTATTTTGGAGCAGACGCGGCC
GCATTCAAAGCCGAAATAACTGACGCAGTCATAGAAAAGAATATTGACGTGACAATAAGA
AAGAAGGAAATAAAAAAGACGGCCTTTGAATTAGCAGGCACAGACGAAGGACTTACGGTG
CTTTCTTATTTGCAGGGAAAGGAACTGGCAGAGAAGAAACAGTCACAGGACGCAGTAGCC
ATTCCCGAAAGCACTAAAGAATCCAGTGACAAATGCAAGGCAATATCAGACAAAGATAAA
TGTAACAATAAGGATGGGTGTGAATTCAAAGATGGGGAGTGCAAACCAAAAGAGGAAGTG
AAAACGGAGAGTGATGCAAAAACAAACACCACAGGAAGCAATTTATTTGTCATTCATCAG
CTCACTCCTTTGCTTGCAGTTTTGCTTCTATAA
>tev00190
ATGTCATGCAAAACCTTGGTGAAAGCGGTCATAGCAGCGGTGATAGCTGCGGCGGCTACA
GCGCTAGGTGACGAAGATACCGATGTGCTAACCCACGTGAAGGACGAATGCCACGAAAGG
ATTTATGGAGACACAATTCGTCAGGAAATAAAAACGTGGTTAAGAGAGGGTACCCAAGCA
GTAAACCAGCTGCAAGATGACACTCGACTATTCGATGTAGCAGCGGCACGTTATGCGTGG
ACAGACAAATATGCAGGCTACCGTGCGCTCCAAATTGTAGCTAGGAAAAGAGAAAACCAA
GCGGCAAACGACCTAAAGGCGAAAACAGCTAGGCTTGCTTTCGCTGGCCACGCTCAGCAC
CAAAATGGGCGAGCTAGCTGCATTCACAGCGTTCACCAAAGGCGAGCCCGGCGCGAACAC
AGAAGCAGCCACAGCAGGCACAGGCACGCCTCTGCTGACCCACGGGACCAAAAAATACTG
CGAAACCACAACGAAGCTGAAATCGACGGCAACTTTAACTTGCGAGCCAGCTGGCGCCAA
ACACAGCGAGGTGAAAAAGATAGCGCAGTTCCTATCGGACCCCAAAAAATCGGGCTACGG
AGCACAGCAGCGCTAACGTCGCCGACCCTCAAAATAGTAGTAGAACTCGCAGGCAACCAG
AGCGCAAGCAACACAATCACTCCGATAACAGATAAATCTGCATGCTACGACGAAACAGGG
GGGAGCAATGCCCTAACCACAACCGCAGGTATAGGCATAAGACGGATGACGAGCGAACAC
AAAAAACAATTCACGCACGTAACGATCGCAGAGGCGTTACGGTCAGGCGCAAGCAGTAAC
GGCCAAAGCGCAGCACACAACATCGATCTACTAACAACAGATGCGGACCTTGCGGCATCT
TTAGCCAAAATAGGGGACAGCAAACCAACAAAGTTAAACAGGCTAACAGAGGAATCAATC
AGCAGTCTAAGCGGCGACAAGACAATGCAAGAATTAGCCCAAGCCCTGTTGGGCAAGAAG
CTCACGGGGACCAGCGAAGAAAACCTCGTCGCAACGTTATTTGGCGGTAAAAATGCAGAC
ATGAAGAAGGACTTTATAGACACACTAAAAGCAGATCGGACAACAATACGGATCGGCGAC
AAGACAATAGAAGGGAGCACGACAGACCTATCGAAGCCAGAAAACTTTGGATCGACCACG
GCTTATTATACAGCAACGAACATAAAAAAAGCAGAGACAACTTCACCAGGTACAATTCCC
GAAGGAAACACAAAAACAGATGCAGCAGGCAAATCAGGAGAAAAGAAAGACGGGGATAAT
ACTGGAAAAACTGTGTGCAGCAGTATTCAAAACCAGACAGCGTGTAACAACGAAGAGAAT
TGCAAATGGGAAGATAACAAGTGCAAAGATTCCAGTTTTCTAGCAAACAAGAAATTCGCC
CTCAGCATGGTTTCTGCTGCATTTGTGGCCTTGCTGTTTCAAAAATTTTCCCCCTCTTTT
TAA
>tev00191
ATGATCAACTATTTGTTTGCTGTTGCGCTTTTAATAATGCAGCATTCAGCGAACGTAGAC
GCAGCGGCGCAAAAGGGGATGCTTCCAGTATTCTGGAAACCGCTTTGTGGACTCTCCGAG
GAGCTGGATACCAAACCGCACAAAGCAATTTCGGACCTACAAACGGCAGCGAGCAAAGTC
GAGCTCATGCACCAGGCCAGCCTGAGGGCGCAAATTTATGGGCTAGCAAAGGCAGGAACA
AAAGCAGAAACAGCAGCGGCTTTAACAGAACTTTACTACAGCAGCAACGCGGCAGCCAGC
CTTTCTCACCTAAGGACAACATCACTACAAGCGGCCATCGACGCAGCAAGCGCAGCAGCA
TACCTAAAAGGCCATGTAGATGAATACTTATCGTTGTGGTCTAACGTAAACCAGGGAGAC
ACGAACGGCTGCCTGCTAACAGCAAACGGAGCGGCCGCGGCGACCATATCAGGATCCAAG
CTGGGCGGGACAGAATGCAAACTCAAACTGACAGGAGCAAGCAGCAGCATAACGCCAACG
CATCTAACTTCCGCCGGATTTCCGACACTAGTGAGGGCCATTCCTAGCAACAAACAACAG
CACAGCAGCGGCGAGTGCCCTCTTGCAAGTGGCTACAGCAGCAACGGCCTAGGCGATAGC
GCAGCGCTAGCAGCAAACTTCAATGTACTAGATGGCTACCTGGGGATTCCCAAAAGCGCT
GCCGCGCTAACAATACAGAGCGTCAAAAAAATGGCAAACAGCCACGCAAATACGCACCCA
GCTTGGTACAGCGCATGGGCAAAGGACAAGCAGCCGTCGCAAGCAGGCCATTCAGCCTTC
AGCAACGCTACTAGGGACATCAAAGATTACAACTTAGTCAGCGACGCGATCAGAACAGTC
AACCTTAAAAAAGCAGAGGCAGCAGACACAGATGTAGAAGGACAAGTGACCTCTTACTTT
GGCGGAAAAGACGACGCAAAGTGGAAAGAGTTCATAGCAAAAATTGAGAAATTTCCGATA
CCCGCCAAAACAGGCAAACAAGCTGAGCCAACGACATTGGGGGAAATAGAAGATACAGAG
ACGCTACTTACAATACTGTATCACTACCAA
>tev00197
ATGTGCACCAGGGCGGCGTTGGCGACAATGCTCGTTGCAGTACTCTGCGGCGCCCAAGAT
GAACAATCAGCTGTTACAGCGGTAACTGACATTTGCACCGAAAAGGTTTACATGGCGCAA
CTGAAACAGCACTTTGAAGGAACCATAATAGCAGCACAAAAAGCAACAGACGCCCTGAGC
GCCGAAAGTGAAAAATACGCGAAAGCAGCTGCCGCACTCGACGACGGCGCCAAAGCAAGA
GGATACCTCGCGCTGGAGCAACTCGCCAAAGCCAAGAAAGCTAACGCAGAGCAGGCAAAC
AGGCAAAAAATTGCAGCAAGCAGAGAGGCGCTAAAACAGTTGTCGATCAGGTTAGATCTT
ATAGCAGCTGCGTTGGAGATGCGACGGAAAAGCGAACCAGCCAAAAAGTCTGTAACATTC
GCGCACAATGACGGAACGCTAACTGGTGGGACAAGCACAGGAAAATGCACAATAACTTTA
AACCAGCCACCAAGCCGGGCGAGTGAATGCAAGGACGCAGAGGACCGAACGCCGGCGCTA
AAGCTGGCAAGCCAACAACTAAGGACAGCTAAACAAATCAAAGCGGCGCCGGACACATTG
TTCACGTACAGGACGCCAAAGATTATTGCAGTGGCGGCAGGAACCGTCAACACACCAGGC
ATGACAGAAAACACAGACAAAGACTGCGCAGGCGGCGGACAGGGACGCAACAATGTGGTC
AACGGCATCGGCGCGGACATCAAATTTGACGACGACAAGGAATACACAGCGACGAGTTTA
TTCGACAGAGAAGCAGAAGGTAGAACATGCACGCCGCAGAACAAATTGCAAGACAAAAAA
GATGGGTTTCTCGACAAACTAGCGGCGGCTTTGTGCAACGCCAAGGAACAACACCCCGTC
AGGACGGCAGCAGTTGCCAGATCTAGCCCCAAGGAGCTTGCGGAGGATCCAGACATGCTT
AAAATAGCAGCGCAACTTATTTATCCCCCAGGAATCCTAGACCCAGAAAAACAAGAAGAC
AAACAAAAACTACAAAAAAGCGTCGCAGAGATATTCGGAGGTGAAACAAAGCCACTCACA
GAAAACTTTTTAAAGACGTTAGCCCAGGCCAAAGTGACGTACAAAGTGGTCGGCAAGGCT
GAAACCAAAACTATAGAAGAGATTGCGAATTCACCAGAAGCGGGGCTAGCCTTTTCTTTC
TTTAGCAGCAAGCATTACCAAAAGCCAACAGAAACAGCCACAAAAACCGCACCCGAAGGA
GACGTCAAATCAGATGCAGCAGACAAAGCAGGAGAAAGCAAAGACGGGGATAATACTGGT
AAACCTGTGTGCAGCAGCTTTCAGAACCAGACAGAATGTGAAGCTGTGAAAGGACCAGCT
CCACCTGGCAAGAAATCTGTTTGTGGTTGGATTGAAGGCAAATGTCAGGATTCCTCTATT
CTAGTAAGCAAACAATTCGCCCTCAGCATGGTTTCTGCTGCATTTATAAGCTTTGTAGGA
TTTTAA
>tev00209
ATGAAGGATAAACTAGCAATAGCAGTGCTCACTTTAATTGCGTCGTTTCAGGTAGGAAAG
GCACAGCAACCCGCTCAAGCATGTAAGAGCGTCTGTGGCTGCGCATACCACCTAGAAAGG
CGGACAAAGCACTACTCTGACGAGCTTGAAAATGCCAAAACCGGACTAACAGCACTACGA
CGACAATTCTTAACAGCAATAATAGCTGAAAATACGGGCTCAGAAATAACACGCAGAAAG
ACCGTGCCAATTGTAGCGGCGGGAGCAGCTTTAGTAAGCGACTGCGAACAAGAAATATCA
AACAAAGAAGCAGTCACAGCAAAATTAACTAATGAGTCGGCGGCTGCAGCGGCTTTACTC
CGTGGCTTACACTACATTAGCATGTCAACCGGCTTTTACCACCTAACCTGGACGTCAGAC
CAGAACTTCGGCACCCCAGCAAAAACGGCGGCGAACTTCGCTGAGCTCAAAACGAACATC
GCCTTCAACGAACAGCAAACAGAAGATAAAGCAATCAACGACAGGGACGCCGACAGAAAA
CAACCGCCAATCCCGGACCTGCTCAACAAGGTGCATCTCACCAACGATTGCTTGCAGACA
AACCAGTCAACAGCCTGCGGCGCAAACGACGTAACATCCAGCACCCAACTGAAGTTCAGC
CTAACTTTAACACAAGGCGCCAAGGCTGCCACAGAAAGATTTGCAGCAGCATGGGGAACG
CCACTAAAAGTAACAGCAGCAGACTTTAAGCTGGCGACGCAGGCAAAAACAGACGCCAAT
GCGGCATTACAAGAGGCGAAAGAGGCACAAGCAGTCATCGCGTGCAACAAGCGACTGGCA
AACTACGAAGATATAGCAAGTACAAGCGACTACAGACTATTCGTGCTAAAAGCCTTAGCA
GGCCAACCAATGGCGGAAAAATCGAAGCAGCACACGGGAATAATAGACACCGCGATCGAA
CAAGCCTACGGCAAAGCAGGAGCAACCTACGCAACAGAGTACTGGAAAGAGGTAGCAGCA
ACGCCAGTACCCAAGGGAGATGGCAAATCTGAAATAACAGAGGAAGTGAAGAAACTTCAA
ACAACGGCTTCACGTGGTGCAGCGTTAGCAAGGATTTTTCTAAAAACACAAGTCCAGAAA
CAGGAACAAGAAAAAGAAAGCAAAAAAGTTGAGGAAACGAAATCAGCAGATTGCAGCAGC
AAAAAGGGAGAGGAATGCAAAGGGAATTTTTTCCTGGAAGACGAAGTTTGCAAGCCCAAA
AAGAAAGTGGAGCGAGAAAACAAAGATAAAGGTTTGAAAGAAGAAACAAAAATACAACAA
GGAGAAATTTCTTTGTAATTAAAATTCTTCTTTTGCTTGCACTTTTTCTTCTATTATTAA
ATCTTAAAATAGTTTCTCTCTATTTTATGAAAATTATAAAGTTTTTTATTT
>tev00210
ATGTCTAAAGACAGGCCAGGAGCGCGAGCAGCTAAACGTTTCCTAATATTAATTCTCGCA
GTGTTTCACACCCAGGAGACCGAGGCCTCTCATTTGATGGGTATCCTTAAAACGAGCTGG
CAGCCGCTGTGTGGGGCAACGGTGGATCTCAACAAAATTTCGTCCAACGTCAACTCCAAC
ATAAAAACAGCGGCCTCAAGGGTAATCAACATGCTGCAGGAAGCAATGCGGGCGGCCATT
TACGCCAAAATGCACGACGGATCCGACACAGCAAAACAGGCAACCGTTGTCCAAGCATAT
CTAACCTCAGCGGCAATGGCAGGTTTACAGCAGCTCTCTACAGCTTATATTGCCAATGGG
ATAGACCTAGTAGCCAAGGCAACGTACCTCAAAGGCGACATCGACGCATTCCTCAACTTA
GCAGATAAAATCAAGCAAGGCACGGAAGGATGCTTGGTTACGACGGCCACAAGTGTTCTA
AGCAGGTGAGACAAAGAAAAAGCAGACGGCGCACCGTGCCCAACCACGCTACAAGCCACA
ACGGCGACAGCAAACAACGCGGACCAGCACTAAGCACCCGCCACCGCAGCCTGCAGGCTG
TTCTCGCCGGCAAACACCAACGGCCTAGCAAAAACAAGCAACATCGGCAGCGCATTTAAC
TGTGCAGGTGGGTATTACACAGTAGCGGTAACAACAGACGGCCCACTTGCAATGGCCAAT
CTAAAATCGCCATCTTCACTCAGCGCAGCGGAGAAGAAACCATGGGCGGATGTGTTTAAA
GCACTCAGCAACAAACCCAAAACCACCTCCGTCAGCTACGGCAACATCACAGAGAAACCA
GAAGACGGTACACGAGAGACAAAGCTCCTACGCCGGATATGCAAAAATGACGGCAGTAAA
ACCAGAGAAGAGGTTAAAAACGAGCGTACAGCGTCATTCGGAGCTTGCTCAGCAGACAAG
CACAGGAAGATATTCGGCATCATAAACGACGAGAAGATACCCGCAAAAATGGCAGGGATT
GCGGCTGGCACTCAAATAGGCACAATAAGCGACGGCGATGAATTGGAAGCCCTGCTAGCC
GTTCGAGACCTAGCCAATATGACTGAGGTAGAAGTTCTCAAGAAAAAACAGGAAGGACAA
AAAGACCAACAACAAGCAGTAAGCGAAACCACATGCAATAAAATCAAAGTCGAAGCAGAC
TGCAATAAAACAGCGGCATGTAGTTTTAATAAAAAAGAAACTGACGAAAATAAAAAGTGT
CAATTTGATGCCAAAAAAGCAACAGCATCCAGTGTCCCCGTAGCACAACTCCAAACTGCA
GGAACTGAAACAACAACAGAGAAATGCAAAGATAAGAAAAAGGAAGAGTGCAAAAAGAGC
TGCAAATGGGAAAATAACGCTTTCGAAGATTCCTGTTTCTTTGTACATAAGAAATTTTCC
TTGATCGTTTCTTTTGCCTTTTTGGGTTTGGCAGAATTCTAG
>tev00248
ATGCACCGTCGAATCTGCGCTGTAGCGCTGGTAGCAGTTGGCACCGCAGCATTAACGTGT
GACGCCCAATTACATGAGTTAACCAAAACTATAGCGGACGCTTGCGACTCAGCGGACCAC
ATACAGTGGATGATATCGCACATTGACGGCATAGTAAATCACCAAGACAAGCAGATTGAA
GAGGGCGAAAAAACTCTGGCAAAGGCAACGGCAGCTCCGCTGCTAAGCGCACAGGCGGGA
AACCCCCTGTGGACATCACTACTGCCGACAATAGCCTAAAAAATTGAAACAGCGAAAACA
GCCGTCAGGGGCGCAAAATCAACCATCTCCGCTCTCGTAAAAAACTTAGCGGAGCTCAAA
GGCGCAGAAGAGACTGTCTACGAGCTAACTGACCTGGAACTCGACGCACACACACAAAAC
ACAGCACAGAGCTTCCTAACTGCCAACGGCGTTCATCTAATAGCTAAAGCGCTAAGCAAA
GACAAACCCAAGTGCCAAGAAAAACTGACAGCAACGCCAAGGACGGCAGCCACGGACGCA
AGACAACACACAACAAAAACAACCATTGACGTATTCCAGCTAACGACAATAACAAAAACA
ACAACAGCGAGCGAAGGCCCACGGGTATGCAGCGGGGCTGGGGACCCAGGCGCAGACTGT
AGCAGCCATGACAGCTCGAATACGGCGCGCCTGAGGGTCAACGGCGGCAAACTGCTAAAG
GAAAAGAAAATAACTTACTAATCGGCAAACTTCGACAAGCCAGATTTCGCAGCAACAGGG
GGAAAGGATATAACCGTGGTGCCAACCACAAAGTATGTACAACAAAAACTTGCAGGCCTT
TCCAAAATCGAAGCAACACTGGAGACACTAAACTTCAAGGCAGCCACGTTAAAAGACGTT
GTGATGACGAAGGAAGCAACGTTCAGAAAAATAGCAGCAGCGATTTACTTACCCGATGTC
AGCCCAAGCGAACTTCTAAGCAAAGAGCAGGAGTTAACACAACTGGTGGAAAAACATTAT
GGCAACGAACAAGGCACATTCAACAACAAAATGTGGGGCACCTTAGCTACACTAGGGATA
CCAAAGGCCGCATTGCTGACAACAGGCGACCAAAAGGTAGGGTCCACAGACAACCTGGCA
CAGCTACAAGCAACAGTAGCTTATTCCATTATTCGGCTAACAAAATCTAAAACTGACAAG
CCCTCAGGCAAGACCAACAATAAAGAGGAGGAAAATGGTAACAAAGCAGATGCATCAGCA
GAAAAAACAGGAGATAAGAAAGACGAGGATAAAAAAGATGAGGTTTGCACAGGCACTGAA
GAGAAAGATTGTGACACGAAAAAGTGTGATTGGAATAAGTAAAAGAAAGAGTGTAAAGTT
AAATGGGTAAGAAGTTATCTCTTATGTGCCCTGGCGATGCCGGCCACCTCAACGTGGTTC
CAGGGTCCAGTACCCCGTATCATCGGGGAAAGCCAAGAGCCAGCAGCATTCCTTTCATGG
GGAACACTGCTGTGCTCCGGCTACAGCATCATACAGCACAGGGATCGGCAGCGTCTTGCT
GGGACACCGTTTTTCACTTGTCGGTCCCTGGGCACGTGCCAGCGTGCCATCAGCAGTATC
ATCCGC
>tev00254
ATGAATTCAAGCAGCCGACAAAGAAGGTCGACCTTTAACAGGTATATCGCCACAGCAGTA
GCAGTAGTACTACAAATAATACCACAATCAGCGATACAACAACTTCCACCAGCAGTGCTA
AACTAAATAAATACAGTATGCAAGGAGGCAACGTACTTTACAGTTTCTTCCGACCAATAC
GTACATAAGCTACAACAACTGAGCTCTGACCTTACGAGAACTCAGATCCAAACAAAAGTG
TGGCAGCTCGCTGCAGCGCGAACAGCAGCCGGGAAAAAGAAAGCGTTTTACACTGCGTTA
ATTGCCTATGCCAATAAGCGCCAGGACGAAGCAGCACAGATGGCAAGAACGGCAATAACA
TCGGTAGGAGGTGCACTAGAGGCGGCAGCTAAACATGCTGGTTACTTAAACGGCAGAGAA
CATGCGGTGGATATGTTAGCGGCGGCCACACTAAACGGCAATCCAACGGCCGCAGGCACA
ACCTGCACACATGCACTAAGCCAAACCCCCACAGCGTTCTCAACCTGCAACCATCAAAAC
CTCCATGATGCGGGGTTTACAAACACCGACCTTGACATCTTCGCAACAAACCACGTTAAG
ATATCGAAGCACGCGGACTTAAAGACCTTAACAAAAACCGCCAATCTAATAGCAACAATA
ACAGGATCAACCTTCACCGGCAACACAGACGGCAAATGCCAAGACACCACAGCAGCAGGC
ATAACGGACGTGCAGCTTTCAGTAAAGGTAGCGAAAAGCCCAACAACAACGACGCCAGCC
ACAAAGCTCAAAAATCATGGACCGGGGACGGACAGCTGCCGGGCCGCGCCCAGCTCCGAA
CAAACCGAATCAGCTGAAGACAGGTTAGAAAGGGTCATATGCGAGGCTCAAGAGGCAGTG
GAAAAAGCAAAACCAGACATAAACGGCATGACGGTGGGAACACTACAAGCCGACGAAGTA
ATGCTAGAAGCGATAAACAACTTGGCGATGGGCAACGAACGGGTAGTAGAGCCAACAAAA
GGAGAGGGACAGGAGGCCGTAGCCAAGAAAATAGCAGCTCTTGCTGGCGATCCTACAAAG
TTTTATGCAACCTTCGTCAGCGTGCTTAACAAACAAAAAACGACATACTCAAAGGAAGGA
AAGCCAACCGCCGAGAAGTCGCTAGAGGATATAGCAAAGAGCGACGATTTTGGGATAGCA
CTGAGCTACTTTGAGGGACAAAATATGTTAGCGGTAGCCGATGCGGCTAAAAAGGCATGC
AAACAGCAACTCACTGAAACAGAAGACAGCTGCAGCAAGAAGGGACAAACCGATTGCAAC
TCTCCATGCAAATTGGTTGAAGAAGAAAGTGGCAAAAAGAAGTGCAAATTGGATAAGGAG
GAGGCCAAAAAGGTAGCAGAAAAACCAAACCAAGAAGGAAAAGATGAGAAAACAAACACC
ACAGGAAGCAATTCGTTTCTTATTACCAAGGCCCCTCTTTTGCTTTCATATTTGATTCTA
TGA
>tev00255
ATGGCGCTCATACAACAGGTAAAGGCAGTGTCTTTCAACAGGGCACTGCTAACACTATCG
GCGCTGGCGCTGACGGCCGCAAGCAGCGGCAGCCAGGCCACAACAACGGACGCCGACGTA
ACCACCGCGTGCCACGCATACACGTACATAGTCCACCTCCAGCGCGAACTTAATGGGCTC
AGGAACAGTCTACCCAATGACGATGAGACATCACGAAAGCGGCAGCGCCAATACACCATA
GCAGCCCAATTAGCCAAGGACCAAACACAGAAATGCCTTATGGCGGGCATTGCCGCACAT
GCCGAGGACGCCGCTGACAGGATAAACAAGCAAATAGGAACCGCAGCACAGAGCATAAGC
GACGGGATAGCAGCGCTCAACACGTTGATTGCAAACGCAGCTCAAGCAGCTGCCCTCAGC
AAAGTTTCGTTCAAAATGCACGCAACACCAGGCGCCAACCTCGACAACACACACGTCGCC
GTAAGGCTAACACCCAACACTGTACAAATGAACACGTGCCTTGAAAAGGACGCAAACGGG
GTTCACATGCTCAACAATAAGCAGATAACGTCCAAAAAGCACAAACAGCTGAAAGTGGCC
GACGACAAAAAACTGGCCCAAGAGCTGCTGGACCCGTCAATCGAATTAACAACAGCAGGG
AGCTGCGACAATGCCCAGGGGACGTGGGCGGTGTGGCCGACGGCGGCAAAAACGTGCGGG
TCAACAACCCCAACAAGCCTAAACCCAGCGATTCGATCAGACCCGACCCTGAGCGGCAAA
CCGCAGCTGAAAACGCACAGCTTGTACAAAGGCAACGACCCAGAAAGTAGCTGCCTCAAC
CCGGACGAGATTACGACAGCCGCCACAGCAGAAGAAAAGGAGGTTCTACACAAACTCTGC
AAAGCTTTAAAGGCACAGATACCAGCAACGGACGCGACAAAACTACAGGGTGCGGACCTA
AGCAACAGCCTAGCGGTCCAGCAGGTAACACAAGGTTGCCTACCAAACTTCATGACAAAA
AACAAGATGGAAGCAAGCGACGTAGACAACCTAAAAAACTTTCTCAAAACAGCGTATGGC
GACTCAGAATCAGCATTTCAAGCGAAGTTCAAAAACCTAGTCGACGAAGCGGAGGTTCAA
GTATATAGAGATGGCGAAGTAAAATCTGTAAAAATCAAGACCATCACAACACCAGTCGAG
CAACACGATGCTTTGAACAGGCTTAGAGCCAAGCAAGCAGCAGCCAAGCTAGCATCGAGC
CAGGACCCCGCCACAACAGACCAAAAAGAGTCAGGAGACAAAACAGGAGAAAAGAAAGAA
GAGCAAAATAAAGCTGAATGCGTAGCCGCCGCAGAGGATAAATGTGACAAAACAAAATGC
GATTGGAACGCTAAGAAAAAACAGTGCAAAGTTAAAGAGGGAGCCGCTGTTATTTCTGCT
GTAATTAAGGCCCCTCTTTTGCTTGAATTTTTGATTCTAGCATAA
>tev00258
ATGTTAGCCGCGTTCATTAAACGGCAGCAAAACCAGAACTGGCGGGATGCGACTGGAAGA
AGCGGACACGTCTGCCTTCTAATCCTCCCACTTCTAGTGGCTCCAACGACGGCAAATTTA
CACCCAACCAAGCCGGCCGTCACCAAACCTTGTCAGGCTGCGGATTATCTCAACGCGATC
GCCGGTAACGCGCTAGAGCTGCTAACGACGGCAACAGAGCAGGTGGCCAATACGTTGCAG
ACCGCAGCAAAATTAGACACTATAGCGGCGTCAGAAAGTGCGGCAAAACAGCTGACAGCC
GCGTTGATCGCCATCGAGCTAAGAAAGAAAGCACTAGAGACTTTAACAGAAGTCCAGCAA
AGCAAAGAAGCTATCGTAAAAGGCGCGCTAGCGGCAGCGATGCTGAGCGGCTCCATGGAG
ACAATCGCGGATCTACAGCCAACAACGGTAAAAACACATGGCAGAGTAGCGACGGTAACG
GCACAAAGCGACAACACCTACTTAAAAGCAGAACCACAACTCTCACCAAGCAACAACGGA
GCCTGCTATACAACAGCTAATGCCAGGGAGCCGTTTGACGGACAACCTGAAGCAAAAGCG
AGCACAACAAATAAAATAGTCCTAATAGGACTGGAGGCGGTAACAGTAGACAATTCACGG
CTAAACTCCCCACTGACAGTGTGCTGGAGCAGCAGCGGCGTCGGCGCCTACTCAAGCAGC
GACTGCGCGAGTACCCAAAGCACGAGCGCAACGCTAGTCGGCGGACCCATTTTCAAAACG
AAAACAATAACTGTCACGCGGGATACAGCGCAGCAAGACAGCGAATACGCCGCAGACCAC
GGTCAAACAGTAGTCCCAAGCCAGAGCAGAGTCCAAAGGAAACTAAAGGAGATAGCGTGT
TCCGAAAAAGCAGCAGCGAAGCTAACGAAATTAACGATCGGACTCGAACTGAAGCCGCTC
ATAACATCCAGCGTGCTAAAACAGCAAATAGCCAAGGCGATAGACGGTGACAACGCCAAG
TACAGCAACCAAGAAACTAAAACCAAAGTAGATAACTTAATAAAGGAAGCTATCGGTGAA
AATGGAGACGAAATTAAAAATACAGTAGGGAAATCGCTTGACGAACTGACCCCACCAAAA
GCCGCTGTCGACGGAAATGGTGACAAACAACTAAAAGCAATAACATCACCACAAGATATC
GCAGCCGCTGCAACCTATTACACTGTTCAGCGGTTTGTTGAGGAACAGGAAAAAAAGAAG
AAAAACCAAGCAAACCCCTCTTGCCCAACCAAAACAGACAAATCAGCAGAGCCACCCAAA
ACAGCAGACGAATGCAAAAAGCACTTAACAGAGAAACCCTGTAAAGATGAA
>tev00300
ATGTCCGCCTGAACCGTCGTTTTAATCTACATACTTCTAATAACTGCGTCACAAACGCGA
ACGACGTCAGCTGCAGAAAGCATCGGTCTGAAAAACACGGTGCGGCAACCCATTTGCAAG
CTATCAGAAGAACTAGCAACTCTTCCAGGGTTTGCACTTGACCAAGCGGTGCAGGCGCTC
AAAGCGGCACAAACATTCGACGTGGCTTCAAAGCGGGCGGCCATAGACGCAGGGATCAAC
ATAGGGACACCTCTAGCCGAAAAGACGACCCTTTTAAAAGATTATTACCCCGGGCTAGCT
TCCAGGGCCTACGAAAAACTGAAAACCTCGGCCATAAAAACGCAATTCACAGCCGCGGCG
AAAACAGCTTACCTGAAAGGAAGACTGGACGACTATCTAGCGCTGCTTGCGCAGTCGACG
GCAACATCAAACAATGCTTGCTTACTGCCCGGCACAACCAACAGCGACGCAGCCACTTAC
ACACACGGGAAAACAATTGGGGAAGCCGCGTGCAAGCTAACGGCGCCAGATCTAGCCACA
AAAACCCGCACGACAACAGAGCTAACAAAGGACGGATACAAAAACCTAATTGAGGGAGCG
CCGGCAGGCGACAAGCACCAACCGGTCGCTGGCGGCAACGGCAACAAGTGCAAACTGCTA
AGCGGGACCACCAGCGGCTATGCAAATGGAATCAGTCTAGCAGGCCAGCCGAAAGTTATG
GCCGGTTATATCACGATACCAACCACGGCAACAGGGATAACGCTAGAAACACAAACGACA
CTCAAGGACTCAAACAGTGCCGCCACCGCACCGTGGTATGAAGCCTTCAAAGCAACAAAA
AGTTTAACCACAGCGGATGTCGTAGAGTTCCGCGACGAAATTGGTGACTTACACAGCAAA
ACGACGCTTAAGGAAACTGTAAAAGCGCTCTTTTTAGCAGACCCCAAAGCAGCTTACACT
GACGTAACAACGGCAATAGCCAAGATCTTCGGTGATAAAAGCGACGAAAAGTGAATGGAC
CTTGAAAATGCGATAGACAACACAGAAATCCCAGGGACAGTAACGAAACAATCAGAAACG
ACGACGAGACTCGGCTCTATAAGAAGCTTAGCAACACTAAGTGATATCCTTAGTCATTAC
GATCTAAAAATATCCCAAAACCTGGCAGACATAAGAAAAAAATTGGCGACCCTAAACAAA
AATAAACCTAAAGAAAGAATAGCAGACTGCGAACAGATAGAAAAAGCAGCGGACTGCAAA
GGAAAAAAACCACTATGCAAATGGACTAAAGAAACTGGGGAAACAGGAAAACACTGCAAA
TTGAATACGACAGCAGTAGAGCAACAAGCAGCTCAAACGACAGGAACAGGAGAAACACAA
ACAGGTAAAAAGTGTTCCGATTACACTAAAAAAGAGGATTGTGAGTCAGAGAACAAAAAT
GTCAAAAAAGGTGAGAAAGCTAAATGCGGTTGGATAGAAGAAAAGTGCAAAGATTCCAGT
TTTTTTGTCAATAAGAAATTGGCTCTGATTGTTTCTGCTTTTGTGGCTATGGTAGAATTT
TAG
>tev00313
ATGTTCAATCCAGCCACGGCTATTGTGCTCATTTGCACATCAGTTCTAGCTTGCACCCGA
CAGGCGCATGCTTCAGGACCAGCGCTCCAGAAGACAGCATGGACTGAAATCTGCAACACC
GCAACCGAGATGCGGGCAGTGCCGGCACTAGCTAAATCCAAACTTGACAAAGCACAGGGC
CTTGTGACAGAATATCACAAGGCGGCGCTGCGGCTGCTAGCGATAGCTTCAGCCAGTGAA
GCACACAACACGCAAAAACTGGTGATAGAATCAATAGCTGCCATGCTAGAAAGCGAGGCA
GGAACCGCGGCTGGGCAAGTCACGGAACTGACAGCTAAAGCTTTGACCGCCACGGCCTCA
ACATCAGCAGTTTACGGCGGCGTATCTGAATTCCTCACCCTGACAACAGCCGGGATCAGC
GGCACTTCAGGCGGATGCCTAGCCACCAGAGGCGACACCGACGTAATCTCCAACAAACCC
AGTAACACAGTGTGCCCAATAGACCAACCAATCACCCTAGAAAGCCAAAGCCATCAACTA
AGCGACAGCTTCGGACCGCAAGGCTTAACAACACAGAGAACAAATGATGCAAAGGCAACA
GGCGGGGCGGCCACGAAGTGCGTGCTGTTTGCGGCGCCGGGTACCGCGGCCACAAAGCTT
TTTCAGCAGGCCACCACAGCAGCAATTGCGGGCGGAACACTCAAAATAACCGGTGTAGTC
CCGGCCCTGCAAACGGACCACACATCACGGATCAGCCAGGAAACTGGCACGACAGGGTCT
AAGCTTATAATCCAAGCCCATACGGCAACACGCCAGTTGCTTGCGGAATCGGTAGGCGAT
CCAGCGCAAGCAGTGAAGAATAAAGTCAAAGAACTAGCAGCACAGCCGGAGCTGGCCACA
AGCGTGGCCCAGAATCTCAAACTAATTGGGGCGCCGGGGGACCAAAGCGACCTCGAAAAG
CAAGCCAAAGAACAAATTAAAAACCTTCTGGACGACGGCAACGAAAAATTAGAATCCAAA
TGGCAAGCACTTATAGACACGAAAATATACGACGGCAAAAGCGACGAAGCCAAAACAGAA
AAAGCGTCATCTATTACCTTCACAAAAGAGCTAATCCAATCGGTGTTGTACTACCGCAAC
AAGCGGCAGGCAGATTTTTTACGCGTTCAAAAAGAACTCGAACAGAAAAAAAACGACTGC
AAAAAGAAGCCACAGAAACCAAAATGCGACGGCAAGGAAAAAACTGAATGCGGCACCACT
AAGGGTTGCGAATGGAATAAGACAGAAGAAAAGTGTAAACTCACAGAGGACGCCCAAAAA
GATGCAGAAAAAGCGAGACAGGAAATAGGAAAAGACGGCAAAACCACCAACACCACAGGA
AGCAATTCGTTTGTCATTAAAATGGCCCCTCTTTTGATTGCGGTTTTTTTGCTGTAA
>tev00322
ATGACGACGGTTCAGAACAATGTCGCAATAGCGACTTATCTGATCATACAAGCAATGTCA
ACTGCATCAAAAGCCGCGGTTCTAACGGAAAGTAGCAAACTAGCAAAGCCGTGCGATGAA
GAAGCCTACACAAACAACCTCGCTAAGAAGTTTGAAGGAAAAGCAACAGGAATCAATGAA
CAACTAACTGAACTAGGCCGTACTGAATTGAAATGGAGATTAGCGGCAGCACTGGAAGCA
GACACGATCAAGAAAGCAGCTAAAGAGGCACTCGCTTTAAGCGCAAGGCAGCGTGCAGCA
ATGGCAGCAAGTATGGCCCGAACCGCGCAAACAACACTGCAGAAGGCGGCAAGAATTCTT
AGATTCAGGGTAGCAGCAGCGCTAACAGCAAAAGCTCTAACGGACACCTCGGCAAAAACC
GAGAGGGCTGCCACGGCGGAAAGCGGAGCCGCCGGGCCGCTCACGGGAGGCGCAATCTGT
CCGGTAACAATCACCAATCCAAAACAAGTCCACGGATGCGATCTGGATAAGATAAACAAT
GCGGCTATCGGTACGGAAGCAGCGCCGACGACTACCAACAACCAAATAAAGTTGCTACCA
GACAGTTTCTTCCAGATTCCTAAGATCTTAATTAAAGCAATGGCAAAAGGAGCTTCGGCA
GCAACCCACGGTACCATCAACCAAATCCAGCAGAACAAGTGCCAGGACGGTACACCAACT
CACATACTGGCGGCCACAGCACTATTCCAGCGGGAAAAAGCAGACATGCCAACGACGCAA
GAACTCGGCAGCGTCGCTGGAGGAAACCTAAAATGCAGCGAAATGCCAGCCGACAGCGAG
CAGATCACGGGAAGCAGGACCGAGGTAGCCGCCGCCATTTGCGCAGGCTTGACGGCAGTC
GAACCGGCAGTAGCAGACATCACCCCAGCAACAGGATCAGAAGTAAGCGACCTCCCAGAG
ATGGCGACGATAGGGCGGCAACTACTAATTACACCGGAACAACTAAAAGCCATGCCCAAA
GGCCAGGAAGCCGAAAAAGTAAAAGAAAGAATAAAGGGCATTTACGGCACAGGGCCAACT
GACTTTAAAACAAACTATCTAAGTGCCCTGAAGATAAAGAGAAACTACAACTTAGGCGAC
CAAAGTGAATCAGCTAGCATCGAAGACATCGCTCAGAAACCGAATGCCGAAGAAATACTG
GCACATTTTATAGGCCTCGATTACCGACGGCCAAAAACAGAGAATGAAAACCAGGGATCT
TCAGATAAGGACTCAGAAAAGAAGACGGACACAGGAGACAAAACAGCAGAAAAGAAAGAC
GTGGATAATAAAACAACCACAAACATCACAGGAAGCAATTCTTTTGTTATTAACAAGAAG
CCTCTTTTGCTTGCAGTTTTGCTTTTTTAA
>tev00355
CCAGCAGGCGACGCAGTAACAGACAGGTGCAAGGAAGCAGCATTCTTTAAAGCGGCAGCT
GAAGCCGCGGAAAATAAGTTACAACAAATCAGGCAAGCTGTAACGCCAATAAGACAGCAA
GCCGTTTTTTTGAGTTTAGGAGCTGAAAACGCACCAGAAGTACAGGAAAATGCAAGGCTG
CGGGCCCTAGCAGACTACGCCGGTGACCATGCAGCAGCAGCTGAAGGAGCAATAACCGCC
GCCGAACAAAAAGTGTCACACTACCACGCTCTGGAAAATTGCTGGATAGGGGCGCTAGTA
ACCGCAGAAAACGCAGCAGCTCTAACGTTTAACAACTGGCAAGGGAACGGGCGGAAGCAG
CGGCTCAACAGCTACAGCGAAAATGGAGCTAACAGCGGCAGCGGAAAAATGCCAAACGCT
GGAACTCAACACACCCGACGGAGAAAAAGTGCCCGTAAGCATCCACGGCGCCAAGAAGTT
AAGAATAAGCCCAACAAATGTAATTACTCTAGCTGGCCACTCGCACACAGCGACGTTTAC
AGCATACGCTGGGGACACACCCTCGGCAACACCACAAAATACAGTGTTCGACACAACGCC
GCAGACCAACAACGTAATTATGCTAGGCGGAGGCGCGAACAGCAAAAGCTTCCATCTAAC
GGCAACAACGCCAGCAACAAGGCCTTACATTGGACAGCGGGCACAACAATAGGAGCAACA
GCGGCTGCAGCCTTCCCGTGTCGCGGAAAGCACACATATGCCAAGGGGTTCTTACCAACG
GCGGACGACATAGCCCACGCACACTGTGAAGCAGAAAAGGCTCTAGAAGACGCCAAAATA
CAACCACTGCCAAACAGCGGCGCCGAGCTTGCACAGTCACCGCGGTTCCTTGCAATAGCA
AACAATCTGCGAGCAGTCAGCGCGACCAGGTACGACCTGGACAAAGCAGACGAACGAGCT
AAATTACAACAGCTCATAAAAACTGCGTACGGCGAACAAGCAAGCGCCTTCGAATCCAAA
TACAAAACGAACGTCGGTAAAGAAATAATTATCTACGGAACAGGAAGCAACCCAGACAAA
GGCAGTATCGACAACCTGGCATCAAAACCAGAATCTATACTAGCTCTTAGTTTCTTGCAG
GGAAAAAACCTACTGCAAAAACAAAACCAAAACGAAGACCTCGTCGCAAAAAAAAAAAAG
GCAGAACTTGCTTGCACAGACAAGGGAAAAGATGGCTGTACA
>tev00440
CAAACCCACAGCAGCAAAAAGCTTTCACTCATTTATCAAGGAGGTACTGCGTTTGGTAGC
CCATTTTCTAGTTTTATATTTCTTTCAAAGAATAGGATAATTAACACAAGCCATGCTTCC
AACAGTCACTCTCACTGTGATTGCGGTGGCACTCGTAGCTGCCGACCCAAAAGTGCTTTA
CTCCACAACACTAGAGATCGGCAACCCTTGCCAAACTGGAGACTACCTGAACAATATAAA
GTCGGTGTTGAAATCAAAGCTTTCAAGCTCGCAAATGGCGCTCAAAGCGATGCAAAAGGC
ATCGGCCAAACTTCGCCTGTCAGCGGCAGCATCAACAGGCGCGGAAGCAAAAAATACGCG
ATCCTATACGGCAGCCTAGCCGTGTACATCGATAACAAGCAGAAAGCTTACAATGCTGCC
GTGCTTTCAGCAGCCAACGGAATGGCGGCAGCTGCAGACCTAAGTTTCGCCCAAGACGTC
ATACAGGACGTAACGCAGGCCCACACGGCGAACATTGGAGCAGCCGTGGCGCGGAAACTA
TTAGCCAGCGGCTTCAAAGCGATAACACCAAAGATGACGGTCACGGCAGAAGGGAGTTGT
TTCAGCGGCAAGTCACGCAAAGAGAACCCAGCGGGCCAATCGCGGCAAATAGCGGATGAG
CTCGAGATCAAAATACACCACTTAGAAGCTGAAAACGTAGCGACAACCAAAGACGGGAAC
AACGTACTCTGTGAAACAGGCGCAGCAGGCGGCTCAATAACAACATGCCTAAGCAGCTGG
TCAACCGGCACTAACGTCCAATACAAAGGTGGAAAATTACTTAAAACCAAGGAAATAACG
TACCAGCGGAAGATATCAACAAACGCCGAATACGCACCGCTTCGAGACACATCAGCAGAC
ATTTCCCCACCAACCAAACGTGTAAAAGAATTACTAGCGCAAATAAAAGAAGCTGAATCC
GCAGTCGACAACTTAGACATATCTTTTTCAACCGATATGACGCATTTTTTAACGAACGCG
GCAACATTCACGCAGCTAGCGACAGCAATTTTTGTACCAGAAATCAAGCCCGGGGAGATC
GGAAAACACACTCAAACTTTACAGCCAATAATAACAGCCAACTACGGAACCAACGACAAA
GAACTCAAGAACAAAATATGGGACCAAGTGGAACTTATAAGCGTCAAAGGCGTAGCACTA
GGAACAACAGAATCCGCCGATGTAAAAAACGTAGAAGAACTGGCTAAACTCGAACAGGCA
GTGGGGTTCTACATGGCGCAAGCAGCATCAACTGCAACAGCAACAAACATGAGCGGAACT
AGCTGCAAAACAGCAGAGCAGACTAAGGCAGATGCAGCACACAAAACAGACGAAAAGAAA
GGCGGGGATAATAAAGCAATCGCAGCTGAGTGCAAAGCCACTGAAGAGAAAGATTGTGAT
ACGAAAAAGTGTGATTGGAACGCAGAGAAAAAACAGTGCAAAGTTAAGAAAGGAGCGGCT
GTTATTTCAGCTGTAATTAAGGCCCCTCTTTTGCTTGCGCTTTTTATTCTATAA
>tev00443
CACCGATGCTCCCATACCAAAAAATAATATAGAAATACATTTGCTAACGCTAATACAATA
TGAAAAGCAACCCTACTTACTATTCCAGATCCAACTGAACCAGCTAAGGGAAGCTAGAAG
TGAGAAAATGCGGTATTCAGCACTGCACAGTTGCCTCTGGGTCATGTTTCTCTTACTTTT
TCATGCACTAAATGTGGACGGCAATTCAAAAGGCGCAATCCAAGGCGCAAAGTGGAAACC
GCTATGCACGCTAACCGCGGATGCAAACAAAGTGTATAACCGTGCACTCAAGCTCCAAAC
ATTAATTACGGAATACACCAAAGCGGCAACCAAGTTGGCTGTAAAGCAGTCGCAGCGGCA
CAAAAGATGCAAAACGCAGAGGCACACGCAGCAGCAATAGGACTTGTGGCTGAGATAAGA
GAGCAGCTGAAAAGCAAACAACCAGAAATCGCCAGGTGCTACAAAGTGGCCGTAGAAACA
CCGGCCTTCATAGGCTACACGCACGGACGGATTGCTGAATTCTTAGAAATAATGGGACAC
AACAGAGGAGCATCGAATTACGGGTACCTCGCACAACTAAGCTCACCGACGTCGCCAGCA
ACCGACGCAGCCACTGCACAACTATCGAGCTGCAAAATCAAGACGCACGACATAACGGAA
GGACCCGAAGAGACAGAAGTGCCAACAAAGAAAGGCTTTGTCGGCATGGACCATGGCACG
GGCCTCGTCGACGGTGTTCTAACAAGCAGCTGCAACGAACACTGCGTCCTTACGTCAGCC
ACTGCAACCGCCTTAAACTCAGACACAGGACCGCAAGAAGACATTCCGTTCACCAATGGA
TATATCCTTAAACACCAAACAAACACTGCACGGTCAAGTCAACTCATAAATTCTCTGTCA
AAGCAGGCCAAAGGGCTGCCAAACAAGGGACAAAATCAACAATATGTGAGGCTGTGGGAC
AAGTACGTCCAGCTCGAGGGATGCGAGACGAGCTTCAAGGCAGGGTTTTCCAAGCCCGAA
GCACAAACGCTCAAACAGTCAGTAGCAGTATTAACAGCCCTGAAAAACATAATCGACAAC
GAAAGCGGCGAGTATGACCTGAGCAAAGACGGCGAACAAATCAAGACAGTGGCTGAGAAA
TTGTTCAAACCCGGCGAGGACAACTACCCAGAAAAGTTATACAAGGAAGCACAAGCAAAG
ACGTTGAGAAAAACACTGATGGCGGGCAACACAGCAACGAGCCTGACGAACCTGGAAACC
CCAATAGACTTGCAAATCGCACAAATGTACTATACACAACGCAAGATCGATGGTTTTATC
GCAAAACTAAAGGAAGCTGAGGAACAGCTTTCCAAGGATAAACTGGGTGATTATGGAGCA
GCCGCAGCAGAAGATACCTGCAATAAACTAGATGGTGAACAAAAATGCAATACTGATAAA
AAATGCAGTTACGAAACGGCAAGTGATGGGACAAACAAGTGTACATATAATGCAAGCAAA
GCAAAAGCAAACAACGTCCCTGTAGCACCAACTCAAACAGAATCAGCTAAAAAACAACAG
AGAAATGCAAAGGGAAGA
>tev00445
ATGCATCCGCAGGAAATCCTGTATTTAACTTTAGCAACGATAGCTAGCTGTACCTCGAAT
GCGGAGGACGAAACTTTCATAGAGGCGGTAACGTCGCCTTGCTATGAAGTTCAATACCTT
TATAAGCTAATAAGCCACTACGAAACGAAAATCACCAGCGCGATGACGAACCAAAAACAA
CTAACCTTAGAATACACCGCCCTAACGCTGGAAACAACTTGCACAAGCAGCGGATTAAAG
AGCCCGGCGTACATGTTTCTAGCAATGGCAACAGGAAGGGCCTTGCATCAGCAGCAACAG
GAAATCGACAAAGGGCAAGGGCAGATCAACCAGCTGCTTTCAGTACTGCAGGCGAGGCGC
GCTCAAACCAAAGCTATACTCCATCGCGAGGTGGATGCACTAAAATACGACAACGGCAGC
AACGGCCAGCAGGCACAAAACTGGCTTTCCACTAACAAGGATTTTACGTGTGATGTTAAG
ACGACGGCAGTACAACCTAATCCAGACACATGTGCGACGAAAACAGACACGGGTAAGCAC
ATGGATGACACGGTCATAACGGAATTACCAAAGACGAAAAACGTCAAGCTCACACCAGAC
AGCAGATTTGCAGGCGACGTAGACCTTATAAAAGTTGCGGCCACCGGCGACGCAGACAGC
CAGGGCAGTGCGCTAACCACCTACAAGCCAGGCGCCTGCGTGAGCTCAGGAGACGGCGCT
CGAAGCAAAGGCAGCATTAATGTTGGCTTCGGAATAACAGCTATAACGCGTGACAAGCAG
AAAGACGCATTCGAAAAGACCACTATCTACGCGACGGGCAACACAACCATTTGCGCCGAT
GACAACGCTGACGCAAAGTCCCACATCATAACCACAAAGCAAGTAGCGGCTGCAATATGT
AACCTGCACAATGACAACATAAAAATCATTCCGCAGCCAATAGATCAAACAAAAGAAACA
CTTGCACGGACACAAACACTAAAGAGGGCGGCACAACTACTTAACAGTCAAGGCATAGAC
AGTGCCGAAGAAGACAGCAAGCAAACCTCAGCTGTCAAGGCTTTGCTGCCCAGCGGCGAA
GCAACCTTAATTTCAGACATGATAGACCCGTTGGAAAATGAGCACATCAGTTACAAAGCA
GACAACGGTAGAGCAAAGGTAAACTTAAAGAAAGCCAACAGCGCAGACCACATTGCAACA
ACCCTTGCTTTTTGTTTCGCAAAAGAACACGCCGCCAAAGTAGTGGCAGGAGCACAAAAG
ACAAAGAAAGGTACTAAAAAAGAAGAAAAATGCAAGGAAGGCAGAGAAAAAAGTAAATGT
ACAGCAGATACTGATTGCGAACACAGCGATGGCAAATGCAAACTTAAAGAGGGAGTGAAA
GCTGAGTGGACAGGAACGACATGAACTCAAAACACCACAAGGAGCAATTCTTTTGTCATT
AACAAAGCCCCTCTTCTGCTTGTAAATTTTGCTTCTAGGATGAATTAA
>tev01065
ATGCTCAAACTAGCAGGGCTGAGGCAGGGGCCAATATTGCTGATTGTAGCAGTAGCAGCA
GCAGCGGGACAGGACCAGGAAAAGAAGCAGAAAACCCCTTGCAGCAGCGCATTGTACCTG
CTGCAAGCGGCAAAGCAGGTCAAAGGGAAAGTGCAGGAGATGACAGCAAGGCAAGATAGC
GCGATCAACGACCTGAAAACAGCCATCATCTCCGCAGCAGCGGCAGGGCAGAGGGAAAGG
GGAGCAGCAGCAATTCCAATGACGATCGCCTTAAGGCGGCTGTCGACACTAGCAACGAAA
CTCAAAAAGTGCGTAGAAAAAGGGGGCGAGCTCCAACGGATGCTTGCGGTCGTGGCCGGA
GAGCACTTAGGAATAGCAAAAGCGGCAGGGGTAGAAACTAAAGCCGATTCTGGGCAGGCA
CTAGAAGCTCAGGCACAGCGTGACAAAGTAAAACACGTGGAAACGGTGCTGCAAAAGGTC
TACGAACAAGCTTGCGAGAGTGCAACTGATGAGGACATAGAGTCAGCACAAAAAAATGTC
GATATTACGAGATTGAAGGAAATCACAACGTACAAGTTACAGCAGCGAACAGGCGACAGT
AGCAGGCGCATTTGCGGGGCGAAGTGCACGAAGTCAGGCAACTGCGGCGCGAGCAGCTTC
AACAGCGAAGACATTAGCATAGTAGTCGAAGGGAGACCGCTGCTAGAAGCGGCGAGTGAA
ACAACAGCAATAGAAGGCGCAGAAGGAAACTCAGGAGGCGCAGAACCGCCGGGGCAGAAG
GGAGGCAGGAGCGAGCTAAAAAAACTCAAGCACGACCTGGCGGCGGCGCTGAGGCAATGG
CAAACAGAAAAATACTGCGAGGACGCGACGGCGGAGGCAGCGGCATTCGAACCAGCTGCA
GCTTCAGAGATTCAAAAACAGCAGCATTTCATAGCTACAGGACATGTAGCAGAAGACTAC
AGCAAACTGACACCAGAGCTCAAGAGAACTCTAGCTGAAGATATCAAAACTACTTACAAA
GCCGGCAAAGACAGCTTCGGACAAGGCCTATGGAAGAAAATGACCGAAGAAGAGATAACG
GTAAACTTTGGTGGAACCGAAGTTACAGGCGAACCCAAAACTATAAGCGGAGATGACGAC
AAAGTGGCTTTGGCAATCGCTGTTCTACTATCCACTACAAAAAACGGTCAGGTATGCGCA
AACCATAAAAATGAATCCACAGAAAACAAACCAGACCCAACAGACAAAGCAGAAAACAAA
GATTGGGATAAAAAAGGAGAGGAGTGCACAGCCACTGAAGAGAATAAATGTGACAAAACA
AAGTGTGATTGGAATAAGGAGAAGAATGAGTGCAAAGTCAAGGAGGGGGCTTTTATCATT
TCAGCTGTAATCAAGGCTCCTCTT
>tev01066
ATGAAGTTAATCACACTGATAACAGCTATATCAGTAGCGACAACAATCGAATATTCCCAT
GCAGCACCAGGGACGGCGCTAAAACAAAGCGTCGCGAAGCAAATGTGCGAATACAGCAAA
CAGGCAAAAGGACAGCACCCTCATCTAAAAGCAAAACTGACGACAGCCAAAAATAACGCC
GCAGCGGCATTCAGAGGTCACCAACAGCAGTCGCTGGCGATGCTGATGGTTCCGCAACAT
AGGGCGGCGAGCCAGATACTAGCGGCGTACGCCGCCAGCCTAATGGCCGACAGCCTAGGA
CAGATCGAGCAGACAGCTACAAAGGCTGTGACAGCAGTGGCACAAGCTAGCTACAGCGCT
GGACGCACGGACGAGCTTCTAAAGCTGCTAAAAAGCATGGAGGGCGGCTCATCTAACACC
AAGTGGTGCATAGCCTCAGACGGCGGAGGAAGCAAAGCAAGCGAAAGGGCAACGGAGGGA
TGCGAAGTACAGATCAGCGAGGCGGATAGCGAACAAACGACGGAGCTCGGCACAACACCC
AAAAGCGTTTTCGGCGGGAACGGGAACAAAATAGCGGAAGGCAGCGACGTATGCTACATC
ACAGGCAACCTAGCACCTTACGCCGGCGAGGCCGTAAGGCTGCTAGACGGGGCAATCAAA
AGACAAAGCACAGGCGGCATAGGCAACAGCGAGAAATTCGAGGCAGACAGCCTACAAGCT
GCCTTCATAAAGCCCATTGCCGACGACTACGATAACATCGGAGCAGACTTAAAAAGATCG
GCGGACAAGATGCCCACAACCGACGGTGAACTACTCAATTTCCTAAAAGGGTACAAAACG
AATAAGAAACTTAAAGAGGCGGCGGGCAAAGTCAATAACTGGGACGAGAAGAAACCAGAC
AACGAAAAAATAGAGCATCTCAGAGCGATATTTGGGCTTAACGAAGCCGGTACTGAAAGT
GAATTCGTTACTGCTCTGAAAGCGGCACGGCAACCGGTACAAACAGGGAAGACGACCAGT
GCTGAAAAGGCTTTACTGCAAATGAACGAGGAGCAGCTAAGAGAAGCAACAGAAGCCGCA
CTATCAGAACTTAAACTAGCAGCGGACCAAACAGCTAACTGTCCAGCGAGACAGCTAGCA
GGAGAAGCAGAAGCTCAGAAAGATTGTACCAAAAATACGAAAAAGGTGGACTGCAAAGAC
ATTGATGGTTGCAAATGGACAAACGAAAAGGAAGAAACAGGAAACCACTGCAAAGCTAAA
AATGATGAAGAAGGACAGACAAACCAAGGAGCAGGAGCAGGAGAGACACCAAATGCGGAA
AGCAAAAAGTGCTCCGATAAGACAAAGCAAGAGGAGTGCAAATCTCCTAACTGCAAATGG
GATGGAAAAGAATGCAAAGATTCCTCTATTCTA
>tev01080
ATGAAAGCAGCGATCCAATTTCTTGTAGCAGCATGCGCCGTGATAAGCGTCGCACGATCC
GACCACACTAAGCCAGCCAATGTCATGACCACAGCAACTTCGGCGGCACTCGTTCTTTCA
GACATAACAGCTCAGATGGCAGAGGCCCTAACACCTGCATCAGCAGAGGCAGCCAAACTA
AGAGACGCGCTCGCGCAAGCGGCCGGAGCAGCACTTTACGACAATAGTCGGCTCGGCGCG
GCGGCCATACCTGTGGCGATAGTTCTCTCTAAGCGGCTCACAGCATGGACGCAAGGGAGG
CTCGAGCTGGCACCGCGACTAATACGAGCAGTGGTCAAGCTAGCAAATCTCAGCGGCCAC
CAATTCGGTGCAGCGTTGATGAAGGACCTCCGTATACCAGATATTGACACCGGCAACACG
GACCCACAAACAGCAGCAGCGGGCTCAAATCTCTATGTAACGGGAGGACCCAACACTTAC
AGCACCGCATCAGTAACAGCATTCAACAAAAAGCGGACGGAAAGACAAGAATGGCTGCTG
CCCGAGAACTTCGAAACCTTAAATATATTCCTTCCAAATCCGAAAACCAGGGACACGGGG
ACGGCAGCAGCGCCGACAATCGGCAAAGAACAAAGCGACACCGGCAACAAGTGCAAAAAT
GGAGACGTGACAACAGACGCCGACGAGCAAGGCGGCGAAATCTGTGTCATTGGAGGAACG
GTCGTCAATACGGAAAAGATAACAATAAGCAAGGGAGGCAATAACTTCGGAAGCCCCGAG
GGAAAGGCTTTCACCGACGGCAATTTCGAGCACCACGCACGGCACGCAGTCGCAACAGCC
TACGCAATATTAAAAGAGCTACCACCGCCGCCCACCTTCGACATCGATAATGCAGAAAGC
TTTAAAGCTGACACCGACTTCAAAGCGGCAGTAGGCGCACTTTTTGGCAATCTCGACAAA
AAAACGAGCTTAGCAGCAGACAACAGCCAAATCAAAACCATAATCAAAAACATCTACGGA
GAAGGTACCGAAATGAAAACCAAGTTGTGGGAGAAACTGAAAACGATCAAGAAGCCATCA
AAAATACTGGGCGAAGATGCTTCAGGGGATATAACAACCGTATATAACTTAGGGACAGCA
TTCAAACTGCTTTTGGAGGCAAAAGTCAAGGAAAGCAAACACAAACAACAAGCAGCCGCC
CCTGTAACCGCGTCTACAGGAAGTGAGAAAGCAACAGAAACCAAAAAAGAAGACGAATGC
AAAAAGCATAAAAAAAAGCGAAGATTGCAAAAAGGAAACTGGTTGTGA
>tev01082
ATGTCCAAACTCGCACTGGTGCTGACAACACTAACTTTGCAGCTGGGCGCCGCAGGCACG
ATCCACAACAAGAAAGCCCAAATCACTACAGCATGCGGCGCCAGCGACTACCTTCGTGGC
CTTGAAATCAAAGCAGGTAACGCAGTGCGTAGCGCGCTAAACAAAGCAATTCAAGCAGCA
ACAACAGCCACGAAGATAAAGGTTGCGGTCGCCAGCACTAGCCCCGAAAATCAAGCTGCA
GGCCGTATAATAGTGGCACGAATCGACGAGGGAGCCATTCGCGCCATGGCCACAATTTTA
GCCGAAAACGAGGCGATAAACGCAGGCGTTTCCGCAATTGGCCGCCTAGCAGGTGATCAA
GAAGTAATTGCAGAGCTGCATTCACTAAAGATCGCCGATGTACAGACAGTAGCAGCGGCT
TCAGTAACCGCCGAAGGAACACACTTGAAGATAACACCCACGCTAACAATAGCGACCAAA
CCAGCATGCATAGCCGACGACAACAGCAGGAAAAAAGACAAAGAAAAAGACGGCGCGGAT
ATGAACGCCCCGGACGCAATTTCTCTTGTAGTATTAACAGCGGCAGAACCCGGGGGCTAC
GGCGGAGCCCTCACAGTATGCAGCCACGGAACACCAAACACGCAGATAAGCGGTATTTCC
TGCGCCGGGAGCCAGGCATCATTTGGAATCAAAGGCGGCATGGTGTTCGCAACATCGATC
AAAAAATCAACAAAAAAAGAACCCAAACTAGACAGTGAATACAACGCGGACACAACAACG
AACACAGTTCCTAACGGACCCACGATAACGGCAGAGCTGAAGCACCTACTAGAACTGGAG
AAAGCAGTCGCAGCCATAAGCGCGATTAGCGTAGAAACAGACGCAGCAACCATAACAAAG
AGCAGCGACATATAAGAAGCGATCGCTAGAGCCGTTGACGGAGACTCGGCGACATATGCC
AACACACCTACAAAACCCAAAGTTGACGCCTTAATTAAGGCAATATTTGTCGACAAGGCA
GAAAATGTGAAATCGACAATAGAAAAAGACCTCAAGGACCTAAAACCCCCAAAGGATGCG
GTAGGTGGAAATGGGGAAAAGAAACTTGCAGAAATAAAGGACCCGAAAGCACTCGCGGAT
GCACAAATCTATTACACTATCAAA
>tev01096
ATGAGAAGAGCCTTACCATTTCGGAAGCCGCATGCGGTTATTGTGTCAGCTCTAACGGCT
TTCGTAGCATGTGTTACAACGATGCGCGACGCTAGCGCCGACGACCAGTCTGTAGACGCG
GTACAGACACCATGTGACGAGCTTACTTGGCTTGAAAAAGTAGGGGCAGCCTATAAGCAG
CTCACAGACAACTTAGAAGCTCGAGCAGCAGAGCTTTCAAAGGAGCAACGCATGATGCAA
TTAGCGAGTGCAAAACTTGGAAAGGGGAAAAGAGCAGCAGTCTATAAGCTGTTAAGCTTT
CTTTCTGCTTCAAGGCTTGCATCAGCTCAGTCAACATTGGCCGGCGCTGGTCAAAAACTC
AGGTCAGCAGCACAGCTAATGCAGCGAAGAACGGGAAACCTGCAGGGCATGCTCCGCGCT
ACAAAAATAAAAACTGCAACTTACACCGGTGCAACGCCAGCCGTAGGCACGGACGTCTAC
TTCCCGACAAGCACAGCGAAGTGCACAATAAAAGCGGTACTAGCTGACAAGCCGGCAACA
GCGTGCAAATCCACCGAAGGCAGTGAAGCAAAACTAAATCTTGCGGCAGCCCACTTACCA
AAGATAACAAAGGTTAAGGGAGTAAAAACAGCGGACTTCAACTTCCCAGACATAAAAGTT
GCAATAGAAACAAAAGGGACCCCTGCTAGCGGCCACAACAGCGACGCAAAAAAGGAGACG
TGCGCCGACAACGCAGAAGCCAAGGCATCGGCAGACAACGGCATAGGAATAGCAGCAATA
AACAAAGTCACAGGCATGCTCACGCCGGCCGAAACCACGCTGCTAGAGGGCGGCAGCAAC
TGCAAGGCGCACACCGACGACACAGACCACTATATAGTAACATTGGGACAAATAGCCACT
GAAGTATGTAACACCCGCAACATAATTATTACGCAACCTACAAAACTAGAAGACGAAACA
GTTTATAATTTAGCGCAAGATGGCACAGTACAGACGGTGGCACTCCTGTTGTTAGGCAAG
AAACTAGAAAAAACACTTCAAGACGCTGCAGAGAAAGCAGTAGCAGAAGAGCTTTTGGAA
GGCAAAGGAGCGAAAGTAAAAGACAAGGTTTTCACAGAACTGTCAAAAAAAGATCTAAAA
ATCACGAGTGGAAGCATAACAATAAGACCAGCATTACAGAAGCCGCGGCAAATAACGACT
ACGAAACAGAAATGGCATATTTCGACGGCGAAAATGCGGATGAAAAACAAGTAGGTAAAA
CTGAAGCCAGCACAACGAAAGACCAACCCACGAAGAAAACGAACCCAGAAGACAAATCAG
GAGATAAGAAAGACGGGGATACTTTAAAAACTTTGTGCAGCAGCTTTTAAAAGAAGACAG
CGTGTAACAACGGAAAAATTGCAAATGGGAGGGCGGTGTAGCGTCTGGGGGAAAACACTG
AAAATTGAATACGGCACATGCAGAACAACAAGCAACTCAAGCAGATGCAACTGGAGGAAA
TGGAAAGACAAAAAAACAAATAAGTGTGGCCTAACAAAACTCCTGAGGACTGCGAAAAAG
TACAAGGCACGAAACCTGAAGGCAAAAATGCCGTTTGTGGTTGGATTGAAGGCAAGTACA
AGAATTCCAGCTTTCTTCCCAATAAAAAATTTCCTCTGGGTATGGCTGCTGCTTTTGTGA

>tev01095
ATGCAGAGTAGGCGGGTGCACGGAAAAGTAGGACACGGCTTGCTGAAGACAGCGTGGGCT
CCAATCTGCGGGCTGACAGACGAGCTGGGGACAATAGGAAATCAAGTGTATCACGGCACG
ACCACGATATTATCGGATTAGACAACGCTCAAACGACAGGCAGTCCGCAGTCGCATTTTT
TCTCGCATTAAAGCCACTACAAAGGAGGGGACGGCAGCAATCCTGCTAGCAGAATACTTC
GACCGCCGGGCATTCAAGGCTATAGACAACTTAACGAGGACCCGCATGCACGTGGTAATC
GACGCCACCAGGGCAGCCTCCTACCTAAAAGGCAGGATCGACGAAACAATGATGTTACTA
GCTCAAAGCAGTAGCTCCACCAACAACGGCTGTTTGGTCGGCACGCCGGCCGAGCAAGGC
AAAACTTATTCGGCCAAACAAATTGATGGCGTCGACTGCCCACTGGAGCTGAAGCCGTTA
ACGTCTTTAAAGCGGCAAACCGACTATATCGATAGCACAGGCTACAAGAAACTGCTGTCA
GGGACGGAGAGCGGCAGCACATATACGCTAACCGCCGGAACCCACAAGTGCCATTTACTA
GGCGGGACACAAGCTAAACTAGCTAACACAGAACAGTTTACAAACAGCCACATACCGTTC
GCGGGATACATTACGGTGACAACAGGAGGCGGCAACATAGTACTGGCAGCTCTGAACGAT
CTAAAAACCGCATCAACCGACCATATCAAAGCCTGGAAGCATGCGTTCGAGGCAGCGAAC
CAAGTGCCAAACTCCCAGAGAATGGAGGCAAACAACGAAACAGCACCCCTGGACGAGCGC
CCGACCATTAAAGACGCTGTAATGAAGCTAGCGCGACAAAACGCGCAAGGCAAAGACCCC
GACCTAGAGCAGACGCTAACCTCGTACTTCGGAGGAAAAGAGGCGGCGAAGGTAACAGTG
CTAACAGAGGCAATAGACAACGTGCAGATCCCTAAAGACGTAGCACAGCGACAAAGCCAG
ATCCACCTGGGGGATATATCAGACATCGACGAACTGTACAGTATTCTTTCATACTACGAC
AGGCAAACTGCGCAAACAATCGAGGATCTGAGGACACAATTAGATACTGCAAACAAGAAG
AAAGATCCTAAATCAGCAGAAGAAAGGGAGAAAGTTTGCAATGAAGCAAAAGACGACAAA
GAAGCCTGTAAAAACTAGAAGGTAAGGGTTGCACTTACAATGAAAGTAATGTGGAAGGCA
AAAGTGCACATTGAGTGAAGATAGCGAAAAAAAAAGTAGAAAAAGAAGTTGATAACCAAG
CTGGGAAAGACAGGTAGAAAGAGGATACTGTTCAGGAAAAAAAGAGAAATATGCTTGAAA
AAAACTACAGAATGCAAATGGGAAGGAGAATAGTGCAAAGATTCCAGTTTTATTGTAAAT
AAGAAAAATTCTGTGATTGCTGCTGTCTTTTATGCGCTTGTTATTTTAAATTTCTAG
>tev01097
ATGCTAAAACAGACGGTACTAACAGTACTAGCAATCACTTTAACTAACGCAAGTGGCCCG
GCCTTAAAGGAAGAAGCGCTAGAAGCCATTTGCGCCGTCAGTAGCAGGCTAAGCTCAGTC
ACACCCAAAGCAACCCAGAGACTAACCACGATGGCAAGCAGACAAGAAGTTTACACTAAC
GCTGGCCTAAAGCTGCAAGTTTTGGCATCGCGAACCGCCGACCAAAACAGATCGGCGCTG
TTCGGCGCCATGGCGGCCCTAGCAGCCGAAAAGGCCCAACAGCAAACGCAAACCCTGACC
GAAGCTATTCCCCAGCTGACCCTAGCCGTGGCACAGTCAGAGCTAGTCAGGGGAGAAATA
CACGATTTAGTAAATTTCCTGCACACAGCGCAAACAACGGGCAGCACAGCCGGATTTTGC
CTTGCGGTGGGCAATGGAGCACACCCACAAGCGGCCGCCAAGGTCAACGGCTGCATAGTC
AAAAGCATAGAAAACACCCCCGACCCAACCCCAATAAACGACGACTTCGTCGATTCTCGG
CTTCAAAGAACTAAGAGGCGTCAACGACGCAAGTGCCATAACCGACAGCTTCATCGACGC
TACAGGATTCAAGGACCTAAGAGGCGTCAGCGACGCAAAAGCGGATTCGACCGGCACGAG
TTCATGCATAGTATTCAAAGACCACAACAGCGCAACAGCAACGGAGGTATTTCAATCAAC
AGCAACAGAAGCAATACACCTTTTAGATGGACTGCTGAAGTTCTCAGTAACCTCTGCGCA
GGCTCTCCGGCACTAGCAGTAGAAAATCCCAGCCAAATTGCAGCAAACAACGTAGCAAAA
CCTGGCAAAGCCCTAAGCGGCGCGTATAACGCGATAATAAAAGCAAAAGAGCACCTGGGA
ACGATAAGCCAGCTCACACCGGAGCAGGTGATAGTGGAACTAACAACATCGAGCGATCTT
GAAGAACAACTAACTGCACAACTAAAGAAAACGGCAACAACAGAAAACGCAAGCACCTTA
GACAAGACCGCAAAGGAAATAATAACCAGTATAGCTCAGCCGGCCAAAGACAACGGAAAA
ACGGTGTGGAACCTACTCGACAAAGAAATGGTAGAAGGAGCAGAAGACAAACCGCAAACC
AAAACAAAGCTCTCAACGCTCGAAGAAACTGGCAAGCTGATTGCAGTGCTAAGTTACTAT
ACGGCCACAAAAGCAGCGGAGCTCAAGGAAATTGAACAGAAGCTCACGACAGCACAGGCA
ACCACAAAGGTAGTCACAAAGACGTTGGAAGAGGTTTGCAAAGAGATAAAAGAAAATGTA
CCATGCAATGAAAATCCGAACTGCAAATACAATGATGACAAAAAGGAGGAGCCGAAATGC
GAATTAAGTAACAAGGGCAAACAAGCAGCAGAAACAAACCAAGAAACAGAAGGGACAGAT
GGGAAACCTGAATGCAGTAAACTTTTAACTCAACAAGCTTGTGAGGATGCAAACAAGGAT
GGCAAAAAGCACTGCGGCTGGATTGGTGAGGACAAAAATGGCGGTGATAAAGGCTTTAAA
TGCCGTGATTCCAGTTTTCTCGTCAATAAGAAAATTTCTCTGATGGCTGCCTCTTTTGTG
AAATTGGTATGGTTTTAG
>tev01100
ATGTTAATTTTAATCGCTTTAGCGGGGACCGCAGCGAGGGCGGTCCAAAACGACCCGGCG
GCCACAGGCATTAAAACTTTGTGCGACGAGTGGCTTTACATAGAACAGCTGACGGCGACC
CTGCAGCAGAGATCAAGCAATGCTGTGACGGCACTCGAAAACGACGCGCTAACAACAGCA
AAGTACACACTTGCAAGCAGAGCCGCTAACTCACCTGCAGAGCAGTGTTTGATGCTGGCT
CTAGCGAGCAAAGCCGCAGTGATTCAGAAGGAAAATGCTATTTCGCTACAAACCGTCGTC
AGCAAGCTGAAGGAGCCGCTGGCTTTGCTGGAAAAACAGAAAGGAATAATAGAGGCAGCC
ATCGAGGCTTCGAAAATAAAAGTAAACGCAGACACCGGATCAAGGCACGGCAAAAGCGGA
GCAGGAACCACAGCTATTTCACTCAGCGCATCAAACGGGGCACCCGGCGACTGCACGCTA
CAAACACCGGCGGGCACGATCCAAATAAACTCTCAAGAACCCAAACCACAGCAACTGATA
GCCCTGCGGCTGACCAAGGCAGCCGATATCAGAAAGCTGCTAACGATCAAGGCAATTGAC
ATAGCAGTAACAAGCAGCGGATGCCAATCGGGACACAACTACGACCAGAACCTAGGGGCG
GCTCTCGACGGCTGCAGTTTCAGCGGCGGCGCAACAGGAACGGCAGTAAACGGCGCTTCG
CAATACCAAACGGTAACACAAGCCACGAATATATTTGACAGCACAGAATACCTGGGAGAA
TGCCATAACTCAGTCAAATCAGCGGTAAAAACAGGCGACGCCAACCTATATTTGGCAAGG
CAGATATGCGAAGGGTTAAAGCTATCAGCAAAATTAGAAACTATGTCAGAATTAAGCGGC
AGCGCACTAGCCGGCGACAACATTATACAGAAGGCAGTAGCAGCTTGTACCCCAGGCTTC
GGCACAACAAAAAAAGCAATGGACAACAAGCAGGCCGAGAATCTCCAGAACTACATCAAA
GAAGCCTACGGCGAAACCGCCGAAAAGTTCGCAACCAAATTCAAAACAGTACTCAAAACC
AAGCGTCTCATGACCAGCGGAGCAGACGCCAACGAGAGAAAAGCAATCGATGACCTAACG
GCAGCAGACGACGTACCCGAAATGCTGTCGCAATTACTAGCCGAACAACTCGCAAAGCAG
CAGCAGCAGCAGGTGCAAATCGGAAGTACAGAAGATAAAAAAGAAAATAACTCAAAAATG
CAATGCACCGGAGAAACTGACAAAGACAAGTGCAACGAAAAAAATTGTTGTAAATACAAT
GAAAAAGATAGCAAATGCGAAGATAACACACCAAAAGCTACAACAGCAGGAGAGTCCACT
TCAAAATGTTCTGAAAAGAAAAGTGAAGAGGAGTGCAAAGATGGTTGCAAATGGAATGGA
AAAGAATGCAAGGATTCCAGTTTTTTCGTAAAAAAACACTACGCACTCAGCGTGGTTTCT
GCTGCTTTTGTGAGTCTGTTGGAATTTTGA
>tev01119
ATGGCCGTTACCAACGTCCTAGAAATTGCTTCAGCGGTCCTGTTTCTGACGACAATACTA
GAGAAAACTTCAGCAACACACATGGGAGTGCTCAAAACAGACCTTGACAAAGCGTGCGAG
CTAGCAACCGAACTAAAGGCAACCTCAGCCCACGTGCAGTTCATGTTAAACAAACAAAAC
AACGATTCCGGGGACCTCAGAGATCTGGTAGAAGACCTAGAAGCATTAGCGCAAAATTGA
CCAGCAGCAACCAAAACTTGGGTAGCGAAGCTCGCGTTGTTGAGCCGCCACCAAGAGCGG
CAGACGCGCCATGTAATCGCAACCCAGACGCTAGCCGGCCTCAAGGTTGTAGCCAAAGCA
GCAACGTATGCTGGAAGAATAGACGAAACAGCGAAACTGCTGCTTGAACCGAAAAGCGGC
TCAAACTCTATGTGCGTAGGCAATAACGCAGAATTCGAGGGAATAGACCCAGCAAGCGCA
AACGCTATCAAGTGTTTCAGCAAAGAAAACGCCGAATATGATGAGCCAGACGTACAGCCA
ACCAAAAAGGCGCTAGCAGGCAAAGCGAAGTTTGAAGCAATCAAGCAAGGCAACGCAGGA
GTAACAAGCAGAGGAACACACTGCATTATCTTACACAGCGGCGCCGGCAGCGGCTTCAGG
ACGACTGAGAGTGAAATCGCTATGATGGCCTGGCTCATAAAACAGTCAACGGCAGTGGAA
ACACCGCCAACCTGGCAGGGCGGCTCTAGCAACCTAGGAACTGTCGGCAAACCTTTCACG
GATATCGAAACGAAGCTAAGCACGTTCAACAGTCAAATAGCATCCCATGAAGCACTAAAC
ACCGCTATACTCAAAATAACTCAAGACAAAAACGCAGAGGCTGAACCATTAGAGATACCA
ATAGGCGGTCTAGGCAACGGCCAACCTGAAACACCACTAACAATACCGGAAGCGACGGTA
ACTTCTATCAAAAAACTCCTGTTCCAGTACCGGGGCACACACGAAGAAACTCCTTTATAG
ACACAAAGACTCAATTTCTTCGTCAAGCAGCTTGAAGTAAACAGAACGGCTTGTGAAATT
GGGAGCAAAGCATCTGCAGCGAAGTGTCCAATCCAACAAAGTGACAACAGCAAAATAAAC
TGCGCGGACTTTTCACAGGAGAAGTGCGAAGGCGACTGTGAATGGGACAAAAAGGACGGA
AAGTGCAAACTAACAGACAAGGCTCAGAAACAGGCGGAAAAAGCAAACCAAGAAACAGGA
GGGACAGATGGGAAAAATGAATCAAAATGCGGCGAGGCGAAAACAGAAGAGGAATGCAAA
AAGGTCCCGGGCAAGATACCAGAAGGCAAAAAAGCCGTTTGTGGATGGATTGAAGGCAAG
TGTCAGGATTACAGTTTTCTAGTAAACAAACAATTAGCCCTGATTGTTTCTGCTGCATTT
GTGGCC
>tev01121
ATGTTTGTCACCGTAACACTGGCTGTAATGCTCCTAATAGGAGGTTGGCGCCTCACGCAA
AGCGCTCGACAAAGCAAAGGTAACACTGCTATGCAAGGTGGCCTAACAACTCGCCTTAGT
ACCCAAAATAGCGTTAAGAAAAGTAGAACAAATCAAAAAATACAAGCATCCGCGTCACAC
GCTGCGTATTTGGCAAGACAAGCGGCACTGGAAACAGCGAACACCAAAACTTCCCTAGTT
TTCGTGGCAGCAGCTTTAGCCGCAGATAAATGCGCCGAATCTGCAGCTGCTGCCTACTCC
AATATCCCCAGTACGGCGGCACCGACATTAATTAACGCCCCCAAAGCAGCAGGCCAGATT
TTCGAACTCGCATACTTACTGCGCAAAGCGGCAAGAGGAAGCAGCAACAGCCAATACTGC
CTAGGCACCAGCAGCTCGCCGACATCGGCTGCAAGCATCGAAGTGCTGCAGTGCCCGCCA
CAATACGACGAGGGTTATGCACAAATAGACGGCACAGCAACACACAATAGCGGCGGGCCG
GAAACTAGATGTGGCTTCTTAATATCTGGCGCAAGCGGCACAAAACTCTGGACGACAACC
AACCCGAGTGCCGCAAACGTAATGGCATGTTGTCTTGCAACTGACGTGCACGGATGGCCA
CGGGTCGGAAGCAGTGACAATGCCAGCACTCAACACGGGAGCAAGCAACAGGCGGTTCAA
CGAAGCATCAACCACGCCCAAAAAGATCTACAATGACGTCCAAGCGCTACGCGACTTCGA
AGTTCCTGACTGCGGAACAACCGCCGACGAAGCAGTAGCGAAAGAAATCGACGGAAAGGC
CGCACAAAAGCTGTTAACACAGGTACTAGCGACACAGGAGCCTTACAAAGAAAAAATATC
GGCAGAAGCGGGACCTATGCAAATGATCAAAAGCGCAGCTGACGACGCAGAGGCAAATCA
AGGCCCAAAGATTCTCGCAAAGATAATAGGAAAAACAGTCACAAGGACTAAAGGGAGCGA
AACAGAAGAAAAAAGATGTCAGACGCCCAAACCAGAGACGACAGCCGGCAATCGCTTCTA
CTAGCACATCTAAAAAAGCGAGAAGAATTATCCAGACTCGTTTCTGAACTAGCAGCAACA
AAAGCCGCAGCGCAGAAAACACCACAGGTCCCTAAACCAGATGACTGCAAATATGGTTGC
AAAGAAATTACAGAAAACGGCGAAAAGAAGTGCGTAGTAGATACAGAAGCGGTAAAAAAA
CAGCAAAAGCAGGGTCCCAACAAGTTTCAGATAGGTGCACAAGACACAAAGACAAAGAGA
GTTGTGAAAAGGAAAATGAGGGGTTTAAAGTTTCAAAGATTTCAGTTTTATCATAAAAAA
ATTTCCTCTGCTGGATACTGCTTTTGGTAGTTTAGTAGAATTATATCATTATAATGTCTT
TCCTCAATTTTATTAAATTATCTATTTTGA
>tev01123
ATGCGTGCTGAATTAGCGGTGCTCACCGCCATAGCAATTACAACTGCGGCGGCCAGCGAC
GAAGCTATAAAGTATACTCTATGGAGTCGACAATGTAAACTAGCAAAGATGCTAAAGTGC
TCGTCGGCAGCGGCCGCCAGTCAACTAGAAAGCGCCCGAGAAAACATCAGGAAGCTCTCA
GAGTCAGCTAAAAAGCTAGAAATATATGTGCTTGCAAAACCGTCGAGTACAGGCGCCGGC
GCGGCAACGGCTTTAACGTTTGCTGCGTCTCTGGAAGCCGCCGTGCAGAAGCAAAGGCTC
AACCGAATAACGGATAAAGCCATCAAAGCTGTCGGCTATGGGCATGCGGCAGCAGCGTTC
ATTACAGGTTTCTACCAGCTTCTGGCATCAAACGGCAACGCCGGCACCGCGTACTGCCTA
GCAAATAACCTGGACAGCAACAACGGCGCAGGCGACCTGGCAACTTTAGGTTGCTCGGCA
ACAGACGAATCAGACTTTACCAGCGGGCCCGGACCGGATGCAGACGAGCTGACCGACAAA
GGCTTCGCATCGCAAAGCGAAATCACAACAGGCGACGGCAAAGGCCCAGCCAACAAATGC
GGGTTTCTGAAACGGACAGCCAGCCCACAAAACAGCGCAGGCTTTTACAACAGCAGGCCT
GAAAATGACATAGGCCTAGCACACGGCTTAATACAGCTAGCCGCCGACAACGACCCGACT
GCGCCAGCGCTAACGGAACTTTCAACTAAAGGAGCGGACGGCAAACTAAGCTTTTGGTAC
AAAACCCATAGCGCTGTCAAAGCCGCTAATGATGAAACGACCATCACAATAGACGACGAC
GAGCAGAAACGGCTAAAAGATTTAGCGACCGGCGCCCAAATAGAAGAAGCACTGAAAATA
GTACTTGCGGGAAAAAATAATACAAAACCGGAAGACTTAAAGGGAAAGATAGAAGACGCC
AGAGTCGTATATTTTGGTAAAAACAACGACAAGATCGATTCACTGTGGGCAGACCTCAAA
GCTACAAAGGTAATCGAAACCGGCGCAGGGACGGACAAAACGACGAACTTAGGGGAGATA
ACAGACGAAGCTGAGCTACAAAAGATTTTAGCCTATTATACAGCACAGACACAAGAAACG
TTCAAAATGATAACGAAAAAGATAACAAACCTCGAAACTGAACTAGCGGATGAAAAAGGT
AAATCCCCAGAAACAGAATGCAATAAAATATCTGAGGGACCCAAATGCAGCGAGGACAAG
ATTTGCAGTTGGCATAAGGAGGTCAAAAATGGAGAAAAGAACTGCAAATTTAATTCGACA
AAAGCAAAAGAAAAATGGGTTACTGTAACACAAACTCAAACAGGAGGAACAGAAACAACA
ACAGATAAATGCAAAGATAAGAAAAAGGATGACTGCAAATCTCCGGATTGTAAGTAGGAG
GGCGAAACTTGCAAAGATTCCTCTATTCTAGCAACCAAGAAATTCGCCCTCAGCGTGGTT
TCTGCTGCATTTGTGTCCTTGCTTTTATAA
>tev01132
CATGAGGATGCCAAAGGCGCGCGGCCTAGTGATATTTCTGTCCGCAACTTTAATGTTACA
ACTTTCCGCTAATGCAGCAGAGCGAATGTGATTGAAAGCGAGTGCGTGGAAACCGATGTG
TGCAGTAAGCCAAGAACTTGGCGACGTACAGAGCACAGCAGCAAGCGCAGCACAAGAGAT
GCTACAGCAGACAAACACAATGCTAGTAGGAGCACTAAGGGCTCGAGTACATGCATTGAA
GAACTTCGGCACGGCGGTGGCAGCTCGAGCGTTCGTGCTTGCAAACTACTTCAGCAAACG
GGCGGATGCAGCGCTGACGGCCCTGAGAACCAGCAGCTTAAAAAGCCAGATCGAAGCGTC
CGCGTCGACAGCATATCTAAAGGGCAGAATAGATGACTTTCTATGTCTTCTGGAACAGAG
CAGCTCAGCAGAGAACAATGCCTGCCTTTTCCAGCCGAAACCGTAGCAGATGCTGTAAAA
CGTAACGGCAGCAAGCTGGGCGACACAGCATGCGAGCTCTCGCCACCCCAACTGCAAGGC
AGCAAGGCCACACAAGCGGCACCAGCCCTCAAGACGATCAATAGCCTGCTAACGGGCACG
GGCACAGACGACACACATCAGCCAGCGGTAAGCGGCAGCCAGAAATGCAAGCTGCTGAGC
GCGCACTCAACAAATGGCTTCGGCAACACAGATCAGCCGGCCAGTCCGATTTCCGTGGCC
GGTGGCTATATTGAAATACCGGTCACACAGGCCGGGGTTACACTCAAAAGCCCAGCCGAG
CTAAAGCGACAGGGCCAGCCCAAAACAAAGCCGTGGCACGAAGCAACAACCAAAGCAGAG
AAGATGGAAACCGCAAGCAGCGCCGGCGTAGCAAACGAGACCGGAGTACTTAGCGGCAGA
GCCACCCTCAGAGCTGTAATAGCAGCGATGCTGCCCAAAGCAGAAAGAGCTGACGAACAA
AAAATAACGGACAAAATAAAGGCAATCTTCGACGGTCTAGACAGCAAGCAACTGCAACAA
GCAGAAGAGGCTGTTGACAACGACAAAATTCCGAAAGACATGACAGATGACGAGGCCGAC
CGCAGGCTCGGTGATCTCAGCGACCTCACACAACTGGTAACAATCCTCAGTCGTTACGAG
GCAAAAATGACACATGACTTGGCAAAACTTAAGGATAAATTAAATACAGAATCAAAACAG
CAAGGTTCAAAGCCAGAAATTGAAGACAAGCAGAAAGAATGCGGCAAGAACCACGCTAGC
CAATACGATTGTGATTCAAAGGATTTCTGTACTTACGATAAAACAAAAGATGAGGGTAAA
AGACGTGTATATAATGAAACAAAAGCGAAAGAAAAGGGTGTGACTGTAACACAAACTCAA
ACTTGATGACAGAAACTGCTTCAAAATACAAAAACAAGAAAACGAAGGACTGTAAATCTC
CGAACTGTAAGTAGGAGGGAGAAACTTGTAGAGCCTCTAGTTTTCTCACAAATAAAAAAT
GTACTCTGGCTGCTGCTGCTTTTGTGACTTTGGTGGTATTTTAG
>tev01140
ATAAAGAAAATAATCAGAAAACAGTCACTCTACACCATACGGATGCCCATACATAGCTGC
GCAAGGTATAAAAAAGAGACAAAAAGATCAAGTATGCAATTAATTACTTTGGGAGCAGTC
GTAGTGACAGTAGCGTTCCTTGGGGTTGAAGCACTGTCGCTCCACTCGGAGGACAACCAA
ATGACGACGCCGTGGCACGTCGCACGAGAAGCGGCTGCGTTAGCTGGGAAGATGAGCAAA
CACTATACTCAACAGGAGTCAAATCTACACAGCGTCGAACTGGATCTACTGAAACTGGAG
CTAGCAGCAGCAATAGCAAAGGGTGAACAAAGGCAAAGTTACGCACCGTTAATAGCCGCG
GCAAATTCAATCATAGCAAGCGCGAGAAGCAAGCTGAAAGAAGTAAGGACGGCCGTCCTA
GCTGTAACGAATAACCTGGGCGCAATCGAGGCAGCTGAGGAGATGGTACAAGCCTTCACC
GAGCTCAAGTTCAAAGGGAAGGAAGAGTGGACAGCAGCGGCAGCAATCGTCGGCAACAAA
CAAGGCTTAGCTTACAAAGACGAGTCAGAGAAACACAAAGACTGTGAGGACCGAGGCCAC
GAAACAACGGAACAGCTGAAAGGACCGAAGGAAACAGCACCGGCGAAGGAAATCACAGTC
TTTCATGCCGAAATAAAAGGAGCAGGAACAAAGAGCGGAACGGACGTCATCATCTGCCAC
CACAGCAGCAGCACCGGGAAAAGCTGCGAGCAAGTCGACGGCACGCCGACAAAAATGGAA
ATAAGCGTAGGTTATCTGACAAAAGCGAACCAACAACAATATACAACCAAAACCGACCAG
CAACCTGACTATAAACCGGCACGAGACAAAGCCACGGGGCTGCTACCAACACAGGCGTGG
GTGACGAAGAAGCTAGAAGGCCTGACAAGCCTAGAGGACAACCTTTCCCACATGTCCATA
GAAGCCAAGGCGCTGCGGCGGCACGGAGTTACGAACGAACCAGCATATATAACAGTAATA
AAACAGATCGCAGCAGCACGACTACAAAAAAAACCAGACAAGGTCAGCAACGAAGAAATA
CAAAAGCTAACCGCAGAATTCCACGGCGACGATCAAGACAAATTTAACACAAAAGTCTGG
AAAGTAGTTGACGACATGCCCATCAAGTCAGAGGCTATAGGTGGAGACACAGGCAGCAAG
ATCGGAACGACGAACGACGAAGCAAAACTGGCTGCAGCACTTGCATACTATATGGCCGAA
CCGCAACCGCCGGAAGCGGCTGGCGGGGAAGCGACAGCACAGAGCACA
>tev01142
ATGAAAAGGACCCCAAACTGCCGCTTGGTAGCGGTAATAGCCGTCTTCTTGTTTTACAGC
AGCAATAGGGCCGCCGCTGCAGCCGCCAAAGGACAAGGATTACTCGAAGGAGGCTGGAAG
TCATTCTTCAAGCTTTCAAACGAACTAGACACGATTCCAAACGACGTTGCTCACGACAGC
CAGCAAATGCTAGAAAAAGTAGCAGACATAACCAAGGCCGCCCTGCGAGTTCAAATATTC
CATGCAGCCAAAACAACGACCCTGGAGGTAGAACCATTTGTTGTGCTATCTATCTGGTTG
CAAACAAATTTCGAAAACGCAGCCGCCTTGTATTGCAGCGCGGGCACCATCTCACATCTA
AAGGCAACAAAGACATCAAGCTACCTCAAGGGCAAAATTGACGAAGCACTGTCGTTTTTA
GCAGAATCGTACTCAACCACTAACAACGGTTGTTTACTCAAAGGCGGAAGCACAACGCAC
GCAACAACGGGAGCAGAAAACATCGATACTGAACACTGCCTACGGAAGAGCACGGAAATA
AAGCCCGGTAAAACAATCGCATCCCAGGTATCCGCTACAGGATACCCGAACTTAGTTGAC
ACCACGGCAAATGTAAACAGCTTGCAGGGAGAAACAGACGGCAGCAGAAAATGCCACCTC
CTCAGTGGCCACTCAAGCGACAGCTACGCCAAAACTCAGGCAATCGAAGGGAAACCCACA
CTTTTTGGTGGCTATATAACAATCCCCAAGACGGCAAACGCCATATCAGCGAAAAGCATG
AAGGAGATTTCAGAAGCGGTCCACGACGATAAGGACCCCTGGAAGACACTGGTACACGCC
AAGAACAAGGCACACACAAAAGCAACGCACGGATACACCAACACAACGGACAATATCCAG
ACGCAACCTAGCATCATCGAGGCTGTCACGCGAACTATACTTGGCAAAGACACAGCGGAT
GAACCGGCATATAAACCTCATATCACGCGGCTCTTTGGCGAAAGCGGCGACACAAAAATC
AAGGGATATCTGAAATTAGTCGATGACTTCCAAATACCCAATGGTGTAGCCGGAATAGAC
AAGAAAACACCACTTCGAGACATAAAAGAGTATGACAAGCTAATCGCCATTCTTGGTCAC
TATCAAATTTCACTAAGAAAACAAGTGATTTCTTTAGAGAAAAAAGCAGAAACAGCATCC
AACACAAAACCAAACAGCGGCTCGGAAGCTGAGTGCAATAAACTAGATAACGAAGAAAAA
TGCAACGCCGATAAAAACTGCAGCTATGAGACGGAGAGCGATGGGACTAAAAAGTGCAAA
TTTAATGCGACAAAAGCTAAAAAAAGGGAGTCCCTGTAACACAAACTCAAACTGGAGGAA
CGACAGCACCCTCAGATAGGTGCACCAAACACAAAGATAAAGCAAAACTGTGAAAAGGAA
AATGAGGGAAAGAAACCGGACGAAAAAGATCATTGTGGTTGGATTGAAGAAAAATGCAAA
GATTCCAGTTTTCTCTTCAATAAGAAATTTGCTTATGAGTATAGCTCCTGCTTTATGAAT
CTTCTAATATTTTAG
>tev01175
ATGCACATCTCTGCGTTTTATTTGGCAGCATGCTTAGCCCAGTTCGCAACAGCAGACAAA
GCAGCGCTAAAAGTGGATGGATTCACAAAAATGTGCGAACTTTCGGGCAACCTGAAGAAA
GTACACTCATACGCAACTTCAACGATAACAGCACAACGGGCAAACATCAAAAAGATGGAC
GACCTAGTTACAGATATGGCCATCATCATCAGAGAAAACAAAACGGACGGTGTAGAGCAC
TTCAAAGAACTGGCACTCTATGGTTGGAAACTGCGACAAGCGGAGAACCAACGCTTAACT
GGATTCGCTGAAAAGGCACCAGCAGCTGCAGCAACGGCAGCTTACACAGCAGGTTTGTTC
GATCAAACAGCATCAATTTTCTGGCAGGCAACACAGAACGCCGGCAGCGGAGACTACTGC
ATTGCACAGGCGTCAGGAGCTGGGAAGCAATCTGACGTGAGCGCGCTCTCGGGATGCATC
AAAGCAGACCACACGATGGAACACCTAAAGAGGACGGAGGCAGCAGATGAACCAAACTTA
AACGCCTACAATGGCGACTTCGCAGATAGAAAGCACCCAAGCCCGAACGACGGAAGCAAC
AGATGCGCGCTAACACAAAAGGACAGCAGCGGCGGCTACGGCGGTGCCGCCGGGCTAACG
GAAAACATTCAATGGGCCGGGGGGTTGCTCGCATTCGGTAACGGCGGGCTGACGAGCAAT
CCGTGGACGGACATATCCAAAAGCCGGAACGGTGTAAAGGCGCTACAGGAGGCTCAGACC
GCATTTTCAGAAATGAAGGATCAGGGAGAATTCGGCGGCGCCGCGAAGAACTTTCTGAAC
CTAAAAGAACAAGACACACGAGGCTTTGGAACAGTGACAACGAACCGCAGGGAACTTGGC
TTAGGGGAAGACCAGACAGCACTAACAATCACTGCCGAACAACAGGAAGCGATCAGACAA
AAAATAAAATCATATAGAGACGGCGTCAAACAGCCGAAACAGCTCGAGGAGCGGCGCGAG
GCCTTCAGGATTCAAACTCTTACCACTGTTGAGCAGCCAGCGGGACAGACGGAAGCAACA
CAATGTAGGACAGACAGCAAGGACGGCGCACCTGTAAAAGAAAAAGACTGCAGTCAGCAT
GTTAACAAAACGCCCACCGAATGCAAAAGCCTTGGTTGCGAGCATGACCCAGCAACTGAC
ACATGCAAACCTAGAACGCGAGCAGAGACAACTGCAGAAACAACAACAGAAAAATGCAAA
GGGAAACCAGAAAAAGACTGCAAATCTCCAGACTGCAAATGGGAAGGTAAAATTGTAAAT
ATTCCAGCTTTATCGTCAATAACAAATGGCTCTGATGGTTGCTGTAATTGCAAGTTTGGT
GAAATTTTAAGTATTTTTGCTATTTTGAAAGAATTTAATAAAATCTTTAAAACGTTGATA
CAGTTGATACATTTCAACACTTTTTTGATAAAATGTACGAATCAAAGAAGTTTTAAAAAC
CTCAAAAATATGAAATTTTATGAAAATGTGTGTAACTGTTACCTATGGATGCGAAGTCGT
ATGGTAACAGGATATCAAAGGCGATTGCTATTATGA
>tev01231
ATGCTGACAAACATCACAACACGACCTAAAGAAGTTAAAGGAAAGAAGCGCAGATATGAC
AGCATCACTGGTACGCGCCTTTTTTGTGCATAGGTGCTCTGCACAATCCCAACAGAAGCG
GAGCACAAGAAACCATTGCTCCAAAATGCCTGGAAAGCAATTTGCCAATTAAGTGCAGCA
CTAGCCCAAGCTGCAGGTGAAGCCAAGCGGCCGCTCTCAGATAACCGAGGAGAATGGGAG
AAGGCAGCTTCCGTGGAGCTTAAGGTTAAAAAAAGTCGCAAAAACCAAGCATGATGCGAC
GCAGAAGCTAGCGTACAAGGTAGTTAGCGGCTATCTCAACAACAAAGCTCAGGACTTGCT
GACCAAACGCCTCCAAAAAACGAAGAACGAGCGCTAGAAACGACGCGAAAGACAAGCGTG
GCCGAGGGACATATCGACGAGTTTCTAAAAATAGCAATAGCTGTTGTAAACAGCAACATA
GACAGGTGCCTAGCAGTAGGAGACGGCACCAGCAACATCAAGCAAAGCCTCGCCAATATC
ACAGCAGCAGAGAAAACATTCAAAATTGAAAAATCAGCAGCTAACCAAAATAATACGCGC
GGATCACATCAGTAACACCGGTTACACAAAGTTGACAAGAAGCCTGGCAGCGGAAACTGC
AACAACCACAGAAAAAACTGCCGACTGCTAACTCTCGAAGCAAGTAAAAGTTATGTAGTC
CACGGTTCAGCGACAGACACGCCAAAATTCGCGGGAGGGTTGGTAGCAGGGGGCGCAACT
GGACACACAGGAGTTGAACTAACCAGCATGGCAAACAAAGCACAGCAGGACAGCTCGCTG
AAAGTGCACTCCGATGCGTGGAAAGCAATTAAATCGATGCCTGCGGAAGAAAAAGACATA
AAACCACAACCGCTGTCTGCACTACGGAAAGAACCCCAGCTCCAGAGCGTGTTTAAAGAA
GTCTTTATCGCAACAGATGGAGAAACCCCGCAGACGACGGCAAGCCGCGTTGAGCAGATA
TACGGAAAAGACAACCAAAACTTTACGAAAACCTACTGGAATGACGTCAACGAATACACA
CTCAAACAAAAAGTAGGAGCTACAGCCGAAGAAACAAGACTAGATACACTATCGAAGCCC
AAAGACTTGACGGGGATTCTGAACTTCTATGAGGGCCAAGCGGTCCGACGGCAGGCGGAG
GCGCTACCGGCCGCAAAAATCAAACCAAAGGTAGTCGCAAAGACGATGGAAGAGGTTTGC
GCCGATCTCAAAGGTGAAGAGGCATGTGGAACAAACGACAACTGCAAGTACAACAAAGAC
AAACCTGAAGAACCAAAATATATATTGATTGCCAAGGGGAAAAGGAAGCATAAAAAGCGG
CAGAAAACCAAGAAACAGGAGAGGCAACTTCCAAATATACTGAACAAGATACCAAAGAGA
AGTATGGGGCCGTGCAAGGAAACTTCATTAGGGAAAAAATCTGTTTGTGGATGGATAGAA
GAGAAGTGCAAGGATTACAGTTTTATAGTAAATAAGAAATTTACTCTGATGGCTGATGAT
TTTGTAGGTATAGTAGTATTTTAGCATTTTAAGCGTTATAGCTAAATTACACGAAATTTA
TTAAAATTATGA
>tev01235
CGCCTAGATGACTTTTTGCATATGCTGGAGAAGACGGCTTCCACCAACAATGGGTGTTTG
CTAACGGCTACAGCAGCTTCACAAACTCCGCAAAGGAGAGGCACGACAATCGGTGACACG
GAATGCAGCTTGCAGCCGCCGGACGTAAAAGCCAAGAGATCAGGAAGACAAAAGCTAACA
GGCGAAGGCTACAAAGGTCTAGTACACACGCAATCAACCGGCAACGAAGTAACTGGCACG
AGCGGGACTGAGAAGTGCAAACTGCTCATAGCACACAACACAAACGGCTTCACACACAGC
GATGGCGCAGCAACGGCTTTTGCGGTGCTGGGCGGCTACCTGCAACTAAAAACCGGGGAC
ACGCCGCCGACAACAGCGGAGGCTGCGCAGCTGATAAATATAGAAAACGAAGCTACAAAA
CCATGGGCGATGGCACACACCGCAGCAAAGAACATACTGAAGGCCTCGGATAGCAGGCTC
ACAAATCAGACTGGGAAGCCATCAGAACGCCGCGCACTTTCACACGCGGTGCAGGCGACA
ATTAAAGGGCCCGAAGACCCTGGCCAACAAACGGCAGCAAGAACAACCTTGGCAGCCATA
TTCGGAGCAGATGAAAAGGAAAAAATCGACGAAGCTGAAGCAGAACTAAACAGTGAAATA
ATTCCTCAAGGTGTGGCCGGCTTGACAAAAGATGCACCATTAGGCAGTATCGACAACCTT
CAGACATTAAATGACATTCTTACCTATTACGAGTGGCAAGCCACTGAGGGTGTTGCAAAG
CTTAAACAAGAAGCATCCATTAACACCAAAAAACAAGAAATAAAAGAGACAGACTGCTCA
AAGATAACAAACCCAGAAAAATGCAAACCTGAAGTGGGATGCAAATATAACGAAACAACT
AGCAAATGCGAAAACGATCCAAAAAGTCCAGTTTCAAAAACGAACCAAGAAACTGAAGGG
AAAGATGGGAAAACTGACTGCTCTAGCCACCAGGATCAGAAATCTTGTGAAAAAGAGAAT
GAAGGACTGCCAGCTTCTGCACCTCGTAAATGTGGCTGGATAACTTTTACAGACAAAGAT
GGGAAACTTCCCAAACCTGAGTGCCGCTCTTCCAGCTTTATAGTAAACAAGCAATTCGCC
CTGATGGTTTCTGCATTTGTGGCCTTGCTTTTCTAA
>tev01271
ATGGAAACCGACCTCGACGCAAGGATAACTTTGACCCTGGAGAGCACATCAAAATTAGTA
ACCGACCTGCTTATCATAAAACTCGTGGAAAGACGGCAACCAACGGGACTTCAGCAGAGG
AAACTGGCAGCGCTCAAACTGCTCGCGATGGAAAGGCTGCAACGAAGTCAGAGCGGACAA
GGAGTCAAAATACAGCAGTGGAAAGTTGCACTAACCTCGATCAGGAAAAGGCAGGGACAG
CTGGCCATGCTCACAGCAACAAACTTTATCGGCGCACACACAGCGACCGGCAAAGCAACC
AGCGCAGCGGACACAGCGATTACAGGTGCAACAGGCAGATCATGTACAACAACGTTTAAA
GCTAGTACTCCAGGACACGGAAGCTGCGAGACGCAGGTAGCAGGCAGCGCACAAGAACTT
GATTCTGCAGCAAATCACCTAGACAACTTCAAACCCCTAAATCTACTGCACGACGACGTG
TTTGCGCCTCAGGTGCTCAAAATACAGGCTTTATGCAAAGGAATTGTCAACGCCGACCCA
TCAGGGATAACAAGTTGCAATGCATGCGGAGACACCACAACACATGGAGGCTGGAACAAC
GCAGTAGGCATGGGAACAGTTAAGCCCACGATCACAAGCGCAAAAATAGACGACAACGTA
AGATATACGGCAACAGAAACCGACACAACCTGTGCCAAAAGCCAAGGGCCGAAGTCGAAG
ATAGTAGTGCAGGCGAGCGTGTTAGCAGCATACCTCTGCAAAGCGGCCAAAACCAAAGAA
AAAAAGGAAAAACTAGTAAGCCAGACAAAAGTCAGTGAACTAAGCAATGACCCTGACATG
CAACTGATCGTGCTAGCCCTCGACCCAATGAAGTGTCAGGATCAAAAAGGAACAGTAGAT
AAGGTGAGAGCAGTAAGGGACATGGTTGGCAGTGAGGAAAAAACTATCGAAAAAGTATTT
CTCAAGAAGAAGGTCACGGAAACAGTAACATACAAAATTTCAGGAAGCCAAACTTCAGAC
ATCCTAGACAATCTCACTAAAAATGGCCAAGCTGCAGAAGCCGCCGCTGCACTCTACGGC
AAGTATCATAGCCAGGTCACCATATGCCCCAATCAACCTACAGAAACTAGAAAAAAAAAT
ACTCTATGCTCAGAAAAAGCAAAGAAAGATGAATGTAATGACCCCTGCGAATGGACAGGA
AGTGAAAAAGAAGGAAAGTGCGAAGCTAAACCGGAGGAACATAAAACCCAAGGAACAGGA
GAGACGCCAAAAGAGGGAGCAGCTTCAGCTGGGTGTGCAAGTCACAAAAATAAGCCTGAC
TGTGAAAAGGACAAAACAGGCGACAAGCAAAATTGTGCATGGAGAAAGGGTAAAGAGGGT
GAAGATGACAAGTATACAGAAAAGTGTCGAAATGGTAGTTTTCTAGTAAACAAACAATTC
TCTCTGATTTATTTTTTTTGTAGATTTGATATTTTAAATTTTTTGAGATTTTTTCTAAAT
TTTATGAAA
>tev01278
ATGTACGCCGAGGTGGCGGTACGGGCGCAGGCCGCAGCCGGGAACGCAATAGCATATCAA
AAGTGGTCGGCACCATGTGCACTAAAAGCAGAGTTTAGCAAAGCTTAAATACGAGCGGCG
GTGCAGTTAACAAAGCCAGCAGAAGCAGCCCGACAATATTTACTGCAATACATGAAAACA
AAAATATACCTAGAAAAGGTGCAAAACGGTGTATATACACCGGAGCAACAAACTCTATTA
GCCTACTACGCAGAAAAAGCCAGAAAAAGCTTAAATAAATTGCAAAGCTTAGAAATCAAA
CAAACCTTAACGCAAGTCCGGGATGCGGCACGAGCGGAAGCGTCAATAGCAAGTTTCGTT
ACAGCGCTAGCGCATATAACAGCGGCGACAACGCACAGTCGCCTAGAAGACGAAACGGGC
AGCAACGCTGCACGCACCGCCGCGAAAAAAGTGAGTGTCAAGCCGACAGCCTGCGCCCTG
GACAGAGCAGGGGTGGAGGACAGCAATGAAGCCCCAGACAGCATCTCAGATAAAGAGTTC
GCAAACGTAAACTTAGCCTCAGACGGCGACGCAACGGTAACCGGCGGAGGGACAGCATGC
ACACTAACAGCACAGAAAGCGTCAAACAGGCTACTGAACGCTGGGGCGGGGGATCAAACG
ATAACGGGAGAGCCACACTATGCTGGAGGGCTATTTTTCTTAGACACCACCGGCCTGAAA
AACAGAAACGCCAACAAACAGGGGGATCTACCAGCAGAAGCAAAAGTACTGCAAAAGGCG
CTAATTGCAGCGCACGCAGCAAAGGGCAGTACAGAGCAATTTATCTTCAAAAAACCGTCA
CAGCTGAAGACAGACCAAGACTTCAAGCGGCTGTGGAGAAACATTGTGCTGAACCAACTT
CCGGCCAAAGCAACAGATGAAACGGCCGTTGAAGATGCTATAGCAAAGGCATTTGGAGGC
GACGAAGCAATGGAGGCCACTTACAACGCCAACCTCAAAACAACGATGGTAGTGAACCTT
AAAGGCGACGAGCCAAAGGAAGTTCAGCTCCAAACTCTCGTCAATTTCGACGACCTGGAG
CGGGTTCTAACCCATTACCAAGCTCTTAACGCCGATACACTCAAATCTAAAATAAAAGAG
TTTCAAGATACCTTAAACAAACAGGATTCAAAAGCAGCAGCAGATACCTGCAATAAAATA
ACGAATAAAAATTAATGTGACAACAAACCTTATTGCAGTTATAACGCAACAGAACAAGAA
ACAACTAAAAAGTGCCAATTTAATGAAACAAAAGCCTCAAAAAGTAGGGTCCCTGTAACA
CAAGTCCAAACAGCGGCGGCAGAAACAACAACAGATAAGCGTAAAGATAAGAAAAAGGAT
GAATGTAAATCTCCGGATTGTAAGTGGGAGAGTTAAACTTGCAAAGATTCTATTTTTCTT
GTCAAAAAAGAAATTTGCTCTGATGTATGCTGTATTTCTGGGCTCAGCATTATTTTAGAA
ATATTTAATAATTATGTGAAATTTATAAAATCTGCAATT
>tev01279
ATGCTGCGGCTTGCGGTAACAACATGCGTGGCACTATTACAACTAGCAGCGACTCCAGGT
GACAGCGCAGCAGCCAAGGGACTGAAAAAAACTTCTTGGAAACCCCTATGCGAAGCAACA
ACTGACCTCAACAAAGCGCCAGGGATCGTCGCCCATCATTTGGTCGAGGCCACAAAGACG
ATAGAAAAGGCACTACAAGAATCAAAACGAGCAGAAATCTACGCAAAAGCGAAAGGGGCA
GGCAATGACGCGGAACGGGCACTAATCATCAGCGCCTACCTCTCAGCAGTAGCACTGGAA
GGCATAAATAAACTGCTGACCAAAGACACCTTAGCAGGGATCAAAGTAACCGCACGGGCA
ACGTATCTCAAAGGCAGAGTAGACGAATTCATAGACGTCGCTCGCAAAATCAGCGGCGGC
ACCGACGGGTGTTTACAACAGGACGGCGGAACCGTAGTAAAAAACCCGACAGGCGACACA
ATCGACGGAGAGCAGTGCAAAACAGCGCTCGGACCGATAACCTCAACCGAAGCCGTACTA
GCGAAGCTGACAGCAGCAGGACACGCCGGCGCAGCAAATCCGTCAAACAATGGCAACCAG
CACCAACACACGGGAGGAGCATGCCGCCTTTTTGATGCGACCACGAACGACGGACTAGGG
CATAACGCTGCTGTGGCAGAGGCAATCGACTACGCCGGCGGCTACTACAAAACAACGGCA
ACAGCTGCCGGCGTACTACAGGTTTTAGATTTGCGCCCAGATCAGGAGAGCGCAAGACAG
ACAAATACCGCATGGAAGGAATTTTTTGAAGCAATAAAGGATATGCCATTGAAAAGTGCA
CAAACCTACGCCAATGAATCGGAAAAATTGCATGCGGCAAGCAGGCCGACTGAACTACTA
GCACGCATAATTCTAAATGACGCGACCAAAACAGCAGCCGACGTTAAGACAAAACGGACC
AGCTTGTTCGGCGCTGACCCAACAGAGCAAGTGAGGAAAACTTTCAACGATATCAGCAAC
TACAAGCTACCGGCAAAGGTAGCAGGGGTCGAAGCAGGAAAAACTCTGGGGGAAATAACC
AGTGGTACAGAACTAGGAGCATTGCTAGCACATTACAGCCTCCTGGAACTAAAGAACAGT
GCTGAGCTAAAAAAGAGCCTCACAGACGCGCCGGTAGGAAGAACGGAGAACAGTGCGGAC
GTGTGTAGTAAAATAACGGCGAAAAATGACTGCAACAACAAGCCTTTTTGCACCTATAAC
ACAACAGAAACTGACGAAAATAAAAAGTGCAAATTTGATGAGCAAAAGCCTCAAAAAATG
GTGTCCCTGTAACACAAGCTCAAACTACAGGAACCGAGACACCAACAGATAAATGCAAAG
GGAAAGACGAGAAGACATGCGGCACCACTCAGGGTTGCAGTTGGGTGGGCGAAACTTGCA
AGGATTCTAGTTTTCTCGTCGATAAAAAATTTCCCTTGTAACGCCGGCCACCTTATTGTC
GTGCCATGGCCTATCGTTCTGTCGTGGAGGAAGCTAAGAACCAGCATCATACCCTGAC
>tev01281
ATGGGACTAATAGCTGTCACAAAAATAGCGTTGATTTTCTTTTAATCTCACGTGTCGGCA
CCAACTACACCGAAAAAACCTTGCGCTACGGCATGCGGCTGTAAGCGGAGACTGTTGGGA
CGATTAGCACTTTACACCTGGAAAGTTCAAATTGCAAGAAAAACACTTGAACAAAATCTG
AAAGACTACACCAGTCTGTTTATCGCAGTAAAAGTAGGTTCGCCGCTCGACGCAACAGAA
GTGATCCCAATTCTCGGCACGAGCGGGAAAATTATACAAAGCTGCAAAAGTCAGATAGAC
GGCACCGAAGCACAGATAAACATCGCAGCAGCTAAAGTTCACACCAGTACCAGTGTATAC
TCGGCCCTTTATAAACTAAAAGACGGCATGTGGACAGTCGTAATAACATTCAGCGGAAGC
GACCGAAATCTACCGGCAAGAAAATTCTCAACCAGGCAGCTCGGCAAGCTATCCAACGAC
AGCTGCAAAAACACGGAGGAAGAAGACGCCGAAGCAGTGCTGCCGGCGCTGTACACCTTT
GCCCATACAGAAGCAAAATGCAACGAAAGCACCGCATCAGCTGGCCTGTGCGACAACAGA
GCAATAACTGCACACTCGGAACCAACTCTAGGCCTTTCTTTCCGCAGCACAAGCACCAAC
GAAAGCAGAAACTTGGAGTCAAACACCCATAGCAAAATGCACAAGCTAGGCAGCACAGCC
ATAGATTTTTGGGGCGATTTGGTATCAACAACGGACAGGATGGTAAAAGCCCTTGAAACA
AACAACAAGGGCCGGATAGATTGCTAATCAATAAGGGATTTTTTAGCTGTAGAGGCAAAA
ACTTCTTTCAAACTTTTAGTACTAGAGACACTAGCGAACAAATTTGATGCAGCAAAAGTA
GAAACAAATGGTAAAAAAGCTATCGACACAGCAATAACAAAAGCCTATGGAAAGGGCGGA
GCAAACTATAAAGAAAAGATATGTGACCAAATAGAAAAAAACAGAAGTGCCACAAGGAAA
GCAAACAAGAGAAAAAGCAGCAGAGCTAATAAAAAAGAGCATACATAAAACTCCAAACTG
CAGCGTTGGTCAGGTTACTTGCAAAAGAACTAAAAGAGAAAGAGCAAGTAAAAACCGCAC
AAAAGTTACTAAAACAACAGATTGCAACAAGCAAACAGAAAAACTGTCGAGGAATGCAAA
AATCTTGCATGCGATTATAATGCAGAAAATAACAGATGCAGACCTAAAACAGGATCAGAA
ACAACAGAAGCAGGAAAAACACCAAATTCCGAAGGCAACAAGTGCTCTGAAAAGACAAAG
CAAGAATACTGCAAAGATGGCTGCAAATGGGAGGGTGAAACTTGCAAAAATTACAGTTTT
CTCGTCAATAAAAAATTGGCTCTGATGGCTGCTGCTTTTGGGGGTTTTAAAGAATTTTTA
GAATTTTAGCATAATTTCTGAATTTCAGTAAAATGTGATGTACTTTGACACTTTTTATTG
AAAATATGCAAATTGTAA
>tev01322
ATGACATTGCCGCAACAGGTATTAATAGGGATAATGGTCCTAAGTACATCATTGCGCGCG
CAAACGGAAAAGCCGGCGGACGACGCGGCATGCGCAAACCTGTGCGCGTGCATCGCTCGC
ACTCACAAACGCTTAAATCTGTATGAAATTACGTACGCATCGGCAGCCAGCCAACAGCGA
AGCAACCACGAAAACTACAACAAACTTATTGTGGCGGCAACAGTAGGTGACGCCAACCTA
AAACGCAAGCTTGTGCCTGTAATAGCGGCCGGCGGGGAAATCCTTGAAGAATGTGCAGAC
CTTCTCGACAAGCTACAGAAACAAACGAAAGACCTAACGGAAGGCGTAAATCAGCTGACC
CGCTCGTGGAAGATTATGGATGCGATGACGGCGACGTCAAGACGGTTCAAAGTAACAGCA
ACGGGCGGCACACCGTTCGCACAGCTCCCGACGCCGTCGGCACTCGCGGCACGAGACGAC
AAGCCGTGTCCAAGCTTGGCTGACAGTGAAGACCTACTGCAAATAGATAAAGCAACCGAA
GCGAAACAGCCGGCGCTGCCGGAGCAAGCATACGCCTTAAAAGTCGTCTACAAATGCACG
CACAACGGCGCAGCCAGCTGCCACAGCACGCAGATAGCAGAAAATGGCTTCGTCGAACTA
GAGCTCACAGGCGGGCCAGCACAAAATCAAGGGACAGCAGCCAGCAGACTTGGGACGAGC
CTAGAGAACGGCATCAATCTCGAGGTCACGCCACTAAAAATAACAGGCGACCTACTAAAG
AAAGTAAACGCCAACTTCACAGCCGCAAAACAGCTGCTACAAAACCAGTCATGCTCAAAA
GATCTAAGGGAGTACTCAGCATTGTCCGGAACACAAGTATTCGGCAAACTAGCAACAAAG
GCGCTATTGCGGCTGTACGACAAAGAATCGATAGATACAGGAGATCAGCAGGCCCAAGCC
GCCACAAAGGATGCATATGGTCAAACAGGCGAAAAGCTCGCCACTAACGTGTGGCAACTA
GTCGACGATATTAAAGTCCCCGTAACCGGCGATGGCAAGGAACAAAATACAGCACTAAAC
AGCGTCACAACTATGAGACAACTTGGCGACTCCGTAGCAAGACTACTGCTAAAAGAATTA
AAAAGTGAGGAGGAAAAAGAAACTAAAAACAAAAATGCTGAAGAAGAACAAAATAAGGAA
TGCAGTGACAAAAATGGAACCGACTGCACAAGGATTTGCGTTATGGTAGAGGGAGTTTGC
ACACCAAAAAAGAAGGGAGAGGATGAAAACAAAGAGAAAACCGGAACCACAAACACCACA
GGAAGCAATTCTTTTGTCATTAAAAAGGCTCCTCTTTGGCTTGCGTTTTTTATTCTAGCG
TGTGACTTTTAAGAATTATTGGTAAAAGCGTTATGCTCAATCTTATGA
>tev01362
ATGCAGAAAAAGACGGAAATTAGAGGCGCCACATGCTTGTTCCTTCTAGAAACCAATCTT
CTGCCGGCATCTGGAAGTGGCCAGGCTCTTAAGCACACAGCGTGGACACAGATGTGCTCA
GTCGCTCAGACACTTGACAATGTGCAAAGTATGGCCAAAGGTAAGCTGCAGAAGATTTCC
GACGGCGCTACCGCCGCGGAGAGAACGGCGCTAAAGCTAATAATCATGGCGACGCAAACG
ACAAATCGGAAAGAAAAGGTAGCATACCGCTCTCTAGCAAAAGTTATTTCGGCCACAGCT
GACACCCCGAACTCAACGTTTGCAACCGCCATTGACATGGCGATCGAAGCAGCGGCGCAA
ACGGCGCATCTCGCAGGACAACTAACAGAATTCGTAACTTTCCTGGACGGCGCAGCAGTA
TACAGAACGGAAACAGGTGGCTGCCTGGCAGAATCCTCCGGCGGCAGCATAGCTGACGAT
GCGGACGTTGCAGCGGCAGGCTGCAGAAAAAACGCTCCAGTATATACGGCAACTGAAAAC
AGCCTAGAAACCAGCGAATTTAGCAAAACAGGGTTCCCAAAAGCGGGAGGAGTAGGCGAT
GCAAAAGACGCCGCCGCAGCAGCCAAATGTATTTTGTTCCAAAAAGGCGGCTCAGGGGCA
CAGGCCAAATTCTACCAGCACCAAAACAAGGTAACGCAAGTTGGTGGCTACCTGGAAATA
ACATCAGGACCAGTCAGCACAACGCTGGTGTTGAAAAGCCTAGCCAGCATAGCACAGGAC
GGTGTACACAAAAGCGGACAACTATTGGGAGAGATCTACACACCGCTTGCAACATTAAAC
AGTGAAGACACAACAGAAATCAAAACGACAGATGAAGGCGTAATAAAAAGCGCTGCAGCT
GCCAGTGCATTAGAAGCCGCCGTTCAGGAGGCTCTTAAAGCGGAATGTTCCGAAGACAAT
CAACAGAAGCTCAAAGAAGAAGCAGCAGACATCATCAAGGAGTTTGTGGGAAGCGAAAGT
CCAAAAGGCTCCAAGGCTTGGGAAAAACTAAAGTCGACAAAAGTGAAGGGCACCGAGACG
AAACCCGAAACAGAAAAAGACCTAAAAGACATTACTTACAACGCTAAACTGGTGTCAGCA
CTAAATTACTACACAAGCACTGCTGAAGGTAAGCTACAGGAAGCGGAGGCAAAACTAGCA
GCGGCGAAAGCTGCGGCTGGAAAAGTGCCAACAGCGCCTAAACCAGATGAATGCAAAAAT
GGCTGCAAAGAAATTACAGAACATGGAGAAAAGAAGTGCGCAGTGAATCCGAATTACACC
AAAAAACAGGTAGATGAAGCAGCAACAAAAATGATAAAACAAACACCACAGGAAGCAATT
CTTTTGCCATCAACAAGGCCCCTCTTTTGCTTGCATTTTTGCCTATGGGATAAAAACTGT
GTTAAACCTTTTTTTTGAGGTAAGTTTTAAAACCTGCCAATGTTTTTTATACTTCAACAC
TTTATTATGAAAATGTACAAATTGTTGAAAATTGCAAAACTTTTTTGAAATTTAAAAATT
TTGATATGA
>tev01395
ATGCAACCAGTACAGCATGGCGCCATATGCACGACAGTAAATCTATTTGCCCTCGTACTG
TTAACGAGATTAAACTGTCCTTCCGCGGCAAAACCAGACGCAGGGCTAAATGTCGCACAT
TTTTCAGCACTATGCAAAGCGGTTCGTGTAGCTAAGTCAATTCTGCCGACACCACCAGAT
GGTGCCAACCTGGACGAACTAAGCACAGTTGCAGCAGCAGTGGCGGTTTCCCTCTCGGAC
CACGCGGAAATTATGGCGCAAGCGCAAAAACACGAGACTAAAGAACAGGTTTTTCCAGCC
GGTTAAAGCGCGAACGCAACGTGTTCAGCGTATGGCTGGCCATTCTGTAAGCAAGGCGCC
GAATACCTCAAAACAAACAACAAACATTTTGAAATTCAAACGTGGCTTTCGGCAAATAAA
AGCCCAAGCAACGTCAGAAAGCTAAATACAACACTCGCTGCATTTCTGAAAACAATGGAA
GACAGAAAGAAAATTCAACTAGATCAGACGGTAAGAAAAATAAACGGACTTCTAAACGAC
GCACTCGAAGGAGAAGAAGCAGAAAAAAACAAGCATAAAACTCAGCGGGGCAACAGATCG
CGTAACAGCTTGCGGCAAAACTTCAGCTGGCAGAACAACTGCGGGCACACTAGCTGGAAA
ATCGCTAAAAACGGACATAATGGGCCTGTGTGCAATGGAACCAGCCGGCGACAATCAGCC
AGCCGTGTGCACCGCAACAAACCCAGAATTAAGCATCGGAAACACCGCCGTCGCGGACCT
CCAAAACGACTGGGCCAAGCTGAAGGCGGCCTGTGGCCCGGCAATACCTGAGGACGGCCT
AACAACAGGGCATATAACAAGCCTAACAGAGGACATAAGCCAACTGATCATGACGGGAAA
AGGCCAAAACAACAAGTACACAAATGTCTTGGGTGCACTAAACTCTGGGGGGAAACAACC
TGTGACGGCAAAGAGGCAGCAGCCTACGGCGCCTGTGTCATATATGAAACCGACCCCACC
ACAAAATCAGCAAAAAACCTCAAGCGGATGACAGCGCTAAAAGCCGCGGCGACAACATTG
GCTCAGCTTAACAAACAGAGGCAACAAGCAAAAAGCCTAGAAACAGCACTGGCGGCATTA
AACACAACACTGGCAAACATAGCGACAGGCGAAGAGCCGTTGAATCAGCAGAACATTCAG
CAAACAGATGCAGACGACAGCAGCAAACAGCTGGCTGCAAAAAGTCAAAAATGCAATGAA
GCAAAAGACGACCAAGAATCCTGTAAAAAACTAGAACACAAGGGGTGCGTTTTCAAAGAA
AATGGAGCCGAGGGTAAAAAGTGCACATTGAGTGAGGATGCCAAAAAGGAAGTACAACAA
GATAAATCTGGAAAAAAAGAAAGTGGGAAAACAAACAGAACAGGTAGCAATTCTTTTGTC
ATTAAGAAGGCCCCTCTTTTGCTTGCATTTTTGCTTCTAGTATAA
>tev01396
ATGTTAGCCCATACATTTCTTACCATTATTATCATCACTTTGAACGCGGAAGCTGCTGAT
TTAGCAGTTTCAGGCAAGGTTGCAAACGCCTGTGACGAAGCGGCATATGGACAGATCCTG
GCCAAACAGTTCACAGGCAAATTACAGACAGCTCGCCCTGCAGTCGACGAAATGACAACC
AAAGCGACGGCATGGCGGATTGCCGCAGCCACAGCCGCAACTCCGGGCGCGGCTAAGCCC
CGTCTTGTGCTCGCAGAGTTTTTCACCGCTAAAGCTAAAGCCTTGGCGGAGCAAATCAAG
CAGAAAGAGGCCGACCTGCAAAAAGCAGCTGACATACTCTACGCAAGGGCAGGAGCAACA
CTGGCCGCGCTGTATCTCAGACCGGCTACGGTACCGAAAAAAACGAAGGCAGCGGTTGCA
TCAGGGGACGCAATTATGGGAGCAACAACAGCGGAATGCACTATAACAGCGGACACGGCA
GCGGCCCCACCGGCTTGCCGGCCGAACGTTATCGGAGGCGAGAAGGTCGCCGAAGAAAGC
ACCCCATCAGCCGCCAGCGACACTATAAAGTTAATGCCAGAAAGCTACTTCAGGCCGCCG
GCCGCCACAATAAAAGCGTACGGTAAGGGGGACTGCGCAACAATCGCCAGCCTCGGCGAC
TACACGCAAAAGGACTGCGCTGACAACAGCAATGGCAGGCAAAGCCAGACAAATGTACTG
GCAGCTGACCTGACGTTCGATCATGCTAGGACAGCGACACCAGTAAAGCAGGCTGTGGCG
AAAGGAGCGAAGGGAGGGACGTTAAGCTGCGACGAACTGCCGGCACAGGACATAACAGCC
GTGCCAACAAATGAACAAGTGGCGGCGGCCATTTGCACAGGACTAACAACCAAACTAACG
CCCGGCATAGTACTAGACACAGAAAGCGGTGAAACTCTAGCTGCACTCGAAGAAATCCAA
ATGCTTGCGCGTCAGCTTTTATTCAGCCCAGAAGAGATACAGGCGATTCCAACCGGCCAG
CAAAGTTCAAAGATACAAGACAGGATAAAAACCGTTTTTGGCACAGACAACGTAGCATTC
AAACGAGACTACCTGACACCACTGACGAAACCAATAAGCTTCAACTTAGGGAACAAAAAA
GAAGATAAAAGCATAAAAGACATAGCATCTCAACCCGATTCTGAACAAATACTGGCACAC
TTTCTCAGTCAAGAATACCAGCGATACCAAGAGAAAACAAAATCCAGCGAAAATGCAGAT
CCTACTAAACAAGCAGACAAAGCAGAAATAACGGGAGAAAAGAAAGACGGGGATAATAAA
GCAACCACGACTGATTGCAAAGGCACTGAAGAGAAAGATTGTGACACGAAAAAGTGTGAT
TGGAACGCAGAAAAGAAAGAGTGCAAAGTGAAGGAGGGAGCGGCTGTTATTTCTGCTGTA
ATTAAGGCCCCTCTTTTGCTTAACTTTTTTGGTTTTAGTATAAAATACTTAAGATTTTTT
GAAACCAAT
>tev01409
ATGAAGCTGACAGTGGCAATAGTACGGCTTTGGTTGGTTATTGCCATAGCCACAACACTG
GGAAAGACCTCCCCAACAGTGCCGCAGGCCAACGCCAAAGTAACTGATTTCTGCACAATG
GACGACTACTACCTTGCAATCGCACATTAACTAAGAAAATGGCTAAAAACGGCAGCTCAA
GCATTTGAGCAAACAGAAGGCCAAAGAAGACTTTTGCAGCTAGCACGAGAAAGCAGAAAA
GGAACAAACACTGAGACAGCATATTATTTTCATTTCGGTGCTAGGAGAGGCCAAACAGAA
GGAGGCAGCGACAAAATTTCATAACGTTCTTGCCAAAATCGCAGAAATACAGGCCATTAC
CCAGAAAGTGGCAGAAAACACCACAACATACGTCCTGACAAAGCTAGAAACAACCGAAGA
AAACATTGTGCATGCCACTGATGCGGGTGCTGACACCAAACTAAAAAGTGGAAGCAAAGA
CCGGCGCTGTGCTGCGACAGCATCATTCAAGGGCGTGTACAAGACCACGTGTGCCACAGA
GGCAGGTACGCCGGCGGCCATCAAGGCCATAGCCCAACAGCTAGCACCGTCATCGACGCT
CAAACACCTTCCGCAGCTCAACGTCAAGCCTCTGGCAGAAAAAGTAATTTTGAAGTGTTA
GGCGATATGAGCACGGACTCACAATGGCGAACTGGCAGTGACAGCAAACATTGCGACCAA
AACGCAGGCGGTGCGCATGCACTGGCGAGTGCAACGGCAGGAGCGGCCGTAACGACGTTA
TCCAAATCCGGCGACCTAAACTACGAAGAACTCGACCTGTAAAGCCCACCAGACAAACTA
AGTAGCAACGATAACAAGCTAGGCCCCAACGAACGACGACTACAAATATCAGACCACGAG
CTAGCAACAACACTCAAAGCATCACTACAGGCGAAGTACACACTATCACAGCTAATACAG
GACTTAGACCTCAAAACAGCAGCACAACTTGCACCTGGAACAGTATTAGGAGGTTTTCTG
ACGCAGAATAAAAGCAAAGGAGAAGAACTCTCGGCAGACAAAGTTGCCAGCCTGATATTC
GGCACAGGCGACGGAACAGTAAACGACAAAATTTTAAAACCTCTAGAACAAGACTTACAT
TCGATTCCAACAAGTGGAACGCCCATGAAAGGCACAACAAAAGAAATTGCAGCAGGACCT
GACTTCGTCACGGCAATGGTTTACTATTACGCTAAAAACAGGATTCAGCAACAAACAATG
CAAGGTACACATCGAGGCAAAGGAGACGGAAAAACAGAACACACAGGAGAAAATAAAGAA
GGAGATAAAAAAACCCCAACTGAATGCACAGCCACAGAAGAGGATAAATGTGACACGAAA
AAGCGTAATTGGAACAAGGAAAAAATGAGTGCAAAGTCAATGAGGGAACTGTTATCATTG
CAGCTGTAACTAAAGCCCTTCTTTTTCTTGTATTTTTAG
>tev01446
ATGCAAAAATGGTTTTTACTCCTAAAAGCCACCGTCGGACTACTGGCAACAGCAGACAAA
GGACTTGGAGCCACAAGAGAAGCCAGAGGAAATAACCCGGCCTGTAAATCGCTTTGTGGC
TGCATAGCGCGGATACGAAAACGCCAGCAGCTTATAGAGAAGTTTTACAAAGATGCAATA
GCAGCCACGGCACAAAATGAAGTAGAACTGGCACGGCTGACAAGCGCCACGCTACAGGCC
GGACCAAACACAAAAAAATCACTAGCATCCGTTCTGGCGTCAGCGGCAGAAATTTTCACC
AAATGTCAAAACGAAGTAACGGCAGCCACCGACCCCGTCCAGGAAGCGATAGAAACGGGC
ACTACGGCTATACAGCAACTTCAAGCCAGATATAACCTCGTCGGCGAAACGCGAAGCTTC
AAAGTGACGTCACAAGCGAGCAACCACTGGTCTAAAGCACCGGACGTTAACAAGTTGCAC
GAGCTAGTAACGAAACAATGCCCCACAGCCGACGAACTAGAAGACAAAATTGCCGTCACC
GAAGCAAACATTACAACGCAACCGGCCATCCCAGCTACACCTTTCACAATAGCGACCAAA
GCAACCTGCACGTACAGAACTCAAGGCGACAGCTGCCACAACCAACAGACGACACAAGGC
GGCTACTGGCAACTCAAATTAACGGGAGAAGAAGCGCAGCAGGTTAGTGCCATAGATAGC
TGGCCACAAACAACAACCCTTTACAAGATCATTGGCGTCGCAGACGGCAAGCTAGATACA
GCGGCTCTAGCGACCCTCAACTCCAAGCTAAACGAGGCAGAAATCATTGTAACTGACGAT
GCCTGCCGCAAGCAAATTAAATCCTACAATGATATAGCAGAACAACCAGTATTCAAACTG
ATGCTAATCAAAGCAATATTAGGCAAGTATGAAGCCGAAAAAGAAACTGACGCCACGCCC
AATGAAATCACCCAAGCAATAACAGCGACATATGGCGCAAACGGCGGAGAATTCGACAAG
AAGGTGTTTCAGCTCATTGGGGCACAAGAAGCAAGCTACAGCGGTGGAAATAAAAAAACG
CCGGCAACACTAAGCAAGCTCACCACTGTCCGACAACTTGGTGACACGATGGCGAGAATA
ATGATTAGGAACGTTAGAAGTGAAGACAAAAAAATTAAGCAGAACGTTGATGAAACACGG
AAAAATGCTTGCAGTGACAGAAAGGGAGAAGAATGCGAAGGAGAATGCGATTGGGATAAG
GAAAAAGAGACTTTCACGCCAAAGAAGAAAGGAGATGGAGAAAACAAAGATAAAGAGGAC
AAGAAAGAGGAGAAATGTGCAGAAAAGCAACAAGGAGAATTCGAGAAGGATACTGGCTGC
AAATGGAAGGGTGAAGCTTGCAAAGATTACAGTTCTCTTGTCAATAAGAAATTGGATCTG
AGTATTGCTGCTGCTTTAATGAGTTTAGTATGA
>tev01447
ATGTCTACAGTCTTATTAGCCACGGCACTGACAGCTGTAATTTTACGAGAGAAAGCCGAC
GGCACAAAAGGAAACGGCCTGAAGCAGAGCGCGTGGCAGCCACTCTGTAAAATATCAGAA
GAACTGAACAAAGTAGGACCTAACGCGGCCGCACGCTTAAGCAAGATCGCAACCACGGCC
GAAGACCAAAGCAATACGGCGGACAGGCTGACGGCTTTTGCTATGCTGACGACAGACGTC
AACGAAGCGAAAAAAGCTGTAGCATTAGCCGGCCTCTTCAGGCAGCTGGCCGCTGAGAAC
CTACAATCGCTCAGCGGTCAGCGAGCGACGAAAACGGCCATCAGCGCCGTAGCAGAAAAC
AGCTACAACAAAGGACGAATAGATGAAGCACTAACCCTACTGAGCCTAGCAAAAAACGGA
GGGAACGGATGTCTAGTGCAAGCAAGCGACAATAACGTAGCAACAGTGGCCGGTAACGCA
ATAGGCGGCGTACAGTGCAGCCGAAAACTGACGCCACCGGCAACAACAGGCTACGCCGAC
TACGACAACATCATCGGACCTCAGGGCTGGTTAACAAAGCACGCAACAACGGCGAACACA
GACCTATCCGACACTACGTGGAATAAACAGTGCGTACCACTAAAGACACACACCAACGGC
TTAGCGGCCGGCGACATAGGCGCGGAACTGCCACTAACTCACGGACTGCTAACAGTTATC
AATAGCGACAGCGGGATCAAAACAGTAACAGTCACAAAAGGCGAAACTACAAGAACCAGC
AGAGGCAACCAATGGCAATCAGCTTACCATGGCCTAAAGGAAATAGAAGCACTAGAGAGT
GCTATAGCGACTAATGCAACAGAGAATGCAGAAAACCAGGGTGCACTCCAAGAGGTCATC
AACCGCGCAGACACCAATAAGGACGAACTACCGGCCAGCAAACCTGCAAACTTGGTACTA
ACTTTATTCCCAAAACCAGCACACGACAACATAGCAAAATTTATAGGCGCGGTAGAAGAA
ACAAAACTAACAACCAAAATAGCAGGCATCAAACCGGAAACAAAGCTCAGAGACGTTCTG
CCGGGGACGCAAATAAGCGCGCTAACAGCCGCTCTACTGCTACAGATGCGACAAAATATT
AAAAACCTAAAAAAGCAACAAAAAAACAACGCCAGAGCAGACAACCATGCAAATGCATAC
ATTTGCGCTAAAATTGATGACCGAAAAGCATGCAAAGACAAACCTTATTGCAGTTATAAC
GAAACAAAACCGACACAAATAAAAAGTGCCAATTCAATGAAACAAAGGCCTCTAAAAGTG
GAGTACCTGTAGCCCAAGCTCAAACTACAGGAACAGAAACAACAACTGATAAATGCAAAG
ATAAGAAAAAGGATGACTGCAAAAATCCGGATTGCAAATGGGAGAATAATGCTTGCAAAG
ATTCTAGTTTTCTCGCAAGTAAGGAATATGCTCTGA
>tev01450
ATGGCAACGGCTCGATACACTCTACTCGCGGCTACACTGTTGATAAAGATAACCTGGAAG
ATTGTCATCGCGCGGACATCGAAGCACGCGGCACTAGCAGCAACATTTAGCAACTTATGT
ACGCAAACAGGGGAATTGAAGTCCGCTCACGAGTTTGCCGCAAGCAAACTAAGCCAAGGG
GTCAAAGAGATAAAAGCCCTAAACAAAATTTACAGACAGGTGAGCGCATATGCACTGCAG
CAAGGACCAACAGCTGACGGAAGGCTAGCTTTTGCAGTGAGTGCGAGCGCTGAGAAACTA
ATCAGTCTAAAACGGCAGGAATACGATACCTTAGTGGCCAAGGCACTGACAGCAACTGCG
AAAGCGGCACTGGCCGCAGGGCACGCGACAGAGTTCCTAGAAATAATGTCACAGGCGTCC
ACGGGAACGAAGACGAACGGCGGCTGCATACTAGACAACGATGCCAGCGGCGGCGGCGCC
GGAGTTTGGTCAGGCCTTCAAGGAGCCACAGCTGGCTGCAAGTCAACGGAACTAAAAGAA
GTAACCGAGCTAACAACGGCAGCGGCAGCGAGGCCCGATTTCGCAAAAGTGGCCAGCGCT
GAAGACGCAGGGGCGGCAACACACAGTCAAACAGGCTGCAGGTTGCTCGGCAACCCGTCA
ACGCATGGCGATACACCAGGCAATGTGGCTGTAACAGGAAACAATATACTATACGCAGCT
GGAGCTGTGCTGGTAGATAACACGGCCGCTGTCAAAGTACAGGGCATGGAAAGCTTACAG
ACCGGCTCTGACCAGGCCCGCTGGCACGAGGCAGAACAAGCACTAGCAGGCCTCGATAGC
CCTTCATTCGGCATGGAAGGCGAAGCGGATACGACGCTGTACAACCACCTCCTCGCAGAT
GATGATTTCTTACAAGCAGCACTCCAGCTCCTTACAAATGAATCTAAAAAAGGAACGGCA
ATAAAAAACACACCAGCAGATTTGAATAAGATAAAAGACAAGATAGGTACATCTGCTGCG
CTATTTACCAAACCCTATTTACACGACATCCGCGAAAGCACCATCGACGATAACACCGAG
TGGGGAATCAAACTTACAGGCAAGAAACTAAGCAACCTAGACAGTAACGAGCAATATGCT
AAGTTGCTTCAATACTACAATAGCCGACCACAACCCGATGTTGCAGAAACCACATGCCAA
CAAGAAACTGCGACACCAAAGGATGATGCTGCAAACCAAAAAATATGCGAAAAGTTTCAC
GACAAGCCAAAGGAATGACCCCATAAGACGTGCACTTATGTTACAAAAGCAAAGAAATGC
AATCCAATAAAACCAGTGGAGGGAGCAGCAACACCAGGAAAAGAGGAAGGAGCTGCAGAT
AAAAAAGAAGAGAAATGCAAAGGGAAATTGGAACCCGAATGCACCAAGGCTCCGGATTTC
AAATGGGATGGAAAGGAGTGCAAAGATTCCAGTGTTTTTTGTAAAGAAATTTCCCTGGTG
ACGCCGGCTGCCTCATCGTGGTTTCAGGGTCCAGTACAGCAAACAAAAAGAAGACAAGTG
CTCACGTCGTACCAGGACTGGCAGCATTGTAGCGGACAACGGGCTTTCGGCAACTAG
>tev01456
ATGCCTGTTTCCAGCGGACTTTTGGGATTAGCTCTAGCTGTGCTAGCTCTAAGAGCAAGC
AGAGAGACAGAGGCGTCAGGGCACGCAACATTGCTAACCAAGGTGACTTCGGCGTGCTCA
GAGACAAGATTTCTAATGGCGGTGCGGCAGCATTTTTCGGGGAAGCTAGCAGCAGCACAA
CAGTCGGCCAAGGATCTAGCCAATGACCTGGCGCTAATCGACTTGGTAAAAGCTAAGACG
CCAACAGGAGACGGGCACCGGAAGCTTTCAGCGCTAGCGGCCCTAGCGCCGACGAGACTT
CAAAGCGCGGTATCCGAACTTACGAGTAAAACAGGCGAGTGGCAAAAGACACTGGAGATG
ATAGACAGGAGACGCGGCCAACTAGCAGCGCTAAAGCAAATCGACTTATTTAAGGCGCCA
ACGCACTCGGGCACAGCCACTGCAGGCACGTCCGGCACCTTTGGCGGCGGCAACAGTAAC
GGTGCGTGCATCGTAAAATTCGCGGCATCGACCGTAGACAAGCAGGCATGCGACGCCGAA
ACAAAAGGATCAGCAGAACTGGACGAGGCGGCGACGCACCTAGATGACTTTGAAACTCTA
ACATTAGTTCACGACGATAACTTCAAGCGGCCCGAGCTAGCAGTCAAAGCGGTGTGCAAG
GGCACTGTAAGCAGCGCGGGCGCGAGCACAAGCGAATCCGCATCCGGCACAACAACAACA
AGCAACAACGAAAACAACGCCGTGGGAGTCGAAAGCGTAACACCATCAAAACCGAGCACA
ACAACAGACAAACAGGCGCGGTATACAAAAGCAGGACAGGGCAGGACCTGCGAGCCAACA
ACCGGCAAAGACACAGCTCTCACAGTTACAGCGGGCCTGCTCGCGGCACAGCTGTGCCAC
GGCAATGCTCAGAAAGCCCAAAACGAAAAGCCAGTGAGCACAGAAAAGGTGAATGACTTG
GCAAATGACGCGGCGATGCAGGCCATCGTTATAGCACTAAATCCAGAAAAATACAGCCCA
GACAAAGCTGTATCTGACACGCTCAAAGCGGTAAAGGACTTTCTAGGCGAATCAACAGAA
ACAGTTGAAGTCGTTTTTCTAAAAGCAGCCGCAGACCAAACACAGCAATACAAAATAGCA
GGAGAAGAAACCTCCGAGACACTAGCTGCTCTCGCCAAAAAACCATCAGCAGGACCAACG
GAAGCGGTGCTGTATGCAAAGTATCAGGGGGCCGTCAACTGCAGGAAGCCTTCTGAAGAA
GCAATCACAGCGAAGCCCAAATGCTCAGAAAAAATCAAGAAAGAAGAATGTAATGATCCT
TGCAAATGGGCAGGAACAGATAAAAATGGAAAGTGCAAAACTAAAGGGGAAAAAGAGGAA
GTGCAAGTAGAGAATGATGCAAAAACCACAAACACCACAGGAAGCAATTCATTTGTCATT
AACAAAGCGCCTCTTTTGCTTGAAGTTTTGCTTTTTTAA
>tev01498
ATGCTGTTCCAACTAATGTTAGCAGGAACAGTTCTAATCTTGCTTCGGCCCTCTACCACA
CGGTTAGCAGCAGCCGACAACTGTTCGGACATTAATGACGCCCATAAGTATGCAGCAGAG
CTAATAAAGGCGACAACCTGCGGATATAGACAACAAAAAACAGCCCAAACCATGCTGCAT
CAGCTACAGGTTTATACAGCCTTAACAAACGATGCTCAAATGCGAAGGACGTTAGTGCCG
CTAAGCTTACTACTTTCTGCGTGCGCAGCAACGGAAACCGACGCGGCAGCAGCGCTGGAA
AACCAAGCCCAGAGGCACATACTAAACATAGCCCAAGCACTAGGTACACAGTCGTCACTA
ACCGCAGTTGCAGCCGCCGAAATCGCCGGCGAAGCAAGCGACGCACACAGCGGCAACGCA
GCATACAAAAAAATCAAACTTGACAGGCACCGAAGCTATCGAAACAAGGTACTGCCCGCT
AGGCGAGCTAGTAGCCAAGTCCACCATCGAAGGCGCGCAAGAAGCGTTAAGCAAGTGGAC
GCTGGACTTGAAGAAGGTCCAGCAAATAACCACGACAGCTCAAAACGGAGCAGCAACTGC
CATGTGCTGCATTGGCAATGCAGGATCGGCGTGCAACACAGGCGCCACAACGCACATAAG
CATCAATGCACACAAACTATTCGAAACAGCGGCGCAGGAGACCACAACAGGCGGCTAACA
AAAGACAACGGACAAACCAAGACGTGGCTAGCACCGACGGCGACGGCTGCAGACGCAGTA
GCCGAAGCGGAACGACTTTTAGACACTATGAGGAGGACACAGATTCAACAAGGGCCAACA
TGCAGACCATACAATAACCCACAAAAAGCCTTCAAAGACGCAGTAAGGTTGCATATTTTA
AACAAGCCCTTTAAAGAACAGCTCAGCCAAACGGAAGAAACAGAGGTCGCAGACACAATC
AAACGAATCTACGGTAAAGATGAAAGCGAATTCGCAAGCAAAATATGGGACACAATTGGA
ACGACCAAAGTTCACCTGCAACTCGACAAAAAGGACACAGCGGTAGAGCTTAAGACACTA
TCCAGCTTACAGCAGCTCGCGACAGCATACGCCATTGCAGCGGCGACCACAAAGGCACAG
GAAGAAGCTGACAAAGACTGTCAAAAGAACTCTTCTGAAGTCTCAGAGAAAACAACAACA
AGCTGCAACAATAAAAATAAAGACGAGTGCGACAAAGATGATAAATGCCAGTGGAAAGGC
ACTGGTGTAAAAGGGGAGTGCAAAGCTAAAGGTGGGGAAGACGGAGTGAAAGCGGAAGGA
AAAGATAGCAAAACCGCAAACACCACAGGAAGCAGCTCTTTTGTCATGGGAGTACCTATT
TTGATTGTAGTGTTTCTTGTAGAGTGA
>tev01503
ATGCTGAAGTATTTAAAAGTCTTCATGCTCGTAGTAGGGGCGGCGCATGCCAACCTTGCG
GAGAACAACGCCGGCGACGAGATGGCGGTCGCAGCAACGAGCTTATGCGAAGAAGCTGCG
TATCTCGCCGGCCTCAGCCAGCACCTCAAGCAAAAGAAAAAAGCCAAGCGACGGGAAACA
GAAACAAATAAGAAGTTGGCAGGAAAGTGGCGGCTAGCGGCGGCGACAAGTAGCGACAAC
AGAAAGCGCTGTCTTTACATGGCGCTTGTGCACCATACTGATCAGCAGGCAACTGCAGAC
ATGACACGACTTCAGCGGGAGACAGATGACATTGATGCCGCACTGGAAATAGTCGATCAG
CAACTGGGCGCAATAACGGCGACCTTAAGATTCGCACAACTCAAATTTGACGACGGCGGC
GCAAAACAAGGAGGATCAGAAGCAACCGCCCGGACATTCAGGCTTGACGCCAGCGACGGC
GGTACGCCGCTTTGTAAGCCACCAACAGAGATCAGGAAAATAGCCAACAAAAATAAGGAA
CCATCCTTCGACAAGCTTCACACGATAAAGACCACCAACCTCGAGGAGCTGACGAAAATC
ATAAAAGGAACAAAGACGACTATAGGAGGACTGAGCGGCTGCACAAAACACAGCGACTTC
GACAAAACTTTCGTAACCACGATGGGCAGCTGCACCTACAACAACGGCGGCACGCTTACG
GGCGGACTAGAGCGACCGACAACTACCTACCACGGTACAAAGAAACAACTTTTCGAAGGC
AATGCACGGAGCGGCCCATGCCTCGAAAAACAACTAACGCAGGCGGACAACAAAAACAGA
GAAAAAGACATAAGCTATCTGCTCTGCAAAGCGCTGCAAGCAACAGATTCGGCCACAAAA
CCTTTTTCTCACCTTAGCGGTTCGCAGCTACAAGCTGAACCAGCGGTATTGCTTTCAATA
CGTAATTGTGAAGAAAAATTCTCCACAAGCACAACAAAGGACGGTTTGTCCGCAAACACA
GAACTCAAAGAATATGTCAAAAGTGCATTTGTCGACGCCCCGAAGAGCCTAAAACCACCA
GTACGCACTGAACAAAAAATCGAAGCCACAAAGAGCGTGGAAGAACTAGCTGGAACCGTC
GACGCAGCCGCAGCAGCACATGCCGAAGGAGAAAGAATTAAAAAGGAAATCGAAGCAGGA
AAAAAAGTGCACTACTTCCCGCAGGTGGATCCAGCAAAGGAAGAAAAATGCAAGAAAGAA
AAAGACGAAACTAAATGCAACAACAAGGATGGGTGTGAATTCAAAGATGGGGAGTGCAAA
GGCAAAGTAACCACAGCAGCAACAACAGGGACAGATGGCAAAACCACAAACACCACAGGA
AGCAATTCTTTTACAATTAAGAAAGCCCCTCTTTTTCTCGCAGTTTTTCTTATATAG
>tev01496
ATGCAGCGCCTAGCCACAGCAGTATTGTTTGTCCTACCATTTCTTTACAGCACAGAGCAG
GCTGTTGGCTTGACAGAAGCTAATGCGCCGTGCAAAAAAGCCTGCGGCTGCAAATCAAGG
CTGCTTAACCGCTTAGAGCTTTACACAAGCAAGTACACCGATAGCATAAACAATGAGCGC
GCAAATAGCGAAACCCACTCAAAAATCGTCGCTGCAGCGCTGGCGGCCGACCCTTTAATG
AGGAAGAAGATCTTACCTTTACTAGGGGCAGAGACAGACATTCTTGATATTTGTCTGGAG
AACTGGCAACAGCGATGCCCCTTGTGCAAGCAGCAATATCAAAAGTCTAAGAAGCGGCCG
GAGTCTACAATACACTCCACAAGCTGGAAAGTGGTCTCGGCGGAGCAAAATTTTAATTTG
GAGGTAGCGACCTCCAGGGCAGAAAAGCAAAATTCGCAACAACAATCCTGGGCAAAATCG
GAATTTAAGACTGCCCAAAACAAGATGGCACCGAGAGACAAACCAATAGACTTATAACAC
GAAGAAAACGAACACAAGCAGGCAAAGCTCATAAAACACAGCCATCTAGACGTTACTTGC
GCTTAGGGAGGAGCGCAAACCAGAAGCTGCCATACAAGCCCGGTGGATCAGCACACACAC
CTAACACTCGGTTTAACCTTTAGTGGCTCGAACAAAGACGACAGCAACACCTGGAACACG
GCAACGAACACGAAAAAAACGATACACAGCAACAACGCAGATTTTATCGGAGACAACGCA
ACTGCCGCGCACGGTGCGCTCAAGGCAATACGCACAGCAGGAGCCACAACGTCGTGCAGT
TTTCTCATAACAGATTTCAATGCTGTCAGATCTAGCCCCAAATTCAAGTTAATGGTAATC
AAGGCATTGCTGAACAAACCACAAGCGGAGAAGGAAAGTGACGCAACACCCGCCGAAGTA
ACTGAGGCGATTAACACTGCCTACGGCAGGGAAGGCGCCGACTACAAGACCAAAACATGG
AAAGATATAGGTTCAACTCGAATTCCCAAAGCAGATCCGTCAGGGGAAAAAACAGACACA
ATCGACAAGCTCTCAAGCTTGCCACTATGGGCCGACGCAATAGCACGAATCCTCCTACAA
CAAACGGCAAAGCAAGAGGAACAATCAATAAAAACCTCCAGCGACGAAACAACAAACAAA
GAATGCGACAAACACACTGCTAAAACCGAAGGAGAATGCACAAAACTTGGATGTGACGAT
GACGCCGAAAATAAGAAGTGCAAACCTAAAGATGGCGAAGGACAGACAAACACAGCAGCA
GGAAAAAGAGATAGAGCTGCGGGAGAAACTGAATGTGCAAAGTACGGAACTGAGAGAACT
AAATGCGAAGCTAACAAAAGCTGCAGATGGGAAACCGAAATTTTTAAAAATAAACTTTTC
TTTAATAAAATTTGCTTTGATTTCTTTTTCCTTTGTTATTTTGGTGTAATTCTAACATTT
AAAGATGTTGTTGCTCAATTCTCTAAATTCTATAAAATTTATGAAATTTTACACTTTTGT
AACGCTTTTTCGAAACGTCAAAATTTTAAAAACATAAAAATATAA
>tev01505
GACCTTGACGACACCATTTCCACACTACAGCAGCTGCTAATGACGGAGGGCGCCAACAAC
AAGGCTATCCGACAACTTGCAAGGCTGGCGAACAAAAACAAACTTGCCATCTTAAGCGAA
CTACCACAGCTGGCTAAACAAGCGGCGGAGGCCGCGGCAACATGCGCAAACCTGGCAGGC
CGAACGGAGGAATTCGTCAAAATTTTCTACAAAGCGCACGAGGATCAATCGAACACCTGC
ATCGAAAAAGGCGGCGGCCCCAGGGCGCACACAGACCTCACTTGCTTTAAAGGCAACGGC
GTCCTGAAAGACCTCCATCTACGGATACACAGCCAGGTACCGGACATAAACAACAAATAT
TTAGCCATAGCAAACTTGGGATCGGGCTTACAGCACGGTGCCAATAACAACTGCAACCTC
ATGGACGGCACTTCAGCCTCAAATGTATACACGGCGACACAGAACAACAACCTCGGAATC
GACTATGGGAACGGGATGCTAACAACAAACACTGCAGACCCCTCCGGCTCGGCCATAAAC
TGGGAACCAAAAGGCAAATCCTCAATAACGGAAGGAAAATTCGCCAGTTGCCAAACAACG
CTCAGCAAGATAACGGGCAAACCGGCAGCAGCAACTATGGCGTCGAGCGAGCAACTACTA
AAATTAAATCTAGAAGTGCCTGACACCATTGAGTCGATAACCATCGCATCTGAAGAATTC
GGCCCCCAAGACCCCAAAACGGCCATAACAATACAGAAACCGCAACTAAACGCCATACAA
GCAGCTATAAAAGCACTAAAAAGCAAAACAGGACAGCAAGCAGCACCGGCGGCCGACCCA
AACGCGGCTTTCTTCAAACGGGTGGCGGAGATAAACTGGACTGCTTGCGAAGTTGGAGCA
AAGCCTAACCCCAAAGAGAATTGTGAAGTCACTAAGACAGAACCACCAAAGTGCAACGAC
AAGGAACAGGGAGACTGCGGCAAAAAGGCTGGCTGCGAATGGAAAAACAGCACTTGCAAA
CTCACTGAGGGCGAACAAAAAGAGACAGAAAGAGCAAAACAAGAAGCAGGAAAAGATGGA
AAAACTGATTCCAAGTGCACAGGGAAAGAACAAAAAGACTGCAAATCTCCGGACTGCAAA
TGGGAAGGAAAGTGTCAGGATTTCAGTTCTCTCGTAAACAAGCAATTCGCCCTCAGTGTT
CTCGTAAACAAGCAATTCGCCCTCAGTGTGGTTTCTGCTGCATTTGTGGCCTTGCTTTTT
TAA
>tev01510
ATGAAGGCTTTGCTGGCAATCGCGGCCGCCTTAACATGTCGTCTAACCGGTGGAGATGAA
AGCGCAGACGGCGGTGGCTTATCAGCAAAGAGCCTAGCAACGTTGTGCGACTTGGGTGGC
GACTTAAAACAAGCAGCCTACATAATGTCGACCAAACTTAAAGCACACGACGCTGCTACC
CAAATACACCTGAAAAAGTTGCGGATTCTGGACACCCTTGAAGCGTGTACAAACATCGAG
CACAGGATCAAGACTACCCTTGCGCGGCTGATGTTAGCGGATTATATACAGCATACAACA
GCTCGCAACGCAGCGGCGGAAACTGCGGTCGGAGCTGCAGCAGAATCAGCATACTGGCCT
GGCCGGCTTGACGAACTGGTAGCCATAGCAAAACAAAGCACGACAGCAAAAGCCGATGGA
GTATCGGAGTCGATTTGCTTAGCAAACGTCGAGCCAGGACAAACAACGGCGCACGGAATC
AAGCACGACGACGACTTGGCAACAGCAGGACTGCAAGGCTGCAAGAACACGCAATCTACG
ACACAGAAAACGGCAACCGCGATAAACATCCAAGAACGCCTAAATGCGATAGGCAAAAAA
AACGGCATCTACGCGACATTTCCAGCAAACCCAGGCTGTATCTTAACCAAAAAAAGCACG
GCGCACTACTATAAGACCCTCACCGGGCCAGCCACGCTAACTTTTGCAGGTGGAAGCATC
CAACTGACGGCACAAAGCGGCAACGCGGCACCCACACAGCAAAGCCTCGGCGTAACCCAG
ACAGGCGACACATACAGCACAGCAGCAGGCACTGGAATCAAAGAAGCCACGGACGCCGCC
AGTCGAGGAATAAGTGCTAGCAATATAGACGGCCCTAAAACAGAGGCCCTTTTAGCAGAC
GGAGCATGGGAAACAGCGAAAAACAACAAACTGTTGCAAGAAGCACTAAACCCCCATGAG
GACGTTAGTAGCAAATACAACGAAGGCCTTCCAGAAAGCTCCAAGCCACTGTACAGCGAG
ATCAGCAAACTCCACAAGAAGCTCGGGACGACGCTAGAGGCACTCGAAGCGAGTGGAGAC
TTTGAAACAAAGCTCAGGGCAAAATTCAGCGGCAAAAAAACATGCAAACAACCGACCATC
GAAGTATCAGCTGCAACCGGCTGCAAGCAGTACTACACAAACACAACCTGTACAGCAGAC
AATAACTGCAAATAGGATAGCACGACAGGAGATAAAGGAGAACATAGCAAACCTAAAGAT
AGAGAAGAACAGACAAACACAGCAGGTGGAACAGAGGGAGCTGCAGCAACAGAAAACCAT
AATTGTGGCCAAAATACGGATACAGAGAAATGCGCCAAGGATTCAGGCAAACCGAAAGAG
GGCAAAAATCTGTTTGTTCTTGGATAAAAGGAAAGTGCCAGGATTACAGTATACAAATAA
ATAACAAATTTGCTCTTATTTCTGCTGCTTTTGATGGTTTGGAAGCAATTAAAAATTTTT
AAGGATTCTAAGTATTTTTGTTCAATTTTATGA
>tev01513
ATGCCTAGCATAAGCAATTCCAGGAAAAGGCACCAACAATCACCCGTTAAAGACAACAAC
ATGGAAAAACCTTTGCGATGTCTATGCGGCATTCAAGGACAGAATGGCCGGTACCAAACT
AGCTCAACAGAGTCACAGGAAGCTTTCACTGGACCTGGGGCTACAACAAACACGTACACA
GATTCTGCACCAATCAACTTCCGATGCCCAAGCAAGACGCCGATTCGCCGTCCTCGCCTC
CTACCTGAGCTTCGAAGCAGCGGCAGCCCGAAAACACACAGAAGGTAAAACATAACCCGC
ATTTTGGAATAACCTCGAAAATGCTGCAGAACTTCTAGGTCAAATCAAAGAATTTCTAAC
CATAGCAGCGGGCCCGAGGCAAACTTCGACCAACTGGTGCATCACAACAAACGACGGCAG
CGAGGCAACCTCCTAAAGCAAGGTTTAACTGAGCTAGGCCAAGCTCATGGCGGTTGCAAA
GCACTAATCGGTCAGACGCCAGACGGCCTAGCGGACTCCGATGTAATCGACAATCAAGGC
CTAAAAAAATACGCATCGGAGGCTTCAGCGCAAACATCGGCCGCCGAAACAGGGTGAAAG
CTCCTGACGCTCGCCGACAACAACGGCTACGTCGCCGGCACTAGCCTTGGGGCCGGAGTC
GAAGTAGCGGGCGGGATTTTAAAGATCACACCAACGACAACAAACGAACAGAAAATGAAC
GACCTTGCGGCGAATCCGGGCTCAGGAACTAAGGCATTCATCGCAGAAGCGTGGAAAGGA
TTTTCAAGACCCGAGGACCCAGTAGCGGCCTACGCTAACAAAGCTATTTCAGCCCTAAAA
AGTGAACAGCACTTCAAGCTAGCTTTCCGGATCGTCTACGGCGTCGCGCCTGAAACATCG
GAAAACCAGCTACAAGATCAAATAGACACAGTGTTCGGTAAAGACCCAGCAAATTTCACA
AACAACAACTGGAAGTTAGTCGACGAATATACACTGCACAAAGAAACAGCCGGTAAACCG
GCCGGAACGCAGCTGAAAGAAATCAAAGAGCCCGCCGTCCTGGAGCAAATCCTTTCTGAA
ACATTGCACGACCGCGAAGTGAGGGAACAAAAACAACAGGCAGAGTTTCTAGAAGTAAAG
CGGAAACTCCAAGCCCAAAACAAATCGGAAACTGCCAAAGAAGCAGCCGAAGCAAAGTGC
AATAAGATTGACAAAGATACAGAATGCAAAACGCCATGCAAGTGGAACGCCGAAGCAAAA
GATGACAAGAAAAAGTGTACATTGAGTGAGGAAGGCAAAAATAAAGCAGAAAAAAGCAAA
CCAAGAAGGGAAAAATGCCAAAACCACAAACACCACAGGAAACAATTCATTTGTCATTAA

>tev01538
ATGAGCCCGTACAGAGGCGCCATTGCAACAGTAGCCGTCCTAATGCATCTTGCGGCCCCA
GCGCAGCAAGACAAAGGCGACGGCACACTAGGTGCGGCCGGCGATGAGGTCGATAGCACA
TGCAAAGAAGCAGATTTTTTCGCCGCAGCTGCCAAGGCCCTGACGTCCAAGCTAGCTTAA
GCCGACACAAAAATAACTCAAATAAGAACAGAACAGCAGCGGTACGAAATAGCAACACTA
GCCGCTCAAACGCCAGAAGAATCCGGAAAATACGCAGCACTAGTAGCTTATTTACACCAA
CGTGCCTCAGCGGCCATTGAGCTGTCACAACAAGCCAGGAATGCCGTCCAAGCGTTTGCA
GCAAAAGCAAATCGGTGGGCCGGCGCCCAAGCAGGCGCGGCAACAGCGGCGGCGGCGACG
TACGCATTAACTACGAACCCAGCGGGCGACGGCAGCGGAAGCACTTACTCAATACCGTTA
ACGGCCAGCGCCAAAGGCAACAATGCATGCCACAACGATGACATCAAGACAACAGCCATC
GGCGGAAAGAATATACAGCTCACAACACTGAAGAAACTACAGATTTCCAGCGAGGCACTA
ATACAAGCGCCCGTACAGACCTACACGATAGCACTACAAGGCTGCAACGACGCGACAGGC
AGCAACAGCTGCGGCAGCACAGCTAACATCTTCGGGACAAACGCAGCAGGCGGACAATAC
ATCGTACTGGGCGGCTCGGCAACCAGCAAATCAGCCAAAGTAAGCGCCGTCACACCAACA
GCGCGTCCGTACAACAGCAAAGCGCCGACATCGGTCTACAAAAACGACGATAAAACAAAT
GGCTGCAACACACCAGGAGACGACAGCGACAAGCTGATACCAACAGCAGCTTCTTTGGCG
TCGAGCCTATGCATCGCGCTACAAAAAGTAGCAGAGATAACAAAGATAAAAGCGAATCCA
ACAGGTTCCGACCTAGCAGCCGATGATGACTTCCTAAACACCGCGGTCAGTGCCATACCC
TCTCTCCAGCGATACATACAGCTAAGCAAAGAAGGGACAAAAAATACAGTTCAAGAGGCG
ATCAAGCAGGTATACGGCGACGGCGACGCAGCCATGGACACCAAGACAGTAGAACCCGCC
AATAGGCTTCATCTATACTACAATAATGATGGAAAAAAGGAAAAAACAACAGTTGCCGAT
GCTCTAAACACAGATATGGCACCAAACTCCTTGACATTCATGTGGTCGCTAAAAGTTTTG
ATTCAAAAGACCCACAAACAGGAAACTGGTACCAGAAAAGAAGAAAATTAATGCAGCGAA
AAAAAGGAAACTGATTGCAAAGGAGAATGCGAGTGGGAAAAGGAAAAAGAAACTTGCAAA
CCAAAAGAGAAAGGGGAGGCAGAAAACAAAGAAAAAACCGGAACCACAAACACCACAGGA
AGCAATTCTTTTGTCATTAACAAGGCCTCTCTTTTGCTTGCATTTTTGCTTCTGTCATAA

>tev01543
ATGATTCTGCCTAGAAGTACACGGGAAGCAGACGGTGAAGCACTGAAAACGGAAAAGAAG
GCGGAGATATGTGTGCTGAATACGGAAATCGCCAGGCTACCGAAACAAGTTGCGGCTTCA
CTCCGTAGTCGACTCATGGAAGAGAAAAAGCAGCAAGAGGAAGAGTTAAAGCTTTAAATA
TACGTACAGCAAAATATTGAAGCCAGAAAAATGATGCTTCAACTTCTAGCAGCGTTCGCA
GACAAAAGACGATCACAAATAGCTGACCTTGCCAACATTGCAACGACAGCTGTAAAAATA
GCGGGGACGTCAACATTCCTAAACGGTCATCTGTCGGAATTTATGACAATCGCAGCACAA
AGCGGCAACAACGGGCAAGATAACGTTGGATGCATTGCGAAAGACGGCACCAATAACATC
GACGATATCGCAGGCCTGGGACCCTGTGACCTCAACCAGGAGGCAATAGACGGAACGGGC
TCGGGCAAACAGACGCTCATCACGAAGACGGGCTTTGCAGGTCTGGGGAACTCCAAAGGC
AGAACAGGAGCGACTGCCTCAACAACAAAGTGCGCCCTGTTCGACGCTGACAACGCAGAT
GGCATGGCCAACAGCGCTCAAACAAAACGAAACCTAGCTTGTGCAGCAGGATACCTGACT
GTGACAACCAACAGGGCAACAGCGACCTACAAAGACCTAACAGGGTGGTCCTCGACCAAC
ACCAAAAACGCCCCAGAACCGTACACAAAGCTTTACCACGCTGTCAACGACCCGACAACA
GCCGAACTGTACGCCTACAGCCCAAAACCGGAACTAAAGCTCAGCGACGTCCAGGAATAA
GTACAAGCACGGAGACTATACCACATGCTTACCACAGGCGAAACAACCGAATACAAAGAA
ACCGATGCAGGAGCAGCTATCAAAAGTGCAATGGAACAAACATATGGATACGCCAGCAAA
TTCAAAAGCCAGATGTGGGAACAGATAGGCAAAGCCGAAGTTTACAAAGACCCATACGCA
AGCGGCAGCAAAGAAGACACACAACTCTCGACAATTAGTGACATTAACACCTTGAGAGTC
AACTTAACGTGCTATACAGCAAAAAGCCAGGCTGTGGCGGTTAAGAGGATAGAAAAGCTA
CAGCAGGAATTGAAGGCAGACCAATCACTTAAAAAAAGCTGCGATACACATAAAACAAAT
CAAAACTGCGGCAAAGCTAACTGTCATTGGACAAGTGCTACGGAGGATAAAGGCGACCAC
TGCAAACCCAAAGATGGAGAAGAGCCGAAAAGCCAAGGTACAGGAGATGGAGCTGCGGAA
ATAAATGACGAAGTCAAAAAGTTAAAGCGAGTGTAA
>tev01598
ATGACAGGTCCAACTTACACTGTGATCGTGGCGTTACTGCTAGCCAAAGCGTCGCGCCAC
GCACAGGAAGCATCGGAAGCGCTACAGACCGACAAGCTCCAACCTTCTTGCCAGTATTCA
ATTCAGGCCAAAGCCCAAGCCTAAGCACTGCAAAGCAGAATAAGCAACGCGCAGGCAGAT
CTCAAGGGATACTCCAAGCTGGCAAATGCTATGAAACTTGGAGCGCTAACAAGCGGCCCC
AATGTAATAGGTTTCACAACACGTAGCCTATACGCAGCTACAAATGTAGAAAACACCCGA
CAGCAAGTCGCAGCAAAAGCAGCCAATTACATCGTTAATGCAGCCAAAGCAACCCAGACA
GCCGGACACATAGATGGCTTTGTAAAAGTTTTGTGCACAACGACGGTGACACCAGGGACA
CATAGCACAAACACGTGTCTAGGACACTCAACAAACAGCGACGAAGTAAAGGCTTTAATC
GCCGGTTGCTTAGACGACAAATTTAAAGCAGCGACGGATACGCCAAAGCTGGCGACGCTG
CCGAAGGCCAACACAGGCAGCTACAGTTCCGACGACCTAACCGGCAGCCGGGGCTGCACC
CTGTTTACGGCACACAAAAACGTCTTCACAGGCACCACCCCCGCTAACGGCGTCGTTTCC
GGAGGTGGCATGTTTGCAACCCATTCGATACCAGCAGCTAACGATCAAACAAGACTCAAG
AAGCTGGCAGCCTCGACCACAACCGCAAAACACAAAGCAGCAGTCGCAGCAGTCGAAGCA
GCATCTCAAAGTTCAGCTCCCAACGCACAGACAACAATAACCGCCGTCGTAACACTGGTA
AATAAAGCAGAAAGCACCGGCGAATTAACAGACGCCCTAGGCAAGGTACTTAACAAAGAC
GAAGAAGTACCACCAACCAAGCTGAAAGGAATGCTCGAAATGGCATTCGGTCAAGACTTC
GAAAAAGACATCGGAAGAATGGCCGCAGTCCTTAAACAACTAAAGACTCCAAACGGAAAA
AATAAGCAACAAACTCCAGTCCTTGACTTAGGAGAGATACACTTAGACGTAGCCATAGCT
CAGAAACTGCAGACTAGAGCAGCTACAGAAAAGCAAGGAACAACCTGCATCGACGCTGTC
ACACACAGAAACCCAGAGGAAGTTTGTAACGAAATAGAAGAACAAGAGAAGTGAGACAAC
ACGCCAGGGTGCCATTATAACAAAACAAAAGAAGAGAAAAAGTGCACCTTAACAAAAGAA
GCAGCAAAAGCAACAACAGAGAAATTAGAAAGAAATGATGGGAAAATTGATTCAAAGTGC
TCCGACAAGAAAAAACAATATGACTGCAAAGATGGCTGCATATAAGACGAAAGAAAGCGC
AAGGATTACAGTTTTCTCTTTCATAAGAAAATGGCTCTGAGTATGTCTGCTGCTTTTGTG
AGTTTAGTAGCATTATATCATTTTAAGGTTTTTTTGCTCAGTTTTGTAAAAATTAGAAAA
ATTATAAAA
>tev01599
ATGGCAAACACGCAGCACAAACTCAAGCGAACAGCGATAGCTTGCCTTACGCTAGGCATA
ATCTCCCCATTTACAAAGGCGCAAGAAGCACCATCGGTTTCGGCGGTAACCGACCTCTGC
AGCGAACTAACCTTCACGGACGCACTGGCACAGCACTTCAATGCCAAATTGGCAAAGCTC
TCTAAAAACAGCTCAAAACTAGAAAGCTAACAGAGAGTGCTTTCACTGGCGGCAATGCAA
AAGCAAGGCAGCGCTGACGGTAAGGCTTACAACCTTCTGGCAGCGATCACAGGTGGCAAA
CTGAGATCCAACCTCGCAAAGATGGAGGCAGCTACAGCGCCTGTTGCGAAGCTACTAAAA
GAGCTGAACACAAGACGCGGCCAAATCCAAGCACTCAGGAAAATGACGGCGACCGGACAA
ACGGCGTACGAGTCAGCTGAAACAACTGACCCCGGCAGCAATTTGTTCAACTCGGCCGGG
CACCAATGCAAAGTTAAGTTCGGGCTAGGGCAAGGTAAGCCAGACGACTGCCCAAGCAGC
GGCAACAACATAGACAAGGCGAAGCAAGCAGCTGCAGAGATAAGGCAAATAAAACAATAC
CCTGGTATACCAGCAACGAAGTTAGCCTTACCGCAATTCGCAATTGACATAGTCAAAAAA
GGCTCGCCAGCCCATGCTTCGCACAAAACGGCGTTCGGCAACCAGGCTTGTGCAGAGCGG
GCAGCGAAAGAAGAAACCGCCGGAGTAGGCATATTCGCAGTAAAAGCGACGGAACCAACA
TACGAATGCAACGTTTATGTGGCATTATTAACTGGCAGCACATGCGCATCAGTCACCACT
GATGAAGACAAAAAAGAAATTACGAAAGCAAGACTAGCCAACCTGTTGAGCGTCGCAAGA
CAGCTAGACTTAGAACCAGAACCAGAACTGCCCATGCTTAAGGCAAGTGGCCTAGACTCC
GACGCCAAAATTGCCGAAGCAGCGCGGATAGCCGTGGGAAAAGCGGCGATGAAGGCAACC
GGGGACGAAAAAAAGAACACAGTAGATCAATTGCTAGGCGGTAAAGAGGCCTCGCTGAAA
GACAAGTTTTTCAACCCGCTTAAGAAAGCCGACTTAAATATTGCGTTGAACGAGCGCACA
ATTAAGAGCAACATCTAAACAGCCGCTGATGACGAACATTTTATTGCTGCTCTGACTTTT
TTGGCGGTTGCAGCAGAACAAAAGCACAACGGAGCGAACAAAGCGACGACAACACAAACT
GAAACAAAGGAAGAGGACTGCAAAACCAAGGGGAAAGATGAGTGCAGAAGCGAAAAGTGT
GAATTAAAAGGCAACAAATGCGTGGAAAAAGAGGGAGTGAAAGTGTAAACTGATGGAAAA
ACAAACATAAACACACCACAGGAAGCAATTCTTTTGTCATTAACAAGACCCCTCTTTTTC
TTGCAGTTTTGCTTTTAGTATAATACTTTTAAGAGTTTTTAGTAAAATATTTTTTTCTCC
AATATATGTTATTTTGCTATTTTTCTAAAATTCCTAATATTTAATATATTT
>tev01604
ATGAAGTCCGGCTGGGCGTCGGCTGTGTCGATGCGAATCCATCAGCAGAAACCAACGGCA
ATAGGACTTCTGATAAGCATCTGTGTTCTAAAGTGGCGGACTGAGGCGTTCAACACTGGT
TCAAAAGCAGTTAAAACTTTTCGCACGGAGATAACTTATGCCCAAGCGATACTACAGAAG
CTGAGTCAATGGAAAATAACATCAGCAACCGCCGCCAAGGAGCAGGAGTAGGAGCAGACG
ATACTGAAGCTATCAGCAGCTAGATACGCCAACACAGCTGAAGTCCCGGGATGCCAGGCA
CTAGCAGCATTGGCACGGCAAATAGCACAAAACACAGCCGCAGAAGCTCAGCGAGCAGCA
GAAAATATTGACGCGGCGCAGACACTGCTTTCGGCACGTGCAGCCGAACTCTCGATCGTC
GAAGCTTTGCGACAGGCGGACATTACGGCTGGCGCAAGCGGTAGCCGCACAGACAGCGAA
CTGGGCGTCCTCGCAGGCGGGCAGGAACAACACTGCACATCATCAGGGTCGATCACCCTA
GCAGACACAGTCGATTGCAGTACCGAAGAAAGCGGGATGAATACCGCTGCAGGTAGAGAG
CGAGCTGAATCAGCTGCAAACTCTAAAAATCCGGACACCTGCAAACCTAAGAACTGTTAC
CATAAACATCGTATGGAAGTGAAAGGCACTGTAAACGCTGCCGTTGGAAACTACGTAAAC
TTAGCAGGAGCCGCTGGCTGCGGTGCAAGTGGAGCTACCCCTGCGACCGAATCCGTAAAT
AACGGCTTCGCCACAAAATTAAGTATTCCTAAACCAACCTTCTCGGCGGCCGATCTCAAA
ATACAACCTGAAACCAGTACAGCTAGCCAACAGAAAGCGTCAGCAGATCTCTCAAATGTC
GCACTGCACACGGCGGACGCCAACCTGCGAAACGCTATGCAAAAAGCTGTGGCAGCAAAG
CCACAAATACAAAAAAAGGTATCCGAAAGGACACTGTCGGCGCTTATTAGTGAAACCGCA
ATCACCGATTTTGCGGAGAGACAAGCGATGGCGACCTCAAAGGCCAAAACTCAACCCCTA
AAACCAGCAGAGGTAGCCAAACTTCTCTTTGGCGTGGAGCAAACGGACGTCAAAGCAGTG
TTTATCGACAAACTTATCAAGGACGCGACGGAAATCGGAAGCGGCGACCAAAAAATAGAA
GGAACCACTGCGGATTTAAGCAAAAACAACTTCGCCAAGGCTGTGGCTTATTTTTATAGC
AAAAACATGAAAAAGGACAGCCAGTACAGCAGGAACAAGGCCTGAAGTAAGAGGAGAAAA
AGCAGATGCAGAAGAAAAAAACAGGTGTAAATAAAGATAGGGATAATAATGCCTAACCTG
TGTGCAGCAGCTTTCAAAACCACTAAGAAGGGTAAATGTGACAAAACAAAATGAGAATGG
AACAAAGAAAAAAGTGAGTGCAAAGTCAAAGAGGGCGCGGTTATTATTTTTGATGTAATG
AAGGTTCCTCTTTTGGAAGTTTGCAAAAGCAATGGTCCACCACCACCACTTTCCTTGTTA
TTCATTCTTTACTTTATATATGCGTAGAAAAACTATTACTGAGGAAAGTTTTTAGAAGGT
AA
>tev01613
ATGGCAACAATACAAACCGGACAGGCTGACCGAACCGACAATACAGCGCACGACGCAAAC
AACGCAGTCAAAGACTTTTGTACAGCTCGGGCCTACACGGAGGCGATAATAGGGCAGTTA
CAAAACTGGGTAACCGACGCAACAAGCAGTGCAAAAAATCTCGCTGCAGAAGCACAAATA
CTAGCAGCAGCAGCAGCAGCAAACCTCAACAAGGCTAAAGCCAAGGCATACATTTTGCTC
TCAGCGATCGCGGAAGAGAAGGCCAAGGAAGCGGCAGCAATAGCAGCCAGCACAAGCGCG
ACAGCGGTACAAGCAATAGCAGCGATAGCCCAACGCCAAGGAGAAGCAGCTGCGCACTAC
GCAACGGCAAAACAAATCACTAAGCTGAAGGCACAAGCGCACACAGTAGCACAATCGCGA
ACAAACGCCCTGGGGGGCAGCGGCAGTAACGGCGGAACGTGCGCAGTAACAACGGCAGCG
GAGCTACACGACAAAGAAACATGCGACCAAACTTCAACGAACGTACAGAAAGCCAAAACA
ATAGCGGAGAAGCTGCTGACCGCAACAAAACTCAAAATCGGCGGACAGGACAAGCTAGTA
ATAACGGCTGCAACGATAACAATAGAAGCCGTCGGCAACCTAGACACCCGAGGCAACTGG
AAGGCGGCGAGCGACAACAAAGCTTGCGTAGTCAACAGCGGAGGAGCAGGCGCAGCAGGT
AGCGAATCGGCAGGCCTAGCGGTAACGACACTCACCGCGACAGCAGCGATAGTGGCCGAG
GAAGTGGAAATAGACGACAAGCAAAGCGAACAGCACGCTAGCAGCGGAACCAACAACCAG
AAGCATGTGCTTCTGCAAGACAATGACATAGCAGGCGCGTTGAGGGCAGCGCGAAAAGCA
TACAAGAAACCGCCAAGCAAAGTAAGCGACGAGACAGTTGAAAACCTAGCGGCCACAACA
GAAGCGAAGCGGCTTGCAGCTTATTTGCAAAACAAAGAAGGCGCCAAGATTAAACTAGAA
ACCGACACTGCAAAAATAGCTCAGGAAATATTCGGTATGAAGGAAGGCGGCATCAATGAA
AAATTTTTAGAACCTCTTAAAAAAGAGCCAGTCAACATACCAACCGAAAACGAACCAATA
AAAGGCAATATCCAAGAAAACGCAGATGGGCCCAATTTCGAAACGCTGATGGCCTATTAT
TATTCACACAACCTGAACAAGGCAGCAGCGGCTTCACCAAGAATTAAACCTGACGGAGAC
ACAAAAGCAGATTCAGAAGACAAAACAGCAGAAAAGAAAGACGGGGATAAAATAACCGCA
GCTGAGTGCAAAGCCACCGAAGAAGGTAAATGTGACACGACAAAATGCACTTGGAACAAG
GAAAAGAATGAGTGCAAAGCCAAAGAAGGTGCATATATTTCAGCTGTAATTAAAGTCCCT
CTTTTGCTTGCATTTTTTCTTCTAGCTTAA
>tev01615
ATGAAAAAGCGAACACTAAATTCAGTGTTAGTAGCCTTCGTAGCTTTTCAGATAACCGAA
AACAACAGAGTCGACGCAACAGACCCAGAGTCAGTAACGGAAGTCAAGGACGAATGCGAC
GAAATCGAATTCGTGCTGGCTTTACACAGGCACTTCGACAGCCAACTAGCGGTGCTAATC
AAAGCTCCGGAGACGCAAAGCAAGGCACTGCGGCAGTTAGAGTTGGCGACGGCCAAACAC
ACGGGAACACATCTAGAACTGGCGTATACGTTACTCCGAGCTATCACTAGCGCAAGGAAA
GCAGCAGCAGAAGAAGCTTCCAAAGCGCACGAAGGAAGCCTAAGGCAAGCAATCCATGAA
GTCTCTAAACGAATAGGCCAGCTGCAAACCGCGACAACAAAACAAGGGGCGGCGGGAGAA
ACCTATAAATCCGCAGGCCAGGACAGCCAAACACCGGCTCTAGCGAGCGGGCTAGGCGAC
GGCTGCAAAGTGACGTTTACTGGAACGAAACCAGTCATGGACAAATGCGCGAACAAACCG
GCAACAACTCAGAAAATTAGACAAGCGGGTGCAGAACTAAGTCAGATAGAGAGTATACCC
TACAGTCCGGCAGAACAATTACTTGGATATAAAATAGCCGTTACAATCCAAAGCAAAAGC
ACTCCAACAGGCAACACGGAGCTGACCAACAAACAGGGCTGCGGCGACGACAATACAGCA
GGGACCAACGGAAAACGCATAACAGGAATAACACACGAGGCTCACACAGCACAACCAGAA
AACCACGCCCTAAGGCAAAATGGCGCCTGCAAACCGCCAAGCAGCACAGAAATGGAGGAC
TCGTTCAACCCCAAAAACTTTGCATAGGCTATCTGTCAAGCAAGCACAGTAGCGGTTCGA
AACACGGTAGACGTAGCAACAGAAAAAGTAGAAGATTTGATCGCCGACTACGTAGCCAAA
ACTGTGGCTCTCACATTGTTAAAGAAATCTGCCACAACAACTGAAGCAGCGGGCGAAAAA
GCCGTAACAGAATTACTTGGCCCAAAAGACACGCGAATACAGGCTAAATTTTTTACAACA
CTCACAAAAGTGGACACAAGTTTGAAATTCGGAGCGGACGCAGCCCCAATAAGCATCGAA
GCTGCGAGTAGTGGAGACAACTTTGGCAAAGCCTTAGCCACATTCATAGCAACAGCAAAA
CGGCCTGCGCTTCTAGGAAGCAAAGAAAGCCAGAAAGCCGACAAAAATAAGGAAGCAGAC
TCGGCAGAGAAAAATAGAGGAAAGACGGGGATAAAACAACCGGTTGAATGCACAGGCACT
GAAGAAGGTAAATGTGACAAAGACAAATGTACTTGGGATAAAGAAAAGAAAGAGTGCAAA
GTCAAGGATGGAGCAGCTGTTATTTCCTATGTGATGAAGGCCTCTCTTTTGCTTGCATTT
TTGCTTATATGA
>tev01617
ATGCTGAACATTATTAAACCATTACTGGAAGCGTTTGTATTAACTCCAGCGCTCTCCGCC
GCTATGCAACCGAACGATGCAGAGGCACAAGCGGTAAACGACATTTGTGCAGAATACAAA
TATCACAGAAAGAGGGATGAGCACCAACAAGCACTCACGGCACCCGCCGAAACCGTAATT
CGGCAACTCCGAACGCAAGCACTACACTGGAGACTAGCAGCGGCAAAGGCTATCGACACC
CGGCAGCGTTGCCTTTACACGGCACTGGAGCTATCGGCAATAGCAGACGGCTAAAGAATC
TCAGCGGAACTAAGTCCAGCAGCTGCAGAGGTATCGACAGCCCGCGCGCTGATAGCAGCG
CAACGAGAGATCATCAAAGCAGTGCACGAGCTAGCTAAAAGCAAACTCAAAGACGGCGGC
AACGTGCACGCAGCCACAGGCAGAAACACCGTCAAAATAAAATTCGCCTACGACGCAGCA
GGAACAACGGAAATCTGCCAGCTCGCAAAAGACTCCGACCCAGTAGAATACCAGACACAG
CCACCAGAACCCGACAAGCTTTTTGAGATAAAGTTGCTAAACACTGGAGACATCCACAAA
CTGTTACCGACGCCTCAATTACAGGTAACGGCCAATTCCAACGGCTGTGGTGACGGCAGA
CAAAAGAACGGAATTAACAATGCCCTAGCTAGCTGCCAATTCAGCAAGGAAGACACGGTC
AAACCAGAATTCAGCTCCACAGCCTCAGCAACCAAAACGAGCCCAGCGGAAACAAAACTC
TTTGAAAACAACGAACAGAGGACAAAATATCACGCCAAAGCAGCAGCGGCGGACCTGGAC
AGCCCACTGCACCTCAGAGAGGCACAGGCGCTGTGCAAGGCACTGTCAAGGCCAAAGATA
AGTGCGTCAAGCGTTTTAGCAGCAGACCCCGACAAACTAAGCAGCAACACGGTTGTGACA
ACGACGATCAGAAATTGCGACCCAGAATTCGCTAATATAAGCAAACCGCCAGACAGCGAG
CAAGCCAAAGTAGTCAGTATCTACATCAAAGCAGCCTACGGCAACGACCGTACCACTTTC
AAACGTAATTTCATAACTCAACTGGGAGACCGCAGCGTCAACACCAGAGGCCAGGGCACG
CAGGAAGCCAAAAAGATTAGCTCAATAACGGACACAGCAGAAGCAGCAGTAGCGTTGAGT
TACTTAGAAAGCGATAGAAATAAGAGGTAACTCGAAGCAGGAAAAAAGGCTGCACCACTC
CCTGCAGTAGTGGATCCAGCAAAGGAAAAAAAATGCAAGGGTAAACCGCAGGGTGAGTGC
AAAGATGAAGATGGGTGCGTGTTCAAAGAAGGAAAGTGCCAAATAAAAGTAACCGCAACA
ACAGAGACAGATTGTACAACAAACACCACAGGAAGCAATTCTTTACTCATTAAAACTTCA
CCTCTTACGCTTGCATTTTTGCTTTTTTAA
>tev01618
ATGTTTAGCATAGTACTTAGCCTAGTGTTTTTGTTACTGGCAACAAAGAAACAAACAGAG
GCGGCGGCTGGAGACGCATTCAAGTTCGAAGCGTGGAATCCTGTGTGCCAAACAGCGCAG
CGGCTCTCTGGTTACTACAAACACCAAGAAGATACCCTCACTGAAGCTATATCTTCACAA
TTGACCGGAATTCGAGACGTGCTGAAGCTGAGCATTTACGTGGCCAAAAAACGAACAGAA
GATGGCCCAACTTTCATGCCCCTGCTAGCAGCTGCACAAGCCAAATTGAAGCAAAAACTA
GAAGACGCTACAGCGGTAGCGTCAACAGCAATTGACGCAGCGGCGGCTGCAGCCTTTTTA
CAGGGGCGACAGGCAGAGTTCATCACAACCATGGCACATTTAGTGTCGTCGACAGGCGCA
AGCAGCGGCGGTTGCCTGCAGGCCACACAAGGGGGAACCAATGCCGTAAACGGCGCGGCG
ACCCTAAAAAGCTGTGACTTAAACGGTAGAAACGACGCAGCAAAAGAAGAAGACCCCACA
AATTATGGTCTAACAAAGTTGTTTAGCCACCTTCCGACAGGAGTGATCGACGATGCAACT
GACAACCCGGCAGGGAAATGCCTGCTAACCAAGATAGCAACAGCTTCCGGTTTATTGGAC
AACCAGGACACAGCAAACGACGTCACAATGGCCGGAAATTTCATAATAAGCAAAAAGCAC
AGCGGCGGCGCTGAGGTGCAAACAACACACAACGCCGCAACAGGGGCGCTCAGCCCAGAC
ATCCCTCTACTAACCATGACGCGGCAAAAGATGATAACCTTCGACAGCCACAGCTTTCTA
ACGGCCAATACCTACAGACGGCCGACGCTGGCAGAAGTAAAGGCCGACAAGAGGGCAAAG
GTTTACGCCAAACTATACCTCCAGAACAAAAACGATGCTTATGATGATAAAACAGACAGG
GAAAGCGCACAGGCTGCCATCGCCGCAGCCTACGGCAAAGGAACAGAAATTGATGCCGCC
AAAACGTGGACAAAAATAGAAAATGAAAACGTTGACAAAGAAGGGTACATGGAAGATGCG
ACAGGCACCGAGCCGTTATCTAAAATAAAGGACATTGAACATCTACTGAAAGTTTTAGCA
TACTACAATGAGAAGACGTTTACTGAACTAAACGAAAAGATTAAAGACCTTGAGGAAAAA
AGCAAAACAGACAAAGACTTTCCAAAATCCACAGAAGAACTTTGCAATGCGAAAAAAGAC
GACGCCAAAGCATGCAATGCAACAACAGGGTGCCATTATGATGCTTCCAAAACTGAAGGA
CCCAAATGTACATTAAAGCCATAAGTTAAAGCGCAACTAGAAAAGGCAAACCAAGAAACA
GGAGTGAAAGATGGGAAAACTGAGGAAAAGTGTGCAAAACATGGAAGCAACAAAAATGCT
TGCGAAAATGACAGCAACTGCAAATGGGAAGATCACAAATGCAAAGATTCCACTATTCTA
GAAAACAAACAATTCGCCCTGAGTATGGTTGCTGCTTTTGTTAGTTTTTTAGCATTTCAG
TGTTTTAATGGCTTTTGTTCGATTTTATAG
>tev01619
ATGCTGACAAGCCTCACAACACAGTCTGCAACAGCATATTACAGCCTATAAGTTAAAGGA
AAGAAGAGCAGATATGACAACAGCACTGGTACGGGCCTTTTTTGTGCATACGTTCTCTCC
ACGACCATCGCAGAAAGTGCGGAGAAGAAGCCGCTGCACGAAAATGCCTGGAAAGCAATG
TGCCAATTAAGTGCAGCACTAGCCCAAGCTGCAGGTGAAGCCAAGCGGCCGCTCTCAGAT
AACCGAGGAGAATGGGAGAAAGCAGCATCCATGGCGCTTAGAATTCAAGTAGTAGCAAGC
ACCAAAGACGACGCGACCCAAAGGCTAGCGTACAAAGTAGTTAGCGGCTATATCAATAAA
AAAGCTCAGGACTTGCTGAACAAGCAACTGACAAACGACCTGCCAACGGCACTAGAAAAC
GCGCGCACGAGCGAGTAGCGTAGCGGAGGGCCACATCGACGAATTTAAAAAAAATAGCTG
CTGTCAACAGGAACATAGACGGGTGTCTAGCAGTAGCAAATGGAGCAAGCAACGTCAAGA
AAAGCCTCGCCGACCTCACAGCAGCAGAGAAAACATGCAAAATTGCAAAATCAGCAGCCA
GAACAAGTAACGCGTAAGGAGCACATCAGTACCACCGGATAAGACAAGCTCACCAGCAGA
CTGACAGCGGAAATTGCAACAACCACAGAAAGAAATTGCAGGCTACTAACACTCGAAGCA
AGTGCAAGTTACGTCGACAACGCAGGCGCCACGGGCACACCAACTTTCGCGGGAGGGTTG
ATCACAGGCACGGCCACCGGACCGACAGGCGTTGACCTGACCAACATGGCAACAAAAACG
GGGGACAACTCGCTGAGAGTGCACTACAACGCGTGGCAGGCGATAAAGTCGATGCCTGCG
AAAGAGTAAGAAATAAAACTAGTAACGCTGGCGGACCTACGGTCCGACATCCAGTTCCAG
GCAGTGTTTAAAGAACTGTTTGGCGCAGCAGATGGAGAAAGCCAACAGACAACGGCAAGC
CGCGTTGACCAGATATACGGCAAGGACGAACAGAACTTTTCGAAAACGTACTGGAATGAC
GTCAACGAATACACGCTCAAACAAAAAGTAGGGGCTACGCCACAAGAAACAAGACTAGAC
GCACTATCGAACCCCAAAGACTTGACGGCGATTCTGAACGCGTATGAGGGCCAAGCGGCC
AGACGGCAGGCTGAGGCGCTAGCAGCCGCAAAAATCAAACCAAATGTAATCACAAAAACA
ATGGAAGAGGTTTGCGCCGGCCTCAAAGGTGAAGAGGCTTGCAAAACAAACGACAATTGC
AAATATGAAAAAGAAAAGTGCGTATTACGTGCCAATGGCAAAAAAGAGGCAGGAAAAGCA
AACCAAGAAACAGGAGAAAATGATGGGAAGAAAGAGGACAAATGCTCTGACAAGAAAAAA
GAGGGAGATTGCACTGGAAACTTCAAATGGGAAAATAATGCTTGCAAAGATTCCTCTATT
CTCGTAAATAAGAAACTGGTTCTGATGGCTGATGCTTTTGTGAGTTTGGCAGCGTTCTAG

>tev01621
ATGGTGTCCAGGCGCATCTTAACTCTAACATACACCGCAGCAGCGGCACTAGTAGTCGGC
GTGACTGTGACTGACGCAGTGTACAAGCAATGCACAACAGCGTGTAGCTGTGCCAAGAGG
GTCGATGCTGCGATTAACCACTATACTGCAAAGCACAAAAGCGACACCCAAAAAGCAGAA
TCGATGCTGAAAGATTTGTTGCGACTTGTTACAGCGGCAATCGGCACTAACCGCCAAGCG
GCGGATCGTGCACTTCCAGCACTGGCAGCAGCAGGCGCGACAACACAAGGTTGTTACGCG
CAGGTCGAAGCGGGGGCCAGGGCGCTAGGCGAAAGCATTCCTAAGCTGGCCAATGCTTCA
GCAAAACTACTTGCAATGGCGCGTCGGGCAACAATAGAAACAGAACTTTCCTTAACGCCG
GCCGGCGGATCCGGACAACTGCGGAGCAGCAGCGTGCCAGAGGCGCCAGCCGTCAAACAA
GACGCGGCCGTCTGCAATCAAGCCCCACCGGAAGATGAAGCGACGTTCGACGCAACCAAA
AAGAGCGAAAATACGCTGCCCGAGCTAAAGGAGTATATACACACTTCCGTTTATTGCACG
GACGGCGGTAGCAATAACTGCCACAGCGGCGCGGCGGCGCAGGCGTCAGGAGCCCTAAAG
TTCAAAACGTGGACAGCCGCCAAGCAGGAAAACAGCAAACCACCAGCGCAATTCACCAAC
AGCGACACTAACACCGAAGTAATCGTAAGTGCCGAAGTAAATGTAACACAAGGCGTAGTC
GAGCAAACAAAAACGGCTCTAAACCTACTAGAGGCGGCCCTCGGTGGAGCTGCGTGCGAC
GCCGAACTAACGAAGTACACAAGTGTTTCTTCTCAACCCGCATTCAACCGACAGGCGATT
CGGACTCTTTTAGGTATAGCCGAAAATGAAGACGACGCAACCCAGCCAGCTTCAACTCTA
ACAGATAAACTAAAGGAAGCATATGGCGATAGTGGGGCTGACTACAACACAAATTTATGG
CAACAGATCGAACAATTGAAAATAGGGGTAACAAAAAGCAAAACTAAAACCGAGGTCGAC
CTCAAAAAAGAAAGGACGATCAGCGAACTCACAGAAGGTTTAGCCAGGCGGATCGGTGAA
CTAAATGCGGAAGCCGCAAAGACACCCAAAAATGCCAACAAAGCAGTAGCCGCAGCTTCA
GAAGGTGCATTAAAAAAGAAGGAGAAAAGAAAGACGGGGGTAATAAAGCAGCAGCAACTG
ATTGCAAAGCCACTGAAGAGGGTAAATGTGACAAGACAAAATGCGATTGGAACGCTGAGA
AAAAACAGTGCAAAGTTAAGGAAGGAGCGTCTGTTATTTCTTATGTGATGAAGGCCCCTC
TTTTGCTTGCATTTTTGTTTTTTTAATCCCTTTCCACTCTTTTTCATAAAACATTTTTGC
TAAAATGTTGCTATTTGATATATTTTAACACTTTTGGATAAAAATGTTTCAACTTAGTGA
AATTTTCTGAAAATATAAAGA
>tev01622
ATGACAGCTACCACAACTGAAAAGATGATAACGTCACTTGCAGCTGCTCTATTATTTGTG
GCAAAACCCGGCTGCAGTGCGGCCGAGACGTCTATTACCGCAATAACAGGCGTGCGAGGA
GATAGGATACATAACAACAATCAAAAAACATCTTCAAAAAAGATAACGGAGGAGGAAGGT
GCCGTAAAGACTCACAATCGCGACCGGAATATGTTCAATGTGTCAATGCTACAAAGCAAC
CAAAGCGAAAGCAACGCCGTCTACTTGACGTTAGCGGCGGAGGAAACAATGCGACTACGT
AAAGCAGAAACATTACTGCGTGACACGGCGACGGAGTTGCAGCACCCACTAGCAACTTTA
GCAGCAAGGATACGGCAAATCAAGGCAGCGAAATTTACCAACTCCGCCGCTGCGTACTCA
ACCAGCGTGGGAAAAGTCACCAACAGTCCCACGGCTTGGATAAACGCCGGAAACGACGCC
AAGAAATGCACGTTAATGGTGAGCTGTCAGGGCGTAGCAACCAAAGACTGTAGCACGAAA
ATTAAAGACGGCGCACAGGTTAACGCAGCTGTTTCAGAGCTACGGGACCTATAACACGTA
CAACTTTTATCCGACAACTATTTCAATGCGCCGGCACTAAGTCTTACGCTACACGCCCAA
GGAAACGTCGGCAGCAGCATGGAGACCGGAGCCGCAACGGTAGTAGGCGCTTGTGGCAGC
GGCGAAGCAGGGTCTATCGCTGCCGGCATGGGCGTTAAAAGCATCACAACGAAACCAAAC
AACGACGGCCAAATTTCAATTCCACGCCTACGCCAACGCCAAACCAAAGTGCAAACCGCC
AGCAGGCCAAGAAAACGGCCTGATAGTCAAGGCCGACCAAGTAGCCCACGCGATATGCAC
TGTACGGACGCACACAGCACTGACGAGCAAAGCCTTTCGACAATGGAGCTAACGGCATTA
TGTAACGACCCAGGCGCGCAGTTACTAGCCGAATTAGCAACAAAGGGCGCAACCGACACA
AAAGCGACGGCACCACAAAAAGAAGAAATTGTAGATAAACTCTTTGGAGGAAAAGACACA
AAAGTGCAAGAAAAATACATCAAGAGGTTAGCTAGAACGCCCATAGCTTTCACATTAGGA
TCTGATAAGAAATATCTCAAAATAACCTACCTTAAAGACTCAGATAATTATGGTTATGCG
TTGGTTGTAGTATTTTATCAAAACCGAGACGTCACACAAACAAAGTGCAAAATAGATGAA
AACTTCCACGCAGATGGTGAAGTTAACGACAAAACAAGCGACAAAAGTGGTGGGGAAAAA
GACGTACCTAATGCCAAGCCTGTCTGCAGCGCCATAATAAACCAGACATAATGTGGAAAG
GGACAGAAATACAAATGGGAAAATAATGCTTACAAAGAT
>tev01635
ATGTTTCTTCGAGCTGCGATTGTAGCAACAACGGCACTGTTGCTAAGCAGGGGTTCAACA
ACAACAGATACCGCCATGAAGGAGGCAACATGGAAACCGGTATGTGAAACAGAAGCAGAA
CTGAGAAAACTGCCAAGCATGGCACTAACAACACTAACCCGCAGTCAGGCCGAAGAAGAT
AAGATGACGACAACCGGATTAAAAGTAATGCTTTACGCAACGAAAGCAGACACACCAAAA
GATAGTTTAAGGCTGTCAGCGCTAGCGACAGCAATATTGAAAATTGCAGCAAAAACGCGC
AACGACCGGCAAGCCTACTACACGACAGCAGTCCAGGCGCTGGCGTCAACACAGGAATTG
GTTGGACAAATCGAGGCGACGATGACAATCTTCGCCAAAGCTTCCAAAAACAGCAAGTTT
TGTCTGGGGGACACGGCCGGCACTGGGGACGCCGCAACGCAAAAGCAAACCCACGGTTGC
AGCCCAAAACCCGAAAAGATCACAACGGCAGCGCCCGCAATAGGGGACGAAGTAATTTCA
CCAACAGGGTACGCCAAGCTGATAAACATTGCTGCCACAAACGGCGTAGAGCAAACCGGA
AACCTTTGCGTGTTCACGTACAACGGCAACGATCACAACGCCTGGACAAACGCTGGATCA
AGCAAAAAGCTACTGGACGGCATTTTTGACTTTTCAACAGCAGATGAGGTACACAGAAAC
GGCTTTACAGCTATCGATACAGCCTCGCACAACCGCCAAGCGGACCCACTAACAAAAACA
GCGTTCTTAGACGTCAAAGCAATGAAAGCTGGCCATAAACAATCTGCCCAAGCGGACGAG
GTAAGCATCCTCAAACAAGCAGTAAACAGTGGCGAAGCTAAAACGGCAATTAAGCAGCTA
CTACATCAACAGAAAAAGAAAACAAACCAGGCGCCCACGAGCAAACAAACCGGAAACCTT
TGCGTGTTCACGTACAACGGCAACGATCACAACGCCTGGACAAACGCTGGATCAAGCAAA
AAGCTACTGGACGGCATTTTTGACTTTTCAACAGCTGACCAGGTGCACCGCACTGGCTTT
ACAACTCTCGATACAACCACAACAGACCGCAACACAGACCCGATAACAAAGACAGCGTTC
TTAGACGTCAAAGCAATGAAGAGCAACCATAAGCATTCCGGCGAGTCAGATGCCATAACC
ATACTCAAACAGGCAATAAGCACAGGCGAAGCCAAGACGGCGATTAAACAACTACTAACA
GCAACAGAAAAGGAAAACAAGCCAGGAGAGCACGAGCAAACAGCGGAGACTACAGTCAGC
ACCACTTTCAAAGCATCAGACAAAACTTTAGACAACCTGTGGGAAAAGATTAAGAAGGAA
CCCGTCGTGGATATCAAACAGAAACTCGGAAAAGATACGACAATTGGAGATATAGACAGC
GCAGAAGACTTACAGGCAACTATAGCTATCTACGATGCAGCGGCCAAAAATACCATCCAA
AAGTTACAACAAGAAAAAGACTCA
>tev01637
ATGTGGATGGGTTATTTTTTTGCATACAACAGGAATCCAAGAAGCCTATACGTAAATACA
GACAATATGTTAGCAGAATATTTTAATTCTAGTCAAAAAGCCTATGCGCAAGTGACAAGA
CCAAACACATTGCCTCCACGACAAAAAAGGCACGGTCGTAGAAGTGGAAACATTCGTTGC
AGCCACATCCAAAGCGGCTTTTCTCAAAGACGAACAGACGATTCGCTACAGCTACTGGCC
GATTCGAAATCGACAACTAACAATGTGTGTCTTTTAAACGCCACAGGTAACTGCACAGCA
AACACAGATACGCATGGAGAAATAGAAGGCACAGCATGCAACTTGTAGCCTCCAAGAAGC
GCAACAATAAGCAAAAAACGTGCAAACATCGACGGCAGCAACATAAAGCAGTTGGTGTTC
ACTTCAAGCGCAACAGCGAACCAGAAAACAGCTGGAACAGCCGGCAGCTTCAAATGTCGG
CTGCTGGAAGCGTTTCAGACCGGTTCATCCGGCTACGCCGACACAGAGGCAGTCGCCACA
GGAGTCCACTTAGCCGGAGGATACACAAGACTGGACCAACAGAGCGGGTCTCACATAAAG
GTTGCCAGACAGGACGAGCTAAAGAACGGAAAGGAAGGAAAAGCGAATGCCTACAGCGAA
GCAATAACAGCGGTAGAGAAGCTGTACAAGTTGATGGGCGAAGGCCACGGAAACGCAACA
GGCGAGCTGCACACATGGCAAACACTAAAAATAGTGTTTGTTGAGCTAAAGCTTACAAAA
GATAACAGCGATGACGTCGAGCTCAAGAAGGCTATCACAGCACATCTAGGCAGCTTAAAG
GATGATACAATCGCGAAAAATGAAAATAAAATTAACGAGCTAGTTACACCGGCGGCAGAC
TCACCAACTAAAGAGCAGACCTCGCTAGGAGAAATCTCAGATATTTGGCAACCCGTGTCG
CTACGTAGATTGTATCAACTACGAACAGCTGTTGACAAAGAGAGAAGCGTGTCATCACAG
GAGTGAAATGCACCAAACGGCGAAAGTGAAAAGTCAGAGGGCGACAAACAAAAATTATTA
GACAAGTACCATGCAAGCCAAACTAATTGTGATGCCAAGGATTTCTGTAGTTATGATAAA
ACAGAGAATACAAAAAAAAAGTGCAAATTTAATGCGACAAAAGCAGCAGAAAGCGGCGTC
CCTGTAACAAAAATTTAAAAGGGAGGAACAACAACCGCTTCAGATAGGTGTACCAAACAC
AAAGATAAAGCGAACTGTGAAAAGGAAAATGAGGGTCATAAGCACGGAGAAAAAGCCAAC
TGCGGATGAATTAAAGAAAAATGCGAAGATCCCAGTTTTCTTTTATATAAGAAATTTTTT
CTGATTCATGCTTTCGTAAGTTTGCTGTTTTTAAGAGAATTAGATATATTTTAA
>tev01662
ATGACAGTCCACGTCGCAACCTTTTACATCACGGCGGTGCTGTTTTATGCAACAGCCAGG
GGCACTACAGGGAATGACACAGAATTAACCAAACAAGCACCAGCCTGCAGTTCAGCAATT
TATCTTCATTCCCTGCAGAAGAGCTTCGAAGACCAATCTACAGCGCTAATTTCAAAACTA
AGCAGGCTATACGAAACGCAAAATATTCTTACATTAGCTGCCTCTGCGGGCAGCGGAAAG
CAAAGGCGCGGCGCCAATGCGCTAGCGGCGGTTTTAGGAAAACAAATAGCGACATTAGCA
AAGAAAAGCCAAACTTGCACAGCAAAAGCAAACGAAATCATAGCCCTGCTGTCCTTACAG
GCCGGCCAACACATAGCTTATGACGGGTTGTCTAAGCTGGCAACAACAGCTGCTGACGGT
GCCGAAGTAAACGGAGCCGCAGGAGCAGAAACAAAGGACATGGAGGTAACGTTAACGGGA
CTAACTACGCCGACATGCTTCGACACAAAAACCACAGACCTGGCAAAGAATGAACACACG
GTTAATCTGGAGGGACTACATAGCATTAAAACATACAAGCTGCGACAAAACACCGCCAAC
GCCAACGCAGAAAAGAAGTTCTGCGCGACCAAGTGCGCCACAACCTGCAACACAGCAACC
AATTGGAAGCCGGCAGTTCTAGGGAAAAGCATACTGGAAACCACGAGCGACGCAAACATA
AAAGTAAAGGCCGCCGGAAAGTCTAACCCAAATGAACCACCAAAAAACACCGAAGGCAAG
ACAGAGCTAACCCAGCACAAACACGACCTCGAATGGAGAGTACATGACTTCCTCAAAAAC
AAATACTGCGCATTCAGCAAGCTTGATCTCGGGGCCACCACCACAAGCAAAAGCGACGAG
ACAATCAGGCGCGTCATGCTAGCAGCAACCAAAGGAGCTTCAACCAAATATGACCCCGGA
AACACCGCCCAAAAAGCAGCAATTGACAGTTTGATAACACAAACATTTGGATCTGACAAA
AATGCATTTGATAACGGATTTTGGAAAACCCTCAAAGAGCATGCGATAGACATAACGATT
GGCGGCAAAGAGCTAAAAAGCAAGCTAGAAGATCTCGCAACTCCGGAAAATGCAGCACTA
AAAGCTGCATTAAAGCAATTTTTAGAAGCAAAAACGAAAAGTTGCGACAATATAGCTGCA
GCCACAAAGTCTGATATAAAATGCGAGGGAAGCGACCAAGCTAAATGCGACAATGAGAAG
TGTGATTTCAAAGACGGAAAATGCAAACCAAAAGAGAAAGTGAAAACGGAGAGTGATGGA
AAAACAAACACCACAGGAAGCAATTCTTTTTTCATTCACAAGGCGCCTTTTGTGCTTACT
TTTTTGCTTCTATAA
>tev01664
ATGATGCAAACCACCCCACTGCCGTTATTTGTTACGCTACTCGCGGCCAAAAGCGTGTCT
TGTACACCTGGCGACGGGATCAAATATACTGCATGGATAGGTGTACGCCAGTTGGTGGCA
GAACTCGACAAGATACAACAAAAAGCATCCGCAATTGTAAAAGGTGACGCGAAAACTGTA
CACGATGAGCTAAAGCAGTTATACAAGGCAAAAATAATAATACAAAAAACTGGTGACAGC
TCTCAGAGCACAGAGCAGACAGCCCTTCTATCGTATTACACTCACCAGGTGCAACATGCG
TTGGCCGAGCTTTCAGGGCACCCGGCACAGAAACAGCTAACAGCAATCCGAGATGCGGCA
CAAGCACAAGCGGCCATAGCAGAATTCGTGACATAAACGAGCCAGACCGCCAGCGACACT
ACACACTCTTTCCTCGAGGGGAAAACCGGGACCAATGCATTCAGAAAGCACGACGCCGCC
CTCTCAACCGACGCGCCGGGATGCGTGCTCGAAACGGCCGGGTTAAAAGCGGCGGAACCG
ACAGTTACAGGATTTGATGCAGCCGGCTATCAGGGCGCCATCAAAAGCGACGACACCGAC
ATCGCAGCCAACGGCGGCGGCAACAAGTGCTCTCTAACCAAAGCAAAAGCCACGAACTAT
ATGCTAAATGCAAACACCGGACACACTATTGGCGTAACACCAAAGTTTGCGGCGGGCATT
TTCTATCTTGACGACAACGGCATGAAGCTAAAGGGAACAGCCAAAATAGCGACCAAAGCA
GATGCGCGACCTCTGCTTCATGCAGCTTATCAGGCACACTTGGCCACAAATAAGCAACCC
CAAAAGTATGAGTTCAAAGACGGACTTAAACTGAAAGACGACCAAACTTTCGTATCTCTC
TACAGGGAAATAGTTTTTAAGGAGAAGAACGGTTCGCGAGCTCCTGAACCCGCTGTTACA
CAAAGAATAGAAGCAATTCTTGGAGTTACCACAGTCATGTCCGAAAAATACGACGGCAGT
AAAACGAGGGAACAAGTCCAAGACCCTGAAGCCGATGAAGGGAAGGAAATAGCGCTAAGT
GGCATCAGAAGAATAGAAACATTGCAGAAAGTCTTGGTTTACTACAAGAACCGAAATATA
CAAAAGTTAAAACTAGAGATCACAAATTTAGAAGACAAAGCAAACCAAAAAACCGCAAAA
ATAAACGAAACAGACTCAACTTGTGAAGTGAAAAGGGTATACAAGTGCGAAAAGCCATGC
AAACTGATTTTTGAAGAACACGGAAAAAAGAAGTGCAAATTGGATAATGAATCCAAACAA
AAAGCAGAAGAAGAGGCAAACAACCAAGCAGGGGAAAATGGCAAAATTGACTCAGATAGG
TGTACCAATCACACTAAAAAAGAATTCGAACCGGAAAACAAGGATGTAAAATCATGTGAA
AGAGCGGTTTGTAGTTGGATTGAAGGCGAGTGCAAGGATTACAGTTTCCTAGGCAATAAG
AAATTGACTCTGATGACTGCTGCTTTTGTGAGTTTGGTAGACTGTTTAGTATTTTCCCTC
AATGTTATAACATATGCGAAAAATTATGAAATTTTCTGTTTTGAGAGATTTTGCTAA
>tev01666
ATGGCAGCAAGGTATCCGCAGCTTCTGGCTATTGAGTTTCTTGCCGTAGCCTTGAGCACC
TGGTTTATCCGAGGAGGAGAATCGGCAACCGGTATCGGGCTCAAAGACAGTGTCTGGAAG
CCTATTTGCGGCCTTAGCGAAGAGCTGGGTGAAATTGCCGCAGACGCAGCGCAGCGGCGC
GAAGAAGCTTTGAGCCACGCGCACCAGATGCGCTTAGGAGCCTTGCGAGCGGCTGTTTTC
GCCGCCAAAAACAGCGGCTCGGAGCTAGAAGCAAAAGCCCTTGTCATGCTCGACTACTAC
GAACGACGCGCTACCAGCGCCCTTTCTCTCTACAGAACGGTTCTTGCTCCCAAGCTATAT
AAGGCAACGGAACACGCAAACTACCTCAAAGGCAGAGTCGACGAGTATATGAAGCTCTTG
GAAACCAGCGCCAGCGCCGACAATAACGCGTGTCTACTGAACCAAGATGCGAGCGGGGCG
GCGGCGAGGTCGGAAAAAACAAAGTTAGACGGAACCCTCTGTGCTCTAGAGACAAAGGAA
AGCGGACCACGCAGGTGTACCGCGGTGTCAATAGTAAACGGACAGCTAGCAAACCTTATC
CACGGCACCGGTAGCGGCGACAACCACCGAGCGGCGTCGGGGACAGCACACAAGTGCAAG
CTGCTTAGTGGTCATTTCACAGAGGGCTACGCAACCACGCAAGCACTTACCGCGGCGCCG
CAGATGCTAGCTGGATACTTAAAGATTAATGTAGGAGCTACGCCGTTAGTTGACTTAGCA
GCCAAAGAAGACCTAAAAAGCGGCGCCGGCGCCGCAGCAGTGGCCTGGAAAAATGCATTA
GCCAGCATCGAGCAGCTAGACAAAGCCGAGTCAGAAGCGGTGCAAAACGAAAGCGGCAAC
CTTGCGGAGAGGCCGACGCTAAACGCAGTCGTCCGCGACCTCCTTCTGGCCAAAAAAGGG
CAGCAACAAAATCTAGTCGGCGAAAAAATAATTGAAGTAATGGGCGGCAAAGAAGCTAAA
TACTTACAAAGCTACGAAGAACGCATAAACAACGAAAAAATACCAGCGGGAGCAGCGGCA
ACAGAAGCAACCACAACGTTAGGGGAGATAGCAAGCGCTGACGAGCTGTCAGCGCTGAGA
AGCTACTATTTAATGCAGGCTTCAGCTAAGCTGCGGACTACGCAAGTAGTACCCGACGCC
AGGAGCGGTGCCGCCGCCGCGGATAAGGCCGGCAGATGCAGCGACCTCAAGGACAAGATA
ACATGTGATGGTAAGGGCTGCAAATGGGAAGGCACTGATGAAAAAGGACAATGCAAAGCT
AAAGGTGGGGAAGGCGAAGTGCAGGCGGAGAATGATGCAAAAACCACAAACACCACAGGA
AGCCATTCGTTTCTTATTAACAGGGCCCCTCTTTTGCTTGCATTTTTGCTTTTTTAA
>tev01671
ATGCAAAAGGCACTGTACGTCGTAGCCTTTCTAGCGCTTTCAGCCAAGAGAAGCACCGCG
GAGCCGGCGGGAACAGCGGCGCAAGCTGTGACCGACAGGTGCAGCGAAGCGGAGTACACA
AAACTAATAGCTAATTCCCTTGAAAACGAACTGTCGACTGCTGTAAAAAACAGCGAGCAG
CTAACCGCAGAATTCAAAGAACTAACGCTAGAAGCAGCGGCACAAAGTGACCCAAAGAGA
AGCATAGGCTTCTCAGCCGTAGCAGCAGTAGCAGCAGCTCGGGCGGCGGCGGTCGGGACA
GCAATTCAGCAACACGAACAAGCCATCCTCAAAGCAGCGAAAGCACTGCACAAAAGAGCA
GCGCAATTGCTACTGATCGAAAACACGGCACCGGAAACGGAACTGAAAGGAGCGAAGACA
GGCTTTGCACAAGTTGCCGGCACTTTCGGCGGGTCAACGGAGAGGTGCACAATCGAAATA
AAGGCACACACAGCTCAGCCCGACAAATGCACAAGTGCAAACCAACAGAAACCGGCACTG
AAACTGGCAGCGCAACAACTAGACACCGAAACGCATATGAAGCTCACGAAGGACGCGATG
CTAGGCAGACTTGCGCTAGCACTCACAGCAAACGCAAAGGGCTCCGTAGGGACGGCGACA
ACACAGTTCACAACAGACAATAAATGCGGCACCAGCGGCAACACCGCAGCCAGCGCAACA
GCCGGCGTATGGGCCTTCATAGAACACAAAACACCAGCAGAAACGGCACTGACAACAACG
AAAATAACAGCAGACGACACCGCCAGCAAGCCGTGCGGCACGGCCCCAACTGAAGCCGAA
GTACTCACAGTAACAGCCGATGTAACAAGATACACGATCTGCACAGCAAGGCAACTCAAA
ATACCCAGACAGACGTCCGTCTTAGAAGCCACTGTCGCAACCTTAAAAGCGGACCCCGAC
ATGCAATTGATCGCTGGTGCGCTACTAGCCGAACAGCAGCCCACAAAGGCCACAGAGATT
TCAGACGACGCAACAGAAAAAACACTGAAAGAAACATACGGCACCGAACCAGATGCGATA
CAGAAAAACTTCATAGCTAAGCTCAAGGAGGGAGACAAAACCGTTAAAATTGCAGACCGC
AGCGTCACAGGGACCGTAGATGTTGTCAGTAAGAGTACGCATTTTGCAACAGCCCTAGCA
TTTTTACAGGGACAACTTATAGGGCTCAGCGCCTGCGGACAAAAATAACCGTGCCAGCCG
CCGAGGAGAAGAAAACAGGATGTGAAAAGGAAACAAACAAAGATGATTGCAACAAGAAAC
CCGGTTGCAAATATAATGAAAAAGAAAACAAATGCGAGGAAGATCCTGCAAAAACTACAA
AAACTCCAGCCACCACAAACACCACAGGAAGCAATTCTTTTGTCATTAGCAAGGCCCCTC
TACTGCTTGCGTTTTTGCTTCTATAATTATCTTTCTAAAATATTTTTGGCCCAAATTTTT
AAATATTTCCTTCTTGAGAGAATTTTCGAAAATATGAAAAATATGATATGTTTTAAAACC
TTTTGACTAAAATAAAAAAATTGTTTAAAAAGT
>tev01728
ATGTGGAGCCTAACGGTGTTGATAGGAGTAATAGCAATATCCAATTCCCAGCTAGAACAG
GCAACGGAGAAAAAACCCTTAAAAGTAGCAGAAATGCAAAACTTTTGCTCTTTATCACTG
GAAATGGCCAAGGTCCCGGCATACGTAGCACAACGGCTTTCAAAGCTTGGCCGGGAAGCA
GAGAAGCTGACAGAACTACGACAGCTTATGCTAACAGCAGTTCTCCCAAAGGACGGCTCC
GCGGACGCAGAGTTGACAGCACTTTTGCTGCTAGCGGAAAAACTCGCAGCCGACACGGCC
AGAAAAATCGCCTCCGGCTCGACAACAGCAGTAATAACGGCAGGGCAATGCGCATTATAC
CCCGGCCGGTTAACGGAGTTTGTAAGCATATTTAACCAGGCGAAAGATGCGGCGAACCAC
TATTGCGTAGAGGCCACCGCAGCAGCGGCAACCGCCAACCAGCTGAGCTGCCTCAGCGAT
GAGCAGGGGACAGCACCACCAATACCGTCAGAACCCCCCGCGGACCTCAACGGAGTAGCG
TCAGCGTACTCTGCCATAGCGGGCACACCAGCAGACCTAGCGGCAGGCGGCTCAGAAAAG
GACTGCGGCCTAACAGTACACGACAGCACAGGAACCGGCGGCTACTTAATCGGACAAACA
ACCACAAATGCGATAAACTGGGGAAACAAGATGTTCACAACGGCAACCAACACAGCGGTC
ACTAACACGCATTGGCAATCCCACACGACGCCAAACATCGACGGTTCAACGTACCAAGAA
TGCTCAAAGCATCTGGCGGGGATCGTCGAGCAGCTAAAGTCAGCAGAACAAGCCAAAAAG
CTGTTGCTTCTGTTAGACAGCGAGCACTCAACATGGCAGGACCTGAATATACCAGCAAAA
AGTGTGGCGGATAAATACCCTGAAAAAGAGATAATTGTCAAGGGCGAAAAGCTCAAGAGC
ATACCCGCAACAATAAAAAAATTTAAGCAGAACAACGCGGCAGCTAGTAAAGCAGAACAA
GCACTGGCGGCAGCGACACTTTCTCGCATCGCTCTGAACGAAACAGCATGTCAACTCACA
GCGGCGTGGGGCAACAAGGAAGGTTGTCAAGTCAACAAAGCGGAGGCGGCCAAATGCGGA
GACATGAAACAAGCTGAATGCGGCAACACTAAGGGTTGCGAATGGAATAAGACAGAAGAA
AAGTGCAAAATCACAGAGAAAGCCAATAAAGAGGCAGAAAAAGAAAAACAATAAGAGCAA
GGACGGTGTCTACATGCGCGAGCAAGAAAAAAGAGGAGTGCAAAGATGGTTGGAAATGGG
AAGAAAACGTTCGCAACGGTTCCAGTTTTCTTGTCAATAAGAAATTGGCTCTGATGGTTG
CTGCTTTTATGGTTTGGTAGTACTAAACATTCCAGTATTTTAAGCATTTCTGTTCAAATT
TGTGAACTTTCTAAAATTTGCTAA
>tev01732
AGTCTAAGCACAAGAGTCGGAGCAGACTCAGCAGAAGCGACAAATGCAAACAACGCAGTA
ACAAACGCTTGCCAAGAAGCGGAGCTGCTACAGCACCTGATAGAAGAAACTGAAAGCAGG
ATATCAACAGTGACGACAGGAGAAGATGGCATTACTGAAGAAGCACAGAAATTTTTCTTA
GGAGCGGCAAGATCAACGGGAACGGCAAGACACTGGCAGTACAGGGCACTGCAACTTGCA
GCCGAACAAATTGCAGCTGAAAATAAAGCAAAGAACAAAGCAACCGCAGCGACTCTGAAA
GACGTTTTACAGACGCTGCTAAGACGTCAAGCCCAGGTCTAACTTTACCATAAAATGTCA
GACTACGGCGAACACACCGACGGTAAGAGTGTAGCGAAGGGCAGCACAACGGCCCGCAAA
AGCACCGGCACACTTCACATGTGCGTGGTTCAATTCGCTGCTAAAGCGGGGGAAAAAGAG
AAATGCCGAAAACCTGATGTTCCAACAGCAGACATACCCAAGATGAGGAAACACCTACGT
GACGCAGACGGTATAACAGGAATCAAAGATGTAGCATTCAAACAGTCAAAAATAACAGCA
GTCGCCGAAAGCGCCGGGACACCGGGCGGCAGCACGCACAACCCACTAACAGAAGTCTGT
TCAAGCGGCAGTTCTGGAGCGCTCAGCACCGATAACGCGCTCGCGGTAACTTACCTGAAA
ATAGATGGGACCGACGGCAAAGCAGTGAAAGAAGCGATCAAACGTCCAGCCTGCCAAGCC
ACAGGCTGCTCAGACCACACAAGTAACCCAGAAGAATTGCTAGTGCCGCAAGCAGCCGTT
GCCCATGCCCTATGTAAGCTCCAGACTACCAAGCCGGCAAAAGCGTCCACAATCGGTCAG
CTAACAGTAACGGCACTCCAAGACAACCCGACTGTGCAAAAAATAGCCATGCTAGTAACT
GGTGGCGCAGCTGCAGAGGCTGACACAGACACCATGAAGGCAGCTGTAAAGACACTCTTC
GGAGAAAGCACAGAAACGGTTCAGAAGACGTATTTAAAGCCACTAACCAAGGACAGCATT
CAATTCAAAGTAGCAGGAACATCAAAAGAAGGAACCATAGCCAGTTTCGCGACAGACAGC
GGCTACAGCGAGGCATTAGCATATTTACTAGGTCAAGACTTTAAGGCATCAAAAGTAAAA
CAAGCACAAGCTACAGCAGCAGCCAAACCAGCAATAGAAAAGTGCAAGGAAGACACTGAA
GAAACCAAATGCACAGAGGATGCAGACTGCGAACACAAAGGCGGAAAGTGCAAACTTAAA
GAGGGAGTAAAAAAAGAGAATGATGAAAAAGCTGAAAACAACACAGGGAGCAATTCTTTT
GTCATTAACAAGACTCCTCTTTTGTTTGCATTTTTGCTTCTATAA
>tev01736
ATGCCGTAACTTTTGAATATCAAAATCAACCGTTACTCTAAACAAAAAACAGCAAGCTCA
CACCTAGCAAGAACCATACCACAACGCAGCTGTTCCTACTTGTGGCAGTAGCGAAAATTA
CGTTCGTACCGGCAGCAGCAGAAGACAACTGCACAGCCGCCACACACGAGGAAACCTACG
TCTGCGAGTTACAAAAAAAAACTTGCAAATAAACACACGGCCGACCACGCGCTAAAAGCC
CAACTAATAAAAGCTCAACTTATAGCGGTGCTAGCAGCGACCACGCAGAAAAAACTGCAG
GCACAGGCTATTGTAAATCTCTACAGGCGCTGCACTGAACGCGAAACAATCGCCAACCGA
AAAGCCACCGTAGAAGACCTGACAAAGCTGGCTGACATGGCACTTCATTTTGAGAGGCAC
GATGCCCTGAAGAATAAACAGGCTGCGGCGGTGAAGACAGTGGCGGAGCAACAAGCAAAC
AGCGGAAGCGCCGTAGTGAAAGCAATAGCACTAAAAGGCGGGACGCCGGGGCTAATAAGC
AGCAGATGCCACATCAAAGAGTATTCAAAAGCGACTAAAACCGGAGACAACCACCAGCAC
TGGGCGAAACAACAACTGGCACTAACGAAAGTAGAAGCAGTCGCGGGAGCAGATACTAAC
ACACCAAGCACAGCACAAGTTTGTGTAGGAGGCACAGGAGCAACGTGCACTGCCAACGGT
GCGTACAATTCCATACAGGGAGGTACTGTACACAACCACAGCAGAAAAACCGGGGAGAGG
AGCACCAAAATCAAGCGCAAAGAACTAATGAGTTACGTCGGCAGCGACGAGAAATCACAG
CAGTTGGCGGTTCTAGACACAGAGCTAATGCAAGCCACCAGAAACCAAGAGCCGCCCAGC
ACATCATTCCAGCCGTACGAGCAACTTGAAGACCTCGAATTTCTAGAAGATGCAGCAGCT
GCAGCGGATCCAGGGCATAACAGGCCAAAAGCGGACAGCAGCAACAAGCAAAACCTGAAG
ATGACCGTAAAAAAGTTATACGGCGACCAGCCAAGCGACTTCGAAAGTAAATTCTGGAAA
TCTTTTGATGACTTGCTCGTACCAACCAAAACAGGAGCTGAAATTGAAAAAAAACTCAGC
ACAATCAGCGGCCCAGAGCAATTGCGACAAAGTCTCGAACTCGCAGCCATGATGGCGATA
ATCGAAAATGATGCCAAGAAAACAGCGACATGTACAGCAGCAGTAGCAAAATCTGAACCA
CCTGCCTGCGCCAAAAAGCTAAAAAAACTGACTCCAAAGAAAGTTATGGTTGCGAATGGG
ACAGCACTACAGAGACAACAGGAAACTACTGCAAACCGAAAAGACGATAAGAAAGAAGTG
AATAAAATAAGCGCAACTGAATGCACAGCTACCGAAGAGGGTAAATGTGCCAAAAAAGTG
CGATTGGAATAAGAAAAAAAGTTAATTTAATGTCAAAGAAGGAACCTTCTTATTTACACT
GTAATCAGGGCTCTTCTTTTGCTTAAATGTTTTCTTCTATAA
>tev01764
ATGGACGACAGTCGGTCCAAGTTATTCAAAATTGCGCTCGCAGCACTCATAGTAACACTT
TATGCAGCATCCACTTGTGAAGCGGCCGTGGCCAACGCGCTAAAGAAAAGTTACTGGAGC
GAAGTGTGTGACCTGGCTAAAGACAGCGAAAAGATACCAAAACTGGCGCTGCACAACCTT
CAAACGGCGGCCCAAAGCGAGCAAGCAGCTCTGACAAGGCTACTGCGGCTAATGGCTTAC
CACGAAATCAAAAGGAGAAGCACAGGTGACAACAAAACAGCTGCATTGTGGCAGTACCTA
GCTAAGAAAACGGGCGCTGAACTTCAAGATCTAGCCAGCAACGGCGCGGCCACAGCGATA
ACCGCAACCAGGGACGCAGCCCGGTTCCAAGGAGCAGTCATGGACTTCATGCATCTTCTG
GCAAGTACTGGGACATCGGACAACAAAGGGTGCTTAAACACGGCTGAAAGCGGCACCAAT
CCAGTCCAAGGTCACACAGCACTAGAGGCAGCGCACACCAGCTGCGGAATAGATTTCTCC
GACGTGACGCCAGCAGCAGAAACAGCGAAGCTAATGGGGCCAACAGGCCCGACTATCAGC
AAAAAAAACGGCGGCGACGCCAACGCCATAGCCGGAGGGGCAACAACATGCAACATCAAT
TCGGTAAAGTCAACTTGGAAGATGGTAGACGACGCAACTGGAGGAAACCCAACAGTGCAG
CCAAGCATGGGGGCAATATATTCACAGGACTCCACCGGCCTAAAAATGGACGCTCTAGCT
GATTTGACCAACAAGGCGCAGAGCCACCCATTCATTCACGCCCACCACAAGGTGAAGCTC
CAACTAAATACGCCAAAAACACAATTCTCTGAAATCAAAGTCGAAACGCTTGGACAAGAC
CCAGATTTTCAAGCAGCAGCTCGGTATTACTTACTTGGAAAAACCCCTACCGACAGCAGT
GGCGATGCAAACCTGCAGAGCAAAATCAACGCACACTACACAAACTCAGTGACGCTAAAA
GCAATAGTAGAGACGGCAGTCGACAGCGAAACCATACCCAAAGAGCTAACCGACAACGGA
ACCCAACAGAATCTGGGTTCGATCACCGATGCCGGACAGCTGTTAAAGATTTATCTGCAC
TACCATAATGCCAATATTGCGGCGCTAAACAATCGAATTGAAAAACTACAAGAAGAATCA
ACGAAAATACAGACTCCAAAAACAGCAGAAGACAAACAGAAATTATGAGACAAGCACCAT
GCAAGCCAAACTAATTGTGATGCCAAGGATTTCTGTACTTATGACAAAACAGAGAGCACA
GACAAAAAGTGCAAATATAATGCCACAAAAGCCACAGCAAATGGCGCCCCTGTAACACAA
GCTCAAAAAAGCGGGGCTACAACTGCCTCAGATAGGTGCATAAAACACAAAGACAAAGCA
AACTGTGAAAAAGAAAATGACGGATTAGCAGCAGGGGCAAAAGCTCATTGTAGATGGATT
GAAGACAAGTGCAAAGATTCCATTTTTTCCTCAATAAGAAATTGGCACTGATAGCTGGTG
CTTTTGTGAGTTTGATATCATTTTAGAATTTTAAGGATAGTTGCTCAATTTTCTAAAGTT
TATGAAACTCAAGAAATTTTGATATTTTGA
>tev01766
ATGGCGGCAGCACTGGCTGTTGTCTTTTCAGTATTTCTTCAGGCGCACCGCTCGGTAGAC
AGCGTCGATAGCGATGCAACAGCAGTAGCAAAAGCCGTAAACTCGTACTGCTCTGCAATA
AGCTACCTTGACGCCTTGGTAGAACATATAGACACCAAGTTGGAAACTGCAAACAGACAG
CGCCAAGAGCTGGAGCAGGAGCAGACGGCGCTCGCCGTGGCAGCGGCGGCAGCACAAGGC
GCAAAAAACAAACTCGGCCTAAGGATTCTAGAGGCAATAGCTGCAGACTATGTAGCAATA
TCAGATGACAAGATACAACAGGCAGGACTGAAACTAACAAGAGTAACAAGGGCACTGCAC
AATTTATCAGCGGCGATAACGGCAACAGAACGTTACGCAACAGCAGCGCCCGAAACAGCT
GCAAGGGCAACTTACGGAAGCAGCCCACCAGACGGCTTTGGACAAGCAGACAAGGTGTGC
ACTTACAAAGGGACAATAATAGTAGGCGGACCGACCGCATGCGACAAAACGGCAACGCTA
ACAGGAACACTAGAGCGGTCCAAGATAACGCTCGACAACATTAAGTCAGTGCCGTACCCA
AGCAAAGAATATCTAACGACAACGACGCTAACAGTCATAGCGTTCAACAAAGGGGATGTG
AACAGCAACGCACCAGACACCCATTACAAGGTATGCGGCAACAGTAACGGAGCCGTAAAC
GCAGACAACATTCAGGCCACGCACGCGATGGGAGCAACTGCCAAGACGACGGCAACACCA
ATTGGCATAAAACAACTGACACTACATGAAAGCAACAACCCCACTTCCTGCAAAAAGTCG
GTCCAGCCGAAAGCCGACCCTTTTACAGACGCCGAAATAAACCACGCAGCCGCCGTCTGC
GCAGCAACAACAGTCGATCTGACGTTCCCAACAGCGGTTTCAGGACTAACACTGTCCGAC
CTAAAAACAAAGAAACAAGGCACTAAAATAATTGTAGCAGCAATGAAGGGGCAAGGAATA
TTACCACTAGAAACCGCAGACCCAGACGACGCAGAATTTGGAAATTTGGATCAGGTTTTC
TGCAAAACAGAGGACGCCATTCAAGAAAAATTCATAAAACCTCTTACAGACAAAAAACTC
AGTTACGCTAGCAGTGGCAAAGCACAAGAAGAAAGCGCAACAAAAATTGGTAAATCAAAA
AGCCCAGAAATCAGCATGAGCTTTTTCGCAGGCAAAGCAGCAGCACAGCAGCAGAAGTCT
GGCAAGGAAATTGAGAAAGATGAAAAAACAGGGGAGAAAAAAGAAAACGATAAAAAAGGA
GGGAATGGTGGAAAATCTGTGTGCAGCAGCCTTATAAATCAAGCAGATTGTGAGGCAGAA
AATAAGGGTGGGATAAAACACAGTGGATGGAAAAGGAAAAATAGTGATGGGTCTGATAAA
GGAACTTATAAATGCTGTGATTCCAGTTTTATCATCAATAAGCAATTTCCCTGGTTGTTT
CTGCTTTTGTGA
>tev01768
ATGAAACGCATCAAACTACCGCAGACACCACTCGCCCACAAACACTTTCTGTAGGCCAAT
AAACTTTTACTAGCGAGAAATGAATAAGATAATCACAGGTCAATAAGCTTGCTGTTATTC
ACGTGGCTAGTGACGGGCGAAAACGAAGAAGACACCGGAAATTGCAGCTCAAGCCATAAG
GAGGTGCTCTATGTCGCAGCACTAACCGAGTAAATCAAAGACGCAAGCGACCCTGAGGAC
AACGCGGTAGCTAAAGCGACAAAGTTGAGGATAGCGGCAACGCTGTCTACGAAACCGAAG
GAAGTTAAAAAACGCTTAGCTCTAGCCGCACTCTATACCGCATGTCACCACAACCAACAC
ACCGCTTGGACAACCACGGTTAAACAAGCATCGACAGCACTTTCTGCGCTAGCGCATCTA
GTCGGCATGTCCGAAGCTATCCGTCGGCTTGCATCACTGAAAATCGCCAAAGTCGCAGCG
GCCAATGGCAACAGCACTTCTGCCAAAAAAAACAGGATAGTACCTGATAGCACACACAAG
GGCATAGATGACAAAATTTGCATTGTGACGGAAGCGCTACAAACAGGGAAATTTGCAAGT
GAACACCAATCGGCGGTAGAAACGAAAATTCAAGCGAAGATAGTCAAACCGGACACCGCA
GCAACAGCCGCTCCGGCAGGAAAAGCTGCAGTCTGCGGCGGCAACGCTGGCGACTGCACA
GACAGCGGAACAGGGACAATGAGCGGCGTGCAGGAGGGCACGATTTACACAGACGCACCG
GCAACTCGAACTGAACGCGACGCAACGAAGGCGAAAGTAGCGATTATGGAATGGAACACT
GGCAGCGACATCAAAGCGGATATAGGCCACTACATAACCACTCAAGCCGAAGAAAAGGCA
AAACAAGTGGAGGATCAACGACTCTCAGCCGCGGCTGCAGATAACAAACGAGGTGTTTCT
TCAAAACATAGCGGCATGGGAAACCCCAGTAGACCAGGAAGATACATTGAGTGAAAATCA
AGGAAAAATTTAGCCGGCTAAGTAAAAGCCTTATGTGGCACAAAATACGAGGAGTTAACT
GCAAAAATATGAAAAAGCGTAGACGTGATACGGCTAACGGAGGAAAACTCAGGAGTAGGC
AAACCGGCTAAACTCGGAGATTTCACAGAAACCAAGCGCTTTCTTTTATTAGAAACAGCA
GTAGAAGCGCGAAAAAATAATGCCGTACCATCGGCACCAGATGCTACAGCGCAGCCAGGA
GCACCAAGTTGCACAAACAATGACACAGTGAATAAAAAGGAAGGAGATAAAAAAGAAGAA
TGCAAAGCCAGCGCAGAGAATAATTGTGACACGACAAAATGCACCTGGGATAAGGAAAAA
TTGAGTACAAAGTCAAGGAGGTGGCAGTTATTATTTCAGATTTTATTAAGAAGACCCCCT
TTTTGCGGTTTTGTTTCTATAAAATTGTTATAA
>tev01771
ATGAAAGATTTAAACAAACTTATACTGCAATTAACACTTGTAGCATCAGCAGTCCGACAA
GCTACGACACACGGGCCAGAAGATACCGCCAACAACGCTGTCAACGACTACTGCACAGAG
CAGGCGTACGGTAATGCCATGCTCAGCGCACTACAAGCACGGCTAAGCAACAGCCAAGCC
AGGGCCAAACAACTTTCAGCAGACGTGGCCCTGCTGGCTCTAGCCGCAGCGCGATATGCG
ACAACACCGAAGGGCCCAGGCTACGCCGCACTGCACACCCTGGCACAAGAGAGGCTAACA
AAACAGGTTTCAAGCATAGAGGCAAAGCAGCAAGTTATTACGCAAGGAATAGCAGCGATT
TCCCGGAAGCTGGGTGAACTCGCAGGCCTTGAGGCGCTAACGAAAGGTGCGTACAGCAAG
GGCACACAAACAACAACGGAAGGTACAGGCAGCCCTATACTGCAGACGACACCAAAGTTG
TGCCAAACAAAGGCGACATACACCGCAAAACCAACAATCGACTGCAGCAACAAAAAAGCA
TCGTACCCAACAGTACAGGGTGTAGAACATGCTGTAGGCACACTAAAGACTCTAGCACTC
AGATCAGCGGAGAGCGTAAAACCAGAAGGCCTAACGTTAACAATGGAAGTCAGCCCTAAC
ATAAACCTAGGAGGAACGGCACTGGCACCGATAACGAACGAACCAGGCTGCTACAAAAGC
GGCAGCGGCGCAGCAGCCACAAGCAACACCGACGCAATCCCGATCAGACAACCGGAGATA
ACCGCAACGTTCACAAAAGGAGACCTCAACACCGAATCATTGCTTCAGGAAAGGAGCCGC
CAGCAGCCGCAACCGGCACCCGCAGACCCCACAACCAAAACGAGCATTCTAACTTCAGAC
GGCGACCTAGCACAGGCCTTCGAACAGGCCCAGAAGGCAACCATGGAGACGCCGGAAAGG
GTACTGGAGCAGGACATCGAAGCCATAGTCGGCGAACACGCGTTACAAGAAGCAGCTAAG
CACGCGTTAGAAGAGACGGCTGATGGAATTAAAGAATAACCATATAAATTAGCTAAAAAA
CTTTTTGGAGGTGACGGCGCAAATCTAAAGGAAAGTTTCTTCGACCCACTAAAAAATGAC
AAACCAACAATCCCCGACGGGGAAGGCGAAATCGAAGGCAGCACGCAAGTGATTGCGGAG
GGACCGAACTTTGCAGCAGCAATGACTTACTATACTGTGCAGAACCTCAAAAAGACAGCG
GAAGCTTCAGAAGGAGCCAAGCCTGAAGGGAATAACAAAAAAGAAACAGGAGAAGGAGCA
GGAGAAAAGAAGGACGGGGATAATAAAGCAACAATAGCTTATTGCAAAGCCACTGAAGAA
GGTATATGTGACAAAACAAAGTGCATTTGGGCGCAACCAATATGAGAACACGTGGCTCCG
ATACCGATAACGCCCTGCAATTTCTCGAGAAAGCCCAATTTAGAGTTAGAATAGGTTAGT
CCTTACCTTCCCTTTTACTACCGAAAAGAAAGATATAAAAAATAATTATTTATCCTTAAA
TGCCCGGTTGTGTTCCTACATTCCCAACCCTAA
>tev01819
GTCGACGCTATAAAGAGCACGTGTAATGAAGCGTTGTGGCTTCAGACCGTCCAAGGGCAT
TATATTAACAAAGTAAAAACAGCCGCAGCTCGAAATTCGGAACGAGTCTTAGAAGCCAGG
CGGCTAACCCTAGCCGCAGCACAGGCCTCAGAACAAGAGCGGCGCGCCGTACTAAGCTCG
TTAGCTGCCATTGCGGACCAGCGTGCAACTGCAGCGGCAGCGATCCTGAATCAAGACACA
CCAAGCTTACTAGCAGCGGTAGCCCTACTAAATAAACGACGCGGCAACGTTCGAGCGCTG
TACCATTTCATTAAAACCCAAACGTCAGCAGTAATCTCAAGTTCGACGGTAGGGGCTGGC
GGCGACGTCCTCTTTAGCTCAAAAACGGTGAAATTCTCGCTTATAGCAAGTCTCGACAAA
GCGGCCACCGAAGACTGTAAAATAACGGAAGAAAGCGGCCCAAAGCTAGCAGCGGCGGGC
CACCACCTGAACAAAATAACGAAAATAAAAACAACACCGCTAACGGCCTTTGCAATTCCT
CAGCTCGACGTAGACATAGAAACCAAAGGGATGCTAACAAACGGCGACACCAGCGCCAAC
GGCGGAGCAACATGCGCAGACAACAGAGACAAAGGCAGCGAGAACCACGGTGTCGGTCTA
ACAAAGCTGGCGTTAAAGCAACCGAAACCGACGCCAACGGCCATCAAACTGAATGATACG
GACACCTGCGTAGAAGCAACAAAAGAAACAGACCACTACATCGCCACCGGAACCCAGGTA
GCGAGCGCCATCTGTAACCTAAGAGCCCTAATGAGCAAACTGTCAGGAAAGATAGCGGAT
GAAACAGCCGATTCCCTCAGCAACGACCACACCCTCCAGAATTCAATCTATCTCGCACTT
AGCCAAGAAAAAAACATCAATGACAGCACCGAAAAAAAAGCAGAAAAGGTAAAAATCCTG
TTTGGCGGGGCCGGGACCAAATTATAAAACAAATTTTTTTCGTTTTTCAACGAAGACAAC
ATAAAGTATACTGTTGGGGAACAAACCGTAACCACGAGCGTAGCGAAGGCTGCAAGTGAT
TCGAACTACGCAATAACCCTAGCGTTTTTGCAGAAAAGCCAACGCAACACTAGCCATAGC
AAGAAATGCAACAGAACAGATGGAAGTGCCGATACAACAAAAGAAAGGGAATGCGGAAAT
AAAAAAGACAAAGGCAAATACAAGGAAAAGAAAAAGACGGATGTGAATTCAAAGATGAGG
AGTGCAAACTTAAAGATGGAGTGAAGGTAGAGAATGATGGAAAAACAACAAACACCACAG
GAAGCAGTTCATTTGTCATTCATAAGTGCCCTCTTTTGCTTGCGGTTTTGCTTCTATAGT
TAATTTTCTGAA
>tev01821
ATGAGCACCAGAAACTTAACAACATTGGCAACAGCACTACTAGCAACCCTAGCTGCGCAA
GGAGGAGCACAGCCGGCCGATCTGTCCGACGTTACAACCGGCTGCGGCGTTAGCACGTAC
CTAGAAGCGCTAGACTCAGAACTGGAAAAGCGGCAGAAAAGTTTGTACAGGACACCAACT
TCACTAACCCGGCAACGCCGAACGTACGCAATAGCAGCAGAGGCAGCAACGGACGAAACG
GCGGCGTGTTTACTAAGCGCGATCGCAGCAGCGGCCGATGCCGCCGAGGCGACAAGCCAG
AAAACCAGAGCAGCTGCGGCGGGAGTACTTCACAACGGAAGGCAGGCGCTGGCGGTCCAC
AAGCAGAACGCCGCAGCAGCGGCAGCACTGGAAAAAATCAAGTTTAGCCTGCCGACGAAG
GGCGGCTACCAGCATGACAGCACAAAGCTAAGCCTGAGGCTGGAAGCCACGGCAACAAAG
ACTGGCGACTGTGCGTCGCCGGCGCCCGGGGAAGCAGCCAAAGTAAACGGCAAAGAACTG
AAAACTCTGCAATTCGCAAAGATTCCGGTAGCAGACTCAAGCAAACTAGAAAATGCGCTA
AAACAGCCCGCAATCAAACTAACCACTGCAGCGAGATGCCGCGACCACCCAACAGCATGG
GCGACCTTTGGCGAAGCGGCGACAGGCTGCGGCGCCATCGCCCCGAGCAGCTGGAGCCCA
GAGATAAGCGACGCGCCAGTGGAGGGAGGATCCGCCCAGATCACCCACCTCAGCATCTAT
AACACCGACACACCAACAGCAGCTTGCAAAAACAAAGAAGACATGCCAGGCACGACTGAT
GGCGACAAGCAAGCGCTAAAAGACCTGTGTGACGCAATAAAGACGACGGTTCCAGACGAA
ACTGAGCTCAGCCTCAGCGGGCCAAGCCTTAAAGCAAACGCAGCAGCGCAGGCGGGCGCA
GCTAGCTGCCTGCCAGACTATGTGTCAAAAGCCGAGCTGACGCAGGCCGACATAACAAAC
CTGGAAAAGCTCCTGGCAACAGCCTACACTGACTCAACAGACAGCTTTTCTAAAAAGTTC
ACACCCCTAGTAGACAAACATGTAAAAGTCCTCAGAGGCGGCAAGGTGCAATCGGTCAAA
ATCAGCGAAATAAACACACCAGAAGAACACGATGCCTTGAACAGGCTTAGAGCCCAAAAA
GCAGCAGCCAGGCGAGCAGCGAGCCAAAACCCCGCCACAACAGATGAAAAAGAATCAGCA
GACAAAACAGGAGAAAAGAAAGACGGGGATAATAAAACAACCGCAAATGATTGCAAAGTC
ACTGAAGAAGGTAAATGTGACAAAGAGAAATGTACTTAGGATAAGGAAAAGAAAGAGTGC
AAAGTTAAAGAGGGAGCGGTTCTTTCAGCTGTAATAAAGGTCCCTCTTTGGCTTGCATTT
TTGTTTCTATAA
>tev01837
ATGAACCGACTGTCTATAGCAGCTATTTTAGTAATAAAAACAGTCTTGGTTGGCGCAGAC
GACGCAAAGGAAGCGGATCTGACCACAGTCTGCCATGCAGCCATTTACTTAGCAGCACTT
GAAGAACAGCTGTCGATAGAAGTAGAGGCCGCGAAAACAGATGTAACTGAACTGGACAAC
CAGCGCCGTAGGCTAACTTTGGCGGCAGAAATAGGCGCCGGTACAGAAGACGGCTGCTTG
TTAGCGGCAGCAGCAGCTCAACACACCAAAGAAACATCTGCGGCAATAAATACTGCAATA
AAAACCAAAGCGCATGGCCTAAAACACCTAGCTCAATTCACCAAAACAGCAGAAGCGGCC
GTGCAACTTTCAAACACGGAGTTCGAGTTCGAGGCAAACGCACACAGAAAAGGGAGCGGA
GACGCGGCGACGGAACACAAGTTAACACCTAAGAAAAAGGCGGTCAATCTATGCGAAGTA
AAAAAGACTGGCGGCACGTGGCAAAGAGACGGCAAAAACATCGACCCGAAGCTAATAGAG
AAATTCATCGCAGCTGACAATGCGGAAATTTTAAAAAATATAAATCCCTCGATCATAATA
GTCACATATACTAGCGGCTGCAGCGGAAGCAGCACCTGGACGAACTGGGGCGCCGCAAAA
GCAAGCTGCGCCATCGACGATATAAATAATGTCAATAAGGGGCCGGCAGCAACGGCAGCA
ACGTCGAACGACGCAACGGCGACCACGCCTAAAAAAATAAAGATATACAAAGATAACAAA
CCTGAGCAAGGATGTGAGCCAGAAACAAACAATGAAGGCAGCACACCCGCCGAGAAGAAA
AGCCTTCACAAAATCTGCACAGCACTAACAACCGAAATAAAAATGCCAACAACTTTAGAC
CTAACAGGGGCAGCTCTATCAGAAATTCCCATAGTCAAACAAGTGGCGCGAGGCTGCCTC
CGGCAATACAAAGACAAAACGGAAATGAGGCCAGCAGATGAGGAGAACCTAACAACATTT
CTGAAAGACGCTTATACTGATTCCACAACCAAATTTGAAGCAAAGTTCAAAAAACTACTC
GCGGATACAAAAATGCTAGTCTACGGGGGCGGCAAGGTACAGTCCGTTGCAATAGGCACT
ATCATCGACGACACCGAAGAGAACAATGCATTATCGAGGCTTAGAGCAAGTCGGGTGGAA
GCAACACTCACATCAGACAAGAGTGTTGACACGACAAGCCAAAAAGAATTAGGAAAAGAC
GCGGGAGAAAATAAAGACGGGGATAAAAAAGACGAGGAGTGCAAAGGTAAATTGGAGACT
AATTGTGACACGACAAAATGCACTTGGAACAAGGAAGAGAATGAACGTAAAGTTAAAAAG
GGCGCGGCTGTTATTTCAGCTGTAATAAAAGCACCCTTACTGCTTGCATTTTTGATCCTA
TAA
>tev01850
ATGATAGCCGTAGAATGCATACTACAAGTACTCGTAGCGTTCCTTACGTTATACGGAACC
ACAGGGGTGCATGCGCAACAACAGACCGATTACGGCCCTGCAGGCGATGCCATCAACAGC
ATCTGCAAAGAGGCAGAATTTTTTGTAACACTGGGAGCCAGCTTTCGGGATTTATTAGCT
CAAAGGCAGACCCTTTTGAGAGAACTACAACAAGACAAAGAGCGCTTCGAATTGGCTGCA
AAACACCCATCACTAGAAGCGAGTAGCTGTAGTTTTGAAGCACTGGCTCTACATACCTCG
GTAATGCTAAGCAAAGCACGACAGCAAGAGCAACGCATAGCGGTGCTTGCAGCAACGTTC
CAAGAGCAAGCAAATCGTTGGGCGGCTTATTTGTTTGGCGAAAGTGAAGCCGCTTCCCGC
GTGTGGGAACAGAGACCCACGAACAAGCCCACAGTAGCAACCAACACAGCAACCTTGCCA
TTGGCCTTCAAGGAAAAAGGGGCAACCGCCTGTACCGACGAAAAGGTGGCCAGCAAGCTA
AAAAGCGGCAAACAACTTTCAGAAATGACAATCAAAAAGCTGAAACTGACGCCGCCAGAA
CGAATTGCTGAAGCACTAGGGACTACAACAGTAGTTATGACCGGCTGCCAAAGCAACAGC
GGGGCGTGCACTCCTGGCAACCAAGTTTTCCACGGCACCCAAAATCAAGACGGCCTCGTG
GTCACGCACGGCAGCGCCAACGACAAGGGTTTCATAGTAACCAGCGTCAAGTCAACAGGA
AGCCAATACAAAGGCAGCACTGGAATCAGTATAGAAGACGACAGCCCCGGAAAAACCGGC
TGTAGGCCAAACGGCGACTTTGAAAACAAGATGATACCAGACAACAAGGTCTTAGCCCAC
AACCTTTGTGTGCTACGTGCAGCTCTACAAGAACCGCGAGCAGGAAAGCTAATAGTTGAC
GGGGAACAACTCGCCGCCGACGACGACTTCCTACAGGTAGCAAACAACTTGCTCAGTGCA
CTGTGGGAAAGGCAAGACCTAAGCAAAGGGGACTCAAAGGCAAAGTTGGGCGAAATAGTA
AAAACTACTTTCGGTAAAAACAAGCAAGCGTTTGACAGCAAGTTCAGAGACCCCGCTAAT
CAAAAACAAATAATTTACGGCACAGGAGCAACCCCAGAAAAAGGCACCATAGGACAACTG
GCAGGCACACCAGCAGCAGAAGCAGCTTTGAGTTACTTGATTGGCCAAAGGGAGAAAAAA
ATGTTGAATAAAGCATCCGAAGCTAAACCAACCGTACCTGACGAGGAGTATTCAAAAGCC
AAAGAATGCGCTACAGAATCTGAAAAATATAAATGCAACAAAAAGGATGGGTGTGAATTC
AAAGATGGAAAATGCAAACTCAAGGAGGGGGTAAAATCAGAAAATGATGGTAAAACAACA
AACACCACCGGAAGCAATTCATCTGTCATTAATAAGGCCTCTCTTTTAATTGCAGTTTTG
CTTATATAA
>tev01856
ATGCAACTGGGAACTCTCGTGCTGTATGTTGCGGCTGCGGTAGCAATCAGGGCAACGGCA
ACGGCGCAGGAACAACTTCAACCGTGCTCAGCAAGCTGCGGCTGTAAGCTGCGAGCGGAA
AATACTGCAAGACACTTGAGAAGCTTAATTGAAACAGCGACGGCAACGACTGCAGAGAAT
ATGGCGATGGCCATCAAGCTGACGGCAGCCGCAGCAGCTTCTTCAGGTGACTTGAGAAAT
GAGTTAGCACCCGTAGCAGCGGTGGCACTCAAGATCGTCAGCGGGCAGGCAAACAAAATA
AAGGAAGCGCGTAACAAAGAGCTTTCCACCGCACAAAAGCTGAAAACACTAGCAGAACAC
TACAAAGTCTTTACTTTTCTAACGTGGCCGGCAACAACAGCCACAGTGGTCGGCACAGGC
GGCAGTGCTTTCGAAGTCGGCACGTATACAACAGAAACACTAAAAGTTCACACACTGCCA
ATCTGCGCAGCGGCCGATGCAGAAAATACGGCAACTGGGAACCAACTCAGGCTCGAGGAC
GACATGAAATTCGCAGACCAAAAATTGCAGGCAACACTAGCACTGGCGTGCCACAAAGCG
ATCGACGCACCCTGCGACGGACGAGACAACACCAACAAGATGTCGGCGAAACTAACGTTG
GCAACAGCGGAGGCGAAGCCCAGCGGGGCAGCCCTCAGCGGCTGCAGCTTTGCAAATATA
GCGGCAGGCCCGATACTAGAGCCGCCAATAACCAATGCCAATATAAACAGCGAAATAAAC
GAGCTCAAAAGCGCAGTCTAAAAACTGCAAGATATACAGATGATCGCTGACTCAACATTA
TACACCAACGACGACACCTTAGCGAAATTCGTAACGCGACAGGTATTCAAAGTATCGTCC
TCTGACAAACCAACAGCAGAGCAGATCGCCGAAGTAGCGAAACACATTAAAGAAACATAT
GGCAAGGCCGCCGGAGACTTCCAAACAAAGATATGGAAAAAGGTAGAAAACACAGAAGTA
AGCTTCAACAGCCCCAAGGCTATTGAAAGTAAGCAACTCAGCAAGGTAACGCCAGAGGAA
GCTGTGGCGTCAAGCATCGCTGTGAGCTTAGAAAACCAACAGGATAGCAATGGCAAAACA
TGTCCATTAGCGCAACCGCAAGATAACAAAATGGAAAAATGCGTTGGCCAAAAAGGAGCT
TCTTGTACAGGAGATTGTGAACTGGATGGGAAAATTTGCAAACCCAAAAAGAAAGGGGAT
GAAGAAAACAAAGAGAAAACCGGAACCACAAACACCACAGGAAGCAATTCTTTTGTCAGC
AACAAGGCCCCTCTTTTGCTTGCATTTTTGGTTCTAATAATTAAAGTTTTAATGGAGTTT
TGCTTAATTTCGCTAAATTTTGTGAAATTTATGAGCACTTTCTATTTTGAGAGAATTCTG
TGA
>tev01870
ATGTCCAGGGCAAAGGCGACTACAAGCTTCATATTCGCAGCCGTACTGGTATGCAGCCAA
CTGGGCGCTGCAACAGGAAATGCCTTGAAAGCAGCAGCCTGGCGAGATATGTGCACAACG
GCAGAACAATTGACGAAAGTTCCGGCTCTAGCAAAAAACAAACTTGATCAAGCACAGGCA
GTGATGGCAGACTACCGGGACGCAGCAATGAGACTCGCTGCTGTGGCCACAGCCCGTGAA
GACTCAGGGGACACAATCGTACTAGCATTTCTTGGATCGAAGCTACTGGAAGCAGCGGAA
GAAACAGCGACAAATCTAAAGACACTGAGCACGCTATCAATTAAGGCGGCAGCAACAGCA
AGTTCAGTATACGGCGGCATATCAGGTTTTTTAAACCTGCTATCGGCAGCCCACACAGGA
ACAACGGGTGGTTGCCTCAATGCCAAAGGGGACGGCGACATCATGGCGGATACGACGGAG
CTTGCAAGCTGCCCAATTGACAAAGAAATAGATCTAGAAAAAGACACCACGGGACTGGAA
ACAGTCGTCGGAGACAAGGGCTTCAAGACACTGAAAACGACAGAAGTCAAAGCACCAAGC
ACGTCAGACACGAAGTGCGTCCTTTTCCAAGCCGGCGGCAAGGCCAACACAAAGCTGTTT
CAGAAAGCAGAAACTTTCCTGATAGCGGGTGGGACACTGAAAGTCAATAGCGCCGGACCC
ACCATGACCACAGCACACGGGGTCGCGCTGGCAGCAGAGCAGTCAACAGCAGGAGGCAAG
TTAATAACACAAGCACACGCAGCAATAAAGGAACTACTAAGCCAAGCAGAAACCGCACCA
GCGAGCGCAGCCAAAACTAAGGTCAAAGCACTAGCAGCCGATTCGAATTTTGCCAAGGCC
GTAGTAAATAAGCTGAAGCTAATAGGTATGGAAGGGTCGGGAAACACGCTCGAACACAAC
GCCAAAGTCAAAATTAAAAGTCTTCTGGCCGATGGCGGCGAAAACTTCGATTCCAAATGG
CGAGCCCTTATCAACACGCCAATATACGATGGAAAAAGCGAAAAAATAAAAACAGAAAAG
GCTTCGTCTATTTCCTCAACAACAGAAATAATCCAATCGGTGTTGTACTACCAGACAAAA
CAACAAACAGATTTTTTACGCCTTCAAAAAGAACTCGAAAAGACACAAAACGATTGCGAA
AAGAAGCCACAGAAACCAGAAGGCAATGGCAAGGAGCAAGAGGATTGCGGAAAAATGACT
GGCTGCGAACGGAATAAGACA
>tev01876
AAATGTCAACAATTTCGAAGGCAAACCTATCACATAGCGTAACCCCCTTACAAGAAAGAA
CCCACAAGGAACAAATGTCAACTCGCACTGGTGCTGACAACACTAACTTTGCAGCTGTTG
CAGCTGGGCGAAGCCGGCACGATACACAACAAGAAAGCCCAAATCGCAACAGCATGCGGC
GCAAGCGACTACCTTCGTAGCCTTGAAAGCGCAGCAGCTACCGCAGTAAAAAACGCACTA
AACAAAGCAATTGAAGCAGCAACGACAGCCATGAAAAAAAAAGTTGCAAGTGCCAGCACC
AGCCCCGAAACTCAAGGGGCAGGGCAGATAATAGCGACACGACTCACCGAAGGAGCAGTA
CGCGCAATGGGCGCAATTTTTGCCCAAAACCATGCGGTAAGCGCAGGCCTTTCCGCAATA
GGGAGGCTCGCGGGCGGCCAGGAAGTAATTGCAGAACTGACTTCGCTGAAAATCGCCGAT
GTGACGACGGTACGTGCGGCGTCAGCGACAACGACCGGCAATCACCTTAAGATCGCACCG
GACCTTCAGATATCAAAAAAAGCTGCGTGCGCCGGCGACGATGGCAGTCGAAAGAAAGAC
GGCGAAAAAATCGCCGCGGACCAAAACTCACCGGACTAAATTTCTCTTGCGGTATTAAGT
CCAGCAGCTCCCTGGACCTACGACGGCCAACTCACAGTATGCGGACACAGCACACCCAAC
ACGCCCATAGCTGGTATATCCTGCGCCGACGACCAAACATCGTTTGGCATCAAAGGCGGA
TCAGTGTTCAAAACAACGATCAAAACAACAACGAAAAAGGAAGCAAAACTAGCCAGCGAG
TACACAGAGGAAACATCGACGAACACAGTTCCTAACGGACCCACGATAACGGCAGAGCTG
AAGCTCCTACTAGAACTGGAGAAAGCAGTCGACACCATAAGCGCGATTAGCGTAGAAACT
GACGCAGCCACCATAGCAAGGAGCGACGACATACAAGAAGCGATCGCTAGAGCCGTTGAC
GGAGACTCAGCGACATATGCCAACCCAGCTACAAAACCCAAAGTTGACGCCTTAATTAAG
GCAATGTTTGGAGACAAAGCAGAAAATGTGAAATCAACAATAGAAAAAGACATCAAGAAC
CTAAAACCCCCAAAGGCTGCAGTAGGTGGAACTGGGGACAGGAAACTTGCAGAAATAAAT
GACCCCAAAGAACTCGAAGATGCACAAATCTATTACGCTATCAAAAACATCGTCGCTTAC
CAGGATGGACAGAAGAACATCCAAGGAAAAACCTCATGTCCCACCAACGCAGACAAATCA
GCAGATCCACCCAAAAAAGAAGACGAATGCAAAAAGCACTTAACAGAGAAACCCTGCAAA
GAAGAAAAAGGCTGTGACTTTGATGAGAAAAAACCGGAGGGTGAAAGATGCTTTCCAAAA
GCTGAAACCGAAAAGAAAGATGAAAAATCATTTTCTAGCAATTTGAGAGTTTCTGTTCCT
CAGGTATTTGCTGCGTTAGTTCTGGAAATTTTTTAA
>tev01878
ATGAGGTCAACACTCCTGCTTACTTCCATATATATAGTTCTCAAGGTCGGCATATCTAGC
GCGCAGAATACAGCAGAAAATACGGTAAACGAGCAAGTAACAGACTTTTGCTCAGCATAT
ATATACTACGAAAGCATAGAAAATGCGCTGAAGGAGTGGACAGCAACAGCAATCGCCGAA
GCAGCAAGCCACGAAGCAGAAGCCAAGAAGCTGACCCTAGCTGCAGAGGTCCATCGAGCC
ACACAGAAAGGGCCTGCGTACAACTCAGCATATATATACTACGAAAGCATAGAAAATGCG
CTGAAGGAGTGGACAGCAACAGCAATCGCCGAAGCAGCAAGCCACGAAGCAGAAGCCAAG
ATGCTGACCCTAGCTGCAGAGGTCCATCGAGCCACACATAAAAGGCCTTTGTACAAAGTC
CTAGCAACACTAGCGCGCGATCACGTTGTACAAAGAGCAGCAGCTGCAGAACAGGCCACA
CAAACGATAAGCTGTGCACTAACAATAATAAGCCGTACGCGCGCCCAAATAAGCACATTA
TATGGGCTTGCGGAACAGAAGACGTCCACAGTCAACATCATACACGAAACCGAACCCGGC
ACAAACACGGTTCTAAAACACGGAACTCCGAGAAAAAAGTGCGCGGCAACGCTAACACGA
ACAACGTCACAAAGTGCAACCTGTAACGACGACCAAGACAAGGCGGCAAAACTAAAATTA
ATAGCCGGCGCCCTAAGCACGGCCAAGGCGGCCAAAAGCATTATTCAGGCAAAAACGAAA
TTAGCAGAGGTAAAAGTTGCATTTGAAGGCCTGGGAAATCTAGGAGCAGAGACTGGCTGG
AGAATGCACAGCACAGCAACTCACTGCGAAGACGCCGCATCAGGAACACCAGCAACTTCC
GCAGCAAACGCCATAGCCATCACAGGGCTAACCGAAAGTTACGAAATCAGATTCGATGAT
GTGACACTAGACGCAGAGCAGGGCGCAGACACTGGAAGCGAAAAACCAGACGCAAGAAAC
CACAAAGCGTATTTCGTATCGGAAAAACAGCTAGCTGAGGCGGTAAGACAAGCGCGGCAG
GCGCAAATAACCAAAATCCCACTGTTACAAACTGAAAGCATAGAAAAAGTCGACAGCAGT
GAAGCTGCGGCAGCTCTCTACGACTTTATTGCAGGTCAACAGAGCAACAGACCGGAAAAG
AAACCAGAAGCAGAGAAATTAGCTAAGCTGATATTTGAAAAAGTTACCGGGAGTATTAAC
GGTGACTTTATAAAACCATTAACCACGGATAAGCTTAAATCTCAACCAGCGGCAAGCAAA
TTAAGGGCAGCACACAAAAACGTGCTCAGGAGAACTTCGATACAGCGATGGTTTATTATT
TTGCGCTAAAAACGAAAAAGGAAATAGCCAATACAGGAGAAGCCAAAACTGAAGGAAACT
CAAAAAACAGATGCAGCAGACAAAACAGGAGATAAGAAAGACAGAGATAATACTGGAAAA
CCTGTGTGCAGCAGCTTTCTAAACCAGACGGCTTGCGAGGGAGTGAAAGGGGATATTCCA
CCCGGAAAGAAAGCAGTTTGTGGTTGGATTGACAACACTTGCAAAGATTTCTCTATTCTA
GAAAACAAACAATTCCCCCTGATTGTTTATGCTTTTGCGGCCTCTCTATTCTAA
>tev01879
ATGACTCACACTCACGGGCCGTTTTTACAAGCTCAAGATAACTTTTTCTCTTTTTTTGTA
ACCCATAGAAACTACCGAAAAAATATTAGAAATATCTTGGCCAAAAGATCCATAACGAAA
CGCCACGGTGTTTTTTTGCGGACACTTTTTTTTTCTGTGGTGTCATATTTCCTAAATTGT
CGCTATGTCGACGTTGCAGCTGGAATGAGGCTATTAAAAGTGGTATGGCAGCTCATCTGC
GAACTGAGCGAGGAACTAGGCACATACGCAGGCGCAGAAATAAAAAGCAGCAACGAGCAG
TTAAAAGCAATACAAAACAGTAAAGTAGCAGAGTTACGCACAGGAATTTACATAGCAAAA
AAAAACGGTACCAAAGAAGAAAAAAAGGTCAGCTTGCTGAGAACCTATTTAAGTCAAAAA
ACACGCAAAGCAATCAGTAACCTGACCAAAACTGGCATCCCCCAGGCCATAACGACCGTT
GCGCATGCAACATATCTGAAAGGCAATCTGGATGAATTCCTGAACCTTATGGTCGATGCT
TGGGGCTCGACGACGACAGGTTTCCTTGTAACGACAGGCACAACCATCGCTAAAATATCG
GGTGACAACATAGACACCGTCCGCTGCGGACGGAAATTTTCGAACCCCAGCGCCACAACC
CCAAAGCAGACCAAACTGACAGCGGCAGGCTACCCTCAACTTAGAAAAGAGGCGGACGAC
GGCGACGGAAATCAAGCAGTGGCCACGGCAACGCGCAAGATTCTAAACGGCCACAGCACC
GGCTTTGCGGAAACCGCGGCCATAAATCAAGCCATTAATGTAACCGACGGCCACATAACG
ATTACAACGGGAAACGCCCCAGTGACTCTAAACGACATAACAACACTCGGCACGACGGCA
GAAGGCAAGCCGACATCCTTTGTCAATCTGTTTAAAGCCAGGAAAGGAATAGAAGTCTAA
CTGTCTGTAAACTTCAAAAACACAACCGGCAAGCCCACGGAAAGAGCCGATCTGCTGCAA
ATAGCCAAGAGCGTTCTTCTGAGTAAAGAGGAGCAAAAAACCAAAGACGGAAAGGCGGAG
CTGGTGCAATTTCTTGGCTGTGACGATGAGGCCAAGATTACCGATACCCTCAAGCTAGTC
GACGACGAAACGATCCCAGAAGGCATCGGCGGCAACCCAAAGGAACAAAAACTCCCCCAA
ATTACAGATGAAAATCTGTTAAATACCATTCTTGGTCATTACGAAATGCATCTTTCCGAC
ACGATCGCCAACCTACGAGCAACATTAGCGGAGAAAGAAGCAGCGGAAAAAGGAGCAAAG
AAAACTACAGAGCAAGTTTGCAGCGAAATAAAAGATCAAAAAGCGTGTAATACCAACAAA
AAGTGCACCTATGATGAAAACAGAAAAGAGGGGCCAAAATTTGAATTGCGAGAAGGTAGA
AAAGAACCAAAAAACCAAGAGGGAAACGGTGGCAAAACCACAAACACCACAGAAAGCAAA
TCTCTTATTATGAATTCTTTCTTTTTGCTTGCATTTTTGATTATATAGTTAATTAGATAA

>tev01887
ATGCCCGGCACAACCTGGAATGCCTGGGCTCTACTAGCGATAATAGCATTAGCAAGCCCA
ACCATCGCCACAACTAAGAAACCCATCAAGGGCTCAGTCTGGACGGGAGAATGTTCAATA
GCTGGGGATATGCGCAAAATTCAAGCCAAAGCTGCGCACAACATCGAACAATCCACCTTA
ACAGGCGGCCTCTACATGCAGCGTTTACTGTGCACCGCAGTATACATAGAAGCGGCGCAA
GACGGCGAGTACTCCAAAGAAGCTATCGCACTACTGGCTTTATGTGCAGAAAAGGCACGG
CAGGCACTCAAAGCCACGAGCGGTGACAGCTTGGCAAACCTAACGACCGCGATAGCGAAT
GCGGCAAGACTCGACGGCAGGATCGGAGAATTTATCCAAATTATGGCAGGTTTCGGCGAC
AAGGGAACCCATAGCTGCCTAGCGACCAAAGGCGGAACAGATGACTACCGAGCATATAGC
ACACCTCTAAGAGCGGCTGCCCCAGCCTGCGTTGACCCAGAAGAGGACCTAAAAGCGAGC
GCAGCGATCGACACAAAATTTACGGCGGATGGACATAGCCACGCCGAATTTCAGGCAGCA
GCCGGCGCCACAGGCACAGGGGGAACAGTAGACTGCGCCCTAACAACAGGGCTAACCGCC
AACAAGGTGCTGGACAGTGCGAACGGGGTAACGCTAACAGCGAGCCCGGGATTCGCAGGA
GGTCTCTTCAAGTATGCGGCAAGTGACTTAAATACAGTTGACTTAAGAAATCTCAAGACG
GGGGCGACGGTGAGCAAGGCGCTGCAGAGGGCACACGTAGCATATCGGCAAGCGAAGCAG
GCACCACCGGAATTCACGGAACCTACCCCAACTTCACTTAGCACCGACGAAGACATGTTC
AAATACTATAGGATCCACGTCCTCGGTCAAACACCAGAGAAGTTAACGGAGGTACACAAC
CTTGCGCAAACGATAGCTTCCGCCTACAAACATGGCGAGGAGTTAAAACCTGAATACGGA
AAGAAATTCTCACAAACCGACATATACAACCCTACTAGCAGCACTCCGCCAACAATCAAG
CTGGATCAGGTAAGTGCGCTCCCTGATCTGATAAGCGTCCTTCTCCATTACCGACAGAAG
AACCAGGAGAAGTTAAAGGATACAATTGCTCAATTAGAAAAGCAAATTAACAAAGAATCC
TCAAAAACTCCAGATAAAATTTGCAATGACGTAGGCGAAAAAAATGAAACTGGTTGTAAA
AACACATCAGGGTGTCACTTTGTTTCTACAAATCCCGAGGGGTCAAAGTGTACCTTAAAC
TCAGAAGCCGCTAAAAAAGTAGCTGAAGAAGCAGAAAAAGAAACAGCGAAAGAT
>tev01888
ATGGCACCCCACCGAGGCTTAGTAATATCCGCGCTGGCGATCCTACTCACAGCCTATCGA
TTCGGCGACTGCAATAAACACGCAATCAAAAACAAAGGTCTAGCCAGCCTCTGCAAGATG
TCAGCAGAATTCAGAAAAGTCGTGCCGTTCGTCAAGCACACAACAGCAGCGTGGAAACAC
AACGTACAGACAGCTAAAACTTTGCTGGCAGACATACAAGTAATGCGGCGGTTAAACAAA
GAAGCAGAAGCCACGATACCAGCTAACTTTGTTATTTTTGTAGCAGACACGATAGCCGAC
GCAGAAGCAAAACTCATAGATCTGACAGACACAGCAGCCGAGGCGGCAGCGGCAGCAGCA
CTTGCAGCAGGCGCGATCGACCAAACGCTGTCAATTTTCCGGCAGGCAACGACAACACAA
GACACGGCGTATTGCATAGAACAGGACCGCGCGGGCGCCAAACTAACGGACTTCACAACA
CACGCCGCATGCACAGAAGCGGCCGGCAACATCAAACCACTCGACACGGCAGCGGCACAA
ACCCGACCGAACCCAGCAACTGCCGACACGGACTTCTCAAACGCGAACATAGGAAACCCA
CAAGGAACAACGACGCTATGCGGGCTAACTCAACACGGCGCAAACGGTGGGTACCACGCT
GCAAGTCACGGCACAACTGACATCAAGTGGGCAGCAGGCATGTTAAAATTCGGCAATGCG
GTGGTTGGCGCCGGAGCATTCACTGACATTTCGCAGAGCAAGGCATCGGTACCGATAATT
GAACGGGCAGCAACAGCGGTCGCAGCGCTAACAACGGCAGCAGCCGATGACCAAGCAACA
TTAAAAAATATCCTACAACTGCAAGAAAATAAAGAAGCAACCTTCGATAACATAAATGGA
AAGATAAAAAAACCAGGGCCAACGCTCGAAACAATAGCAGTAAAGCTGGACAACAAAGAA
CTAAACAGCATCCGAGGCATTGTTGCTGAATATCGCAAAACAACAACCCCAGCGAAAAAA
CAAGCCGACGCCCGAGCGGAGCTACAAAACAGCTATTTAAGCGCCGGCGCGACGACAGCG
AGTACAGACAGCCCGGAGCAGTGCCCAGAAATTAAATCAGTATCAGAAAACACTTGCAAC
AAAATAAAAGTCGAAAAAGAGTGCAATGCAACAGCAGCATGTAGTTTTAATAAAACAGAA
ACTGACGAAAATAAAAAGTGCCAATTTGATGCCAAAAAAGCAACATCAAATGGTGTCCCT
GTAACACAAACTCAAACAGCTGCGGCAGAAACAAAAACAGATAAGTGCAAAGATAAGAAA
AAGGATGACTGCAAATCTCCGGATTGCAAATGGAAGGGCGAAACTTGCAAGGATTTCAGC
TTTCTTGTCAATAAGAAATTGGCTCTGATGGCTGCTACCTTTATGGGGTTCTTGTTTTAA
AACTATTCTAGTATTCTAAAGATTATTCCCACTTTTATGAAAATGTGA
>tev01890
ATGCGTCTAACACGGTCGGGCCTGACGGCTGCAGCTCTAGGCATTTTAGTGGTGAATCAG
CTAGCCGAGGCAAGGACAGCAAAACACGCCGCGCTAGCTGCAAGTTTTACGGAGCTATGT
GGCTTAGCGGGCAAGCTTAAAAAAGGCCACAACTATGCTTCCGGCAAACTCTCAAAAGGG
CACGAAGAAATAACGTCATTTAAGAGAATTTACCAACGGCTGTCTGTCTACTCGCTAATG
GACAGCGGCACCGTCCATGCTAGACTAGAAAAAGCAGTAGCAGCCTCGGCTGAGAGATTA
ATTGAATCAAAATCTGCCGATATTGCTTCACTAACTGCAAAGGCCTTAACAGCAACAACC
AGGGCTGGGCTGGTAGCCGGTGCAACAACAGAGTTCATAGGCATTTTAGACCAGGCTACA
ACTTCAACACCAACAGGCGGGGGATGCATTATAACAGACGACAGCGGCAGTAACGCAGGC
ACCTGGACGGGACGAACAACATCAGCAACAGGATGCGACGACACCAGAATCGAGGAAATC
GAGTCGCTCTCAACAACAACCGAGCTAAACATAAACTTCAAAACAGTAACGGCCAAAACA
GATCCGGGTGCGGCAAACCATGCCCAAACCGGCTGCATGCTCCTAGGCGACGCAGACACA
GCCGCGGACACACTGGGAGGCAAAACATACGCCACCAACAAGATTTACCGCGCCGCAGGT
GCGATAACGCTGGACGGCAAACCGGACGTGAAGGTAACCGGAATGGCAAATCTGGCGGAC
GACATCAAACAAGCCCGCTGGCACGAAGCGGAGCAAGCACTGGGCGCACTCGACTCGCCT
TCATTTGGCAGCGCGTCAGCAGCGGAAAGCAGCCTCTATAATCACCTTACAACAGATAAC
GACTTCCTAGCCGCTGCATTACTCATAATTGCAAATGAGACTGCAAAGCCACAAATCATT
AAAACAGACAACCAGAAATACAAAAAAACGGATATCGTAGGGGTAGACAGCACTAAGTTC
ACCAACCCGTATTTACACAATATCGGCGAAGATACACTAGTCAAAGACACAAACTGGGGA
ATAAACGTCAATGACAATAAACTGAAAAACCTAGACGGATAAAGAGACCAATATTCCAAA
TTACTACTATACTACACTAGCCAACCACAAGCCAAAGCTGACGCGAGCGCATGCCAACCA
GAAAGTGTACCCTCAAAGGATGATTCCACAAATCAAAAAATGTGCGAACAGTTTCACAAC
AAGGCCAAGTATTGCCCAGAAAAAACTTGCACTTATGATACAAAGACAAACAAATGCAAT
CCAAAAACGCCAGTAAAAGCAGAAGAAAGAGAAGGAGAAAGAGAGACAAAAGCAACAGAT
AAGTGTGCCGCCGCAACAACTCCTGAAGAGTGCGCAAAAGTGACAGGAACGAAACCTGAA
GGCAAAAATGCCGTCTGTAGATGGGTAGAAGGTAAATGTCAGGATTCCAGTTTCCTCACC
AATAAGAAATTGGCTCTCAGAAAAGCTACTCTTTTTTGTGTTAAGTAGCATTTTGTCACC
ATAGAACTAAACACTTTTACTCAATTTTATGAAAATATGAAAAAATTATATTTTACGAGA
ATTTACTAA
>tev01898
TGCAAACTAGCGGGGGAGTTCAAGAAAGTCCAGAACCGTCTCGTGTACAGAATCGAAGCT
CCGGGGAAAGCGCTGGAAGGCTACATCCGCCAATTACTATGGACAAAAATTCTCATTGAA
AAACAACAAAAAGGAAGCTACAGCAAAAAAGACATCGCGCTTATAAACTACTACGCCGAG
CAAGCACAAAAAGCCTTAGCCCAGGCTCAAAGAGCACCGACCACAAAATTAGCCTTCGCG
TTGCGAAATAGCGCAGCAGCGGAAGCAGCAATACAGGAGTCTATAAACATGTTTGGGCAA
ATTGCAGCAGGCGACAGCCATTCGTGTCTAGAAAAAACCGATGGCAGCAACGACTTAAGA
CCGCACAATACGGCGTTTTCGAACGATGCACCAGGCTGTGTAATCTCAACAGCGGACTTA
AGCGGCGGCGACGAACAAACCGAACATCTCAACGCCAGAGGCGCCAACACAGGACTCCAA
GGAAGCAAGGCATCTGCAACAAGCACGAGCGCACTAGGCTGCAAATTTTCTCAAGGCAAA
TCAAGCACAAACAAGCTCCTCAACAGTGGCGCAGGCGCCACAATTGCGGGAACACCGCGT
TTCGCCGCTGGCCTTTTTGTCATGGAGGCCGCCGACATTGACCACACATCGACAGCAGAT
CTAACGACAGCGGCGACAACTGCACCACTGCTGCACGCAGCGCACGCGGCCTATCTATTG
TCACAACAGACGGCACCAGCATTCAAGTTCAAAGACACTGACGAACTAGCTGTGGATACG
GATTTCCAACACGAATTTATCAAAACCGTGCTAAACCAAAAAGACAGCGCCCCACCAATC
GGTAACATAGCGTACAAGATAAAAGCAGAATATGGCCCAAAAGACGCCATGAAAAGACAA
TACAACGATATCTTCGCAACCACAGAAGTCAAAAACCCAGCAGGTGATGAGCCAGCTACT
AAAAATCTAAACAGCATTACGAAAATTGACGAACTAACACGGCTTCTGTATTTTTACCAG
CAAGAAAACATCAAGGCCCTAAGAAACAAAATTAAAACACCAGAAGGCAGCGGTGGTGGC
AAATCAAACGGAGCTGGAGAAAAAATATGTACCGACATAACAGATGTTACTGAGTGCAAC
AACAAGCCTTATTGCAGTTATAACGAAAGCACAGCTGAGGGTGACAAAAAGTGCCAATTT
AATGAAACAAAAGCCTCAAAAAGTGGCGTTCCTGTAGCCCAAGCTCAAACTGAAGGGACA
TCAACTGCCTCAGATAGGTGCACCAAACACACTAAAAAAGAGGATTGTGAGGCAGAAAAC
AAAAATGTCAAAGCAGGTGAGAAATCTGTTTGCGGTTGGATCGAAGACATGTGCAAATAT
TCCAGTTTTCATTATAAATAAGAAATCGGCTAGGAGTTTATGGCTGCTGCTTTTCTGAGT
TTAGTAGAATTTTAAGATTTTAAGGAGTTTTTCTCGGGTTTATGA
>tev01922
ATGAAGGCAAAGCAAAAACACCAACGCCAACTCGTGTCAGCAACAAGCTGTATTCTTTGC
TTCCTGCTCACCACACATTGCATGGGCGAAGAAGACGAGGGGGCCGCCAATAAAGCGGTC
AAAAGTTTTTGCACAGCCCAACTTTATTTTCGAGCGATATCAACGGAACTACAGCGGTGG
CGACAACAAACTCAACTGCAAACGGAAAAGCTTCAGCAAGAGCTGCAGCTCACGGAGCTG
GCAAAAGCTACTAAGAAAGGCACGCCCTACGCGGCAGCTTACGCATTTCTAAGCACCACG
GCGGCACACAGGCTAAACGACGCACTCCGCATAGGAGAACAGATCGCCAAAACTACTGCA
ACAGCCGAAGCTCTCTTAGCTCGACGACTAGGAGAAATTTCAGCTTTCACAAAAACAACA
ACGGAACTAGCAACAGGGTACACAACGGCGCATTCAGCAAATCAGCTAACAGGCGGCGCC
ATAGTCAACAGCGGAAACGGCATAGGCTGCACGATTACGCTAACCCACAAAGCTGCAAAC
AGCGTAGCATGCAAAGATAGCAGCGGCGACAGAACCGCCGCGCAAAGCATCGGAAAATAC
CTCGCAACGGCGACAAAGCTCAAGCTTGCAACTGCGGATCAACTTAAGCTCAAAACAACG
ACAATCAGCGTACACGGCGCAGGGGCACTCGGCACCGGCAACCAAGCAAAAACAACCAGC
GACGGAAAAGCTTGCGAGCAGAATGCAGTGGCGACGGCGACAGCAGCGGATGCGACAGCA
GCCTTCGGCTTGTCGAAACTAAGCTACACAGTGGAGCACCCAAGTGGGGAGCTAAACATA
GATGAACTAACACACGCAAACGGTGTGACGCAGGGCAATAGCAACACCGACCCACAAGCA
GAACTGCTGACGAAAGACAAGGACGTGGCAAAAGCCATAAAGGCCGCCCAAACAGCAAAC
AAGCAGCTACCGAAAACGCTAAGCGACACAACAATCGCAGACCTGGCCAGCACAAAAGAA
GCGCAACTACTAGCAGCGTGGCTGAAGGACCCGAAAGCAGCCAAACTCAAACTAGAAACT
AGCAGCGAAAAAGTAGCACAGGCGATATTCGGACATAAAGACGGCAGCATAAAGGAGAGG
TTTTTAGACCCTCTAGCCAAAGACTCGCACACAATTCCAACTGATGGCGAACCCATAACC
GGCAGCACAGAGCAGTTAAGCAAAACCAACTTCAGCAAAGCAGTGGCTTACTATACTGCA
CAGGAACTCAAAAAGGCAGCGGAAGCTTCAGTAGAGCCAAACCTGAAGGGGAGAAGAAAT
CAGATGCAGAAGACAAAGCCAAAGAAGAGAAAGACGGGGATAGCAAAGCAACCACAACTG
AATTGTACAGACACTGAGGAGAAAGATTGTGATACGAAAACGTGTGATTGGAATAGGAAG
AAGAATGAACGCAAAGTCAAACAAGGGGATAATGTTATTTCTGCTGTTATTAAGGCTCCT
GTTGTGCTCTCAGTTTTGTTTCTATAA
>tev01933
ATGCTGGTACTCGACAGCGTCCAACGCAGTGAAGCGGCAGCAGGAATGGGATTATTTAAC
ACAGCCTGGGAACCGATTTGCAGCCTGAGCGAAGAACTGGGAAAAATAACAGGCCACGCA
CTCAGCCACTCTGAAAAGATCCTTAACGCGGCACTAGAAAACGAGCTCGCAGCAAAGAGG
GCCGCTATATATTTTGCCAAAAATCCGACAGCCCCCAACGCGGCAGCAGCCCGGACCTTG
GCGGCCTATTTCTCAACGAGAGCGACTCGGACGATCAGCAACCTCAAAGACGTTGCGGCA
GCCAGTCACATTGCAGCGGCGTCGACGTCAGCTTACTTAAAAGGGCGCATCGATGACACG
ATGACGTTCCTAGAAAGATCAACAAGCAGCACGAACAACGGTTGTCTGCTGCCGGCAACG
ACCGAGAGCTCAGGAGCTAAGAGAAACGCCGATAAGCTCAACGGCAAAGATTGCGGACTC
AAACCGCCCAAGATAGCAGCGGCAGAACTGAACACAAAGCATTTAAAGCCAGACGGCTAT
GAAGGCCTGAAACACGAAGCAGGCACCGGAAATCAGATAACACCAGCAAACGGTGCCCAT
AAATGCAAGCTACTAACAGCCGACAACACAAACGGTTACACGGCATCAGAAGCGGCGACG
GAGCAATTCGACTTAATGGGAGGCTACCTACAAATCAAAGCAGCAGACCAACCCCCAGCG
CTCAGAAACAAAGCGGATCTGCATCAAACAAACAAGGACAAAGCCCCGGCGTGGCACGAG
GCGCATGCCGCTTACACCAACTTGAAAACCTACGACGCCCCGACGCACGGAAACGAAACC
GGGAAGCTAACGGACCGCCCTGATCTAACCACATTAGTCAGCTATTTTCTGTCAGAATCA
GACAGGGGCAGCAAAGACAAAATCGAAACGGCAATAAACGAAATTTTCGGAGATGCAACA
GCTAAAGGACTGGACTCAGCACTTAAAGAAATTGACGACGAAAGCATTCCTGCAGGAACA
GCATGCGTCAAAGCAGAAACAAAGCTAAGCAAGCTGAAAGACAGCACTTGCCTCGCAGCG
ATCCTCAATCATTATGAGCAGGAGTTGGCAACAAGGCTCAAGGCACTGCAAGACCAAATA
GCAGCCGAAGCCCTAAAAAAGAAAACACAAACCGAAAAGGAATGTAATGAAGCAAAAGAT
AACAAAAATGAATGTGGAAAGAAAGCCGGATGCACTTACAATGAAAGCAAATCTGCTGGC
GAAAAGTGCACATTGGATAAGGCAGCCAAACAATCAGCAGAAAAAGAAGCGGCAGAAAAG
CCAACAGGAGAGACAGCCTCCCAATGTACAGGACAAGATACCAAGGAGAAATGC
>tev01962
ATGACGCCTGCGGCCTTAAAAGTTATTTTCTTGCTAGCAGGAAGCATGCATGCGGCGTGC
GACAACCAACCATTCAAGGAAGCGGGTTTAGCGATTCTTTGCACTCTTTCACAAAACTAA
AAATCCTTAATAACGGAAGTCGCAGCTGCAGTCACCAATCGCGAAGGACAGCTGAAACAG
CTGCAGAAATTGAAGGGTAAGCTGCCATTAATGCAGCTGGAAACAACCAAATACCCACTA
GTGATCACGGTGCTGGCGGCGCTGCTAACAGAGATTGAAGCTGATCTAACCAACAGTTTG
AAAACTTTCGGAAACACCGGTGTCAAAGCTGCGGCAGCAAATAGTTACGCGGCCGGTCGC
TTAGACGAATTTGTCTTACTAATAAAGCAAACCGCGGATGACGGCAGAGCATCAAACACG
TGCCTAAAACCGGCAGCAGGGACGAGCATAACACCAAGCAATTTCGCCGGATGTAAAACA
CCAGGGTTCGACGAGGATACTCCAGGAGTAACAGCAACCGCAGCAGCGGTCACACAGAAG
TTGCCGACTGACAATGAGCTGAAGCACAGTTCAGGGACTAACTGCAAGATAACTCAAAAC
AACGGCTTTGGGCTAACAAGCGCAACCAACGCTGTCAACCTCAAACTCCCAGACGGATTT
TACAGCCATACGGCCAATCAAAACTGGAAGACACCCAGAATAGAACAACCGACAACGTCA
CAAACACTGATCAAAGCAAAAGCAGCAGCTGCAGGGATCATACAAGCTCTAACTGAGACG
CCACCGACAATGCCGACGTCAGAACAGACTTTAGCCGCCATGCTAAACGACAACGGCCTA
GAACAAAAAATGCGGAGCAGCATCCAGCAGGTGAAACAGCTAGAGGCGGAAATGGCAGCC
GGCGAACTTGAGTCTTCGCTAACCAGCGTGTTCGGCAAGAAAGAGAGCAATGGCAGTTGG
CCTTTCACATTAATGCTGCACAAGCTCGTCTACGAAATAAAAAGTAAAGCGGGAGCAGAA
AAAGTAGATTTTTTCGATCTTACAGAGGCCCAAAGCATCCAACTGTTTCAAAAGAAACTA
AGGGATCTAACAACAACAGCAGACAAAGAGACAACACTTGAGTGCCCTTCACAGCCAAAC
GTTGATGCAGACTGCAAAGGCTTTGACAAAGCAGATAAGTGTGACGAGAATCCGAAATGC
AGTTGGCACAAGAGAGTCAAAGATGGAGAAGCAAACTGCCAATTTAATGAAACAAAAGCT
AAAGAAAAAGGTGTCCCTGTAACTCAAACTCAAACTGGAGGACCGAATACTTCTTCAGAT
AAATGAAAATGGAAATTGGAAAATGTTTGCAAGAAGGACACAAATTGTAAATGGGAAAAT
AATGCTTGCAAAGATTTCAGTTTTCTCGTCAATAAGAAATTTTCTCTGAGCATGTCTGCT
GCTTTTGTGATTTTTGTAGCATTTTTATTTTTTTCAACA
>tev01964
ATGCCGAACAAGCAGATCGTACTAACATTAGTGCTCTTTACTAGTATACAGTACACAACA
GCACAGCTCACCAACGACGCGGCGGCAACGGCCATCGGAAGCTTTTGCGATGAGGAGTAT
TATTTAAAAATATTAGGAGAGTACCTGCAATACAAGGTCGACCACCAAACACAGGGCTTA
ACACAGGCGGCCCTAACGGCAGCGAAGTACGAGATCGCAACCGCTGCGGCAAAAACTAAA
GAGCAACGCTGCTTAATAGGAGCGCTAGCACATGTGGCGAGAGATGTTGCAAACAGGAAA
GTGGCGGCGGCGGAAACACAAAACACACAGCTAACCGACGCAATTAAAGCTATTCACAAA
CAACGAGGCGTGTTGCAGGCAGCCATCGAATTTTTGAAACTGAAGGTGGACATAGACAGC
AGCAATGTGCACGGGACTACATCGGCCACAACAACGATGTTAAAATTCAAGGTGGATCAC
TCAGGCACTTCAGCCTGTGCACTGCCAGCCGACGACAAACCCAGGGATATAGGCGGAAAG
CAACCAAACCCAGAAAACCTAATTGAGCTCAAGATCACCGCTCTCGAGGCGCTAAAAAGC
TTACATAAACTTGATAAACTGACTCTAGGGGCGACCAGCGGATCATGCGACACCATGCCG
GACACCCGGTCGATCCAGCAGGCTCTAAAGGGCTGCAACTTGTGCGGCGGAACAACAGCG
ACGATAGACGTCAAAAACGTTCAATACACGACCATAACTAACTCAGAAACCCAAGTGTAT
AAAGACAACCAGGGGAAGAAGGAATGCGCGACAAACAGTGCGGCCAAAGGCGCACGCGCG
AGTTCCGGGGACAAGCTTGCAGATTTAATCTGTGAAGCAATGGAGACGACCTCCACCAGC
GCAGAGCTTCCAGAGTTTACAGGCACAAACTTGCAGAATAAAGAGCTAATACAAACAGCA
GTGCCGGCATGTACCCCGGCATTTAGCAAGCTCACCAAACTGGACGACATACGAAGTAGC
GAAGAGTTAAAGACCTACATAAAAACCAAGTACGGGACGGACAAAGACGGTTCCGATAGG
AATTTTAAAGCGCTAATAGCAACTAGGAACGTCCCGGTCCGTGAAGGTCACGGAATCAAG
TCAAAACCCATCGAACAAATAACATTAGAGAGCGACACACATGCGGTGATGGCACGGCTG
GAGATGCAGCGGGCAGAAGGAGAGCGACTGGATAGAGCAGCTGGCAAGCATCCAAATCCA
AAAAATGACGGAATAACAACCGAGTGCGATGGAATAACTGAAAAAACTGAATGTGGAAAT
AAAAATAGCTGTAAATATAGTGACGGAAACAGAAAATGCGAAAAAGATCCTGCAAAAACT
ACAACAGCAGAGACAACTTCAAAGTGCTCCGATAAGAAAAATTAAGATGAGTGCAAAGAT
GGCTGCAAATGGGAAAATAATGCTTGCAAAGATTACAGTATTTCTTTGAATAAGAAAATT
TTCTGATTACTGCTGTATCAGTAAGTTTGTTAG
>tev01970
ATGCCCTTTCTTCTTCTAGCGGCAGCAGCACACACACTGGCGGCATATGGCTTTCACGAG
ACCGAACTAGAAACGACAACAGTGTGCCACACGGCCGCAAACCTAAACCGCATGGCAACC
AAAATAAGGCGCACACTGGTATCACAGCAGCACGAAATAAGCCAAGCAATGACTAGCGTC
CAAAAACTGCAGGTAGCAGCCGCAAAAGGGGGCCAAGCGACGAAAACACTCTACGCCCCA
GTAATAGCAGCAGCTACATGGAAAATCCGAGCCGCACAAGCAACTTTGGACAGCGCCCTC
GCGCCCGCACTGGAGGCACTACACCATATCGCTCAGTTAGAAGGCACACAGCATTTGGCA
GCCGATGTCCTAGAGATGACACTAAAGGCTATTCCATCTAGCGCCGTCGCGACCTCCGTG
ACCGCAAACGGCAACCCACTAGTGCCGGAGACGCCATCAGAGCAGAGGAACAAATGCGAC
CCCGCCGCTGGTCTCACAGCCCGCAAAAAAGAGCCGCTAGAAGACAAAAACGGTGCCCCG
CAGATAGCAGTAATTGCAATCACACCGGCTGAACCGCCAACCGCAACGCCGACGCAGGGC
CCGCGCGTTTGCTGTGGCAGCGGAGGGAGCAACCCAGGCAACAACTGCGAAAGTAGCCCG
TCGACCACGTGCGCAAACCTAGCTGTCAGCAGCGGCAAGCTCCACAAGGAGAAAATGATC
AAATACAGTGTAGGCACAGGTACGGCGGCAGGAACCTATTCAACAACTGACGCAAGCGCA
CACGGGCACCTGCCAACCAAACATTACTTCGACACGAGGATAGCAAATCTAAAAGCGGTT
GAAGCAACATTAAACAAGCTAACATTCAAAGCTTCGACACTGAGAGAACCTTCTCTAATG
CAAACAGAAGCATTCGAAGCAGCTCTCCTTGCTCAAATAGAACCGACTGCCGAACTAAAA
AACAAAGCCAAATTTGAGCAAAAGCTCCAAAAAATTAAAAAAGAAGTGTACGGCTCTGAA
GACAGCACGTACGAAAAGAAAATATGGGATGCCACTGACAATACTAATATCCCAGTGGTA
GCGTCAGGACACACGGAAGCAAGCAACCTGAGGGACCTCAATGATCTTAGTAAGCTCGGT
TCAGCTCAAGCCTACTACATGGCACAAGAAGCAGCAAAAGATGCCACAGCCAAACAAGAG
TGCAAAGAAACAAAAGTAACCGAAACAGAAGATAGCTGCAACAAGAAGGGTCAAAACGAA
TGCAACTCCCCATGCAAATGGAATCCCGAAGAAAAAGATGCCAAGAAAAAGTGCACATTA
AGTGAGGAAGGCAAAAGGCAAGTAGAAAAGACAGAGCAGAAAGATGGAGGAGATAGCAAA
ACCGGAACCACAAACACCACAGCAAACCATTCTTTTGTTATTAACAAGGTCCCTCTTTGG
CTTGCGGTTTTGCTTCTATAA
>tev01979
GTGACTGAAATACTCGTCGGCATCGCATTTCTCACCGCCACTGCCAATGTAGATGCGACA
GCGGACATGGGTCTAAAAGAAAAATTCTGGAAGCCAATGTGCGATTTGTCAGAAGAGTTA
GATATGCATCCTCAAGACGCGACAAGAGTCCTAACCGACGCCTTGAAAGCAGTCAAAAGC
ATGCAAACAGCGGCGCTGCAGGCAGAGATTTTCAGCGAAATAAATTACGGCCAAAAAACA
GGAATTTCGGCAGAGATAATGGCGGACTACTTTGCAAGCAAGGCGCAGACCGGCGTGAGG
TCATTAGAAGACGGTGCAATCCAAAAGGAACTAGCAGCAGCTGCGACAACAGCATACCTC
AAAGGGCGAATTGATGAATGGTTGCAGTTTATGAATGGCATGAGAACGGAGGGAACTCGA
GGATGCCTGCTAGACGGCACCGGAACCAGCCCGGCAACAAATACGCCAGGGCAGATCGGC
GGACGTGCGTGCAAACGGCGGCTCTCACCTGTGAAGGTGGGGACGGCGACTCGAGCACAG
CTAACTGACATAGGCCACCCCAATCTACAGAAGCAGCAAGCTTCGAACGGCAACTGGCAA
GACGACGACAAAAACTGCCGGCTCACCTCGGGACACCACACAAACGGCGCAGCGCACACT
GGCACAATCAGCGCGCCGTTCAGTGTGGCAGCCGGCTACATCCAACTGCAAACCACGGCA
ATCGCACCGACAATCAAAGACCTCAGCTCCCTAACAGCAAAAAGCGACCAGGACGAACAA
GCCTACATTGACGCATGGGCTGCAGTTAAAGGTAAGTTGTATGTGGGCGACAAAGCATTC
AGAAATGACACAGGCGACATACACACCTTTAGCCACATAAGAGACCTCGTATGCAAAGGT
TTTCTCAACAAACACGACGCCACAGCAGAAGACATTAAAACTGAAATAATAAAGTGGTTC
GGAGGCGAAAAGGAGCAAAATTGGAAAGAAATGGTAGGACTAATTCTTAAACAAGAAATT
CCACCGAAAGTAGCTGGTTCAGAAGAGAAGGATCAACTTGGAAACATAGCAGACCCAGAA
AAACTGACAGCCATCCTGACCCACTACCGCAAACAAAACATGATATCCTACACCGAGATC
AAAGAACAACTGACACGCCTGAAAACAACAGCAGAAAAAGCCGCAGCAAGCACGGTCACC
GCAGAAAAGGTGTGCAACTACTTGAAAGAAAAAAGCGACTGTGACACCAACAAAAAGTGC
ACCTATGATAAAACGAAAGAGGAGGGCAAAAAGTGTACATTGAGTGAGGAAGCCACACAA
ACAGTAGAAAAGGCAAAAGCAAGCGAAGAAGAGGAAGATGCGAAAACTGCATCAGATAGG
TGCACAAAGCACACTAAAAAAGAAGAATGCGAGGCAGAAAACAAAAATGTAAAAGCAGGT
GAGAAAGCAGTTTGTTGCTGGATTGAGGATAAATGCAAAGATTTCAGT
>tev02023
ACCGCCGGAAATGCGATCGCAAAGACACACTGGGAACCATTATGTAAAATTTCAAAAAAC
CTAGCTGGATACTACAACACCCAAGAAACGAAGATCCCGAAAGCCATAAAAGCAGACCTG
GACCACATTCGCGAGGAACTAAAACTAAGAATTTTAATAGAGCGGTCAGAGCCGGACACC
GCCCTAATTGTGTTGCCACTTCTTGCAGCAGCGAATAACAAACACTACCTTGCGGCGGCA
ACAATCGAATCGGGAATACAGGCTGCTCTCAAGGCGACACGAGACGTTGCCTTCCTCCAC
GGTCATGTAACCGAATTTCTAACCATGGCAGGCTCTGCGCACGCCAGTGCAGGCACCCAC
GGCTGCCTCATGGGAAGCAGCACAGCAGTTAAAGCGAAAACAGAGATGAGCAACTGCGGG
CTGGAGCCGGCCGAAAGCGGGCAACCAGCGGAAACAGACTACGGGCATGACGCCACCAAG
CTTTTCGGCAAAAAAACAGAAGCTAATGCAGGCGGAACCTTAACAACGGGCGACGACAAA
AAGTGTGCGCTCACCAAAGGGCACACCAGCAGCGGCATCCTGGACACCAACACACAGAGT
GGCAAAATCCCCTACGCCGCCGGCTATTTCTACTTAACGGCCGGCGGCACCAACCTGGCA
CGACACGCCATTAAGGGCAGCGACGGCGGCGATGACGCCGCTGATGTGACAGTGTGGGCC
AAGGCAAGAAGTGCAGTCGAAGAAGCAGAGAAAACAGCAGCATTTAAGCACTCAGACCGC
GCACTAGCGACGCCGGAAGATGTAAAAACTTCAACTGAGGCGAAAACAGCGATCAAAAAC
CACATTCTTGAGAAAGCAGGAAAGTACAACCCAGATAAAGACGATACAGACACGAACAAA
AAGGCAGACGAACTTTACGGCGACCAAAAACCATACAGCCGGGCCAAAATCACGGAGAAA
ATGAAAACCATAATCGTCGACCGTAACATTTACAACAAGGCTTTGGAAAAAGACCAAAAG
CTGTCGGAAATAACAGACATTAACCACTTACGACAGACGTTGACGTACTATCAAGGCCAA
AGAGCCGCGGAGTTAGACGCAAAGACAAAGGAATTGCAGAAGACAACGGAAAACTCTCAG
TGCAAAGTTTCAAGTGTGCAAGACAAGGAGAAAGTTTGCAATGAAGTAGTGGACAGCGAA
GATAAATGTAAAGCTCTAGAAGCCAAGGGATGCGTTTTTAACGAACAAGACAAAAAGTGC
GAGTTGAAAAAGGAGGTAAAAGAAAAACTAGAAAAAGTAAAACAAGAAACAGAAGGAAAA
GATGGCAAAACCACAAACACCACAAGAAGCAATTCGTTTCTTATTAACAAGGCCCCTCTT
TTGCTTGCACTTTTTTAG
>tev02024
ATGACAGGCAAGGTAGGTGCGAACAGCATTCTAGTGTTTCTTGTAACTCAACTAGCCGTC
CCTGAAATGGCCGCGGCGGCACCGAAGATGGGTCTTAAGCAGTCGGTATGGAAGCCACTT
TGCGACCTTTCTGAAGAAATGGATTCGCGACCTAGCAATGCCCCAAAACAAATTACGGAC
GCGAAAGCAGCGATTCAAAAGCAAACTATAGCAGTCAAACAAGCAGAGATATACGCCGCA
CCACGCGACGGCACTACACTGGCAGCAGCAGCAGCAGTCGCAGCAGCCCACTATAACACC
AAGGTTAACCAAGGCTTAACAAAGCTTAAGACTGCAACGGCCAAAGAAGCAACGCAAAAC
GCTGGCAGCACAGCTTACCTCAAAGTTCTAATAGACGAGTGGCTAAACATAATGGTGCAA
AACAAACAGGCAGGCAACCACGGGTGTCTTCTTAACGCCAACGGCGACGACACGGCGCCG
GGGAGTACAGGGCAGATAGACGGCCAAAGATGCAAACTAAAGCTGTCACTGGTACAAGAG
CACAACGACACAACGGCGGAGCTAACGCAGCTAGGATACCCTAAACTACTAACAAAACTC
GGCAGCGCCGACGCAGATCAAGATGACAACTACCAATGTGCCCTAACCAGCGGACACAGC
ACGAGCGGCATGGGGACGGCGGCGTCGCTAAACGGGCCGGTAAAGTTCATAGACGGATAC
ATAACGGCGCCGACAGACAATAGCCCGATAACCATAACAGACCTAAGCAGTATGGATAGC
AGCAAGGCAACAGACCACACAGCCTGGCATGCAGCATGGCAAGCAGCTAAAGATTTCGTC
GGAGCAGCCGACCCAGCATACAAAAACTCTACAGGAGATATAACCGATAAAGACGGCATT
TCTGGCTTACTAAAGTTAGTATACTTACAAAAGACCGAGGCGGGAGAAACTAAAGTTCAA
AACGAGCTAGCAAAATACCTCTGGAAGCACACGGAGGACAAATGGAAGGAACTTAACACG
AAAATACATGATTTTGAAATTCCAGAAAAGTGGGGGGACTCCAGGCAAAGACGAAGCTTG
GAGAGAATAACTGACACGCCAAAACTTCTTTCAATCCTAGCATACTACCAGTTACAGCGC
ACAAACAAGTTATTGAAGCTGAAATAAGATTTAGAAGCGGAAAAAGCGAAACATGCAAGC
AGCGCAAAAATAGAACCTGAAAAAGTTTGCAACGAAATAGGGGACAAAAATGAAACTGTC
TGCGCCAAGACGCCAGGGTGTCACTTTGTTTCTACAAATTCTGAAGGTAAAAAGTCTACC
TTAGCAAAAGAAACCGAAGAAAAATCAGGAGTAAAACAAGCAGGAAATCAGCAAACCAAG
AATGAAAAGATGGGAAAACTGACTCAAAGTGTTCTGATAAGAAAAGTGAGGGTGAGTGTA
ATGATGGTTGCAAGTGGGAAAGTAATGCTTGCAAAGATTCTAGTTTTTTCCTCAATAAGA
AATTGGCTCTGATGGCTGCAGCGTTTATGAGTTTGGTAGAATTTTATACATTTAAGGATT
TTCGCTAAATTTTATGTAAGTTATGAAATTTATGAAATTTTCTTTTTTGAGAGA
>tev02034
ATGACTGCACACCTTATACTAGTGCTGGTTTCTGCAGCGGCGAGGGTAATTGGAACGACC
GCGTCAAAAACTAACGACCCAGCGGCAGGAGCCATTACGAACCTTTGCCAACTCGACTTT
TACCTGCAACAACTGGAAAAGGAAATCAATGCCGAGCTTACACTGGGAACGGATGGGCAG
CAAAAACTGGCTTAAACGGCCAAAAACTACAGACTAGCGTCTGCGGCAGCTAACAATCCG
GAACAAACGTGTCTTTTTAGAGCGCTCCTAACCAAACTCACAGAGCTCTACCATCAAAAC
GAGCAGGAAAAGCGGCGGGCGGAGGAACCAATAAAGGGCGCACTGGCAGAAATAGCGGAG
CAAAGGCGGCACGTAGCTCAGGCAGTAACTTTGGCAAACCTGAAGCTGTCAATAGACCCA
TGCAAAGGCCATAAACGAACGGACACGAGCACGAACACAGTAGACAGCACACTAACACCG
ACGCTAGACACGGCACTGCACTGCGATCCTCGCCCAGCACTTCAACCGACAACCATAGGA
GCGCACAAGCCAAACCCAGCGAACCTAATAAATCTCCCTTTCATAGACGAAACAAAGATC
ACTAAAATCATGCGGCAAAACAGTGTTCGACTGATACTTAGCGGCAGCTGTGCACAAAAC
CCGGCAGCTGCAGCAACCTTCGCACTAGCTGCGGCAAGCTGCACGCAAGCATCACTAACA
AGCTTAAACCCAACAGTAGCACCCACCACAGCTGTCACACTAGGAGCGGCAAATCTGCAG
GAGACAGTAACCATGTATGAAGACGGCGACAGGAGCAAGGCCTGCAACGCCAAAAACAGC
GGGAAAGCGAAGAAAGGGAGCGAAAAAGAATACTACGCTGACAAAGTGTGCCAAGTCTTG
AAAGTAACAGTGAGGATCCAGAACGAGCCGACGCTAGACGGACCGACGCTCAGCAGCGAC
GCTACAATAAGACGATCGGTAGCGGCATGCCTCATACAGTTTCAGACACTAGAAGACACC
AACAAATCTCCAGAAAACAAAGCACTAGTCGCATTTCTGGAAGTAGCATATGGCAAAAAC
ACGGATGACTTTTCAAAAAAGTTTAAAAACTCAGTTGAGAAAAAGAAAGTCAACGTTTAC
AAGGATAGCAAAGTAAAAGAAGAATTCGAAAATATACAGACAGGAAGCGAGGAACAAGAC
GCATTAAACAGAATCACCGGGAGAAAAGAAGCAGAGCAGGCTGCAGCGTCAAATTAAGGT
GCGAAAACACCAGAAACAAATCAGGCCGAAAAGAGAGAAGAGTGCAACGCAGAAAAAGAC
GAAACTAAGTGCATCAACAAGGAAGGGTGTGAATTCAAAGAGGGGGAGTGCAAAGCTAAA
GAGGAAGTAAAAGCGGAGAATGAGGGAAAAACCACAAACACCACAGGAAGCAATACTTTT
GTACTTAATAAGGCCCCTCTCTTTATTGCAGTTTTAATTCTATAA
>tev02046
ATGCGCAAGGAAATCGTATACCTAAATTTCCTGTTGTTAGGCTTAACAACAGCGGAAATA
AAAACTAACGATGAAGTAGCAGACGGTGTAAGCGACCTCTGCAAAGAAGCTTACTACCTA
ACAAAATTGATGACGCATATCGCTACGACAGCAGACAGTGCAGACACCGCTATTCAACGC
ACGGAAACCGACGCAGCTCAATGGCAGCTAGCTTCCGCAGGTTCAGATGATGCAACAACG
AGATGCCTCTACCAAGCCTTATCGCAAAAAAGCAGCGCACACGCAACCACGGCGAGACAA
AAAGCCAAAGCAGCAAAGTCGGCGGCGGCCAAGGCAGTACAAAAACTAGCAGAGCACATA
GGGCTAATAAACGCAGCAGTAGCGACGACGGCTCTGCAACTGGCAGAAACAGGGAACCAC
CACAGCGCCCCAGACACCAGCAGCGTCAAGCTGAGCTTAAAACTGACAGCAGGCGGGGCC
CCCGTGTGCACGCCGCCAGCGAACATAGGCGAGCTTGCCGCCGGCAAAACAGAGATTGCC
TACAGCCGACTAGCAAAGTTTAAGCTGACGACGACGGCCAAGCTGCTATCGGCGCACAAA
AAACTATATTTAACGATCGGTGGGCTAACCAGCTGCACCCGGCACACGGCTGAGAACCAA
GACATGGCGACACCATTAGCGAGCTGCAGCCAAACCGGCGGCAACAGCCCACCAGAAGGA
AGCCAAGGCATCGCTTTGGAGTCGTACGCCACGACGGCAGAGCCTCTCTTCAACGGCAAC
GACCCAAGCAAAGGCTGCGTAGCCAGCGACCTCAAAGAAGACTCAGAAGAAAATCGAACA
CACAACCTCAGGCACCTGATCTGCCAGGCACTCAAAGCCACCCCCATAATCCCGGAAGAC
CTGAGAGCAACGTCCGGCGATAGACTCGCAACAGACGCTACAATCAGGAATTATGTCAGA
AACTGCGTCCCGGAGCTGCAAAAACTGAAGTCATAAGACGAAGGCCAAGACAAAACAACA
ATAGAAACCTTTGTAAAGGAGAAATATGGCAAAAACAACGAAGAATTTAAGCAAAGGTTT
GTCGAGTCTCTAACAAAACTGCGACCAGTTGTTCGAGCAGGCAAAACAAGCGAGCCAACT
GAACTAACGACAATAAGCGGCGGCGCCTTTGATGCTACAATAAGCCACGCTAAAGGCAAA
AGAAACGCCAACGAACTTGAAGCGTTAAAGAAAAGCGCACCCACAAGAACAGTGGATTCC
AAAAAAGAAGAAAAATGCAAGGATAAGCCGCAGAGTGAGTGCAAAGATGAAGATGTGTGC
GAATATAAAGAAGGAAAGTGCCAAGTCAAAGTAACCACAAAAACAGGGACAGATGGCAAA
CCCACAAACACCACAGGAAGCAATTCTTTTGTCATTAATAAATAAAGCACCTTTTTTGCT
GGCATTTTTGATTCTAGCATAACACTTTTGAGAATTATTAGTAAAAGATTTTTGCTCAGT
TTTATA
>tev02053
ATGGTGGAAACAACCTTGGCAGTTTTCGTAGAGACAACCGCACTGACGGCAATACAACAC
TCAACGGTATCCAGCCAAGGCGACCCGACTCTAGAATCCAACCTCAAAAGCCTATGCGAC
CTTTCAAAAGCTCTGAGGAACACGCATGTTAAAACGGCGTCGGGACCATCATGGCGATTT
AACGAACTTGAAGAGCTGCAGCGAATCCAATATAAACTCGACATTTACAGTGTAATAAAT
CCAAAAAGCGACAAAGGCAAAGCAGCAGCGATACTTTCAGCGGCAGCATCTAAAGCGTCA
GCGGCTGTCACAAGATCTGGTAATTCTCTATCGCCACTGGCGACGAAAGCAGCTTTAACA
GCGGGAATCCTCAGCGGCAGAATAGACGAAGCGGTTCAGCTTTTCAAGCAAGCGAAAGCC
AGCAACATAGGCAGCGATGGACTATGCCTGAGCAGCGGCGGGAACACAGCTTCACAACTA
GCAGGAGGGGGCAAAGGATGCGCGGCCGACACAGCAGTAGACACGGCGGACCTAGAAGGC
CTCAATGCTTTCACGGCCAGCAGTTACAGCAAGCTAGCCGCAAACGGCGACATAGGAACG
GCCGCAAGCACACAAAATTGCAAACTCTTGAACCCAAACGCCGCCGGAGTACTAAATGCA
GCCGTCAATGGTAACACTCTGAAATTTGCGGCGGGCGCAATAACCGCCAGCTCCAGCGCA
ACCGCAATGCTCGACCTGAGCAAGGTAAAGCATTATACCAGCAACGCCGACTTACCACCA
TACCAACAAGCCATAAAAGCAATCCACGCCTATGATACGGCGACAGAAGCCAAAAAAGAA
GTGAACACACTTCTTTTCGAAGCGTTACAAGATGCCGAGGTAAAGAAGCTTACCAATGGC
CTTTTAGGTAGCGGGACCAAAGAAGAGACAGCAGCCGCAGCGCCAGCACCCATAGAAACC
AAACTGAAAAAGATAGTGGGCGACACAGCGGACGAACTACAAACAAAATTCCTGGACAAA
TTTTTCAAAGAACCAGTAATATTTCCCAAGTCGCTAAACACGCAGCACAAAAAATTAGAA
GACTTCAGTGACAATGAACTACCAACAGTCGCTACCTACCTCAGACAAACGAGCTTAGAG
GCAACAGACAAGACGCCGGAAAAGGCACAATGCACAGGCAAAGCAGTGAACAGCAAGCCG
ATGGAAGAGGTTTGCAATGATATAACTGACATCAGAGCATGCGGGCAAAATGCCAACTGC
ATTTATGGCACCAGCAAATCAAAATGCACACTGAAAAACAAGGTGAAAGAAAAACTAGAA
AAAGCAAACCCAGCAGAAACAGAAGGAAAAGATGGGAAAACTGACTGCCATAGCCATGCT
ACCAAGTAG
>tev02055
ATGCAGTGGCAAGTAGCCGGTTTTCTGCTACTAGCAGCATTAACGGCAAACGCGGACGAC
AAGAAACCGGAAGACGTCATGACCTCGGCGACAGAAGCGGCATTACTGCTATCTGAAATC
TCCGACCAAATAGAGGCAAAGATATTCGAAGGCTCGGATGCCCAGCAGATGCTACAAACA
GCCCTGGCGCAGGCAACGGCAGCAACCGCCAACGGAGACCCGGACCTAGCGAAGGCGGCC
TTTCCAGTAGCAATAGTGCTGGCGGAAGCACTAGAAACGGCATTAGAGACCAAGCGGTCG
GCATTACCACTTGTTGCGGGCGCGCTAAAGAGATTGGCCAATCTCACAGGACACCAATTC
GCAACAGCGACGACGGCAGACCTACAAATAGCAGACATCGACACCGAGAAAACAGGGGAT
ACCACAACAGACAACAAAGCAAACCTTTACACAAAAGGAGGGACAGGGACGTATAGCACA
GACAAAGCCACCGCGTTCAATGCCAAAAAATCAAACCGCCACGCCTGGGCAGAACTCAAA
AACTTTGACAACATCAAAATCTACGTAAACAAACCGCTCGGCGCCGCGCCGGGTCACGCC
AGCAAACCGACGATAGGTCGGGGAGGCGCGGGCGGGGGCACCCCGTGCACCAACGGCGCT
GTGACAGGCGCCAACACCGCAGCCCAAAACAACCTCTGCGTAATAGGCGGTCAAATAATA
AACACCGAAGCCGTGACCATCACTAAGGGCAACAACAACTATGGCGAGCGAGCGGCGACA
GGAGACCAGGATGGCAACTTCGAAACCCACGCAAGAAACGCCATAGCTGCGACAGCGACA
GCCCTACAGACGGAAGCGGCTGCGGCAACCTTCGACATAGCTAACATCGGCAGTTACGAA
ACCAACAATGCCTTCCAACGGGCCGTGTACGCAACATACCTTGGACCGCCACCAAAACAG
CTGGCTTCAACGGACACCAACAAGATCAAAACCATAGTCAAAAACATCTACGGCACCGGC
AGCGAGATGGACGCCAACTTTTGGAAAAAAATTAGAGCAAACAAACAGCCGTCGACAATA
CTGGGAGAAGATGCTTCAGGCAATATCGAAGCCGTAACGACCTTAACCAAGGCGTTCAAA
ATGCTTTTGGAGGCAAAAGTCAAGGAAAGCAAACAGAAAAACCAAGAAAAAACAGCAGAA
ACATCAAAACAACAGGAAGGCACAGAAGACAAAAAAGAAAAGAAAGATGGGGATAATAAA
ACAGCCACAAACACCACAGGAAGCAATTCTTTTATAATTAGCAAGGCCCCCCTTGTGCTT
GCATTTTTGCTTTTTTAA
>tev02150
ATGATAGGAAAGCCGCTCCAAGCAAAAAACGCCGCCGTTCTGGCCGTAATGCTATGCTCT
TGGTTTCCGATCCAAAGTAAACAAATTACAGTGCCATCGAAGCAAGCAAAGTCACCCTGC
CATTCTGCGACGCAGTTAAAAGATTTATCAGAATCAGCCACGGCAGCACTCGCAGCTGCG
CTCAAAGCTGCAGAAGCAGCAACCACAGCGGCCACGAAGTTACGGACAGCAGCGTTATAG
CAATCACGAAGCTCGCAAACAGCACTACTCGCAATCGCAGAACGCAGTCAGCGGAGGGCA
AACCAGCTGATGAGCCAAACGTCATCGGCCACAATCACAATACATAAAGGTGCAGCGGCT
GCTGACAGGCTAAGCGGTGCTGCGGAAACTCTGGCAGCATTAATGAGCCTAGCATTAACA
GACATCCCCAGGGTAGAGGCGGCCACTTTCACGGCGTTCGCGACAACAATTATAACGCTA
CAGATTGAAAGTCAAACACACGGCGCCTGCTACAAATGCGCGACCGAACGACAGGAAACA
ACGGCCACGGCTGACATACCACCAACTAATACCGACGAATTAACGATCCCTGTAGCGACG
CCCACTGCCGGCGGCAGGACAGCAGCGAGTCCACTGTCCATATGCGGGGCCAGCGCTGGC
ACAAGAGCAATCAGCGGAGGCTCTGACTGCAGCTCTGGACAAACGACCAGCATCGGCATT
AAAGGCGGAAATATACTAACAGTCACGCCAACACCGACACACATTGAAAAACTCGGCGAG
ACTCCAAAGTACAAAAGCATCGGCACCACACAATCCGTTCCGTCGGCAAAGACAATAGAG
CGGGACCTAGCACTAGTCCAAGCAATGTTAAGCTCAGCCAGGGACCTCAAAGCTGCTACA
ACAACTCACGACTGGGCTACGGACTACGATGAAAACGAGCTGAAGACGATAATAGCTAAG
GCCATAGGAGGAGTTGACGCGACACCCAATAAACCTGAAATTAAGGATGCGGTTGAAGCA
GTAACAGCTGAACTCTTCGGAAACAAAGGTGATAAAATAACAAAGACACTAAAAACGTTT
GTGAGTGGATTCAAGCCGGACAAAGCTACGGGAACCGACGGAAGCAAAAACCTTGATTCA
ATAACAGACCCTGACGTACTCTACAAAGCAACAGCCTATTACACAATCAAAAGATTCATC
GACGACCAGGAAGAAAAGAAGAAAAACCAAGCAAGCCCCTCATGTCCCACCAACGCAGAA
AAACCAGCAGAACCGAAAAAAAAAACAGCAGACGAATGCAAAAAAACACACAACAAACGA
AGATTGTAAAAAGGAAAAAGGTTGTGATATTGATGATAAAAAAGATCAAAAATGCTTCCC
AATAGCCGAAACTGACAAGAAAGATGATAATTCGTTTTCTGGCAAGTTATGAGTTTAAGT
TTTGCAGTTAATCGTTGCTTTTGTTATTTTTGTAGTGTCTTGAAATTGTAGAATTTTAAG
GATCTTTTCTGAAGTTTATGAAGTTTATAAAGTCTATAAAATTTCATATATTTTTAC
>tev02173
ATGTTGTTAATAGCCACAGCCTTACTTGTAACAGCCAACGTGGCGATGGGAGAAACAGGA
ACAGCAGCTAAAGCGATCAAAGACGAGTGTACTGAGAGAAAATACGTGGTCAACTTGCTG
GCACATTTTTTAGGCAAGCTAACCGAACTATTCGGTACAGTTCAAACCTTGAGCAAACAA
CAGAAGCAACTCAGACTCGCAGCGCAACAACGTGCGGCGGCTAAACTCGGAATGGCATGT
GCGCTACTGGAAGCAGTTTCAACGCAGCGACTAGATAAGGCAATCAGCAAACAAAAGGCC
GCATGGACAGGAATCACTCGACTGTCAGAACAGGTGGGACACAGAATAGGGGTATTACTT
CTATCACGTGTAGCGGCTGGTACGGCAACCGTAACGTACACAACGGCAGCAAGTGCGACG
TAACAGCAGTCGACAATGAAATAAATAAGGCGGGCGAACAAATAATGACGGCCAGTGGAC
TTAAGCTGCTGACTGCAACCACAATCAAGGCGCTGCTACTGTTCGCATCACTGCAGGCGA
AGAGCACCCAACAACAGTGGCCGGACTAACAGAAAGGGACGGCTGCGGTGACAATACAGG
AGCGGGCAGCAATGGCATAGCCATTCAAGGCCTGAAAACGGAAGCCAAGGCCCTCAACCA
CGACAACGTGGAAATAGAAACCAGACAACGAATGCAAAATACAAAATACAAAATACAAAA
TACAAACGAAAACAACGACGCAACAGACACAAGCTCGCTTGTGTCTGTTGCGTCGCGCGA
AAAGCCGACCTAACAGCCGAGCCAGAGATCTGCAGCGAAACCCTAGACGAACCAGCAGAC
GATCCTACCGCACAAGAGACAGCACTAATCCTAACCGGTCAAAACAAAAAAGAGAAAGGC
CAAGATAAACGCAAAGCAGCAGTAGCGAATGTACTTGGCAATGGAAAGGATACCATTGCC
AAGAAGTTTTTAGTGAAACTGACAGAAAATAACGCGGCTCTAAAGCTACAAGGTGATGCT
CAACCAATGAGCATAGAAACGGCGAGCGGAAGTGATTTCCACAAATCACTGGCTTTATTT
ACTGCTCAAGCGCATCAACAATCGATTCCACCAGAAAAATCCACCAATGCTGAGGGTTAT
CCTAAGCAAGCAGACTCAGAAGACAAAACAGAAGATAAAAAGACGAGGATAATACTGGAA
AAGCTGCGTGGAGCAGCTTTCAGAGCCAGACAGCGTGTAACAACGGACAGAACCGCAAAT
GGGAAAATAATACTTGCAAGGATTCCAGTTTCCTTGTCAAAAATAAATTCTCCCTGATGG
TTTCTGCCTTTGTGAGTTTATTAGAACTCCACCTTTCTAAAGATTATTGCTTAAATTAAT
AGAATTTATGAAATATTACTATTTAGAGAGAATTCAATATATTTTAACACTTTTTGTAAA
ATCTTTGCGAAGTGCTGCAAA
>tev02175
ATGGTCGCAGCTACGCAAAAGGCCCTGTCAGGTGACAAAGGCCAAAAATCAGCCTTTCAG
GCCACCCCGATCAAAGCGTTATGCAAGCTGTCTTGGGAAGTCAAAAGCACCGGCAACGTC
TTTGAGAATAAGGCAGAACTTCCAGCGGCACAAATAGTAACAGAAGAAAAGAAATTGCAA
CTGATAACAGAGCAGCAGACATGCAACGAAACCGAAATACAAGCGAAACGGTTACTTCAG
AACTTAATCCACAAGGACATAGCGCAGATGCTACGAGCACAAGAACACCGGGCCAGGACG
GAACTAGCAGCGGCTGTAAAAGCAGCCCGAGCAGCGGGCCAAATAGATGAGTTTGTAAGT
CCTATACTAGCCGCGACAGCAGCACACACACCGGCCGCAAACACGCCAATATGCTTGGCA
ACTGACGGCGTCCTTGGCACCGCGCACGCAACAGGTCTGACTCTACAGCAGGCGAGCACC
CAAGACGACTACAAAATGTGCCTACAGGACCCCAGCTCAAGCGGCGCACTAGAGCCAGCA
AAGGCGCTCCTGACGACGACGACACTGGATGCACTAAACCAAAAGCCGATCTATGCGGAG
CCGCACGGCAGCCAAAATCACTGTCCATTCACAGGAGCAGCGGGAGGCAAGCTTTTCGCA
TCCAGCGGGCCAAAAGCTGTGAAACTAGCAGGAGGCTTAGCACAGCTACAAGCTGGAAGC
GCCGGTAACATAGAGGACGCAGAATCCAAAACTCTAATAACCAAAACAGGAAATATTTAC
AAAGCTCCATCAGACACCAGCTTCGAAAAGGCAATGCAAGCAATACGAACCCTAGACCAA
GAAGCGCCAGCAGCGCAGTCAACAACGCAGGCACTACTTGTGAAAGGCAGCTTCAAAACC
AGCAAAAACGACGATAAGATCAAAGAAGCCATGAAACCGGGGTACAAAACACGGAAAGAA
TACGGAGCCGGGCTGCCCGACGGCGATCAAGCGATTTTCGACGCGGCGGTCGAACTCTAT
ACTAATGTAACAACTTTACTAGAACAGACCATCAAAGATGACGAACAAAAATTCTCTAAT
GAAATAAAAATTCGTTCCCTCTCAGTTATAACTTGCAACAATCAGGGCGCGCAGTCTCCA
AGTAAACAGGATAGAACGACGCTACCCAATCCCACACAGTGCCAGAAATATGAGGACAAA
ACATCCAACGAATGTAAAACCCTTGGATGCGACTATGATGCTGAAAATAAGAAATGGAAT
CCTAAAGATGGAGAAGGTCAGAAAACTAAAGGAACAGGGAAAGATAAGAAAATTGACTCA
AAGTACTCAGACAAAGGAGAAAAAGATTGCGAGAAAGCTATTGATTGCAATTAG
>tev02202
ATGCATATCCTAAAATTCGCCACTTTGATCGCAGCAGCGGTGATTGCAACAGCCGGCGCC
GATAAGCAGAGCAAGAACAGAGCAGATTGCACGGACCCGTGCACATGCATGGCTAGAATC
GATGTCGCCCTGAACAGACTGGAGGGCGCAGTGCCAGAAACTCTCCAGAAAATAGCGTCC
AACGCCGCTTATATGTCGGAATTGCAATTGGCCGCCGGCTCGACAGACGCAGAACTAGCC
AAACTGGTGCAGCCACTACTGGCAGTGGCAATCGATGTGCAGCAGGATGCAACAACTGGC
CTACCAACAGCTAGCAAGACAATATCAGAAACGCTTAATGCGCTAACACAGCGCAAGGCA
CTCTTTGAGGCAATCAAAAAATTAAGCGGCACATATGACGGGAGCATCATTACGAAAACC
TCCGGACACTTCGGAACTGCGCAGTACACGGCAGCACCCATAGTAGCTGTCCAACGAGAA
CTGTGCCCGAAACTAAGCGGCACGGAAGAATACACATACGATGAACTAAATTTTGAGCAC
GACCAAGGGATAGGTTTACCAAAACTAGCAATCGAACTGGACCAAGCCTGTTACAAAAAC
AACGTAGGCAGCGTGTGCGACGGGACCAACAACCAAGACAAACTACAGACGAAAATTAAA
TTTGGGGCGGCGCTCGGAACGCCAGGCACAACGCCTCTTGGGGACGGCGCGTTCGAAAGC
ACAGTACAGGGCACAATAAACCTAAGCAACGAAACGACAGCTGACAACAAAAAAAGCAGG
CGAAGCTGCAGCCGCAGAAGCCAAACTAACCAACATACCGGACCTCAGCAAAAGAGAAAC
ATACACATCGCACCAGGCATTCAGTTTGCTGGTAAACCGACTGCTCATGTCAACAGCAGC
AACCGTGGAAATCACAGGGCAAGTGGCGACAGCGACAGAGGCGTTTATAAACAAAAATTA
CGGCAGCGACCAAGAGCAGTTTAAAGCAAAGATATGGGACAAGATAAAAACAGCCACAAC
AGTATACTACGAAAATAAGACCAAAAAACGAAAAAGGTCAGCGCCCTAAGCGGAGACGAG
AAAGTCACCGCACTAACAGCTGCATTTTTTAAGGTGGAAAAAGAAACGACAACAACGAAA
AAAGAGACGGCAGAAGACGCACCGAAGAAAACAGATTCAGCAGACAAAAAAGGAGAAAAG
AAAGACGGGGATAAAACATCAGGGAAAAGTTTCTCTAGTTATCAAACCAAGGATGCATGT
GAGGCAGTTAACAAGGATGGCAAAAAGCATTGCGGCTGGAAAAGGAAAGTGATAGCGACC
CCGAAAAGAATAAAAAACCTGCCCAAACGGTAGTTTTCTCCTCAATAAAAAAATTAGCTC
TGTGTGTGGCTGCTGCTTTTGTGA
>tev02207
ATGATAATTTGTCTAATTTTAACTATATTTTTAGCAATCGAACCGAGATCAACCAGCAGC
CAAGATGCAACGAGCGAATATGTAGCGGCGACGTCAACGCCTTGCGACGAAATTAGGTTC
CTGAACGCTGTAATCTCCAAGGCGGAAAATCACGTCGACCGAATATCCAACAATGTAAAA
GCACAGGTTGAGCAACTACAACAACCAATCACCATCGATTGCGGCAATGCCTCCCCTACG
GCCAACAAGGCAATCAAACTCTTGATAGCCGAGACGGTACGCCGGGCTCAGCAAGCCAGA
GGACAACAATCTAAAAAAGAATACCTAACAAAGGCCATCACAGTGCTTAAAGCCCGAGTA
GCTCAGACAAGGCTGCTAATACACAAAAACGACATCAATCAACCAATGTTAACGGGCGGC
TCAGCAGGCCAAAACTTAGCAAACTACGCCAGCAACACAAATAAGCACTGCACAAGCAAA
ACATCAGTGGCAGCGCCGGCCTTCGACAAATGCAGCGCCGCAACCGGGACAAACGCAGCT
ATAATCCAGGCAGCCAACAATCTACGCGAGCTGAAACAGCTAAAACTTCTGGACGACAAA
CACGCCAACCACAACGGCCTCACGATACAAGTGCTCAACAAAGGGACTCTGACGGTGGCA
GGGGCAGACCAAAAGCCCGGATTTTGCGTCAATGGCGGACACGACGTTGCAACAGGGAAC
AACATACTAGGGATAACAGCAGTGGCACCGCAAATTAAAACATTCACGATGACTCCGACC
AACATAGGGGCCCAAGGCACTGCAGGAGAACAGTGCAAGCCCATCACAGGCAGCGAGTAT
GAACAACAAACAAATCACGTCAATTTCGTCCAAACAGCCCAAGCCATTTGCACAATCCGT
GATAACTCCGTAGAAGAGATCAAACCAGTCAAAGATGACAAGATAGAAAGCCTCATAACA
GACAGCGGACTAGAGGACCTAGCTCAGTTAATATTAGAAGAAGATACCAAAAAAGGCGGA
AGTGGAGACGCTAAAAAAGAGATCGCAGCCAAAGTTATTGGGGCAGACAAAGGAAGCATT
CAAGACATTGTACTAAAACCTATGTTTACTAGCAGCATTAAGTACAAACTTGGAGGCGCA
GACCAAGAGTACAAGCTAAGCAGCGGAGCGAGCGCATCGACAGCACCACAGGCACTAGCT
GCCTGTTACAGCTCACTCTTGAAAGCAGCGATAGATCAAAACGCACACAAACAAAAGACC
GACAGAGACGACAAAACAGATGCAACAGAAGAAAAAACAGGAAAAAAGGGAGACGGGGAT
AATAAAGCCACAACTGAATGCACAGCCACAGGAGAAGGTAAACGTGACAAAGAGAAATGT
ACTTGGAACAAGGAAAAGAAAGAGTGCAAAGTTAAAGAGGGGGCGGTTGTTATTTCAGCT
GTAATTACCAAGGTACCTCTTTTGCTAGCTTTTTTACTTCCCTGA
>tev02220
ATGATAAGCGAAAGACAAGCGGCCTCTATCATTCTACTACCTTTAACGTTTCTGGCTCTG
AAAGGACACCCAGCCGCAAACATGGGAGTCCTTAAAACGAGTTGGGAACCACTGTGTCAA
GCCACAACAGACCTAAACAAAGTGTCGTCAAATGTAGCATCCAACCTCAAGCGAGCGTCG
ATGGCCATCCGCGACATGCTTCTAGAGTCCCGCCGCGCGGCAATTTATGCCCAACTGCAT
GGCACAACACAAGATGCCAGGAAAGCAGCAGTCATCGACGCAAACATGTTTGCAACCGCG
ATCAGAGGACTGAACCACTTAATAAACAACGGTTTAACAAAAGGAGCGGACCTAATAAAC
AAAGCAGCCTACCTCAAAGGCTCGATAGATGATTTTCTCAACCTCGCTAACACAGTAAAA
CAAGGCGCCGAAGGATGCCTAGTAGACACAGGAAACACCGTGACTTCAAACTTTAACAAG
AAGTCAGCGGGAACAACGGAATGCGTCACAACCCTGAGCCCGACAACAACGGAAGAAAGC
AAGCTGACACACCTCACACCAACAGGGCACACAAAAGCTATAACAGGCACAACCGAGGGA
AACACGCAGCAAGCAGGGAGCGCAGCAGCCTGCAGACTTTTTTCCGGCGATGCGACCAAT
GGCCTAGCCAAAACTAGCAACCTGAACGCGCCAATACTATGGGCAGCTGGATATTACAAA
GTAAAGGGAGGAGCAAACGGCGAAGTCAGCATAGCTGACCTCAGCCCTGGCACACTAACG
ACGTCGCCAGAGCACAAACAATGGACTGACTTTTTTAGCGCACTTGCACAGAAACCAGAC
CACGCACACGCCAACTACGCCAATAATTCTCAAAACCTCCACAGCGACGACTTAACAGAG
AAGCTCTTAGTGCGTGCGCTGCTCAATGACGCGACAAAAAGCGCGGAGGACGCAAAAAAT
AAAAGAGAAGGGATTTTCGGTAAACCAGCAGACAACGCCCATACAAAAATATTCGCGACG
ATTTCGGACCAGAAATTACCGGACAAAACCGGCGGGGTAGCAGCCGGCGCAACGCTGGGC
AGCCTCAAAGACGCGACGACGCTGGCAGCTGTGTTATTGTCCTTAGAATTAGCCAATATG
GATAAGGCACAACAAAAGAAAGAACTAGAAGCGAAAAAAGAGAAAGAATCCACCAGCTTA
TGGGAAACTGAATGCAATACAATCAAAGGTGAAGCAGACTGCAACAGAGCGGCAGCGTGT
AGTTTTAATAAAACAGAAACTGACGAAAATAAAAAGTGCAAATTTAATGCGACGAAAACC
ACAGCAGCCGGCGTTCCTGTGGCACAAACGCAAACTGAAACGGGAGGAACAGAAAGAACA
GCAGAGAAATGCAAGGATAATAAATTGGAACCAGACTGCACCAAGGCTCCTGAATGTAAA
TTGGAGGGTAACACTTGCAACAATTCCAGTTCTTATGTCAATAAGAAGTTGGCTCTGAAG
GCTTCTGGCTTTGTAAGTCTTATACCATTTTAA
>tev02224
ATGCTAGCTGTCGGAGTGCTGGCGGCACTGGTGCTGCAATCTGAAAAGGCGGCCGGCGCC
GCAGGTGAAGGAATCACTCATGCAGCCGGGACAAAGCTGTGCACAATCTCAAAAGCTGCA
AAAACATCAGCGGCCAATTTGGCAGCCAAGCTAGGGGACATCCAACGGAAGATAACGCTG
GCACGCAAGGCTACCAACCAGCAAGATGTAATAGCGGCAAGCAGGCCGGATCTGCAGACA
GCGGCCCGGATCCTCCGTGTATATGCCGACGGCCTCTTCAGGCAAGCAAGTTCCGCTCTT
GATGACTGGACCGGGGAGAACACCAACCTAATAGGCCATGCAATGTATGCATCTGGCAGA
ATAGACGAATTAATGTTGCTCTTCCAAAACAGCCAAAAGAACACAGGAGGGAGCACAGAC
GCCTGCGTAGGAGATAACAGCGGCCAGCACACGGGCAGCAAGCCCTTGGTGTCCGCCTGC
GGAGCCACAGACCTGACAACACAAACAGCCAACCCCCAAGACCTGTCCTCAACAATACAA
AACCAACTAGCAGGAGCAACGACGATTCACGCTTCGGCCGGAACAAGCTGCCATCTGACC
AAAAACCTTCAGACCGCCTATACGACTTACAACAGCCCATTGCAACTGCTGGACGGCTTG
ATAACTGTAGCAGCAGCGGGCGGCATAGCGGCAAACAACAACCTGCAGCAAAAAGCCGAC
ACTGTCACCTTATTCAAAAAAATAAAGGACGGTGGCGCGAATCTAAAAGCCAAATTAACA
ACAAGCCTGCAACAACCGCCACACACCTTCGCAGAAGTCCAAAAGCTCCTGAAAACCAAG
GAAGAAAGAAAAAAATTGAAACAGGCTGCGGCCACGGCACTTCAGTGGACCGAGCAAAAA
GACGGCGATGACCTTGACACAGAACTAAAAAAAATATTTGGCATATCTGAAGATTCGACG
GACGGCAAATACGTCAGCAGTCTTGCAGACTTTAAACTCAAAGTGCACACGACACCGGCA
GAAACAGACAATATAAATTTATTTAGTCTAAAAGCAGACCAACTTTCAGAGGCACTCAGC
GACGCTCTAGAACAAAACCGAAAGCAAGCGACATCAAAGCCTTGCACTACAAAATAAAGC
AAAGATCAATCCCAAAATCCAGACACAGACACTTGCGCGTCAAAAGGAGTAGGAGATGAT
TGCAAAGATGGCTGCAAAGTGGAAGGAAAAGGCGAAAATAAAAAGTGCGTAGTGGATAAA
ACTTACAAGCCACCGCAGGCAGAGGAAGCAAAAGAAGATGGGAAAAAAGAGAAAAAATGC
TCTGAGAAGAAAAAAGAGGGAGATTGCACTGGAAATTGCAAATGGGAAAATAATGCTTGC
AAGGATTCCAGTTTTCTCCTCAACTAGAAATTTTATCTAAGTATGGATGCTGCTTTTACG
GCCTTTCTGTTTTCAAAATCTTCTTCAAATTTTCTTACTACTCGGATATATTTTAATACG
TAA
>tev02264
ATGTATAAAATCACTACAAACTCTGCGCTGGTTCTTTTGTTGACGCATCTGATCCTGATC
CAATTACCGGTGCTGCGTGCCACAGGACGCAACCCGGCGCCAGACACAGCAGGCGGAAAA
GTTGCAGACCTTTGCGGCGATGCCCGTTACACCAGGTTCCTAGTCGACAAGTTGATAGAA
GATTACAAGGAAGCTTTAGCGGCTCTACCGGCCTTATCAAGGGCGGCGAATGCGTATACA
CTAGATGAAAAGAACCCCACGACACCAGCAACAAAAGCCGCCATGCACGTGCTGGCAGCG
GTACAGACGAAAGAAGCGACTGCAGCAGCAGCAGAGCTAGCGACAGCAAAGCAGCACTAA
GACTTAGCAATAAAGCTACTCAAACAAAGGGAAGGCCGACTGCACGCAATCATACAGTCG
AGCTATAACACAGCGACACGAACTAGCGGCGAAAAAAATGCCTCTGGCACAGTAAAAGGC
AAGGCCACAACAGTAGGCTGCAAAGCCACAGCCACTCTCGTGCCAGACCAATCAAAAAAC
TGCAGCTTATCCCAAGATTCAGAGCACCTCGTAAAATACGGCGACGTTAATTTGAACAGC
GCCACACAACTCCAGCATGTAACGGAAGATTCGCTAAAGCACCAAAAGATAACGGCCAAG
GCGTTCGGCACAAGCACAGCCACGACAGAAACAACAGCGTCAACTCACCATCACGGCTTC
TGCGTAGACACCGGCGACGAAACAAGCTTAAGCGGCGCGGGCGCGATACTAGGAGCCGAA
CTAGCAATTGAATCCAGAACAGTAAACACACAACAGACAAATCTTCACGTCAGCGGCACG
GCAGGCACATGCACAGCAACAAAAATTACGCAGCCATGGGGCGAGCAAGAAGCAGATACA
CTAGCATCTACCCTTTGTACTATCAAGCAGCAAAAAGTAGCAAAAAGTCTGCCACTCCAC
AAGCAGCCACTAACAAACCTTGAAATTAGTGTACAAACAGCAGAGGCTCTAAATCAGGTA
CAATCACCAGGATCACCACTAACAGATGACGCCAAAGAGAAAAGACAGCTTGTTAATAAG
TATTTCGGGAGCAGTGACAACGAGTTCAAAGCAAATATAGAGAAAGCAATCGAGACAACG
GAGGTTGATGTGACAATCGGCAAAACAAAGATAAAAAAGTCACCCTTAGCACTTTCTGGA
ACAGATGAAGGTATTCAAGTCTTATCGTATTACTTTGGGAAGGATTTGGCTGCTAAAGCA
GAGACAACTGTACCC
>tev02271
ATGCGCAAAACTCGATACATCCAGGAAAGTACATTTTTTCTAGCTCTGCTGCCGGCTCTA
GTGGTCTCAGCGGGGCTGCCGTTGCACAACAGGAAAGCTCAACTTAAGACGCCGTGTGAT
GCCAGTCACTACGCAGCAGCCGTGGCAGACAACGCAGTAAGCGCATTCGAACAAGCATTG
GGCAGAGCGCAGGATGCAACTGTGGCAGCAAACAAGCTACATCTCCTCGCTAGCAAGCTC
GCCGGCGCACAGAAGGCGGCGACAACAATTTTGGCGGCGGCAGCCGGAGCCGCCGCGGCA
GAAGCAATACAAAAAATCGCAGCGGCAACACCAAACTTTGCTAAAGGCTTTGCTGCACTT
AACGAAATCAAAGGTGGGCAAATAATCGTTGATGAAATGTTAAAGTCAAAAATAGAGGAC
GTACCAACCGTAGGCGCTGGATCATCAACGGCAGGCGGATCACTGCTCAAAATCAAGCCG
AAGCTAGAACCCGCAACAAACAAAGCCTGCCACGACAACCAGGGAAAACCTGTGAAAACG
GACGACAAACAAGTCGCCGACGGGGGCGACTTAAAACTAACCCTATTCTCTCTCAAAGCC
GAAACCCCAGGAACAACAACAGACCAAAAACTAACCCTGTGCGGCCATGCTTCTGCAGCA
CAAGCACCAGCAGAAGGCACCTGCCAAGACAACGCAGCGGCGTTAGGGATTAAAGGAGGG
AGTTTTGTAGTAAAACAAACACTGACGACGACACGGACAATAACTGGAGCAGCGGTTTCT
TACTCAGCAGTAGAATCCAAGGAGACAGTACCAAACGGCGACACGCTATCTGCGCAACTG
ACCGAAATCGGCAAACTGGAAAACGCAGTTCAGGCTCTGCGCGATGTACACGAAAATGCC
GACGCCACAAGCCTGGCAACCAAAACCGACATAAAGGAAGCTGTAGCGAGAGCGCTGGCT
GGCGAGACAGCTTCATATGCTGACACAAAAATTCAAAAGCAAGTCGACGGTTTCTTAGAG
GCCGTGTTTGGCAAAGATGCAAGCACAGTAACAGGTGTGATCGTCAAAGAGCTCAAAGAC
CTAATACCCCCGAAAGCCGCGTTCAGTGGGGCCGGCAACACAAAACTCAAAGACATAACC
GACCCCAACCAAATAGCAGATGCCACAACTTATTACACCGTTAGAAGCTATATCGCAGAC
CAAGAAGAAAAGAAGAAAAACCAAGCAAACCCCTCTTGCCCAGCCAAATCAGAAAAGGCA
GAAGAACCGAAAAAAACAGCAGACGAATGCAAAAAACATACCACAGAGAAACCCTGCAAA
GAAGGGGGTTGCGAATTTGATGATAAAAAAGAGCCAAAATGCTTTCCGGCAGTTGAAACC
GAAAAGAAAGATGAAAAATCGTTTTCTAGCAATTTGAGAGTTTCTGTTCCTCAGGTATTT
TCTGCATTTGCGGCCTTGCTTTTTTAA
>tev02275
ATGCGCAACCTTTGTTTCGCAGTAGCAATCCTACTAACTTCTGTAGCAAAAACTAAAGCC
TCGGGAGACGACCCCGCTAAGGCAGCAAATGAAAAGGTTACGGACTTCTGTTCCATGATG
GCTTATTACACAGCACTGACAGATGAACTGCGACAATGGATAACTACAGCAGCGGCCAAC
GCGGATGCTTTAGCAGAGGAAGCAAAGCTGCTGACACTCGCAGCCGCAAAAAGCCACCAC
ACCAACAGCGGACATGCGTACCAGCTGCTGGCTCACCTAGCGCTGCAAAGGGCTAAAACA
GCAGCAGAGGAAATGGCAAAGCAAGCACCAAAAATACAAGCTGCAATAGCGGCCGTGGCA
ACTAAAAAGGGCGAACTAGCACAACTGCACGCACACGACAGCAGCGCAGCAAACCCACCA
ACTATAGCAGCAACTGGAACGGCGAAAACGGGCAGCATACTAGGAGGCGGAACCAACAAA
CAATGCACGGTTGAACTAAAGACGCAAGCCGCAACAGAGGAAACCTGCAGCGACGAAAAC
GCTAAGCTAACAGCAGCAAAAACGATAAGCACTTTATTCACTAAAGCAAGAAGCATCAAA
ACAGTAGCGGCATCAACGCTAAAAGCCAGGGACCTGCAAGTGACACTAGAAGCCAAAGGC
AACATAGACACCGGCAGCGGCTGGAAAGTGACAACCGACAACAAAGCCTGCGAAGATAAC
GCCGCCGGCGGCCCGGCGGCAAGCGCAAACGTAGGGGTGGCACTTACAGGGCTGCAAGCA
ACAGGCACTCTAACCTACTCAACACTGGACCTAACAAGCGACCCAGAACAAGGCACCGGC
ACCAGCTACGGCGAAACAAACAAGAAGGTCAAATACCACGTCAGCGATGCGAAATTGAGA
CAAGCATTACGTGCGGCACAGTCAGCCAAACCAGACCTACCGGCGCCAGTCAAAACCGAA
ACCCTGGAGTCGGCCGCAGGCACCGCTGCAGCAAAAAAGCTCGCAGCTGCGATTTCAAGG
CCAGGGACTAAAGCAGCAAAAGGTGGAGCTGAAACGGCAGAGATAGCACTGTTACTATTT
AAAAAGACGTCAGGCAGTATAGAAACAGACTTTTTAACACCATTAACCAAGGATAAGCTT
TCAATCCCAACTGATGGCGAACCCATAACCGGCAACACACAGCAACTCGCAACAAACAAC
TTCGACGCAGCTATGGCTTATTATTATAGCGAAAACATAAAAAAGGCAGCGGCGACCGCA
GGAGGCAACCCCAAAGCAGGCGTTCAAGCAGCCGCAGGAGAAGACAAAACAGAAGAAAAG
AAAGACGGGGATAATAAAACAAACGCAGCCGATTGCACAGGCACTGAAGAAGGTATATGT
GACAAGACAAAATGCGATTGGAACGCTGAGAAAAAACAGTGCAAAGTTAAGGAGGGAGCG
GTTGTTTCTTCTATGATCAAGACACCTCTTTTGCTTGCAGCTGTGTTTCTATCATAA
>tev02282
ATGCGACAAATTCGATACATCCAGGAAGGAACATTTTTGCTAGCTCTGCTGCCGGCTCTA
GTGGTCTCAGCGGGGATCCCGTTGTATAACAGGAAAGTGCAACTTAAAACGCCGTGTGAT
GCCAGTCACTACGCAACTGCTGTGGGAGACAGTGCAATGACCGCATTCAAGGCAGCAGTA
GAACGAGCCCAAGAAAACAAGCTACATCTCCTCGCTAGCAAACTCACCGGCGGAGACAAG
GCAGCGGCGGCGATATTGGCGGCAGTGACCGGGGCCGCAGCAGCAGATGCAATAGGGAAG
ATCGCGGCGGCAACACCAAACTTTGCGAAAGGCTTTGCTGCACTTAACGAAATTAAAGGG
GGACAGATTATCGTTGCGGAAATTCTAAAGTCCAAAATAGAGGACGCAGCGACCGTAGCA
GCTGCATCTTCAACATCCGGAGCAACAATAGTAAAGATCAAGCCAAAGCTACAGCCTGCA
ACCAAAAGGGCCTGTCACGACGAGCGGGGAAAGCCAACCAAAACGCAAGACAAAGCAGTG
GAGGTTGCAGGCGATATAACGTTGACCCTCTTCTCTCTCAAAGCCGAAACTCCAGGAACC
ACTACAGACCAGAAACTAACTCTGTGCGGCCATGGCTCACCAAGCCAAGATCCAGCGACG
GCGAGCTGCCAAAACAGCCAAGCAAACTTAGGGATTAAAGTTGGGAGTTTTGTAGTAAAA
CACCAAATGACAACGACACGCTCAATAGATGGCGAGACGGTTTCTTACTCACCAATAGCT
TCCAGGGACACAGTACCGAACGGCGACACGATAACAGCCCAACTGAACGACATCGGCAAA
CTGGAAACCGCGGTTCAGGCTCTGCAAAATGTACACGAAAGTGCCGACGCCAAAAGCCTG
GCAGGCAAAAGTGACATAAAGGAGGCTGTAGCGAGAGCTCTGGCTGGCAAGACAGCTTCA
TATGCTGACAGTAAAACAAAAAAGCAAGTCGACGGTTTCTTAGAGGCCGTGTTTGGCAAA
GATGCAAGCACAGTAACAGGTGTGATCGTCAAAGGGCTCAAAGACCTAAAACCCCCGAAG
GCCGCGTTCAGTGGGGCCGGAGACACGACACTCAAAGAGATAAACGACCCCAACCAAATA
GCAGATGCCACAACTTATTGCACCGTTAGAAGCTATATCGCAGACCAAGAAGAAAAGAAT
AAAAGTTCAACAAGCCTCTCTTGCCCAACCAAAACAGACAAGGCAGAAGAACCGAAAAAA
ACAGCAGAAGAATGCAAAAAGCATACAACAGAGAAACCCTGCAAGGATGAAAAAGGTTGC
GAATTTGATGATAAAAAACCGGACGGTGAAAGATGCTTTCCGAAAGCTGAAAAAGACAAG
AAAAATGAAAAATCATTTTCTAACAATTTGAGAGTTTCTGTTTCTCAGGCTTTTATATGT
TAGTTTCGGTATAATTTTAAGGATTTTTGCTCAACTTCATGAAACTTATAAATATTTGCT

>tev02284
ATGCCCATAGGTAACAACAACACCAAGCGCAACTGCATTCTGTCGATACTTGCCATAGGC
AGCCTAACACTCGCCAGCGGCCAAGAGAAGAGCGGCTTAGACACCGCAGCACAAGCAATA
ACCACAACATGCCACGAAGCGAGGTACGTCTTAGGGCTAGCCGAGATACTCGACGCCGAA
GCAGATGAAATACACCGTGAGCTTCTGGATCTGAAAGCAGCGGCGATCGCTTACGAGATA
GCGGCAGCGATACATGCAGACGAAACCACAAAAATAGGCCGGCGAGCACTAAGCTTACTC
TCGATTCAGCGTTACACACAAGCCGCCAAGGCAGCGCGATCAGCGGCCAAGACGAAACTG
GAGGCGGCCGATCATCTGCTGCAACGCCTCTGGCGGCTTTTAGGGATGCGCGAAGCAAAA
GTAGTAAGCGTTACAAACAAGCAATCTGCAACAGGAGGCGCCAATGGCGACTGGCCAGAA
AGCTCAACGATCAAAGCAGATATAACCACAACCTTGACAACAGTTGCAGACACGAACTAC
TCCGTCGACGACCTGAACGACAGCCAAGGCCCAAAAAAAAGGACATCCAGCACAACTCGA
ATAATCAAAGTCAAGCTACTAGAAGACAGAAATTTCAAGCCGAACAGAATTTCAATCCAC
GCTGTCGTAAAAACAACCGGCTTCGCGAACAGCTGGACAGACTCGAGCGGCCACAAAGGC
GTCCTTGTCAACGGTGGTGGCACGGCGCAAACAAATTTTTGGGGAGCCAAAATAAACACG
GGCGCCAACCAGGACAAGCCGGCAGACACAGACCTTTTCGCAGACGCCAACAAGCGGACT
ACGTGCAAAACGGACGTCATAAAAGGAAGCTCGGCAGGAATCAGCGCCGAGGCGATAGCA
CGGTGGATATGCCGTGGAACGGCGGCTGCTACAGCCTTCATACCGAAACCACCAACAGAT
GAAAGCCTTGAGAAACTTAAAGCCGACAAAAAACTAGCCACGCTTATACTAATTCTAACA
AAAGGCCGCGAAAGCCCGAAAGAGCAGGAGATCACGGACCCAGAACCAACGGTAAAAGCT
TTCCTCGGAACTGACGAAACTTCCTTTTCTAAGGCATTTGTAAAGTATGTAAAAGAAGAA
CAGACGCTAACCTTTGGCCAGGACAAATTCACGGGAACGTTGCTCGATCTAGCAGCAGAG
CCGGCTGGGAGCGAATTACTGGCATACCTAACTCCAGAACCTGCAATAAAGCAAAATTGC
AAACCACAACTCAGTGAAAAAGAGGAGAGCTGCAACAAGAAAAACCAAAACGAATGCAGC
TCACCGTGCACATGGAGTCCCAAGGCAGAAGGCAAAAAGTGCAAATTGGATAAGGAAGCC
AAAGAAGCGGTAGAAAAAGCAAACCAAGAAACAGATGGAAAATATGAAAAAACAATCACA
AACAACACAGAAAGAAATTCTTTTGTCATTCATAAGGCTCCTCTTTGGCTTGCATTTTGC
TTCTATAATTAAATTTTAAAAATGTTTTTGCTCAATTCAATAAATATTTGCTATTTTAAT
AGAATGTGA
>tev02286
ATGGCCCAGCTAACATTCGCTCAACGAGCATCCGCTACAGCCAAGATGGGACTCAAACAA
TCAGTGTGGAAACCACTTTGCGACCTTTCTGAAGAGCTGGATGCGTCACCAGGCCATAGC
ATGCAACAAATAGTAGAGGCAACAAAGGCAATAGAAAAACAGACGGTGGCGGCTGTACAA
GCAGAAGTGTTCGCGGCCGCGGCATCAAGCCCTACAGAGGCAACGGCAGCAGGACTAATG
GCAGCGCACTATAAACTAGCCACCACCAACGCACTGACCACGTTGGAACAACGGACAAGC
GACATGCGGTGCGCGCGGCAAGCACAGCCGCATATCTCAAAGGTAAATTAGACGAATACC
TAAGCCTGCTATTGCAAACGAACGAAGGAACGAGCGGCAACAACGGGTGCATGCTCGACA
ATAGCGGCAACAACGCCGTAACAAAAAACGGCGACAACATCGGAGATGTTAAATGTCGGC
TAAAGCTGTCAAGACCCCAACCTGGAAAAAGGCCGCAAACACAGCTGACAGGAACCGGCT
TCAAAGCGATCCTCAAAGGCATCGGCGGAAGCAACTCAAACCAGGACAACGACAAGAAAT
GCAGCCTAACCAGCGGCAGCAGCACAGACGGCCTCGGCACAGACGGCAACACTGCAGCGG
ACGTAAAGTTCCTAGACGGCTATATAACTGCGCCGCAAACCGGCGGAGCAGAAATAACAA
TAGCAGACCTGAGCAGTATGGATAACGGCAAAGCAGCGAGCAGCCCGGCCTGGCACGCGG
CATGGCAAGCAGCTAAAGATTTCGTCGGAGCAGCCGACCCAGCATACAAAAACTCTACAG
GAGATATAACCGATAAAGACGGCATTTCTGACTTACTAAAGTTAGTCTGCCTGAACAAGG
CCGACGCGGCAACAACTGAAGTTCAAAACGAGCTAGCTAAATACTTCGGGAAGCACACGG
AGGACAAATGGAAGGAACTTAACACGAAAATACACGACTTTAAAATTCCAGAAAAAGTGG
CAGGGCCGCAAGCACAGACGAAGCTTGGAGAGATAACTGACACGCCAAAACTTCTTGCAA
TCCTAGAATACTACCAGTTACAGCGCACTAACAAGTTTTTGAAGCTGACAAAAGATTTAG
AAGCGGAAAAAGCGAAACGTGCAAGCAGCGCAAAAATAGAACCCGAAAAAGTTTGCAACG
ACATAGGGGACAAAAATGAAACTGGCTGCGCCAAAACGCCAGGATGTCATTTTGTCTCAT
CAAATGCTGAAGGCAAAAAGTGTACCTTGACGAAAGAAGCCACAGAAAAAGCAAAAGAAA
ATCAAGCAGGAAAAGATGGCAAAACTGAATCAAAGTGCTCCGACAAGAAAAGTGAGGGTG
AGTGTAATGATGGTTGCAAATGGGAAGGTGAAACTTGCAAATATTTCACTATTATTTTCA
ATAAGAAATTTACTCTGATTGTTTCTGCTTTTTTGGATTTAGTAGTATTCTAG
>tev02293
GCCAAGAAAAAGAAAACCAAAAAGGTGAAGGAAGTGAAGCAGGAGTTTGTGGTGCAGAAC
AAGCACAAGCCACTGTGGACGCGCGACCCGAAAGATGTAACAAAGGAGGAGTACGCCTCC
TTCTACAAGGCCATCTCGAACGACTGGGAAGAGCAGCTGTCTACGAAGCACTTCTCCGTG
GAAGGCCAGCTGGAGTTCCGGGCTATCTTATTTCTCCCGAAGCGCGCACCCTTTGACATG
TTCGAACCAAACAAGAAGCGCAACAACATCAAGCTATACGTCCGCCGCGTATTCATCATG
GACAACTGTGAGGACCTGTGCCCCGAGTGGCTCGGCTTCCTGCGCGGTGTGGTGGACAGC
GAGGACCTGCCACTAAATATCTCCCGTGAGAACCTGCAGCAGAACAAAATCCTCAAGGTG
ATCCGTAAGAATATTGTGAAGAAGGCCCTGGAGCTCTTCGAGGAGCTCGCAGAGAACAAG
GAGGACTACAAGAAGTTCTACGAACAGTTCAGCAAGAACGTGAAGCTGGGCATCCACGAA
GACAGCACAAACCGCAAGAAGCTGATGGAACTGCTGCGCTTCCACAGTTCGGAATCCGGT
GAGGAGATGACGACATTGAAGGACTACGTGACACGCATGAAGGAGGGTCAGAAGTGCATC
TACTATGTGACGGGTGACAGCAAGAAGAAGCTCGAAACGTCTCCGTTCATCGAGCAGGCG
AAGCGCCGCGGCTTGGAGGTACTTTTCATGACTGACCCCATCGACGAGTATGTGATGCAG
CAAGTGAAGGACTTTGAGGACAAAAAGTTCGCGTGCCTCACAAAGGAGGGTGTACACTTC
GAGGAGACGGAGGAAGAGAAGAAACAGCGGGAAGAAGAGAAGGCATCATACGAGCGGCTG
TGCAAGGCAATGAAAGAGGTACTTGGTGACAAAGTGGAGAAGGTGGTGGTGTCCGACCGG
TTGGCAACATCACCATGCATTCTCGTGACATCAGAGTTCGGGTGGAGTGCACACATGGAA
CAGATCATGCGCAACCAGGCTCTGCTCTACGAACAGTTCAGCAAGAACGTGAAGCTGGGC
ATCCACGAAGACAGCACAAACCGCAAGAAGCTGATGGAACTGCTGCGCTTCCACAGTTCG
GAATCCGGTGAGGAGATGACGACATTGAAGGACTACGTGACACGCATGAAGGAGGGTCAG
AAGTGCATCTACTATGTGACGGGTGACAGCAAGAAGAAGCTCGAAACGTCTCCGTTCATC
GAGCAGGCGAAGCGCCGCGGCATGGAGGTACTTTTCATGACTGACCCCATCGACGAGTAT
GTGATGCAGCAAGTGAAGGACTTTGAGGACAAAAAGTTCGCGTGCCTCACAAAGGAGGGT
GTACACTTCGAGGAGACGGAGGAAGAGAAGAAACAGCGGGAAGAAGAGAAGGCATCATAC
GAGCGGCTG
>tev02294
ATGTTGGCAAACTTCAAGGCATTGACTTTCGTAAGCATAGCCCTTTGCCTACCAGTTGTA
ACAACTTCAGCTGTAAAAACACCAACAAAAAAGGCTAAAAGCGCATGCGACGTAGCAACG
CAGCTGCGGCAGATGGCGGACTCCGCAAGGACCAAAATCACATCCACACAAGAAGCTGTC
AAGACGATGCTGACTACAGCTTCCAAGCTTGACGTCATCGCCAACGGCGTAAACACAAAC
GCGGGCTGGGCAGAAGCTTATCTCAGAACAATATACATTCAAAAAGCCGCAGAAGCAAAC
GATAAGCTAGCTGCAAATGCCCCAGCGTTATTAAAAGGCATCGAAGCGCTGAGCCGGCTT
GCAGGCAGCCAGGAAGCAATCAGTAGACTCTCACAACTGCAACTACAAGATCTAAATATG
GCCACAGCCACGACAAGCACGGCGACAGCGACAAAAGGCCAACTCAAGCCCAAGCTGGAC
GCGGCTCTTAAAGCTCATTGTGTCGGACAGGACGACAGCAGGGAAAAGGACTCGAGCACC
GACGATCATAATGCAGACCACAAAAACGCCATAAAGATAGTGACAGTGACACCAACACCA
CCAGGAAGCGCGCTCGGCACCTACCTAACAATATGCGGCAGCAACTCGGTCAGCAGCGGG
GCACCAGACACGCGCAGCTGCACTACACGCCAGGCAACCAACATAGGACTCAAAGGAGGC
CAAGTATTCACAACAGCAGTAACGGTAACCCACAGCGCGAGCACAGGCGGTACAACAAGT
TACACTGACGTCGGCAGCGATGCGACAACGCCCAATAAAGCGACACTTAAAGCCGAACTT
GCCCTGGTACTTGATATGCTTCATGCTGCAACACAACTCGGCACGACAACAGCACCTGCA
ACCATTGAAAGCGCCTTCGATGCCGCTACCGCAGGAAACTCAATAGCCAAAGCCTTGGCC
GGACACGAAGCGACAGCCGAGCAACCAAATTTAAAGGAAAAAGTTAAACACACAACCGAA
GAACTTTTCGGCAAAGAAAGAAACTCAATCAAAACACCACACAACCGAAGAACTTTTCGG
CAAAGAAAGAAACTCAATCAAAACACAAATAACCCAATTACTGAACACCTTTCAGCCAAG
AAAGCAGCAGGCTCAGAAGGCGCTAAAAAACTTGATTCAATAAACGCCCCCGAGGAGCTG
TCAAAAGCAGCGACGTATTACACAATCAAAAATTTTATCGACGAGGAAGAGCAAAAAAAG
AAAAACCAAGAAAACCCCTCATGTCCCACCAAAACAGGCAAACTAGAAGAACCGAAAAAA
TCAGCAGACGAATGCAAAAAGCATACAACGGAGCAAGCCTGCAAAGGTGAAAAAGGTTGC
GATTTTGATGAGAAAAAAGACCCGAAATGCTTTCCAAATAAAAAAGTGTCTACAACCTCA
ACAGGGAGAAGATCTATTGTAATCAACGCTCTTCCTTTGCTTGCATTTTTGCTTCTAGCG
TAAAAAATTTAGTAT
>tev02305
GCAGCGGCAGCCGCGGCGCTTTCCGAACGGTACGAGCAGCTAGCGAAGACAACAGCAGAC
AACGCACGGACCCTGATGATAACTTCGGCAATGTGGCGGCAAAAGGCGGCCGAAACAACG
GACATAGCCAAATCGGCAACTTTAACTGCTATAAGTGAGGTTGCAAAAAACCTTGCCATG
CAAGCGTTAACTAAACAGTCGGAAAGAGAAAACAAGATGACGGCGGCAAGGAAACGGCTT
GCCCAACGAGCGGCATTTCTTGACGGCGTACACTACGCCATCAGACCGACGTTCGGAGCA
CAAACCCATCCCTTCAAGGCAACAACCACAACACTAGAGGTCAGATCAGGCAACGCGAAA
ACCTTGACAGATACTTGCACCACTCAGAACCGCCAAGAGCAAAGCCAAGACATACAGGGA
TCAGCAGCAGGCGCGACGGCATGGAAAAAGCTCAAATATTCAACAAAGAACGAAATAGTC
AAGCTAGTACCAACGCAAAAAGTAACTCTAACATTCGGACTCGCCGGCTACACAGCCCAA
AGCGTAAGCAATGGCTACGGGACCACCGTCACCAACTGCAACGGCGCCATCAACTCAGCA
AGCGAGCCAACGCTAGACACCATAGGCACGGCCACCCCAACGCTACAAAGTATATATGAG
CAAGACACACCATCAAAGGGATGCGCACACAAAACAATCAACGACAACGATAACGACGCC
GAAATGAAAAAGCTACTAAAGGCAATTTGCGAGGCGCAACAGGCAACGGCTATAACCGTG
CCAAGCACAGCCGACCTAACCCTCGAAAATCTATCCAACAACCCAGCGGTGATCCTGGCT
GTCAGGAATGGCGCGCCTCAATTCCACAACCTACACGACAGTTCCGAAAATCAAGCAACT
GACAAGATAAAAAACTACATCAAAGAGACCCTCGGCACAACACCCGAAAAATTTACTGAA
TTATTTGTAGAGAAGATAAAAGATGAGGATGTCAGTTACAGGGGCCCCAAGGAAACTACA
AAAGTAAAACGGCAGGCTTTAGCTAAACAACAGGAAGCTGGAGCGTCGATTACTTATTTC
CAAGACAAAAGGACTGTCAAACCACAAGCAGAAAAAGCCAAGGAAAGCAGCACAGCTAAA
AAGCGCAAGGAAGATACAGATGAAAATATATGCACAGAAGACAAAGATTGCGCATATAAA
GATGGAAAATGCAAACTCAAAGAGGGAGTAGAAGCGGAAGGAACAGGAGGGAAAGATGGG
AAAACCACAAACACCACAGGAAGCAATTCTTTTGTTATTAAGAAGTCGCCTCTCTTGCTT
GCAAATTTTACATCAAGAATAACACTTTTAAGTATTATTGATAAA
>tev02324
ATGGCGCAGCTCTCAACAGCAACCAACCCCAACCAATGGTGTTAAGCCAAGACGTTAGTG
AAGGCAAGGATTATTTTGGCCATTTGCGCGGCGGCCGCAGAGTTGTTCATCGAACAAGCC
GCCGCTACGGGCGGCAACGCCATAAGCTATGACAAATGGAGTCCGCTATGCGACATCACA
AAAAACCTTGCATCTTTCTATGCGCCGCACAACACAGCCCTGGAAACAGCGTTAACCCAT
GCTAACGACGCCGAGGTCCACGAATACTATCTCCAAGTTTTCACTGAAATGTTCGCGCCG
GAGGAAGTGCCAAATCTTCTGCCTTTATTGGCAGCGTTCAGCAAAAATACAAAGCTATCG
GCAGCCGATGTAACGACTGGAGTAAAGTCCGCCGTCGACGCGGCAACAGCAACGGCATAC
CTGCACGGACGCATAGCAGAGTTTCTTTCAATAGCAGCGGACGCAGCAGCAGCTGGCAAT
GCCGCCGGCTGCCTAATAAACAACGACAGCGCAAATCCGATCACGAGCAAAGCACCAATA
GCAGATTGCAAATTGGAGCCCACTGCAGCGAGACACAGCCACCCAGCAGGCTATGAAGCC
ACGCCAGCAAAACTCTTCGGACCGGACGGGGCACACACCGCCGCAGGGACCGTCACGCAC
GCGAACAAGGACTGTAAACTGAAAAAGGCCCACAGCACTGGCGGCTTAATCGGCACCAAC
GACGCAGCCAACGAAATCGAATACGCAGCTGGTTACTTCAAGGTAACGTCAAACACGCAA
GACACAGGTCGAACAGAACTCGGAGAATTTCAGCCCGGGCAGAAAGGAACTACTCCCAAA
GTATTCCACCAAGCAAGACAGGCAATCCATGATTACCAGCAAACAAAGCTCGCACAAACT
TCCAAGCATACGCTACCCAGCGCGGAGGACATCAAGACAAACGCCCTTGCCGTCAACATC
ACCCTAAAACACTTACTGAATGTCTACCAGCCTTTTGACGAAAAAGCGCACAGACAACAA
GTAAACTCAAAGATCGACGAAATGTACGGCGAAGGCAAGACGTACAGTTCAACAAAGCTG
TGGCAGAAGATGACACAAACGTCAGTACCGCACTACATATACTGCACTGAGCCATGCAGG
GACGAAAAATTAGCAAACATAAAAGATATTAATCACCTTCGCAAAATTTTAACTTTTTAT
CAAAGTAAGCGAGCACAGCAACTGACGGAAAAAGAAAAGGACCTCTCGGAAGCTTTGGAA
AGTGCAAAGAGTGTAAATAGAGACACGACTGAAGACAAGGAGAAAGAATGTGAAGCACAC
CATGCAAGCCAAACTGATTGCGATGCCAAGAATTTCTGTATTTATGATAAAACAGAGAGT
ACAGATAAAAAGTGCAAATTTAATGCCACCAAAGCCACTAAAAACGCCGTCCCTGTATCA
CAAGCTCAAACTGGAGGAACCGAAACAACTGCTTCAGATAGGTGCACAAAGCACAAAGAT
AAAGCAAACTGTGAAAAGGAGAATGAGGGACACAAACATGGCGGAAAAGCTCATTGTGGA
TGGATAGAAGAAAAGTACAAAGATTGTAGTTACCTTGTAAAAAAAAATGGCTCTGAGTAT
GACTGCTGCCTTTGTGGCCTTGCTACTTCATAATTTCCTCCTTTTTTTGCTACTCTGATA
TATTTTAACACATTCTATTTAAAATATGAAAATTGTAAGAAATTTAGTATTGAAAATGAC
ATATGGGTCTAA
>tev02325
ATGCGACAAACAAAGCTCGACGAAAGAGTCGGTGCAAATATCGCGCATGCAGTTGCCGCA
CAAGTACTAAAGACAGCAATTTAATTGGCTATACTGCGATGCGAGAGCGAGGCTGCTCAA
AACGCCCTTAAGTACAACTTGTGGACAAGGCAGTGTGAACTCGCAAGCAAATTGCGTTCG
ACAACCAAGAAAGCAGCAGCAGACTTAGAAACGGCGACAAGCAACCTTCGAAAGATTAAA
ACAACTCAGTTTAAGTTGCAGGTGTACGCGACATCTACACCGGAAGCAAAGGACGCCGAT
GCAGCGCTGGCATTGGCAACAGCGGCGGCATTAACCTCGACAGAACTTCAAAAAACGCTC
GCAACCATGGCCAGCGAAAGGATGAAGGCCGCAGCGTTAGCACATGCAGGAGCTGCGTAT
ATAACTGGCTTCCATACAATGCTGGCTTCAAACAAGAACGGCGCCACAGCCTATTGCCAC
AGCGACAGCCAAAACAGCCAAGACGGGACCAACGAAATCACAACAAAAGGCTGCAAACAC
TCCGATAACGCAGATTTTCTGGCTGGAACAAGCGCATGGTCCAGTACATTAGACGACAAC
GGCTTCAAAGGGCACACTGAAGTCACGGGCACTAACGGCCAGGGCACAGCGAACAAATGC
GGTTTCTTTAAGCACGCAACCACCACCCAATCCAACGCCGTCTTCCACGTAACAGGCAAT
GCCCAGGGACTCAAACTCGCTGGCGGCCTGCTAACACTAACAGTAGACGAGCAACCGAAC
GCACCCAGCTTAACCGATCTAAAAACAAAGCAGGACGATGACAAACTTGCGTTCTGGCAC
AAGGTACACAAAGCCATACAGGAAGTGGAAAACACCAAGCTAAGTGCAAGCCCAGAACCC
GGCGAGGAGATACTGAAAACCATCGTAGCCGGCACCCACATCGAGACGGCGCTGCGGATA
ACACTCAACGGACTAAACAGCAGCAGACCGAGTGACATCAAAGGGGACCTGAAGAACATC
AAATATGCGTGGTTCGGCCCAGACAACAGCAAACTTAAAGCACTTTGGACTGGAGTAGAC
TCCGAAACTGTATTCGATATATCTTCTGACAAAAGCGACAGCAAAAAACTTCAAGAGATA
ACCGATGTAAGCGAACTTGAGCAGATTTTAGGGTATTATGGCGCCACCATGCAACAACAA
CAAATAGAGACAGCACCAAAACTGAAGCAACTCGAAACCGAACTAGCAAATCAAAGAGGC
AAATCCACTGAAGCAGAATGCAATAAAATATCTGACGAACCCAAATGCAACGACGAGAAG
ATATGCAGTTGGCATAAGGAGGTTAAAACAGGAGAAAATAACTGCAAATTTAATTTGAAA
AAAAGCGAAAGAAAAAGGAGTTTCTGTAACACAAACTCAAACTGGAGGAACAAAACAACT
GCTGTAAATTGTGCTACCCATACTGACAAAAATAAATGTGAGGCTGAAAACACCGGAAAA
TCTAGCCCTGTTTGTGGCTGGAGAAAGGGTAAAGATATTTAACCCGAGCAAGATAAAGAA
ATGTGCCGAAATGGTAGTTTTCTAGTAAATAACAAATTTGCCCTCAGCGTGGTTTCTGCT
GCATTTGTGGCCTTGCTTTTTTAA
>tev02354
ATGTTAAAACTGAAGGAGCAGTTCGAAAGTGCAATAACCACAGCGGTGCAATCGGTTAAT
GCACTGAACAAGGAAGCTGGGACCTATGAACTAGCGTCAGCGGCTGTGAAAGATCTGTAA
ATCAAAAGAGGCTACAGGGCATTAGAGCAGATAGCCAAGGTGAAAAGAACAACAGCGGCA
GCAGTACACCAACTGCAGCACCGCCTTGGCCTAATGGACGCAGCCCTCGACATGAGGCCC
ACCACTGTACCCACCTAGAAGAGTGTAACACTCACACCGAGCGTGAGCATACTAACAAGC
GGCGGCAGCACAGGCAAATGTGTCATAGCGCTCAATCAACCGGAATCGCGCTACAGCACG
TGCGCCGATACAGCAAGCAACAACCCAGCACTTGGAAAAACCGGAAGTGAACTAACAGCA
GCTACGACGATCAAAGCTGCGCCAGACGGTTACTTTGTGTACAAGATACCAAACCTGACA
GAACTAGCAAGCAGCACGGTAGCAACAGGACCAACGGGCACCAACACGCACAAAGACTGT
GCAGGCGGCAAAAGCGCCAGGCAGACCCTAACAGACGGCATAGGTGTAGATCTAAGCTTC
ACCGACTATGCGAACTACGAAGCAAAAAACTACTACAAAAACAAAGAAAAATCACAGGGA
TGCGAGCCTATGAGCGATCCCACTACGAAAAGAAACGGCTACACTGACAAACTTGCTTCG
GCAATGTGCAACTCAAGAGACAACCTACCGACAGCAGTGCCAAAGATAGCTTCGATGTCA
GCCAAAACCCTCAAAGAAGACAATGATATGATTCGTATTGCAGCTGAATTGCTAGTGCAA
AAACAAGTCGAGCTAGGCAGCAGCAAACCGGCGGACAGAGGAGAAATACAGAAAGCCATA
GAAGCAACGTACGGCAGCGACATTAAGGCACTATCAGAAACCTTCTTAAAGACCTTAAAA
CAGCCGAAGGTAGAATTCAAAATTGCGTGGAAGTCGAAATCACAAAGCATCGAAGAGATC
GCCAGCTCGGCAGAAGCGGAATTAGCACTTTCTTTCTTTGTCGGCAGACAGTACAAAACA
CAAACAGAGGAAAAGGAAATAGCAGCCTTCAGCAGCGACAAATCAGCAGAAAAACAGTGC
AGCACCAAAAAAGGGAGCTGAGTGTACAGGAGATTGCATCCTGGAAGGAATAACTTGCAA
AAACGAAAAGAAAGGGGAGGGGGAAAACAAAGAAAAAGGAACAAGAAAAAGGATAAATGT
ACAGGAAAATCCAAAGAGCAATGCAAAAGATGGCTGCAAATGGGAGACTTTCTTTCTTTG
TCGGTAGACAGTACAAAACACAAACTAAAGACAAGGAAACAGCAGCCTCAGGTGACGACC
AATCAGCAGAAAAACAATGTAGCTGTAAGAAGGGAGCTGAGTGCACAGGAGATTGAATCC
TGGAAGGAATAACTTGCAAAAACGAAAGGAAAGGGAAGGGAGAAAACAAAGAAAAAAGGA
ACAAGAAAAAGAATAAATGTACAGGAAAATGCAAAGAGCAATGCAAAAGATGGTTGCAAA
TGGAGTGGTAATGCTTGCAAAGATTCCAGTTGTCCCCCCAATAAAAAGATCGTTATGATT
GTTGCTGCTGCTTTTGTAAGTTTGGTAGCATTTAAGCATTATAATGATATTTACCCAATC
TTATAA
>tev02356
ATGTATTCGAAAAGCATATACCTCAGGATAGCACTTTTTGTTACAGCGACGCCTATTCCT
GTAGCAGTCCACGCAGCAAAGAAACATGGACTGCTAAAAACGGTGTGGGAACTTCTCTGC
AGCCTAACTGACAAACTGAACACCAAAAAAACCGGAGTACTAGATTTCGACAATATCCTG
GCCGCACAGAAGGAATTAAGAGATGCGACCGCGCTGCGGCGATTTTCCTGCCAAAAAAGC
CGAACGCATCCGAAGGCCAAGGAGATAGCGGCCCTACTAGCATATTACAGCGTAAAAGCG
GCAAGTGCAGCCACGGTGTACAAAGCTAGTGTAGTCAAAAAGTAAATAGACACAGTGCGC
GTAGCCACTTACCTGAAAGAGCACATCAGCGAGTACCCAAACCTCCTAGAAGGAGCAATG
GGAACCAAAAATGCGTGTCTACTCGAAACCGATGCGAACTCTGCGGCAGCGGCGAAATCG
CTCGGCAACCTTGGCCTATACAACTGCAATACCAAACTAACTTCCCTCGAGGCTGCCGCC
GCAACAAACAATTTTTTAGATATCACCGGTTTCAAAGGTATTGTGTTCGCCGTGGTAGGC
GACAGAAGTGGCTCGCACACACCAGCTTCTGACACAAACAAGTGCAATCTACTGGTCGCG
CATTCCACAAGCGTTTTCACGGACGGAGGGCAGGGCGCGACAGCCGCAATAGAGATCATG
GGTGGCTACCTATCTTTAGCAACCAGCGACACTGAGCCAACAATGCGCAACAAAGAGAAG
CTAGAAAGCGGAGATGAAGGAAAAGCGATAGCGTGGGCAGAAGAGGCTGCAAATCAAAAA
TCGCTGCCAGCAAGCACAGATGACAAATTCACAAATGAGACAGCCAAACTATCGGAACGC
CAAACGTTGACAGAAATAACTAAAAGCGTTTTGTTATGCAATAGAGATGCAGTCAAGGCG
GCTGTAGAAACTGAAAGTGATAAAAGCTTTCGGCGCAGACCCCCCTGCAGCAGACAAAGA
CCTAAGCCACCTAGTAGATGCGGTAAGCACCCCAGTGGCGTCGCAGGTCGCACAACCGTA
GCAAAGCTTGGTACGATAAAGCAAAGCGATGAACTAGCCAAACTCGTTAGCTATTATGAG
CTGCAAGCCGCAATTAAATTCGTCAGCCTTAACAAGGAACTTTACGAATCAAAAAAGGAA
AAGATACTAAAGCAGCAGAAGATAAATGCAATACAATTAAGGACGCAGCAGAATGCAACA
ACAAGCCTTACTGTAGTTATAACACAACAGAAACCGACAGCAATGAAAAATGCCAATTTA
ATGGAATCAAAAGCCACAGAAAATTCTGTCCCTATAACACAACCTCAAACAGGAGGAACG
CTTACTGTTAACTGTGCCAGCCATAATGACAGAGTAACTTGTGAAAAAGAAAATATTGGA
AAATCTAGCTCTTTTGTGGATGGATAAAGGGTAAAAATGAAAACCCTGATCAAGATGAAG
AAATGTGTCGAAATGGTAGTTTTCTCGTCAATAAGAAATTGACTCTGAGTGTGGGTGCTG
CTTTTCTTGTGA
>tev02397
ATGAGGAAAACTGCGGCGGAAGTCAAGTCTGACCTAGCAGCAGGAGATGCAAAGCTAGCT
CAAACGGAACAGCTCAGGGACCAAATGACTATATATGGCTTGCTCGGGCAATCGAAAAAA
TCAAAGGCAATCGCGATGATAGCTGCACAAGCCACGCAAACCATCATTCATTCGTTTTAC
ACGACGATGCAGCGGCAGGCAAGTGCAGGTATGGTAAAGGCGGCGACGACCGGCATACTC
GGCGGGCAGATTATAGAGGCAATGAATTTGCTAGAACAGCTGAGGGCAAGCACAGGGACA
ACCAATGGAGCGTGCTTAACTCAAACAGCGAGTGCAAAGGCGGACGCTCAACTTAGCCGT
GAGCTAGCAGGCCGCAGCAGCACAGACATACCGACCTCAAGCGACCTAGACCCGACAAAC
AGATTCGATAGCATAGGTCTACACAATACACTAGCATCCGGCAGCGCGACAAGAAACGGT
GGTTGCGACTTCACCAAATGCAATTTTCTAGCACACCCACCATCAGACATAAAGTTGTTC
GACGACCAAGAAATGGCAAACCAACTGAGCATAGTGGCCGGGCTGCTTTCAACGAGCTCT
GGCGGTGCGACGTTTAACAACCCAGGAAGTTTAAAACACGATTTGGCAGACTCACCAACG
ATGCCTGCAGTACTAGCAGCGATCAAAGCAGCCCACAACTACGAAGAAACAGCATTGACA
GAAACAGTTGGCCCCTTTGAACCTATATGCCATGCTAGCAGCCGAGGGGAGATTTTCCCA
CGTAAACTTCGCAATAAACGGCAGATTCAAAGCACCAGAAGCAGGAGCATAACAACAGAA
CCTAAAAAGCAAATAGCAGCAATAATCAGCACCGATGCGGGCAAATTAAAAACCGAGTGC
GTCGAAAAATTATTAGCGGAGGACTTAGACTTTCCACCGGAACTTCAACTAGAAGTAAAA
AAGATAAACCAGATACCAACTGACAGGCTCCATGAAGTCGCAACATTTTTACTTCAGCGA
CGCGGTTCTCAGGTTCCAGAAGCAAAACCATGTTCAGACCACAATCCACTGCCAAACCTG
CCAAATTTGGAAACAGACACAACTTGCGAAAAGAAAGGGGTAGATAACTGCAAACCCCCA
TTCAAATTGGTTGAAGATAAAGGTGGCAAAATAAAGTGCACATGGAATAAGGATGAAGTA
ACGAAACATGCAGCAGGAAATCAAGCAGGAACAGGAGGGACAAGTGCCTGGGTAGATTGC
AGTAAACGTGACACACTAGAGAAATGTAAGAAGGCCAACAAAGGCCAAACCGCCAAAGTT
TGCGGATGTAAGGGAGAGAATAGTGACGGAACTAACAAATCCGGTTACAAATTCCGCTCT
TCCAGTTTTCTCGTCAATAAGAAATTTGCTCTGAGTAAGGCTGCTGCTTTTTTTAATTTG
GTAGTATTTTAGAACTATAAGAATATTTTCTAAATTTTATAA
>tev02402
ATGCTCACGTATAAACTCGCCCTCGTAGTAATTGCAGCGACGTGGACAGTTGACAACACC
CTAGCCGTAAACGAAGCGTTAAAGAGCACGATTTGGGAAAAACAATGCAAATTGGCGAAG
GAAATGCGACAGATCAGCGGTGTTGGAAAAGCGAAGCTAGACTCTATCGTAGGCAATATT
CAGAAGCTCACCAAAATGCAACTCAAACTGCAAGTGTTTGCAGCGCAGCAAGTAGTAACA
GATAACAAAGTGGCCCACAGGGCAGCGGCTCTAGCAGCGGCACAACAAGCAGAAACAGAA
ACGCTAAAGCTGCAGCCACTCATACTCAAGACGATCAAAGCAACGGCTCACGGCAATGAC
TTGGCGGGAGCTGTAGCATCAACAATGTTGATGCTAAGCAGAGCCGGCGGCACCAACTAC
TGCATCAGTGCGAAAGGGGAGATGGGCGACGGAGCAGCAGCAGCGAAACAGGCAGGCTAC
TCAGAGCTAAACACAGAATTACTTACCGCAAAACAAAAATTAGACGAAAGCGTAATAGAT
GGGAACGGCTTCAAAGGCATGGCAGCAATATCGGGGGCCAGCGGCCAAGGCGAATCGGGC
AAATGTGGGTTCTTCAAACACCAGGCCAACACAGACAATAGCCCGGGTCTAGACGTAACA
ACGGACAGCAAAGGCATCCATCTAGCTTACGGACTAATTACAGCGTCAACGAGCGAACAG
CCGAATGCCCCAGACCTACAGAACCTCAAAGTAGCGACCGAAGAGGCAGCCAACACGGTG
TTTAAGAAGGTGCATTTCCACGCTACAGCGCTGACAACTGACGACGCGACAGACCTGCCC
AATGACGAAGAGTAATTACTTAAGCATATAATAAGCGGACACAATTCAGAGGAAGCACTA
AAAGAAACTCTAGCAGCGCTGCATCCAGGAAAAAAACCAAGCGACTTTAATGGCAACATA
AGCAAACTAATCGAAGAGTACTTCGGTAACGGCGGCGAGAAAGCAACAGCGATGTGGAAT
GCACTAAAAGAGACACAGGTCCAGGGCCACAAAGAGGATAAAAAAGAAAAGGAGCAACTG
CAGACCGTGAATTCAGAAGAGCAGCTCCAGCAAATTTTGAACTACTATGAGGTTCGCAAC
GCGGTCCATCTGCAGCGACTAGCAGCGGAGGTGAAAAAGTTACAGGAAGATAATAAGGGG
GAAAGCAAAACGCCAGAGGAACTTTGCAACGCAAAAGGAAGTGATGCAAAAACCTGCAAT
GCCACAAAAGGATGCCATTTTGTCGAAACAAATGCGAAGGGCACGCAATGCACCTTGAGT
GAGGAAGGCAAGCAAGCAGCAGTTAAAGAAGAAAAGAAAGAGGAGAAATGCACAGGAAAG
GAACAAAAAGACTGCGAGAAAGCTACTGAATGCAAATGGACAGGAAAAGAGTGCAAAGAT
TCCAGTTTTCTCCTAAATAGCAAAATTTATCTTATGGCTGCTGCTTTTGTGAGTTCAGTA
AAATTTTAAGGAATTTTGAGGATGTATAAAAGTTTCTATTTTAAAAGAGTGTGCTAA
>tev02469
ATGCAACAACAGCAGGCAGAATCCGTAAAAGCTATCTTTAAGATCTTGGTGCCACTAGTG
GTTGTACAGTATGCGAGAGCCGCTGATAAATCCATGAGCGAAGCGATAGCGACTTCAACT
TGCCAACTCTCAACAAACTACAAAAACGTGGCTGTATATATAAAGGTTGCTGTGGCCGGT
ATGGAGGAAGTACAAAACGAAAACGAAAGCTGGCGGAAAAACTAAACTTACTTTTACTGA
TAGCTCCAGACTACACGCAAGCCATCCAAATCTTTCAAGCAGTGCTCGCACAAGCCACCG
ACAGAGCCAGCTCCAAAGCGGCAGATCTTTTAACAAAAGGACCAGCAGCTGCGGCAGCAG
CAGCCTATGCTGCCGGGCGCATCGACGATTTTTTTTCCGTCTGGCGACAAGCCCACGGCG
ATGACAAAAGCACAAACGCGTGCATCAAGCCAAGCACCGGCGGAAACTACAAGCTGGCTT
TTGAAGAAGCAGCGTGCAAAGTGCCTCACTAAAATGGCCAAGAATCAACAGAAGAAACAC
TGTCGGCCATAGCTGCAGCAGAACTGCCGAGCTCAGCAGCGCTGGCAGCACAGGCCACGG
ATTGCAAACTGGAAACCAACGGCCTAACAAACTATATAGGGACACCGGGAAATACACAGG
CGATAAAGTGGGGTGACGGCATACTCACAGCTGATGCGATCGATGACCTGCGCGCCGGCT
CCTGGTCAGACAACATCCCAACAAACCCATCGCTCAACGCAGCGAAAACGAGCATAACAA
CGGTAGCACATGCTACAGCAGCACCGACACCAACACCGATAACAACCGTCGACACACTAG
AACAAGCGATACCAGCAGGCGAACCACAAGGGGAATGGCTGCAAGCCATAAAAGAGGCCA
CCGGCAACGAACAGCTAACAGCAACACAAACAAAGACTAAAATAGACAATTTCTTCGGCA
AAAAACGAAACGAAAACATCAGCAGACCATTCACTCTCATGATCAGACAACTTAGCTTCA
TGACAACAAAAAAAACGCGAGGTTACATTCAAGATTTTTTTTTCGAACTAGAGGCAGAGG
CCGTCACTGCGCTAACAGAGGAGCGGCTAGAAGATTTAAACACCAACCCCAGCTGCCCCC
ACAAGGATTCCAATAACAACGACGGCACAAAAGACAATCAAACCTGCAGCCAGATAACAA
ACCCAGATGAATGTAAATCAGAAGTGGGATGCAAATATAATGAAACAAGCCAAGCCTGCG
AAAAAGATCCTAAAACCGCAGTTGCGAAAACAAACCAAGAAACAGAAGGGAAAGATGGGA
AAACTGACTGCAGCAAAGTCACCACACAACCGCAATGTGAGGCAGTAAACAAGGATGGCA
AA
>tev02515
ATGGACAGACTGCTGCCGGAGTTACTTCTAGCTCTTTCACTACTGGCTGTAGCCGGCAAC
GCTGCACAGCACGGCCCAATCAACAAAGGGAGCTGGGAAGCGGCATGCACGATGGCAGGT
GAGACAAGGAAAATCCAAGCCAGAGGAACCCATAACATTGCTGCAGCAGCGCAACAGGCT
TTGTCGTACATTAAACAAACGCTGTGGACCATGATCAGCGTCGAAGTAAACAGAGACGGC
GATTGTACAGGAGCGGACGCAGCGCTTATTGCTTACTACGCAACAAAGGCAGCCGACGCG
GCGAACAAGCTATGGAGTGAAAACATCGCCAAGCAGACAAACGCCATAGCCGCGGCACAA
GACTGGATGGGAGGATAGTAGAATTTGTAAACATGGCCGCTAAGATTGCAGCGTCCGCCA
CAAAATCTTGCCTGGCAACGGACGACGCCAGCGGTACATTTCGCCCCTCGAACACGGCAT
TCGCCGGCGCTGGGACACACTGCAACGAAAAAACGCCGGAAATAACGCCATCAGCAGACT
TACCAACCAAATTCACAACAAGCGGCTACAACGGGCAAAAACAGCAACAAAATAGTCGAC
CAAAACAACGACGCTAACGTTCAAACAACGCCTTCTTTCGCCGGCGGCTTATTCGAATGG
ACGACCAACCAACTACAGAACAAAGACCTCACAATGCTAACAAACACAGATTATACGCAC
CCCAGCCTTTACCAAGCACACCAAGCTTACCTAACAGTAAAAGAAGACGTAAAGGAATAC
TCGACGCCTACGCCGGCAGAACTAAAAGGTGACTCGAAAATGCAGGCTCTCTACAAAGTA
CACGTTATGGGCCAGGCAGCGGACAACCTGCAAAGCGTTACCGACATAGAAAACAAAATT
GAAGCGGCATATAAGCAGGGAAATGAACTAGCCAAACAATATGACAAAGATTTTGCACAA
ACCAGTGTGTACAACCCGAATAAAACGGAGCCAAAGACAGTAAAGCTCTCCGACCTCCAT
ACACTACAGGAGCTAATAACAGTCCTTTTACACCACCGGCACGACAACCAGAAAAAACTA
AAAGATAAAATTTCAGAGTTAGAGCAAAAGCTAAAACAAAAAAGTAAATCAACCGACACA
ACCCTGGAACAGATGTGCAACGCGATAGGAGACAAAAATGATAGCGGCTGTACGGCAACA
CCAGGGTGTCATTTCTTTTCTTCTAATGGTGAAGGCAAAAATTGTACATTAACAAAAGAG
GCGGCCGCACAAGCGGCAAAAGCAGAAGCAAACCAAGAAGGGAAAACTGACTCCATGTGC
TCCAAACATGCTAAAAAAAGAATACGGAGACGAAAATAAGAAAGTAAAATCGGGAGAGAG
AGATGGATACACACGGGATGGAACACAGTACAAAGATTCCAGTTTTCTTTTCAATAAGAA
ATCGGCTCTGACGGCTGCTGCGTTCATGAGTTTCGTCTTGTTCTAAGAAAATTTACTCAA
TTTTATAAAGTTTATGAAAAATCATTAATATTTGTTATATTTTAAAAATTGTGTAAAACC
TTTGCAAAATGTGCAAGATTTTGA
>tev02524
ATGTTTCTGCTCTGGTTATTCTTTATAGGCTATTTAATCGCAACAGCGGGAGGAACACCC
GCAAAGCCCTGCAGCACAAACTGCGGCTGCGCGGCCAGGACGCGGCGCCGGCTCAAACAG
ACCAAGGCGGCCCTAGAGGCAGCAGAAAACAACAATGAGCGAAACCAAGACGACATGCTG
AAGCTGATGGCAGCAGCAATGGCAACCGATGATGCCACCAAGCGGAAGATAGCACCAGTG
CTGGCAGCGGCAGCCAAAAAAATCCAGAAATGCACGGCAGAACTGAAGAGCGCAAAGGAA
GGTTACCAGACGGCACAGAAACTTACGGAGCAGCTGGCGAGTATTTAAAGCGTTCAACAG
CTGCTAACGACAGGCAAAGGGGCAACCACAATAACTCTGTCGAGCACCGGTGCCAAACTA
GGAAACACCGCTTATGACGCGACAGGAGCAGTGATCACAACAGGAGCCACAGGTTGCGAC
AACGACACCACGGCCGACGCAGACGCCGGAGAACTAAACGAAGACGGAGAAAACAAGGAA
AAGGAACCGCCAAAGATGGTGTCGCACGTCCAGTTGCTCGGCGCCTGCTCATACGACGGC
ACGACCAGCAATGACTGCGAGTCCAGCGCAATAGCAAGCAACGCCAAGATGAAAGTGACA
ATAAAGTTCAGCGGCGCAGCCGGCAACAAAGTCAGCAAGTGGCCTAGCATAGAGGCTGGA
CCAGGCATAGTCACGACAGAGCCGATCGACCTGATTAAGGACATCGCCAGCCACGCACAC
TATGAAATACAAACATTAGCAGCTCAGATCGCAGCACTCGACTGCAGCGGCAGCATCAGA
TCTTATGCCACAATAGAATCAGAACCGGTATATAAATTGCTGCTAACAAAAACCACTGAA
GGAAAAGAAAATGCAGAGTCCGGCGATGAGCTCACAGGGACCGACCTGAACACAGTGGTA
AGTGAACGGTACGGCAACGGCGGCAAGGAGTTTAAGGCCAATCTATGGGACGCAATAGAC
AATAGCCCAGCATACCTCGGAAAAGGCAAAACAGAAGACACCACACAAGTAAAAAAACTT
GACACACTGGACCAGATAGGTGAAGCCGCAGCCAGGGCACTAGTAAAGCAGCTCAGAAAC
ACCCACGGCAACAGCGACAAAACAGAAAAGGTACCAGCAACAACCACAGGGAAAGAACAA
GAAAAGAAAGACGGGGATAATACTGGCAAACCTGTGTGCAGCAGCTTTCTAAACCAGACA
GCGTGCGAAAAAGTGACAGGCACTCCTCCTACAGGCAAAACAAAAGTTTGTGGTTGGATT
GAGGACAAATGTCAGGATTCTTCTATTCTCCTGAACAAACAATTCGCCCTCACCGTGGTT
TCTACTGCATTTGTGGCCTTGCTGTTTTAA
>tev02526
ATGAATTTGTTTGCTATTCGCCAAGCTAAGTTTAGCGCAGCAGCCCAGATATTAGCCATC
TATTTTCACACCAAACTAACAGCTGCACTAACGGAGATCGAAACAACGATCAAACCAGCG
CTGGCAATAATCAGCCAAGCCACGTACAGCGCGGGCCGAATAGACGAGAGCATGGACCTC
TGGACGGGCGCACAGCACTCGGACGGCAACACCAACCACTGCGTCTCTAATGCAAAAACG
GCGGGCACATGGCGAACGACCCACAAAGCGGCCTGCGCTTTAGTGGATATAAGCACGGCG
CCGACAGCGACAGAAGACCTCCAAGAATTTCTAACCGAGAACATTAAGACGGAGGCAGAC
ATAACAGGCAAGGCCGCCGCAAGCTGCAAGCTAACAGCGGCAGTTGCAGACGCTTACGGC
CCAAACAGCGGTTCGTTTCAGCACCTCGGGGGGCTAATCGTAATAGGCACCGCCGGCGAT
TTCGACACCGACAACTTCAAGCAAAAGCCAAGCGCAAACAAACTTCTATAAAAAGTGGCG
ACGACATTCACAGAACACCACACGGCGCTAAAAAGAGTAGAAAAAATTGACAAACAAACT
TCAGCGACACTCGACGCCTTAGTCAACAAAGAAGATAGCTACAAGGCACTAAGCAACGCC
CTGGGTCAATACTACGGCTGGTCAGAAGCCAGGGAGACGCAACAACTTCAGGAAATTATA
AAGAAACTGTTTGACGTAAAAGTGTACAACGACGAAACAGGATTCAAAAAGGCGTTGGAT
TCAGACAAACCAAAGGTACGCGACCCGACTGAACGCGCGGAAGTAGCGATCATGAACTTA
GACCCAACCCAAACCATCGAAGTATTTAAGGAAGAGGTAGAAAAACTACATCTCGCCACC
AAAGCGTCCGTTAAGTGCCCACATCCACTTGCAAGCGCTACAAGCAGCAGCAGCGACGAT
GAAGCAAGCTGCAACAAAATAAAAGGCGAAACTGAATGCAATACTGATCCTAAATGCAGT
TACAATTCGACTGAACCTGACACAAGTAAAAAGTGCAAATATAATGCGACAAAAGCAAAA
GCAAATGGTGTCCCTGTAACACAAGCTCAAACTGCCGGTACTGAAACAACAACAGAGAAA
TGCAAAGGTAAGAAAAAGGATGAATGCAAATCACCGGATTGAAAACGGGAAGGTAAAGCT
TGAAAGCATTCCAGTATTTTTATAAATAAGAAATTAGCTACTTTTTCTTCTGGTTTTGTG
AGTGTTTGTTTTAAACGTCTGGAACTTAAAGGATTTGTTATTGTTCTGATATATTTTAAC
ACTTTTTAA
>tev02586
ATGCGTCACTCTAACGCTGCAAGCTGCAGCGGCCCTGCGATTCTAGCGCTGGTGCTAATT
TTTAAAGCGGTTAGCTCAGAAGAGATTACAGGCACAGGCGGAGCCAGCACAGCCTTCGAC
AACTTAGCCATAAGCATACAACTAGCTGAGTCATTCAAAACCAAAGTTTCAACTGGTCGT
AGCAGGGCCAAAGCACTGCAGAACCGAGCGTTTCTATGGCAGATAGCATCAGAAGCTAAA
CCAGATACAGCGAAAAAGCATGCCAAGCAAGCACTGCAACTGATGTTTCAACAGAGAAGC
CGGACGCAGCTGGAAGATGTCGAAGCCGTTGAAGCCGGGCTCCAGCAAGCGGCCAAAATA
TTAGACGCCCGCGCAACCGCGATTTACACAGCAAACAAGCTACAGTCCGTCGTCGGCTCA
ACGAAAGCGTCGCCGACGGCAACAAACTTAGCCAGCCATGGTGCGACAGCAGCAGCTTGC
ACGATAGCACAGCAACTAAAAACATCCACGGAGACATGCGACGAAACCAAGATCAACAGC
AAACCGGCGGCGGTCGGGACAAGCCCAGCTGAAGCTGACAAGCAGATCAAGCTGCTAGGC
GACGCATACCTCCAGAAGGTGTCGCTTAAAACAAAAGCTGTAGCTGTAGGGGGTGCAAAC
ACGCACACCAACATAGCGACGCCCCACGAAGGCGACTGCGCAAACGGGGCACAGGGCCGA
ACAGACGCCTCACACCTCTTAGGTGTGGACATTGAAGCGGCGACACCACCGCCGACTCTA
GCGGCTAAAGACATAAAGCAGGCCCAGAGCGGAACAAAGCAATGCAGACACTACGGCAGC
AACGACAAATGGTATGCGCCCACCGAAGAGCAGACCCTAAGCGCTATTTGCGCTGGTCTG
ACGACAACACTGCAAGAACAACAAACAGAAGAGAAAACGGGCGAAACACTGGCGCGGAAC
CTGACAATGATAAAACTAGCTGCACAACTGCTGATGGATGAAAAAGCCCTGTCCAAGATA
ACAGCCGGCGACCGTGCGGCAAAAATAGCTGACCTAATCAAACAAAGCCATGGAGCTGGA
CCCAATGACTTCAAAAACAACTATCTAAACGAGCTAGACAAAGCAACTGTAAAATTCAAA
ATCGGAGAAACTGAAGAAACACAATCAGTCAAGTCGATATCAAGCAAAACGGATGCAGAT
GTTATACTTTCTTATCTAATTGTACGCCGTCAGCAAAACAGCCAAGCGGCACAAAAGCAG
CTAGAGTCCGAAAAGGAAAAGGCCACTGGTACAAAACCCGACACAGAAAACAAAACAGAA
AAGAAAGACGGGAAGAAAAAAGATGAATGCACAGGCACCGTTGAAACTGATTGTGACAAA
ACAAAATGCGAATGGAACGCAGGGAAGAAACAGTGCAAAGTTAAAGAGGGCGCGGTTGTT
TCTTCTATGTTCAAGACACCTCTTTTGTTTGCATTTTCGATCTCTAATTAA
>tev02592
ATGTACGCAACAATAACGACGACAGTACTATTAGCAACCATCCAGATTCGCGTGCACGCA
TTGGAAACAGCAGCAAAAGATGCAGACGATGAATGCACAGCAGGCAGACAGGCCACAGAA
CTAGCAGCGAGCATGGAAGCCACGGTGACAACCGCAGCGGCCAGGGCAGCCGAATTCACA
AAAGCGGCAACAAAATTGCGGATCATGGCACTGACCCAAGGCGAATCGATAGCGGCGGCA
ACATACGCAGCAGCAGCTGGCGCATCAAAAGCGGCAATGGCAATTCTAAACCAGCTATCA
GAAAATGCTTCGAAGGTTACCGCAGCTACATCTGCGCTGCGAGCAGCAGCTCCGACGGCG
GAACTGCTTTCAGTACTAAAAGGGTTACCCTTAACCGACAAGGCGATGGCAACGGCCACC
AACTACAATACTCAAAGCAACAGGCCGCTGTCATTTAAGTTAGATATTGCAAACGGCGCC
TGCATGGCGGCGCGAGGCAAACTGCAGCCAGCGTCAGAACGAGGAGCCAAAGGAAGCAGC
GATTACGACAGGATAACTCTAGTAACCGCGGCGCTCCGCACATCTGACGGGGGCACAACA
GGGGACCTTTTCCCCTGCGCGTCAAGTACAACGACGGGATTCGGCGGAAGTCAAAGCTGC
GACACCAACGGCAACAACTTTGGCCTGAAGGGAGGAAAAGTCATCGCCACGAAGTTGATA
AAAATAAACCTAAAGGACAAAAATGCAGGCAGTGAGTATAACGAACCGGCAAACGGTGAC
GCGATCGTTCCACACGTCGACACATACAAACAGCAGCTTAAAGCAATCGCATTGTGCCTC
GACGCAGCACAAGTTTTGGAAGCAGTACCCTACCCAAGCGACTGGCTAACAAAAGCGGGA
CAAAAAGTCGACACTAAACTTTTAGCAAACGTCCTAAAGGGGGCAGGAAAACTTGAAGGC
GCTCAAAAGAACCACCCA
>tev02596
ATGTCCGACTGTTTGCACACCAGCTCACTTCTAACCCTAATAACGGCATTAACCGTGACT
TTGGATCCGCGCACTGCCGAAACCGCCCAAAGCAACAGCATCAACAAGCTCGGGTGGCAA
CACCTGTGCACCACCAGCAATGAGCTAGACGAGCTACCGGCTGAGATACTGCAAGGCGGA
CAAGGCATTTTGCACAACACTGCTAAACTAGCAGCCGAAAGTACGCGAGCGCAAATATAC
TTATTTGCTTCTGCTCCCGAAGATGAGTGGCAGAAGGTAGCAACACCAGCCGCCTACATG
GCAGCAAAAGCAGAAAAGAGCCGACAGCACTACGAAAGCACTGACCTAGCCAAGCAATTC
ACAGCGGCCACCGCGGCAACTTATTTGAAAAGCCGACTTGACGAGTTTTTGTCCATAGCG
AGCGCCACAAGCGAAGGAGCCAACGGTGATTGCATCGTCTCTGACAACGACAACGCAGTA
GTACTCGGAAGCACCCCACAAGATGGAATCACCTGCAAAATGCAGCTAAGCTCCGTTTCG
CCAAAGCGACGGACCACGACAAACATCCAACCAAACGGGATCACGTCAAGCCCGCCGACA
TCAAACACTGGCAACCAACACCAACACGCCTCGAGGACCTGCAAGCTTTTCAACCCAAAA
ACATCGGGACTTTCAACAAATGGCAATTTAGCACAAAAAATACCATATGCTGGCGGCTAT
TACGCAACAGGTACAAGCGGTGCAGCAGAACTCTCGGTCGCCGACACCAAGGACATAAAC
AGCCTAAGCCAACCAGAGGTAAAGCCCTGGAAAGATGCGCTAGCAAGCTTGAAAGGCCTG
CCTCAAGCCTCAGATGAACAACACAGAAACGAAACGAACAGCCTGGAAACATCGGCGCTG
GCGGCAGAAATAATCGGCCGAGCGATCTCAAACAAAGCAGGACAAAACAGCGAGCAAATA
AAAAAGGAGCGGGAAGGCATTTTCACCGAGAAGTCTGCAACAGTAGCGTACAAGCTTCTA
GGAAAGATTCATGACTATGAACTCCCGGCCGCAGTAGCAGGCCAAACTGTGAAGACCAAA
CTGGGCGCTATAACCGACCAAGCGGAGCTGCAGGCACTACTAATGCACTTCACACTGAGG
AAACTACAGCAATCAGAGGCCATAAAACAACAACTAAACGAAGCGGTAATCCAGGCAACT
CACGTTAATGCTGCCGGCGTTTGTAATAAAATAAAAGATGCAACAGAATGCAACAACAAC
CCTATCTGCAGTTATAACGAAAGCACATCTGAGGTTGACAAAAAGTGCCAATTTAATGAA
ACAAAAGTCAAAGCAAACAACGTCCCTGTAACACAAGCTCAAACTGCAGGAGGAACAACT
GCACCCTCAGATAGGTGCACAAAACACAAAGATAAAGCAAACTGTGAAAAGGAAAATGAG
GGTCAGAAACCGGGTAAAAAAGCTCATTGTGGCTGGATCGAAGAAAAATGCAAAGATTCT
GCTTTTCATCCTCAAAAAGAAATTTGCTTATGAGTATGACTGCTTTCTTGGGGTTAGTAG
GATTCTAGC
>tev03400
ATGAGAACGATCCTCACCACATTAGGGTTATTGTTAGGCGTCACGCAGTACTCTGTGGGT
GTCCCTGGAGCTGCCCTCAGCGTTGCAGCCGCTAGAATAGTGTGCGAAGCGGCTATGGAA
CTTGGGAGAGCCGAATCTTATATCTCGATGAAACTGCGCGAAACGCGCGACTTGATCGAG
TCCTTGAAAGTTGCTCGCAGACTCCTTGATGGCAAACTGCAGCGGGACAGACCCATCGGG
GAGGAGTGCCTGAACGCAGTTAAGCTTATCGCTCACGCAGATGGTCTGGGTCGCAAACTA
GAGTCGCAATATTATGAGTTGGAGAGGATAGGGTTCAAAACCGCCTCCAAGTCCCGGCTG
GCCTCCGGGAGACTCCACGAATTTATTTTAGTGTTTTCCCAGTGGCACGACGGCGAGGGC
AGATGCATTGCCAACGGGGACGAGGAGGGCGACACACAGGGTGAAGTCACGCTGCGCCGT
TGCATGAGCAGTTTGGTTAACGGAAGCTACGAAGACGGTGGCGGCGGCGTCCATCACAAC
TTCCCGCGTTATCTGAGGGAATCATTTCAGAATCTTTTTACGCTAGATGAGGATGTATCG
CTGAACAAGGATAATGGATGTCCTCTGACAAGGTGGAAAGTCATCCGCAACGCAACGGCA
AATGCCACGGGACGGAGTGGGGCCGCGGAAGATGTTAGGTGGGCAGGTGGGCTTCTTATT
GTCACAGGTAACGGCCCCAGATGGATTTCAGACATTGAAGGGGTCCCGATGCTATCCAAA
ACGAAAACTAGCCTTGGAAAATTTGTGTCGATGTCCAGTAAAATTACCAGTGCCTTCAGT
AATTTTATGGGAATAGTTTGGGCAGACAACCCGTGGTTGGTGAACAGCAGTGAAGTGGAC
AGTCTGGTCATGGGTGTTGACCTCTACATCTTTATGCACCCTTCCAGGGACTTCCAGATC
AATGAAAGGGACCTAGACCGCCTGACAAAAACTTATTGTGGCGAACCCCTCCCCGCTCGC
GTGCGGCTCAGCGACAAAGTTGCTGACGGAAAGGACGGAAATAGTGACGTCTCGCCTCGC
GGCCCTGTAGTCCCCGCAAATATATCTGAAACCAATACGATTTTCGGTAGCGATGATGAC
GATGAAGATTACAATGGTTTAACGGAGGTTAAGGCTGGGACCGAGCTTCTGTCGTTGTTG
TTTCCCCTCGTGGCAATAAACTTTTTTCTTGTCTGATGTGAATGTAAAAGAAAGAAGTAA
CTGGCTCGTATATCCATTGATCTCTTGTATTGGGTAGAGCTCGCCATTTTGCAGCCTATG
CGTGCCACAACATCTGTCACCGTGTGTAACAAGTGAAGTTCCAGTTTACCTTGGTCATTG
CATTTAACTTTCCTAAACCTCCATCCACATCGTGCACTCCGCCAGACTGTAGCGCGGGAA
GTTGTTGAAAAATGTGAATCTCATTGCATCCTTTTGCAATCCGAATTTCATGGTCCACGC
AAGCATGGGTCAGAAAGCATTTTTGCCAACCTCGGAAGTCACAACCAAGGAACTCATAAA
AAGGGCTCCTTCCTCCCTGGTACAGTGCGCTGTCAAAATAAAAGTCCTGTCCCCCTTTCC
CTGACTGTTTTCTTCGCCGGTTAGGGCGGCTGCAGCGTTGGTAGAACTAGGTGGTATTTC
GCGCTAAATCCTTATTCCAAATGACGATAGAACGCATCAAATGAGAGCAAACACAAAAAA
TTCGGTTATGACGCTGTTGTGATGCAGTCATTTCGGAAAGATATGCAAAGGCGGTAG
>tev03752
ATGCAGGGAATAAAGACAAATATTGTGATTTTCACCAGTGCCGTGGTCTTTTTGACAACA
CTTCCAGAGAAAGCCAACGGTGCAGCAGGTCAACAAATAAGCGCCAGCCATATCAAACTT
GTGTGTGACTTTAAAGCAGCTCTGGAAACAGTCAACGGGCGAGTGCTTGACCATATTGAG
ACGGCAACCGAAAACGCCAGATAAGCTTTTATGCAGCTTGTACGGGCAGCAGTTTACGTG
GAAAAAAACTTTAAAGGCAAGTCGACTACGGCATTAGAAGTACTAATGGACTACTATGCG
CGGTCAGCAAATGCGGCTCTGCAACTAAACCAAGGGCAAGAAGCTGAAGTCAAATCTCGA
AGCGCTGCGGGACTCAGCGCGGGCGCAAGGTGCAATAGACGAATTCCTGCAAATAATGGC
AGGAGCATCGGCCTCAGCGACACACGGCTGCCTAGGCACCGACGAAACCGGCAGCAATCC
CGTAAATGGCGAGGAAGGCTTAGTAAGTCTGCAGCCAAACTGCGGCCTTCTCAAAGCGGG
AATAAAACGCACGAAGCGATCGGCGACTGCCTTTACGCAAACCGGCTTCACAAGCAGCAA
GCAAAGCGGAGCAACGGCAGCACAGGCAACGCCAGGCACAACCGGCGGATGCAGCTTTAC
AGAGGCGTCAAACGCATTTCACGGACTTAACCCAGCCGTCGGACAGGCATTAAAGCAGGA
CTTCGAGATGGCAGCCGGGTTTTTTTAAACAAGTACGATGGGCCTCACGATGCAAGCAAC
AACGGAACTGAAAACGGCAGAAGGAAAGTCACCAAGACTGATAGCAGCATTCCAAGCACA
TATAACAACCGACAAAGCTCGGGAGATGAATTACAGCAGACGGACTTAAATAAAATAAAG
CTTACAGAAGCTTTCAAGAAAGCGATGCGCCAAATAGTGCTGAAAGCAGAAACGACGACT
TCAACGGCACGCGACGCTGAACTCGACGCAAAAGCTGCCACAACGTTCGGAAGCCCTGAC
CAGTTTTCCGAAAACTCCAAAGCGAAAATAGATAACGAAGAAATTCCTAAAGGGATAAGT
GGCGACGAAAATAACCCAAAGACCCTCGGTACAATCAACGACATAGCTCAACTTTACCGC
ATCTTTTTTCATTACAAAGACGCCAATACCAAAGTTTTAGAGATCAAGATTACTGAATTA
AAAAAGAAAATTAATAAAGGAGCCTCGAAAACTCCAGAACAAATTTGCAACGATATAGGG
GATGAAAATGAAAGAAAGTGCAACACAACAAAGGAATGCATTTTTAACAAGACTGGAGAG
AAAAATAGAAATTGCACATTGAGTGAAGAAGAGAGAAAGGAGGCAGCAAAAGAACAAGCA
AACCAAGAAACAGGAGGGAAAGATGGCAAACCTGAGGAGAAGAGTGCAAAACATGGAACA
GACAAAAATGCTTGCGACAAGGACAGCAACTGCAAATGTGGCAATAATGCTGAAAAAATT
ATAGTTTTCGTGGAAACAACAAATATATCTGGTGATGTAG
>tev03782
ATGAGGAATATCTTGCACCACCCTGGAGTTATAAAACTTCTAACGGTACTGGAAACGGCG
CATGTGCAAGCCGACACGAACAACGCAGTGGCAGAAGCTGTAACCGATTCGTGCAAGGAG
TTAGCCTATGTAAAAGCACTAAAATCACACATACAGCAGCAGACAGCTGATACAAGAACT
GACTTTGACAAGCTGCACAGGCAAAAGCTGGGATGGGAAACAGCAGCAACAACGGAAGAA
AAAGCCGACAAAAGATGCTTGTTCAGGGCACTTGCAGCTAAGGCAGAGGAGATGGAAGAC
AAAACACCACCGCACAGCAAAGGGGCGGAAGAGACGCTGAGGGAAGCAGCAAGCCTTCTG
GACCAACACCTTGGTTTGCTGCAAGCGCTAACTACAGGCGGACAAGCGACGCTAGCAGAA
GACGCAGGGAAACATTTGACCACGAGCAACACGGCAGTAAACATCAAGCTCAAACTAGCA
ACAGGGACGCAACTGGTCTGCACCATCGCAAAAGATGTGAGAAGCCTCCAGTCACAACCG
GCAGAACTCGAGTGGAACAAACTTCTAAAATTGAAAGTAACTACACCCCAGAAAATTCTA
GCGAACTTCAACGATCTGACGCTAAAGATAGGAACTCTCAGAAGCTGCACACAAGATGGC
GGGACAGGCCTAAACTTCCCCAATGCGATGCGAAGCTGCTTACAGGCAAGCGCGCCGGCC
ACAATAAGTTCTAAAGACGCAAGACCAGCGAAAACATACACGGCGACCGATGTGGAGCTC
AGAACAGACAACAGCTACACAGGAAGGTGCAAGCAACAGTTAGCCGACCCCACTGAAAAC
ACGGCTTACACAGCAAAGCTTGGGTATTTCGTCTGTTGAGCACTAGACACAATAAAAAAT
AAACCCGAAAAACTTGACGAGCTAAGCGGAAGCACCATAAAAAGCGACGCCATAGTCAAG
CTCACACTTAGAAACTGCCTTCCACAATTCCAACATATAGCCGACACGACACACAGAGAG
CAGAGCAAACAAATTGCAGAAACCATTGAGCAGAAGTTACATAGAAAACCAGCAAGGACC
TCAAGAGCAACTTCATGGATATCCTTACCAAGGACAAGTATGCGAGCCGCAGTGAAAAAA
CTACGGCACAAAAATCAATGTCAGGAAAACCAACGCCCAGGAGCGGACAGCAATTGTAAG
TCATGCCGAAGGCATAAGGAATGCCAAAGAACTCGAAGCAGAAAAGAAGGTCACAACCGC
AGCAGCAGCCGATTCCAAAAAGAAGAAAAGTGCAAAGATAAAGCACAAGAGGAGTGCAAA
TATGAAAATGGCTGTGAATTTAAAAAAAATGCAAAATTAAAGAAGGGGTAAAATCAGAAA
ATGATGACAAAACAACCACAAACACCACAGGAAGCAATTCTTTTGTCATTAACAAGGCCC
CTCTTTTGCTTGCATTTTCGCTTCTAGGATGAATTAGGATTTTTTCTTGAATTTATAAAA
TTTTGCCAAAAATTTTTAAAACTTGATGTATTCAATACACTTTTAAAAATATTTGCAAAC
AAAAAATAA
>tev03796
ATTATTACATTTTTAATAGTTCTAGTCACCATTGTGTTCGCAGTGGCTCATGTTTCTATC
GAACGCACACACGCTGACGGCAGCAACGAAGCAGCGCAAGCAGTGTCAGACACGTGCAAG
GAGTACGCCTACGCTCAAGAACTCCGCCAACATCTGGCGAAAAAGGCTGCAGATACCTCA
CGCCAACTGGACAGCCTGAGGAAACGAACAAGAGCGTGGGCAACTGCAGCTATAGCGGAA
CAGACGGTGACCGGCCGTTGCAACTATAGGGCCCTAGCGGTAAAGGTGGAGCAAATCGAA
ACGGAAGCGGAAACGACGACAAGAAGACACAACAGTGCCATAACGGACGCACTGCAACAC
CTGGACGCGCAATTAGGACTGTTATAGGCACTTCTAACGGCGGGCACTGCAACGCTAGCC
GAAGACACAAACCAGCACTCACAGACCGGCCGAGCAGCTGTGAACATCAAGCTGAAGCTG
ACAAAGAGCAGCACAGCTGTCTCCTCAAAGGTTGAAAAACGTCAACGAGTGCGAAAAGAT
GATCAACCACCAGAATTCCACAAGCTTCTGACACTAAAAGTAACAAAACCAAACCAGCTG
TTAGCAAACTTCAACGAACCAACAGTAACCATAGGCGTGTTCCAGAGCTGCAATACAGGG
AACCAACACGGCCTAAGCCTTGTAGTGGCCCTTCAAAGCTGCGCGCAGAGCGCTGCAGGA
ACAAGCAGTCTTACCTTCAGCCAAAAAAGGCCATCCAAAACTTATACCGCAACACCAGTC
AATATACGGCAAGGCAACGCATACGATGGTGCATGCGCAAATGAAGGGGAAGCCACAGGA
GCCGGCGCCGATCATTCAAAAAAATTAGGATACTACGTTGGCAAAGCACTAGAGCAAACA
AAGGCAACGGTTCCATCTGTAGACGACCTATCCGGTTCGCAGCTAAAAACGGATCCCATA
GTAAAGCTGACACTAAGAAACTGCCTTCCACAATTCCAACATATAGCCGACACGACAGAT
AGCGAGCAGAGCAAGCCAATTGAAGAATATATTGAAAAGACGTTTCATAGAACCAGCAAG
GACTTCAATACTAATTTTGTAGAAGTCTTCAACAAAGATAGCCACACGAGCCGCAGTGAA
AAAATTTCGGCACAAAAAGCAATAACAGGAATAAGCAAAGCCCAGCAGCGGACAGCAATT
ATAAGTCATGCCGAACAGATAAGAAACGCCAAAGAACTTGAAGCCAAAAAGAAGAGAAAA
TTTGCAGCAGCAGTTGATCCACAAAAATCAAAGGACTGCAAGGGAGAAATTCATAAGGTT
AAATGCAACAAAAGAGATGGATGTGAATTCAAGGGAAGGAAGTGCCAAGTTAAAGTGACC
ACGACAACACTGTCAACACGAAACACTACAGAAAGAAATTATTTTTAATTAAAACTCATC
TTTTACTTGAGTGTGTGCTTATATAATTAA
>tev03797
TCGGCACTAACGACGGCGAAGGAACTCGAAATCGAAGCGCTAAGAGCACAGGCCTACATA
GCAGCAGAACCAGAAAACCCAGACTTGATGAAAATCTCGACATTAGCAGCGTTCCAGTTG
GTCAATGCAGCAAACATCCGCAGGAAGGTGCAAACGGAGATGCTAAGCAAGGGGCTTGAG
GCGGCGGCAGCGTCTAGCTACCTTAAAGGCAAGATCGACGAATGGCTCAACATTGCTCAA
CAGACAGCAACGACGAACCATGGTTGTCTGATGGATGGGGAAGGTTCAAAGACGGTAAAG
CTGAGCGGTGGGACCGTGGATGGAACCGTTTGCCAGCTGAAACGCAGCAAGCTAGAGAGC
GTAAAACGAGGACCGGCAAACCTCACAGTGAATGGATTTCAAAACCTACTAAAAACAACA
AGCGAAAGGAGCGATGTACAGGACGCAAGCAAAAAATGTCGACTGATGGCGGACACAGAC
GCCACCGGGCTATTAAAAACAGAGGACGGAGAGAATGGGCTCAGTTATCTCGATGGATAC
ATAACGATAACGACAGGCGGAGGCAGGACGGCGCAGCTGAACTTCGGGGGGAGGAACCAT
AAGCCAGAAAAGTCCGCGGCGACAGCGTGGCACGGAGCTTACTACAGCGTACAGAGTTTA
CCAGAACCGACTGCAGCAGAATACAAAAACAAGACATCGGAGCTAACAACAGACGGCGAT
GCCGCGACTTTGTTCGCTTTGATCGGATCAGCAGGCAATACTAGAGACGACGCGGGCGTT
CAAGCGTACATAGCACGATTGTTCACAGGAAGGCCAAGCGAAGAAGTAAGGAGACTAATG
ACCAAAGTAGCAACCTTCAAGCTCCCCAGCAAATTTGGGGACAAAGCCAAAGACACTCTA
CTAGGGGACATCACTGAGCTAAGCGTACTGGCAGCACTACTAGCGGACTTACAGCTAAAA
AATGCACAAAATCTAAAAACCTTAAACGACAAGGTAGAAGAAGCTTCGAAGAACAATCAA
AAGGCATCGGTAGACACTTGCAGTAAAATAGAAGATAAAAATAACTGCAACAGCAAGCCT
TTTTGTAGTTATAATGAAAGCGCAGCTGAGGGAGACAAAAAATTTAATGAAACCAAAGCT
AATAAAAACGGAGCCCCTGTAACACAAACTCAAAATGGAGGGGCTGAAACAACAATAGAA
AAATGCAAGACAGAACCTGAGAAAGATTAAAAATGGGAAAGCAACGCTTTCAGA
>tev03819
ATGCTCAAGTCCAAGATAGTCAACCTCATAACTAACATTCTGCTGACTCTTGCAGTCATA
AAAACCATCAAGTCAGCGAGCAAGGGCCCGATAACACACGAAGCGTGAAGCCCCCTCTGC
ACACTGAGCAAATATAAGCAAAAGCTATACAACAGGGCAAACAAACTTCAAGACGACATC
AGCAATTTCTTCCAAAGCGCGGCGAAGCCGTCTATTAAAGCGGCAATCGTCGCGGTCAAA
CTAAACTCGGCAGATGCAATGAAAGCGGCGATGGGTCTACAAGCAAAAATAAAGGCAGAT
GTGACTGCGAAAATGGCTGCAGCTGAGCAGTGTCGCACAATAGCAACGGCGGTGACGATG
AGGTCAGCTTACTTACACGGGCGGATAGCTGAATTCATCGAAATGATGACAGCCATGAGG
GGAAAGACCAACGAGTACGCCTGTTTAAGCAAGCAAGGGGACAACACCGACACAGCCGCA
GCGAAACGATCACCAAGCAACAAACGACCTGCAAGCTTCATCCGGAGGAACTAACAAAAC
AAAGCGAGGAACTAACCGAACTCACGGCAACAGGATACCCAAAACTAACACTGACCACGG
GCCTCACAACCACCCAACAAGGAGGAAACACCAACGCCAACTGCATTTTCCTAACGACAA
ATGGAAACGAACTAAACGAGAACGGCGGTTTCAAGGAAGCGATACCGCTGGCGGCGGGGT
ACTTGCTTAGAAAAGAGGACATGTCCGCAAACTCAAACCAGGCGATTAATCAACTTCAAA
CCGTTGATGAGCCGGCAAGCGCCAAAACGACTCTAAGGCCCTACGTTGAACTTTGGAAGG
CGTTCAAGCAACTGACAAACTGCGAAGCGATGTTCAGCGCGGCGTACACACTGCCAACAG
CGGAAGCATTAGTGGACAGCCCGGAAGTCAAAACGGCAAAAAAGAATCACTTCCTACGAA
AAGAAGGCCAGTATGAAGACAGTAAAGACAGCAAGGACGTCACCCCGATAGTAAAGCGTT
TGTATAAACCAGACGATGAACACTATCCCAAGAAGTTCTGGCAGGAAACCGCCAAAAAGG
ACACACCCCAAGCAGCCACTGGGAAAGCAGAGCTTTCTAAACTAGACGACATAGAGACTG
AAGAAGAGTTAGCCCAGGTTCTGAGCTATTACACAAACATGCAAATCCAAAATTTACACA
AAGAACTAAAAGAAGCCCAAGAAAAAGCCTCACAGGCGAACCAGAGCGACGCTGCAGCCA
AAGCAGCAGAAGGCGCTTTCAATAAACTAGATAACGAAGAAAAATGCAACAACGAGAAAA
AGTGCGGTTATGAAACAGAAACTGACGAAAATAAAAAGTGCAAATTTGATGAAACAAAA
>tev03837
ATGGCGACAACAGGGCCCTCAGGCAGTGTAGCAGCAATTACAACCATAGCGGTCGCTCTA
ATGACGGTACAACCGACGCAAGCGGCAAAAAACGCCATCAAGGCGACGGGGTTCACAAAA
GCTTGCGGCCTTTCGAGAGGCCTCAAACAATTAAAGCCACACGCGACAAAGCGAATCGGC
AATCTGGACCAGCTTCGAACCGAAGCAACTCAAATCAAAGAAGACCTACTAGCAATACTG
CATATGAAGGGCGCCGCAGCGCCCGAACAACTTGAGGAAACCATATTGCACGTAGACGCA
AAAATTAAAAAGTCCCAAGGTGATCTAACTGAGTACAGCAAACGAGCAGCTGACGCAACG
GCAGCAGGGGCGTATACCGCGGGGCGGATCGACGAACTGGCAATCGTGTTTTTCAAAGCA
GCCAACACCGGCTCAACAAAGTTCTGCATAGCCGACGAAAGCAGAGACAACAACGCAGCA
GATCACAACAAGTTAGCTGGTCGCTTAAAGTCCGCGACAGCCGCACTCCCCATCTCAGAG
GTAACTTAAACGGCAAAACCAAACCTAAAGCACCTCATGCAGCAAATAAACGACATCAAC
TGCAACCAAGCAGACGCAGCAGGCAACCTTTGCAAACTAACCGACACAAGCAGCGCCAAC
TGTGGCTACAACGACGGCTCAAACACAAACAGTGACGTCAAATGGGCAGACGGTCTCATA
AAGTTCTCATCGGCCGGCACAATTAACCCTGGCTGGGCGAAGGTTTCGACGACAGGCACA
GGAGTCCCGACACTAACGGAGGCGAAAAGCGCAGCAGACGAACTGGGTGATTCACCCAGC
ACCGTTACAGGAGACTTGAAAGCAATTGCCAAGCTAGCCCAAGAAAACGAGGGCGACATC
GAAGACATAGCGGTAAACAAGGTGGAAATAGGACTTGCATCGGAAGCAGGAGAGCATAAG
CTGCTAAAAGCCAACCTAAAAGCAATCCAGAAGGCCCTCCATAACTACAGAAGCACCCTC
TTTAAAGAAAACAAAGAACAAAAAAGAACAACAGCGGCGTTAAAACTACTGAAGGCACTC
CGGTATGCCCAAGAAACTAAAACACAATCTTCTAGTTGTGTTGACAGTAGCCGCAGCACG
CAAACAGAGGACGTTTGCAATGCAATAGGCGACACAAATGAAACTGGATGCAACAAAACT
CCAGGATGCCATTTCGTTGCTTCGAAGGGTGAAGGCAAAAAGTGTACATTCATTGAGACA
GGAAAACAAGCGGTAGCAAAAGAATCACAAAAAAGGAAAAGATGGGAAAACACTGACTCC
AAGTGTGCAGGGAAGAAAAGGGATGAGTGCAAATCTCCGGATTGTAAGTGGGAAAGAAAA
GGGTGTGAAGATTCAAGTTCTCTTGTCAATAAGAAACTTGCTATGATTGCTGCTGCTGCT
GTGGAATTGCTATTTTAA
>tev03845
ATGAGGTACATATCGCCGCTAATCTTTGTACTAACGTTTCAGCCCTCAGCCTCAGCCCTG
CATTCGTACGGCAAGCAAGTAAAAAAGCCGTGCGACAGCAAGTACTACCTGGACAACATG
GCGGAAAAGGCAAACCAAAATGTCGAGCAGGCCATAACGTCCACTAGAACGGCTCTGGTC
CAAGCGGCAAAACAAGCACTAGTGGGCAGCGCCGAACACGATCCAGAGCAGAAGCTCGCT
GCGGATATAGCTGTTGCGTCAACAATCAACAATGCGGCGAAGACACTGGAGACAATCATC
ACAAACTGGAAGCAACTGCAAGCAGGGCTGGCGGCAATCAATCAACTGGCAGCCACGAAC
GCGCTAGTGGCGGAAGTAGCAGAGACAACACTAAGCCATGTCTCTGCGCAAGCGGTGGCA
AGCACACCAGCGGCACAGAACCTGGCAACTCAAGCAGAAATTAAAGGAAACGTGCACGGG
TATTGCCTGCAAGAGACGGGGAGCCCAGACCAAACAGCAACTGCAGACACAAACACTGCA
GAGGACAAGGCCATAAAAACATTTGTTTTGAAAGGAGCACCAAAAGCAACAGGCGGCACG
GCCACGGACTTCAACCAGGTGTGTGGGCTCAGCGGCGAAGGGGCTGTCACCGACGCAAGC
ACATGCGGAACCAGTTACACAGCCGTGGGATTCAAAGGCGGCAAGATCCTGCGGCCGGCC
GAGGTCACCTTAAGAAAAAAAGACAAAGACGGTAACGAGGACTACCAAGCAGCCGCCACA
GAACACTCAACACCGTCAGCAGCAACCATTAACAAGCTAGCAACCGACATAGCAGATCTA
GAAACTGCATTAAAGCAAATCGCAAAAGCAACGGTCAACGACGCCGACGCTGCAGTAACT
TTAGAAACGACAACAGACGCCATAGCAAGGACACTAGGAGGGGCAGACGCGACCTACTCA
ACAAAGAAAAAAGAAGTAGATGACTTCATCGAAAAAACATTTGGTAAAGACGCCAGTAAA
GTAAAAGAGCAGCTAAACAAAAATTTAAAGGGCATGATACCATCCAAGAAAGCGGATGGA
GGTGACGGAACAACCAAACTCGAAAACTTAAATGATATCAACAAACTTATAAAAGCGCAC
CACTATTACGCTATAAAAAACTACATCGCAGACCAAGAAAAAAGAAGAAAAGTTTTAACA
ACCCCCTCATGTCTCACCAAAACTGAAAATTCAGCTGACACACCCAAATCAGCAGACGAA
TGCAAAAAGCACAAAACAAGCGAGGATTTTAAAAAGGAAACCGGTTGCGAGTTTGATGAG
AAAAAACCGGAAGGTGAAAAATGCTTTTCAAAAGCTGAAAACGACAAGAAAGATGAAAAG
TCGTTTTCTAGTAATTTGAGAGTGTCTGTTTCTCAGTTAATCGCTGTTTTTTTGAGTTGG
ATAGCATTTTGAGTATTTTAAGTATTTTTTCTCATTTTTATAAAATAA
>tev03852
ATGCTTCTACTCCTCGCTTTAACGGCTACAATAATAAGAAATGACGCTCAAGCGCAAATA
CACGAAGCACCAAAAATTATAGCCTCAGCATGCGACTCAACGCGGCAAACAATACACGTG
TTAACACAAATCAAGAGCAAAATTGAAACAGCATTTCAACAGATAGTTCTGGGTAAAAAA
ACAGCTGCTGAATTGTCAGTGGCAGCGGCAGCGAGCACAGGGGAACAGGCGGTGGCATAC
GCGGCGCTAGCAGCAAGCGCAGCAGGCAAAATACAGGCCGCGGAACAGAAGCTGGCATCC
AATCTGGACACGCTGCTCAAAGGCGCAGCAGCGGCCGCCGAGCTCACAGCCACAGAGGAA
CTTGTAGCGGAGGCGGCAGACCTTTCTTTAGAAGCAAGGGCAGGGAAACAGACATCAACT
GTATCGGGGACACAGGCCGGCCTATCACTGCTGTTCGGGACGTTCGGGAGTGGCAAAGGC
AAATGCGAAGCAGCAACGGAGACCGGTGACAAAAGGCAGTCAGCCCAGCAGGCAAAAGCG
GGAGAGCAAATTTCCTTCGCGCACCTTAAAGGCCGGCCGAAAACAAGCACAGACCAAAAG
GTAGCCGCGCTATGCGGGGATAACGACCAGGCACCCAATGACTGCAATGGTGATACGGAC
GGGACGCTGGCCTATTTCGAGGTAACCGCCGGTACACTACTACAAGAAAACTTGAAAACA
TACAGGAGCAACACAAACGCAAACGGAGAATACGCGGCGGACACGAAGGAAGATAAAGGG
TTGCTGCTGAGGGAAACTTACGTAACTGCGCGGCTCAACCTTATAAAACAAGCAGAAAAA
GCGTACGACAGCACAACCTTTAAAGCGGACAGCTTAATAAACCCTGCGCTGGTGACAGAC
GGTACCGCCTAAGCGCTGCTGGCCGCGACATTGCTCACACAAAAGGAGCGCGAACAGACC
GAAATACGACAAAAGAAATTAGAGGAAATAACGACCCGCTTGTATGGCGCAGCGGGCACA
GACGTCAAGGCGCGGATATGGCAGCCAATTGAAATAATACCGATAGCAGCGGAAGCTACA
GACGACAACAAAGCGACAGAGCTAAAGCACCTCACAGACCTCAGCAAACTCAGACGGACA
GCAGCCTTTTACTTAGCCAAGAAAGCCACAACTGCAACAGTGCAGAAGACAACGGAATCC
ACGGCAAAAACAGAGTCAGAAGAAACAAGAGAAAATAAGAAAGATGGTGACAAAAAAGAA
GAGGTTTGCAAAGCCGCTGAAGAAAAAGATTGTGACAAAAACAAATGCGAATGGAATAAG
GAAAAAATCAGTTCAAAGTTAAAGAGTGTGCTTTTATTATTTCTGTATCAATTAAGGCGA
TTCTTCTGCTCAAATATTTTGGTTTTAGTGTGAAATATTTAATATTTTTTCAAATAAACT
CTATAAAATTGA
>tev03884
ATGGCGTCAACCGGAATAACTCAAGCCGCGATCACGGCGATGATGATTTCTGCGACACTA
ACAGGGGCGACAGCGGAGGAAACCGCTGACAACTGCTCAGCGGCAAGCGAAGCCGCAAGG
TATGTAGCAGAAATCATACAGGCCGCTCAGGCGTCAGCCGCAGACGACAGCACAACACGA
AAGGACAGGCTCAAAGCTCAGATTTTCGCGGCAGCAGCTACGACGGACGAAGACTCGGAA
GCAGCAACGGCATTAATAAGCTTACTTTCAAGATGCGAACGAACCCGCCGGAATGAGGCA
AGGCAAGCGCAGCTTGATATCCAAAAGCTACAGATAGAACTAGCACACGCGCTCGGTGTC
TCGGAGGCCCTCGACGCCCTAAAAGACGCGACAATAGACGGCACAGGATCAATGACGACC
ATAAGTGGAACTGCGAGATTCAAACAGATTAAGCTGGCCGACAATGCACACGGGATACCC
GCAACGCATTGCAATATTGCAGAGCTGCTAAGGACACCGACAAAGCTAGCGAATGAACCA
AGCCGAGCAAAAAAGAGGCTAGACCCACAAACACTAGCACAAGTAACAACACCGGCAGCA
GCAGACGCGGAGCTAGCCATGTGCTGCGTAGCGAACTCAGGCAACACGAAATGCACGGAA
TCGGGCAGCGCCGACATGGGCATAAAAGGCCACAAGCTCTTCAAAGCACAACCAGCAGCC
GGCACATCCACCAGAAAACTCGACCCCCAGAACCGCGCGGCAACCTCAGTAATCGCGTCG
ACAGCGGTCCACGCCGACAAATTGCTCCACGCGGAGGAGGCACTTCAGGCAATGGCCGGC
AGAACCCACAGCAAAGCCGGGACTTGCACACCGCACAGCCACATCAACGACCCCAATTTC
CAACACGACGTGCGCACGATCCTGCTCAAAAAGCCAGCAAGGGAAACGTACAATGAGCAG
GAAACAACCGAGATAACGAACAAGATAAAAGCCGTCTATGGCACGGACGAAGCGGGGTAT
CAAAATGGGCTGAAGAAAAGAATACAGGAAACAAAAGCCACAGCAGCATACGCCAGTACA
GCCCAAGCAACAGAAATAAAAGCCATTAACGACGAAGCCATACTGGAAGACATGCTAGCC
GTAGCGTCGGCCCGGCGTGCCGCAAGACACAGCAGCAACACCAAGTGCCCTTCAGATAAT
TCAGACCCTAGAAAAGAAGAATCAACATCCTGCAAAAATAAAACTAAGAAAGAAGAATGT
CATGACCCTTGCGAGTGGAAAGGAACAGAAACAGATGGAAAGTGTGAAACTAAAGGAGGA
GAAGAGGGACTGAAAGCGGCAGAGAAGAAAGATGACAAGAAAGAGGAGAAATGTGCAGGG
AAACTAGAACCTGATTGCACCAAGGCTCCTGAATGCAAATGGGAAGGAAAAGAATGCAAA
GATTCTTTTATTCTAGTAAACAAGAAATTGGTTCTGAGTATGGCTACTGCTTTTGTGTGT
TTGGTACCATTTTAA
>tev03888
GAAGCGATAACAGCAGAGGTGGCTGACTGGCTGGCGGCGGCGACACAGCGTGTCAATGAA
CCGGCAGAAGAAGCTAACCTATTAACGCTCGCACACGCCATAACGTCAACTCAAAAGCAA
GCAAAAGCCTACGCTTTCTTGCAGGCAGTGGCCGCAGAACGACTTGCGACAGCCACGCAG
CAGGCGGCGGGACTAGCAGCGGTAACGGCGCCGGCGCTGAGCGTATTGAACCGGCGGCGT
GGTGAGATAGCAGCGGTACACAAGATAAACACTCAACTAAAAAATACAGCAACCCTCAGC
CATGCGACGGCCGCCCCGCCGGGTCTAGCCGCCGTCACCTCCCACCTTAATTGCTACGTA
ACGGCAACGCTCAAAACAGCAGAAACGTACACCTGCGACAAAGCGGCAGGAAACGCCAAA
CTAGCAAGTCAAATTAAAGGGAAGCTGCACACAGCACAAAAGCTAAAGCTCGGCCACGGC
AAGCACTCCACTCTTGGAGCAATGTCGCTGCAGATAGCAGGCAAAGGGACCATACCCGGA
ACCGGCACAGTCACTTTAATGGGAAACAACGCCGCCTGTCAGGAAGACGCCGCAGCAAAC
TTAATCAAGCTACACAAAATGTTGATAGAAGAAACGTTCGCGCCAGGTGACCTAAAAATC
GCCGAGGATCCTGCGAACCAAGGGCAGCCTGCACAAAACACCCAACCAGACACACACCAA
TTCCTAACTACGGATGCAGAACTAATTGCGGCGTTACAGCAGCTGACAGCTGCACACAAA
ACACCACCAGGTAAAATTAGCGACGATACAATTACAGCCTTAGTAGGAAAACACGATACC
CCGCTGTTTGCAGTGTATTTGGCAGCCAAAGAAGAATCCAAAATCAAACAAGAAGCAGAC
AAGGATAAAATAGCAGTAGAAATATTTGGTATGAAGGAAGGAGAAAGGGCAGCCTGCAGC
TGCCAAGCAACTAGACACACACCAATTCCTAACAACGGACGCAGAACTAATTGCGGCGTT
ACAGCGGCTGAGGGCAGCACACAAAACACCACCAGGTAAAATTAGCGACGATACGATTCC
AAACCTAGCGGGCGGTAACGATGCCGCCGTGTTTGCAGCTTATTTGGAAACCAAAGAAGG
CTACAAAATCAAACTAGAAGCAGACAAGGATAAAATAGCAGTAGAAATATTTGGTATGAA
GGAAGGCAGCATAAAGGAGAAGTTTTT
>tev03889
ATGACGCATGCCGTTGCCGCACTAGTACTAAAGATAGCAATTGCTTTGGCAATACTGCAA
TGCAGGAGCGGAGCTGCTCAGCACGCCCTCAATTACCAGTTGTCAACACGGCAATGTGAT
CTCGCAAGCAAACTACGAACGACAACCAAGAAAGCAGCAAAAGACTTAGAAACGGCGACA
AGCGACCTTCGAAAGATTAAAGTAACTCAATTTAAGTCGCAGGTGTACACGACAGCTAAG
CAGTCAGCAGAAGACTCCGCAGCAACATGGGCGCTGGCGACAGCAGCGGCGTTAACCTCG
ACAGAGCTTCAACAAACCCTCACAACCATGACCGCCGCAAGGCTGAAAGCGGCGGCGCTA
GCCCATGCCGGAGCTGCGTATATAACTGGTTTCCATACGATGCTAGCGACAAACAAAAAC
GCGTCAACAGCCTATTTCCACAGAAACCACGACAACACCGACGATGGCTCGGCAGAAGTT
GAAACCAAAGGCTGTCAGCACAGCAGCGACGCGGATTTCGTAAGCGGCCCGAGCAACTGG
GAAGGGTCAATAGACGACAGCGGATTCAAAGGGCACACTGAAGTCACGGGCGCTACCGGC
CAGGGGACAGCAAGCAAATGCGGCTTCTTTAAACACCAAGGAAGTACCCAATCCAGCGGT
GGCTTCCACGTAACAAGCAATGCCCAGGGACTCAAACTCGCAGGAGGCCTGATAACACTA
ACAACAGTCGATCAGCCAACAGCACCCGCGCTCACGGATCTGCATACAAAGGAAAGCGAT
AGGACCCTTGGCTTCTGGCACAAAGTACACGCGGCCGTGCGGGAACTGGAAAACACCAAG
CTAAGTGAAAGCCCAGAACCCGGAGAGGCGATGCTCAAAGACATCGCAAGCGGCAGCCAC
ATCGATAAAGCGGTGCGAATAACACTCAGCGGCCTAAACAGCAGCAGACCGAGTGACATC
ACAGGGGACCTGAAGAACATCAAAGAGGCCTGGTTCGGCCCAGAAAACAGCAAACTTAAA
GCACTTTGGACTGCAGTAGACTCCGAAACTGTAGTCGATATATCTTCCTCCAAAAGCGAG
AGCAAAAAACTCCAAGGGATAACCGATGTAAGCGAGCTTGAGCAGATTTTAGAGTATTAT
GGCGCCAGCATGCAACAACGGCAAATAAAGACAGCTGCAAAACTGAAGCAACTCGAAACC
GAACTAGCGGATTTAAAAGGCAAATCACCAGAAACAGAGTGCAATAAAATATCTGAGGAA
CCCAAATGTAACGACGAGAATATATGCAGTTGGCACAAGGATGTCAAAAATGGAGAAAAT
AATTGCAAATTTAATTCAACAAAAGCAAAAGAAAAAGGGGTTACTGTAACACAAACTCAA
ACAGGAGGAACAGAAACAACAACAGATAAATGCAAAGATAAGAAAAAGGATGACTGCAAA
TCTCCGGATTGTAAGTAGGAGGGCGAAACTTGCAAAGATTCCAGTTTTCTGTTCAATAAG
AAATTTTCTATTATGGATTCTCCTTTTATTTGACTTTCCTTTTTAAGTATTTTAAATATT
CTAAGGTTTGTGCTTAATTTTATGTAA
>tev03890
TCGCGCCCACCCGTTCTAAGACGGAGCCTGGGTCTTGTCAGCCCAGAAACTCTCCCCCCT
TCACCGAAAAGCATACACCAACGTTCGGAGAGGGCTGCTGGTTGTTCGTTGCCAAGTAGC
TCTTTGAGATATTTGCACGTCATGAAAAAAACAGGAGATGCAGAGCACGACAAAGTGAAA
ACAGCGTGCCAGAAAGCAGCTGCAGCAGCGGAGCTGTCTAGTTGGTACGTAGAACTAGCA
AAATCAACAGCTAAAACCGCCGAGCACCTTATGATAACTTCAGCGATGCGGCGGCAAAAA
GCAGCCGAAACAACGGAACACCCACAACCTTCAACTTTAACTGCTATAAGTGAGGTTGCA
AGCGGCCTTGCAATGCAGGCTTTAAACAAACACTCTGAGCGAGCACAGAAAATGACAGAA
GCAAGTGTCAAACTGGTGGCACGTGCGGCTTTTCTTGACGGCATCCACTACGCAATCAAA
CAGATTCAGCAAGCAAACCAATCCCTTCAAGGCATCAGCGGCGAGACCAGAAGTAAGCTC
AGCCGAAGCCAAAAGCCTAATGAATACATGCGAAAAGGCAACACTCCAGGTATAGTGGAA
AGGCATACAACCATCTGCCGCAGGTGCAACAGCACGGAAAAAGTTTAAATATTCAACAGC
CAAAGAGATAGTAAAACTAGCACCAACTCAAAAAGTAACTCTAACATTCGGCGCCACCGG
CTGCAGAAACACCGACACTGACGCAGGTATGTTGCAACAGTTAGCAACCACGACGGCACC
ATCATCTCGACGACTCCGCCGACTTTAGAAACAATAGGCGCGCCAACTTCAACACTCGAA
AACATTTATGCAAATGACGAACCCTCAAATGACTTCGCGCACCTAAATAATCAATGATGA
AGACGACGCCAAATTAAAAAACTACTAAATACAAGTGACAAAGGACAACAAGCATCGGCT
ATAACTGGACCGTTCATAGCCGATCTAAGCCTCTAAAATCTAGCGAGAAACCCAGAGGTA
ATCCTTGCGGTAAGGAATGCCACTCCCCATTTAAGGAATCTACAGGACAGTTCTAAAACA
CAAACCATTGACAAAATCAAAAACTACATTAAAGAGGCTTTCGACACAACACACGAAATT
TTCACCAAATTATTTATAGAGAAGATAAAAGATGAGGATGTCAGCTACAGGGGCGCTAAG
GAAACTGCGAAAGTCAAACGGCAGGCTTTATCTGAACGACAAAAAGTCGGCGCTGCAATT
ACTTATATCCAAGACAAAAAGATTACAAAAACACAGGCAGGGGAAGAAAAATGAAGCAGC
ACAAATGACAAATGGAAGGATAAGCAACAGAGTAAGTGCAAAGATGAAAATGGGTGAGAG
TACAAAGATAGAAACCGCAAGGATAAAGTGACTACGCCAACAGGGGAAACGAGTAGCACC
ACACAGAGCAATTCTTTTCTCATGAGTAACGCGTCTATTTTGGTTGCATTTTTGCTTCTA
TAATTAAATTTATAAATGATTATTGCACAATTTTATGAAATTTATAAAATTTTTGAAACT
TTGCTATTTTGTGGGAATTTGATACACATTACATTTTTTAACATTTTTTTATATTATGTT
CCCTCGTTATATCACTCCCTGTTTATTGGGTTTGATATTATGTGGTGA
>tev03893
TTTTACGCACCCACAGCCTTACCTGTAACAGCCAACGTGGCGGTTGAGGAGACAGGAACA
GCGGCTAAAGCAGTACAAGACGAGTGTACTGAGAAAAAATACCTGGCCAACTTTCTTACG
CATTTTTCAGGCAAACTAAACAACCTGTTTGGTACAGTTCAAGCCTTGAGCAAACAACAG
AAACAACTCAAACTCGCAGCGCAACAACATGCGACGACTAAACTCGAAATGGCATATACA
CTACTAGAGGCAGTTTCAACGCAGCGACTAGAAAAAAACAATCACAAAACAAAAGACAGC
GGCAACAATAGTAGCTCAGCTCTCAGAACAAGTGGGACACAGAATAGGGGTATTACTACT
ATCCCGGGTAACACCTGGCAAGGCGACCGTAAAATACAACACCAGCGAAGCAAGACGGCA
AAACAACAGCGAGAAAAGGCGACTTCAACACAAAGTGCGGAGTACACCCAATCCTACAAC
CGGCAGCTAACAGCAAATGTGACACAAACGCAGACGACAGTAAATTTAATAAGGCCGGCG
AGCAGAATAACAACAGCCAACGCACTTAAACTGCTGAATGCAGCCAGCATCAAAGCGCCG
CCACTGTTCGCATCACTGCAGGCGAAGAGCACCCCAAAAACAGCAGCAGCACTGGCCGGT
AACCACGGATGCGGCAACGATCCAGCCGGCAGCAGCGACGGCATAGCACTGACAGGCTTA
CAAACAGAACCAAAGGAGCTGAAGCACACACCTGTTCACATCGAAACACAAAACGAGTAC
AAGACACCAAAAACAAACGAAAACGACGACGCCACAGACACAAACGAGCTTGTGTAAAAG
CTCCGCCTCGCGCGAAAAACTGACCTAACATCTCATCCTGTCCTCAACAGCGAAACCCTA
GACGAACTAGCAGACGATCCTACCGCACAAGAGACAGCACTAATCCTAACCGGTCAAAAC
AAAAAAGAGCAAGACCCAAACAAACGCAAAGCAGCAATAGCGAATGTACTTGGCAAGGGA
AAGGATACAGTTGCCAAGAAGTTTTTAGAGAAATTGACAGAAACTAACGCGGCTCTAAAA
CTACAAGACGACGCTCAACCAGTGAGCATAAAGACGGCAAGCGGAAGTGATTTCCACAAA
GCACTGGCTTTATTTACTGCTCAAGCACACCAACGATCGGTGCCACAAGAAAAACCCACC
AATGCTGAGGGTTCTCCTAAGCAAGCAGACTCAGAAAGCAAAACAGAAGATAAGAAAGAC
GGGAGTAATACTGCTAAACCTGTGTGCAGCACACTTCTAAACCAGACAGCGCGTAACAAC
GGATAGAACTGCAAATGGAAAAATAATAGTTGCAAAGATTCCAGTTTCCTCTTAAATAAG
AAATTGGCTCTGATAGCTGCTTTTGTGAGTTTATTAGAATTCCACCTTTCTAAAGATTAT
TGCTCAAATTAA
>tev03903
ATGCAGGATCAACGCCGACTGAGCAGACAAATTGGAGTAATCATTTTCTTAGCAGCGGCA
CAGATAAGTCAGGCAGATGACAACAAGCCAGTGACACACATGAACGACCCGTGCGGATCG
GCGTTCGTGCTAAGTGAGATATCAAAAGAACTGACAGCAAAGATAAATGCTACGGACACA
GCACTGACAACAATAAGAGACAAATTGGCCAAGTCAGCCGCTGCTATGGCAGCAGGTAAG
GACTTGAAACTATCCAAGATGGCCGGCAGTGTCTTGATCGTCTTAGCAAAGAAGTACGAA
GAGATACTAACAAAACAGCAGGCATTACAAGGCCCACTGGTAACGGCAATTAGGTCGACC
GCAAACATCAGCGGCTACCAGTACGCCATCGGGGTGCTTGAGGGCCTTAAAGTGAAGGGG
CAGACAATGGGCGATGCTGACCCAAACTCCGCAACCGCGGGAAATTCAAACATCAATTTT
ATGACCAAAACGGATGCCGAGCTAAAAACTTGCAGAGGAGGCCTAAACGCAAAAGCGGCA
GTCCGCAGCGACTGGATTAAACCAGCTAATCTTGAAAAGCTAAAAATCTACGAACTTCAA
ACGATCGGTGAAAACAAAGCATCAGTGCGACTACCACTAGTAGGAAAAGTCAACACCGCC
GTCTGCGGCAAAAGCGGACAAACGGACACTACTGTAGAAACAACCGGGGACCACTCATGC
ATTGCAGGAGGACGAGTATTCCAGCGCAAAGACAAGGAAATTAACAAGGGAGGGGAAGAA
GACTACGGCCTAAGCGGCAACGAAATAAAAGATCCCATGGACTTTGAACAATACGCGAAG
CTCACAGCAATTCAACTACTAAAAGCGTCCAGGCTGGTAGCCAACGCAAAAACGGCATTT
GACGTCGACAGAATATCTTCCTATGCGGCAGACGACGACTTCAAAGCAGCAGTCGGCGCA
GCTTTTGGAAATCTAGACAGAGAAGCAGCAATAGGCGATAAAGCTAGCGTAGTAAACACC
ATAATAGAAAAACACTACGGAACCGACACGACTTTCAAAAGCAAATACTGGGACGAAATA
GAAAAAATAAGCCTTCCAAACAAGTTGGTCGGCGAAAAAAGCACGGACAAGGTACAAACA
GTATCCACCCTAAGCACCGCAGCAAAAGTGATGTTACAAGGCATGATAGACTCAGAAAAA
AGACAAGACACCACAAAAAGCGTTGGCGAAGACAAGTCAGAAAGCGAGAGCAAAGCTGGA
GAAAAATGCAAGGGCAAACCGCAGGGTAAGTGCAAAGAGGAAGATGGTTGTGAATTCAAA
GAAGGAAAATGCCAAGATAAAGTGACCACCACAACAGGGACAGATGGTAAAACAAACACC
ACAGCAAGAAATTCTTTTGTCCTTAAGAAAGCCCCCCTTGTGCTTGCGTTTTTGATTCTA
GAATTAAGTTTATAA
>tev03974
ATGGATTTCCAGAACCGCTTAGCAATAGCGCTGGTACAGTGGAAAACAGCCACAACAGTG
GCAGTGGCACTGCTCTACGTGGACGTGACAGCCAGCGCAAGCTACGAAGCCCTCGAATAC
ACAACTTGGTCAACCCACTGCGGTCTAGCGGCGACCCTGAGAAAGGTCCACGGAGGAGTA
TTGGCGAAACTGGAAAGTCAAATTAGCTACCGAAACAAGCTGGAAGAAATGGAGGCAAAA
CTACGAATCTACGGACTAAAAAGAGGAGCGGCCGACGACACAACAACAGTCGATATGCTA
GCATCAACCGTAGCGCTCATGCGAATGGCTAGCCTCAACAAAGAAAAAAGCAATATGCAA
ACCGCGGTTAAAGCCGTGGGATTTGCGACAGAGGGTGCAGCAGCCATCAGCAGCTACCTC
ATGACGATCGGTTCGCTGACCCACAACACAGACACGTACTGCCTAAGCGACACAGAAAAA
ACAGGCAACGGCAAAAGTAAGCTATCAGCGGCCGGCTGTCGGCATGGCAAAACAACAGAC
TACTCAACTGGAGCAGGGCCGACCGCGCAGGAAGTAGGGGCAGGCGGATTCACAAAAGTC
ACTGGCAAAGCAGACGCCGCAAACACGGGAGAAACAAGCAAATGCGGCTTATTCACCCAT
CAAGGCAACCCAGAATCAGCAGCCGGCATCTACATCACCTCAGCCTCATCCACGCCATCC
TTCGGATACGGAACGCTGAAAATAGAAGCGGAAGACCAGAGCACGGGGCTGAAACTTTCA
GACATAAAAGGAAAAACTGCAGACGATGAGCAGACCTTCTGGAGCAGCTGCCACGCGGCG
GTTAAAGCCGCCAAGGATATGCAGGCAGAACCACCCCTAAAAGTCGACCAGACGCTCCTA
GCTGTTCTTGTGGGATCGGCAGAAATGCAGTGCATACTGAAACTAGAAGCGGCAGCATCA
GAGCAAAAACGACCAGAGGAAGTAACAATCGACTTAACCAACGCAAAAAAAACTTATTTC
GGCAGCGACAACAACAAACTAGAGCCGCTCTGGACTAAAATCAAAGGAGAGAATATAGTT
GACCTGACGAAGGCCAAAGGCAGCACGAAAGAGTTAGGAACAGTCACAGACACGGCCGAG
CTACAAAAACTTTTAAGTTATTATTACACGGTCAACAAAGAAGAACAGGAAAAACAGCGG
AGAAGATAGCAAAACTCGAAACCGAACTAGCAGATCAAAAATGCAAATCCCCTAAAAGCG
AGTGCAACAAATTAGAAGGTGCAGACAGATGCAACGAGGACAAGATATGCAGTTGGCAGA
CATGTCAAAAATGAAGAAAAGAATTGCAAATTTAATTCGACAAAAGCAAAGGAAAAGGGA
GTGACTGTAACACAAGCTCAAACTGGAGGAGGAACAGAAACAACAACAGATAAGTGCAAA
GGAAAAAGGAGTGAAAGATAGCAAAGATGGATGCAAATGGGAGGGCGAAACTTTCAAGGA
TTCCTCTATTCTAGTTAACAAACGATTTGCCCTCAGCATGGTTTCTGCTGCATTTGCGGC
CTTCCTTTTTTAATC
>tev03975
ATGAACATCGCTTACGGAACATCCGGTACGACTCTTGCGTACATTACCTGGGCGATAATA
TTCGCAAACGTGGCGGACCCAGAGGAGCAGGCGAAACAGAAAGACGCCTGCAAATCGGCC
TTCTACCTAAAGGCGCTAGCAGCGAACCTTGCCTCCGGGCCAAGCCGGCTAGCACAGCAG
TTAATTCAAAGCAGCCAAGAGTTAGCAAAAATACAAGTCTACAGGGCGACGGCGGGCGAC
GCTGGAGCAATCGACGTCGCGGCCGCAATACAGGCGATAGCACAAAAAAGCGCAAACGGC
CTAGCGACGGCTCTGCCAAATTGCATCGCAGCGGCCAACAAAGCGGCCCAACTGCTAAAC
ATAATGGCAGGTGTCCACTGGAGCGTTGCACGCACAAGCGAACTTGCAACGACAGGCGAC
GCGACAGGAGTCACGGCGACCGGAAACAACGAAGGAAACACCTTCGAGCACGAAACGACT
CTACAAAAGACGGACTCGACCAAATGCGCTGACCAACCCGCCACGCAAGCAGAAGGCCCA
AGCAGCCAACCTGACTTAAAGGCGGCGGAGACGGTCATTTTGTATAAGCTCAAACAAAAC
TCTGAAGGCAATGCTAACAAGTTCTGCCAGATAGCCTGTAAAAACACCGGCACCTGCACA
GGGCCAAACCATTGGCATGTCACAATGAAGCAGACAACACTACTTGAACAAAGCAAACAA
GAGGTAAAAATCACACAGGACTCGGAGCCGTCAAGAAGCCACGGTGCCAACGCCGACAAA
ACTTCACTCGCAAAGCTGGAAAAGGGGCTGCAGTGGGCGCTGACAGACTTGAAAAAATCG
AATCCCTGCGATACCACGTACTCCAGCGTAGGCGACTTCGATTCCCACAACGCCAGCGAC
TTGTTCCGGCAAGCCGTCATGGCGGTCAAAGGCGACGGCCACCATAAGTACGACCCAGCC
GACAAGCAACAAAAGGAAGCAATAGATGCATTCATTAAAAGTAATTACGGTGAGAACCAA
CAAAGTTTCAGCGCTAAGGTCTGGTCCAAAATTACGCAGGCTAGTATTCAGCAAACCATT
GGCGGAAAAGAAATAGAAGGCAAGATCGACGCGGTAGTCGATGCAGGCAACGCGGCGCTT
GCACTTGCACAAATAGCAGCTACTTCCAAATGTGCCAGCAACAATCCAGCTGGAACGGAA
AATGAAGCACCTCAAACGGCAACAGAAAAAAAGAAGAAAAGAAAGACGGGGATAATAAAG
CGACCACATATGAATGTACAGCAACTGAAGAGAAAGATTGTGACAAGACAAAATGCGATT
GCAACGCTGAGAAAAAACAGTGCAAAGTTAAGGAGGGAACTCTTATTATTTCAGCTGTAA

>tev03979
AAATGTGAACGTTTCCCCAAATTGCGTTAGTTAAGCTAGCGCAGCTAGGTTTTCACTCCC
CCAGTCGTTAACCATCAAGTTATTGATCGGTCTCCGATTTGCGAAAGGATTGCATGGACA
ATTGGCGTAGCAGCTGCGATACTATCACTGCAGAATGTGCCCCACAAATCAGCGGTAACT
GTCGGAAATATAATAGCAAAAGCTGCATGGAAACTGCAGCAAGATATAAAAAATATCTCC
GGCTACCATGCGCAGCAAATCACGACACCGAAAACGGCGGTGAAAGCAGTAGTAGACGAA
ACTGTGGAAGAATATCAACTGAGGATACAGCCGGAGAAGACGCCACTCGACCAAGTACGG
AATTTTATACCGATACTAATAGTGACAACGGAGCGACAGATGCCCATAATCAACGACATT
AAAACAGGAATCGCAACAGGCCTAGCAGCAGCCAAAGTCGACGACCTTCACGACCATATT
GCCAAATTTCTCACGATTACAACCCAACCCCACAGCAGCGCAGACAGCCAAGGATGCCTA
CATGATGGAGCAATCAAGGCGACGCAAGGAACAAGTAACATAGGAGACTGCGGACTAACT
TTAACAAACAGCTATACCCCACCCGAAGCCGCGTTCGGAGCATCTTACAACAAACTTACA
GGAAGGGCAACAAGTTCATCAGAATACGGCTCGTTAACCGACAGCAACCATAGAACGTAC
TGCGCTTCAACAAAAGCTGCGGAAACCAACACCTTGATTTTCACCGGAACCAGCATAGCG
GTCATACCGTATGCTTCTGGTTACTTCACACTGCAGAAAGATGGAGCCAACCTATACCTC
TCGGCAATACAAGTATATGCGGAAGGTCAAAGTAAAGGCGACGTTGAAAACTACTTTGAC
GCAAGAAAAGCTGTTAAAGCGACTGAAGATGATGCATTTTTCAACACACAGAAATCAAGC
TTGGCTGAAGCAACCTTAATGAAGAAAAGCCTACCAGTCAAGAAAGCCGTCAAAGCACAC
GTACTAAAAGATGCTTCTGACTTGGACAATACCAAAGACAACAACCGCACAGAAGAAAAG
AGAGACAAATTATATGGAGCAGGAAAGGAACTCGGACCAAAGAAAGTGTAGGCGGACATG
AAAGATATTACAATCGACAAGTACATATATAACCCAGCACAAGGCAACAACCAAAAGCTG
TCAGAAATATAAGACATAAACCATTTACGGAAGAGTTTAACGTACTATCAAAGTCAAAGA
GTTCAGGCGTTGGTCGCAAAGGAAAAGGAATCGCAGAAAGCAATATAAAATCACAAATTC
AAAATAGCGACGGAGCAAGACAATGAGAAAGAATGCGAAAAATTAATAAAATATACTGAG
TGCAACGGCAAGAATTTCTGTATTTATCAAAAAGACAGCTCCGACGATATAAAGTGCAAA
TTTAATAAAATAAAAGCCGAAAAAATGGATTTTGTTGCCAAAACCTCAAACAAAGGGACT
GAAATAAGCACAGATAAATTCAAAGGAAAAGGCGAGAAAGACTGTAAATCTCCGAGTTTT
AAGTGTAATGGCGAAACTTGCAAAGATTCCAGTTTTCTGTTCAATAATAAATTGGTTCTG
ATGTCTGCTTATTTTATGAGTTTGGTAACATTTTAG
>tev04012
ATGGAAAGAAGCCATCTGTGGCTACTGCTGTCGATAGCGACCTTTACATCTGCACGCGGA
GAGACAAATCCAAACTGCTCAGCCGCAACCCACGAGGAAACCTACGTCGGCGAATTGCAA
AAAAGACTTGCGGCAAAGCACACAGCGGAGCATGAGCTAACGGAAATGCTGCTAAAAGCG
AAGATCATAGCAGCGACGGCGGGCACAACCGAACAGAAACTGCAGGCACAGGCAGTCGCA
AACCTTTACGAGCGCTGCATTGATAAAGACAGACAGACGCGACGTGCGTCGGCCATAGCA
GAGCTGACGGCACTAGCGGACATGGCCATGCACATGAGGCGGCACGACGCACTCAAGGCC
CAGCTCACTGCAGCAATCAAAGCAGTAAACGAAGCGGACACCTCAGGCGGGGGCGCGGAT
GTAAAAGGGATAACTTTAGTGGGCGGTACACCCGGCATAACTCAAAGCAAATGCCACATA
ACAGAGTACATAGCAGCTCAAAACACAGGCAGCCAAGAGAGTGACTGGGAAAAGCAAAAA
CTAAGCCTGCACAAAATTTCAGCAAAAGCAACGCAAGACTCAAACCAACCAGGTCATGCA
CAGGTATGCGTAGGCAACACAGGCAACACATGCGGAGCAAACGGCCAATACGTCGAGATA
AAAAGCGGAAAACTGTACACCGAGACAGCAGCAACACGGCGAGACGGCGCAGACAAAACA
GAAGCCCAGGACCTAAAAATCTACGTCGGCAGCGAAGCACAGGCTGAGCAACTAGCTACA
CTAGATAACATGCTAATAACCGCGACCAAAACCCCAGCCCTGACCACGCCATGCGACCCA
GCGGACCAACTAGAGGACCTCAAATTTCTAGAAGATTCAGCAGCTGCAACAGATCCAAAC
CATAAAAGACCAAAGGCGGACAGCAGAAACAAACAAAACCTACAGATGACTGTAAAAAGC
TTATACGGCGACAACCCAAGCGACTTCAAAACTAAATTCTGGAAAACTTTTGATGAATTG
CTTGTACCAACCAAAACCGGAAATGAAATTGAAAAGAAAAAGCTCAGCGCGATCAGCGGG
GTTGAGCAGTTGCGACAAAGTCTCGAACTCGCAGACATGATGGCGATAATAGAAAACGAT
ACCAAGAAGCCAACGACATGTACAGCAGCAGTAGCAACTTCTGAAACAACTGCCTGCGAC
AAAAAGCTAAAAAAAACTGACTGCAAAAAAAAGTGATGGTTGCGAATGGACAAACGAAAA
GGAAGAAACAGAAAATCACTGCAAAGATAAAGACAATAAGAAAGAAGTGGATAAAATAAG
CGCAACTGAATGCACAGCCACCGAAGAAGGCAAATGTTACAAAAAAATGCGATTGGAACG
CAGAGAAAAAACACTGCAAAGTTAAAGAGGGAGCAGTTGTTATTTCAGCTGTAATCAAGG
CTCCTCTTTTGCTTGCATTTTTGCTTTTTTAA
>tev04025
ATGAAACTGAGCGCGGTACTGTTTCTACCGGCACTGATGCTTGACCCCCTAAGAGCATAT
GCCAAGTCCGGAGAAGAATCAATAGAAGCGGTGACAGACGCATGCACAGAAATAGGCTAT
TTGGCGACACTAGAAACGCATTTCAAGAATAAACTAACCAACGGCGATATGGTTCTTGAA
AAACTGATGCAAAACGCGGAGGTCCTCGCAACGGCCGTACTGGCGACAGAATCAAACGAG
GGCCGCCGAGTGTACGCTGCACTGCAAGCATTAGCAATTAAAAGAATTAGCCTTCAACAA
CAAGCATTAAACAAGGACCGCGACAAACTGACCACAGCGCTACGGACCATTTCAGCCCGC
GTCGCCCAGCTAAAACTAGCCCTCTACCAAAGGACGAGCACAGCAGCAACACTTGGGCAA
CCGGCAGCCGGAGCAGCAGCTGGGAGCTGGATAAGCGCCAACGCAGACAAAAAGTGCGAG
GTCCCAATCGGGTTCACGCACACAAACAAGAACAACTGCGACGCAAAGCTGACCAGCGGG
GACCACATCACAAAAGCTGTAGAACAAATTACCACTTTAAAAAAGGTCAAGCTTAACCCA
AACGACTACTTCGCAATACCAAGCTTCACGGCAGAAGTGAGGGCTCACGGAACGATGAGC
AGCCTAACACAAGGCAGCAGCGCCCCGGGAGCGTGCCTCCACACCGCCGGAGACCTCGGC
ACGGCAGCCCATGGGCTAGGAGTAAAAACCATCGGACTGAAACCACCGCCAGACACAGCA
GATCAGGCGCTGACAACAAGCGGCGGCACAACGGACACATGCGAAACAGATGCGGACGCC
GCAACACAACTAGCAGTAACGGCAAAAGCAACGGCTGTAGCCACATGCGCCGCCAAGAAT
ATTCAAATAGACATTCAGGAACCGGTTCTCTCAATGGAACTCACAGACCTGAAAAGCGAT
AGCTACATGCAAAACATAGCCCAAATAATCATGACTGGCTCCGCCAAGACGGACCTTAGT
GCTGACAAAAACGAAGAAATTGTGAACAAGCTCTTCGGCGGAAAAGAGATCAAAGTGCAA
CAAAAGTGGATACAGCCCCTATAAAACAAACAAATAACTTTTAAAATAGGCACAGAAACA
AAGAAACCAAAAATATCTGAAGTTCCAGCCTCAGACGATGTTGGTTACGCTGTGGCTGCA
GCTTTTTACCAAGGCAATCCACCCTCTTCAAAAACAGCACCCACAAGCACAGAGAGCAAC
CCAGATGGTGAAAGCAAAGAACAAGCAGCCGAAAAACAGACAGAGAATAAGGAAGGAAAT
GATGGAAAACCTCTGTGCAGCAGCTTTCAAAACCAAACGGCGTGCGAGGGAGTAACAGGC
ACCCCTCCAGGAGGCAAAGCAAAATTTTTGGGAATGGGTTGAAGGCAAATGTCAGGATTT
CCGTTTTCTCCTCAATGACAAATTGGCTCTGCTGGCTGTCGCTTTTGTGA
>tev04028
ATGCAAGCAACAGCTTCCCACATACTAACGGCGATATATGTGCTCTTTCTCGTAGCAACA
CACACTGACGCGGCAACTGCCGGTATGGACTTTGCAAAAGAGGATAAGGACCGCGTCTGC
GGACTAGCAGAGGATCTAGCCAAATACCCTTCCTTAGCAACGACGCATCTAAAAAATGAG
CTGTCATATGCGACAGGGGTCCTAGAAACATAACTAAAATATCAAATTTATACCACCAGG
CACGATACTGCAAAAGCAACCGCGATGATTCCAATTCTTGTAGCGCCTTCAGACAAAAAG
CAAACCCATTTCGGAAACTTCATAACAAAACTGACCAAGGCAACACAGGCTATTGCGGAC
ACCTCAATGTTGAGAGGCAGGCTAACGGAGACGATCGAAATGCTTGCCGATCTGCACCAG
AATTCTGGAAACGAGGCGGGATGCCTAACCGGAGACGACAAGAAAGTAAGCCAGGGATCA
GACAAGATAACAACATGTGGAGGCGCGACAGTAGAAGCAAGCAAAACCACAACAGCGCCG
CTAACAGTACTGCTAACCACAGGCTATAAAGACTTCGACAGCGACAAACCAGGGACAACG
ATAGTTGACTCAAACAAAGCCAAGTGCAACTTATTCGACACGCAGGCAAACCAAGGAGTA
CTAGACGATCAGCAGGTAGCGCAGAAATCCCCGTTTGCGTCAGGTTACATCAAACTAGCC
AACGGCGCCGCATGGTACACCTTGGAAAAACTAGATGCATTAGGCCCCGACGGAGGAACG
GCACCAAAAGCCTTTAAAGCGGCATTCCTGGCCCACAAAGCAGCAGACGAAGCAGGAGTG
CACGCAGGCAGGACACACCAAGCTTTGACGTTAGCAGAGCTAACAGCATCACCATCGGCA
AGGGCCGCCTACAAGGCGCTAGTTAAAGGCGACCAAACACCATACAGCTCTGCACAAGAC
GACTCTACGATCCAACAAGAAATGGAACAAAAATACGGCCCAGCACCACAGTTTTCCGCG
AACTGGTGGGACCCTGTAAACAACGATCAAGTGGCCAAAAAGTCCAGTGCAACAGAAGCC
GAAGGCAATGAACCGCTAAGTAACATCAAAGATGTAGACAAATTGCGGAAAATCCTCTTT
TATTACGCAACCGAGAAGGCAAATAGAATAGCTGACAAATTAAAAAGTGCCTCCGAATTA
AAAGAGTGTAAAAAAGAGAAAAAAATCGAAACAGACAAAACTTGTGAAGCTAAATGGATA
GCAGACTGCAAAGAGGGCTGCAAAGTGGAGGGAGAAGGCGACAAGGCAAAGTGCATAAAG
GATCCGAATTACAAGCCAAAACAAGAAGAGGGAGGAGAGAAAGAAGGAGAAACAGACACC
ACAGGAAGTAATTCATTTGTCAGTAATAAGGCACCTTCTTTTTTTGCATTTTTGGTTCTA
TAA
>tev04031
ATGCTAGCTAGGATCCAAGCGGTATGCTCACTAGCGCTTGCAACGGTAGCAATTAACCAC
GGGGCAGCAAGCAGTAACGCCTTCAACGAAAGCGGACTAACAAAACTTTGCAACATAGCC
ACTGAACTCCAAAATGCCGCCGGAGTAGCCAACGACTGGCTTCTGAAGATGGCCACTGCA
GCTGAGGTGGCAGCAAAAGTCGAACACAAACTGCTCATCGCAGTACTCGTCGCCGACAAC
AACTCAACAACTATAGTATTTTCCGCGGTGGCTCGGGAAGCACAGCGGTGTAAAGCAACA
ACGCTCGCTGCCATAAAGACAGCGATACCAGCAGCTGTGGCAAATGTGGCAACGACCGCC
ATTGGTGCAGGCGTCATAACCGGTCTTGCAGACATGCTTCAGAAGATGACCTACAACGCA
AACAACAGAAAATGCATCTCAAGCTCGCCAGGCACGACCTCGATCAAGCTCGGCGACCCA
ACAAAACTTGTCTGCCAGCCCTACGCCATTACAGAGCCGCCCGGCAACAGGGACTTTAAC
AGCAGCAAAGTAAAAGCAACCTGCTTCACCGAATTCAGCGCGGCGCAGAACAGCCTGGTA
CATACTACGGACAACAACTGTAGTTTCCTGAAAAACAGCGCCAGCAGTGTCGACGACAAT
TGGGGAAACGCCGCAACAAGGTTAATCGGGGACTTAATCGCAATCCAAGGACGCAGTGGG
AACGCAGCAACAGCCAACGTAGCGCAAGCCGACAACATTCCGCAAAACTTCAAAGTCACT
GGGGAAGCGAATGCAATAGCAAAAAAAGATGATGACGGCAGCCGGTGCCATACACCTTCT
CCAACGGTCCGCATGCCACGATACAGAAGAACAATTGCTAGGCCACGTCCTAAACCCAGA
AAACCTAAAAACACACCTCACGACGGCTCTAAAAGGCCTCAAGATGCAAACCAAATGCAA
AGAAGAACAGCAAATAACGGCCCTAATCAAAAGGTAGCAGGAAACGACTCAGACAAAGCT
ACTCAGCTCAAAGCAAAACTATCCAAAACTAATGGCACAATATTAGAAAACGACAACCCT
ATTCTCAAACCCCTAAGTCAGCTAGGTGGCGATGAAGGTTTAGCAGATGCTTTATTACAT
GCAGTCTCAGAAGTAAAAACTCCAAAAACAAGTGATAGAAACTGCCCAGAAAGCAATATA
AAAACTAACCCCGCGGCAGTCAACTCCCAAATCAAAGACTGCACTAACAAGCATTATCAA
GTCCTCAGAGAAGGCTGCAAAAATATTACAGAATGCAGCAATAAAAATTGTGTATTCGGC
AAGGATTACAAGCCTATACAACTAGAGAGAACAAAAAATGAGCAACCAAACGTCACAGGA
AGCAATTCTTTTGTCATTAATAAGGCACCTCTTTCGCTTTCATTTTTTCTTCTAGAATAA

>tev04049
ATGTCAGAAAATTTACGCCCATTGACGGCGCTGCTCGTAGCAGTAGCGGCTGTAGAAACA
ACAGGGAAACAAACGGCAGCGGCGGCAAACAACGCGCCGGACCAATCTGCTTGGAGCGGT
TACTGCTGGCTAAGTGAGAACATCAACAAAATCGAAGGCAACGGGCGCGCCAGGCTTGCA
GGCATAAACAGCCTGCGAAAAAAACATTCCGAGACCGCGCCACGACTGCAACTTTTCGCG
TTACTAACGCCAACCGAAACGGAAAGGACAAAAGCAGCAGCTCTCGCACTGTGGTTACAA
GAAAAATCAGAGACAGCAGCAAACGCAGGCCTAATAGCAACGGCCGGACAGGCGATCGAA
GCCGCAGCTGCCAACTACTACGCCAAAGGACGAGTCGACGAGCTGCTCGAACTGATGTGG
CAAGCGAAAGGCGCCTCTCACGGACGTCTACAAACAGGGGATGGAAACAACGGTAGCCCA
GCGACCAAGACGGGTGGGGCAATATCAAGTGTTGTATGCAGCTTAGACCGCAAGCAGACG
CAACGAGGCTATTTTAAACCTGGTATACTGACCGCAACTGGACTAGGAAAAGAACCAATA
CCAACAGCGAAGGGGTCAACAAAACAAACTAATAGCAAAAACTTCAACTTACCCAATGTC
AACGCCGACGGTTTCGGCGGAGGCGAGCCACAAACAGCAACCTCCGTAACCTACGGGGGC
GGCCTCTTCGAGGCAGCAAAGGCTGATGCCCAGCAGACCGGGACGCACATAGCCACCCTC
AAAACAGCGACCGACCACAAGCATAAGATATGGAAGAATGCCTTCATGACCATGGACGCG
CTCGATAAGCTAGATACCTCTCAACACGACAACAAAACAGACGACAACACACCAGCAGCG
GAGCTCGAACAGGCCGTAACGGCAATCCTATCAGAACCAAAAAACAGAGGACAACAAACA
CCACAAACAAACACGCTAAGGCTATTTGCCAAACCGATAAGCAAAACAATAGAAAAATTC
ATTGAAAACGTCGAAAAGCACCCACTAAAGAAGGGCAATCTAGGAGTGACAGAAGACACA
AAACTCGGCGATATCACTGGAGTACCAACATTAAAAAGGCTGCTTCTGCGAGTCACCTTA
GCAGTCACGCAGACTAAAGACAAACTCGAAAATGAACTCGCAACTAGAAAACCGGACGAG
GATGTGAAGGCAACAGGAGAAAAACAAAAAGAATGCAACAAACACCACGCTAGCCAACAT
GATTGTGATTCAAAGGATTTCTGTACTTATGATAAAGCAAAAGATGAGGGTAAAAGATGT
GTATATAATGAACCAAAAGCCTCAAAAAGTGGTGTCCCTGTAGCACAAGCTCAAATTGAA
GAGACATCAACAGTCTTAGATAGGTGCATAAGACACAAAGACAAAGCAAACTGTGAAAAA
GAAAATGAGGGATTGGCACCAGAGGCAAAAGCTCATTGTGACTGGATTGAAAAAAAATGC
GAAGATTCCAGTTTCTTCGTTCATAAGAAATTGATTATGATTGCAGCTATTTTTGTAAGT
TCTGTAGAATTTTAG
>tev04062
ATGCAGCGCCTGCCCTGTCTAACGACGCTAATTGTAGCGTTTTGTCTCATCAAATAGCAA
ACAGCAGCGGCAACAGTAAGCAACCCCATAGCGCAAACCTACTGGAAGGAACTCTGTAAA
TTAAGCAAAGACGGTGAAAAACTTGCAGGTCGTGCAATGTACAACATCAAGCAGCCAGCG
GCGGCGGTCGAAAGCGATATGCTCGCTGTTCTGAAAACTCAGACGTTCCTGCAAGCAGGT
AGTCCGACTCTAAGCACGGCAGCGGTGAAGACTGCAGGCAGTTTTGCGGCAAGAAAGCTG
CGCACAAACTTAAACTACTATTCAGGCACAGGGGCCTCGAACGAAGTAAAGGCCGCACTA
CACGGGGGGAGGCTGCAAGGAGCATTACGGGAGTTCCTACAAGTCCAGGGGACGGTAGCG
GCATCAGGCAAAGGGTGTTTATCAGCGCGAGACGCTAGTACCGACGTAGTGACCACTATA
TCGCAGCTGGAGCAGCTAGAGGCGGAATGCACCGTCAGCGATGAACCACTCAGTCAAGGA
GAACCTGTTTACTCAGTACTCCAACCATCCGGCGTGCGCGGCAGCCTTGCAGCGACCGTT
ATACACAGCACATTCACGCTCACCGGCCAAGACACAAAATGCAACCTAAAAAGCGACGCT
CAGCAACATCATTGGCTAAATGCAGGCACCGGGGTGGACATCCAGGCGCAAGCGCCAAAA
CTAGCAGCAGGCATTATACAAATAGAGCGGACCAATGGCCTAAGCACAAAAGGGCTAGCA
GCCAGCATAGCGGCCGGCGACTGCCCAATGGTGAGCAATGCCCACGACGCGATCAAGGCA
CCCCAAGCATGGCAAACCAGCGCCGCAACAACAACAATAAAGGAAAGCGAGCAGGATGAC
CACTTCAAGCAGGCAGCCCGCCGATATTTGTTCGGCATTGACGAAACAGAAGGTAAAAGA
GACGCCGAACTTCCGAGCACAACCAAGGCAAGCTACAACAGCAACAATAAACCTGGGAAA
CTGCTTCTCCAAGACATAGACGACATGCCGATCGAAGGGATACTAAAGAAAAGCCCCAAC
TTGAAGAAACTTGGTGATGTCACTGACATAAACCAACTATTGGAACTGTACGCTTACTAT
TCAGACTTGAACAAGCAGAAACTAGAGAATGCCGCGAAAAAACTTCAAGAAGCAGAAGCC
AAGACGACCTCAAAATCAGCAGAAGAAAAGGAGAAAGAATGCAATACCAACGGACAGGAC
AAACAAGATGAGTGTGAAAAACTAGCTAAAGATGGGTGCGTTTTTAACCCTAAGAAAGTC
GAGGGAAAAAAGTGC
>tev04063
ATGCAGCAGCGAAGAAGCGCCCAGTTAGAAGCATTTTTAATAGCCCTACTGCCTGCACTA
GCGGCAGCCAGCAGCATAAACCTACATAACAGGAAAGCGCAACTTACCACACCATGTGAC
ACCAGTCACTACGCGATGGAGATGGGCAAACAGGCGACGGCCGCATTAAGAACAGCTCTC
ACACGCGCAAAAGAGGCGACCCAAGCAGCGAACAAACTACATCTCCTAGCAGCCGCTCTA
GCGCCGGCCGAGCGAATCGCGGCAAACATACTAGCAGGGCCAGCGGCACAGGTCGCACTT
GAAGCAATAGCAGCCATAGAAGCAGCTAGCGAGGACTTTAGCGACGGCTTAAGCGCACTG
GCCGAGCTAGCCGGGACACAAATAGTCGTAGCCGAAATGCTAAAGTCCAAAATAGAAGAT
GTCGCCACGGTCACCACGGCTTCAACAACGTCAGCCCCGGACATACTCAAAATCAAACCA
AAAATAGTACCGGCAACCAAAAAGGCTTGCCACACCGACCAAGACGCCCCGACAAAAACA
CCGAACGGCTCGGAAGAAGCAACCGGGAACATCAGACTAAAAATCTTTTCGCTCAAAGCC
GAAACGCCAGGGACTACTCATAACGGCAAGCTAACGCTATGCGGCCACGGCAGCGCCGGC
CAAAACCCCGGAACCAGCGGCGTTACCTGCACAAACGACCAAACAAATCTAGGGATAAAA
GGTGGCAATTTCGTAGTTCAGCATGAACTATCAAGCGAAAGAACAGAAGCGAACACCAAA
ATTTCTTACGGCGCAGTGACATCGGCAGACACCATACCCAACGGCGCCACACTGACAAAA
CAACTGCAAGGGATCGCCAAACTAGAGAACGCCGTTTCAGCACTACAAAATGTCACAACC
ATGCCAACTACGCAGGAACTGGCAAAAGGCCAGGAAATAAAGGATGCTGTAGCGAGAGCT
CTAGGCGGCGAAAAAGCTTCATACACCGATAAAAAAATTCAAAAGCAAGTCGACGAGCTC
CTAACGGCGGTGTTTGGCAAAGATGAGAGCACAGTAACAGGTGTTATAGTCAAAGAGCTC
AACAAGCTAAAACCCCCGGCAGCCGCGTTCAATGGAGCTGGAAGCACGACACTGGAACAG
ATAACCGAACCCAACCAAATAGCAGATGCCACAACTTATTACACCGTGAAAAACTACATC
GCAGACCAGGAAGAAAAGAAGAAAAGTTCAACAAGTCCCTCTTGTCCAACCAAAACTGAA
AAAGCAGAAGAACCGAAAAAAACAACAGAAGAATGCAAAAAGCATACCACAGAGAAACTT
TGCAAGGATGAAACTGGCTGTGATTTTGATGAGAAAAAAGACCCGAAATGCTTTCCAAAA
GTTGAAACCGAAAAGAAAGATGAAAAATCGTTTTCTAGCAATTTGAAAGTTTCTGTTACT
CAGGTGTTTCTTCGTTAATTTTGGTATTATTTTAAGGATGTTTTTCAAATTTTATGAACC
TCTATTAAT
>tev04070
ATGTACAAATTCTACCTGGCGCTTGCTGCCCTTTTCTTCGTCACCAGGCCTCCAGGCGGC
GAAGCTGCTAGTGGCGCAATTAAAAAAGCGGCTTGGAGCCAACTTTGCACCCTTGCCCAA
GAGTTGAAAAAGACGCCCGGCCACGGAGTTCACGAGTTGGCTACGTTGGCAGCGAATGCA
GAGAAAGCCGAGCTAGCTGGACTCAAATTACAGGTTTTCTTGGCTAAAACGGACTCCACC
AGCCAGCAAACAGCCCTTATAGCCTTAAGTCAGCAGTTGCTGGATGAGGCTGCGGACGGT
GTAGCGCAGCTTAAAAGCAAGCCGGCCCAAGCAATCGAAGCAGCAACATCGACCAGCGAC
TTGCGTGGCCGGCTGGCCGGCTTTCACCAAATGCTCTCAGAAGCCGGCGATGCCGATACT
GCGTATTGCTTGTCAAACACAGCCAACAGCGGCAACGGAAGAGCCGAGTTAGCAGCACTA
AAGTGCACTGAGCACATTCATGTTATAAACCCAACAATAGAGCAAATACCGGCATCAGCC
ATCGGCGAACAAGGTCTTACAGCGATCCGAGGGGAAGCAACAGCAATGGAAAGCGGCACT
GGTGACAACAAATGCGCGATAACAACTTCAGGCGCGACGCCGGCCCAGAATCTCTTTACC
GACGCAGCTAGCACGTTGCTGGGCCTTTTAACCTTCACAAGCAACAGCGCGACAGTGCTA
GCGTCTAAAGCCAATGGCTTTGATAAGTCGACCCGGGCAGCCGATGACCTCTTAAAAGCG
GCGCACTACGATGCTTTACACCAACAAGCTCGGGCAGCAGGCACCAAGTCGGTTGATCAA
GGTACCATCGTCAAGCAGGCGGCAACGGAACGCAAGCTCCTCAGCAGAGTTAAGCTGCTG
CTTGCCCTCAAGGTTCAGGGGTCACCCGACAAAATAGACGCAGACCAAGCCAAAAAATTG
ATAGCCGACAGATTCGGCGTCGACGGCGAAGCGACGCGGCGCCTCTGGGAAGCAGTCGAA
GCGACGGAAGTCGCAGGAGCCGATAGTGACAATCCAAAGCTCAACAGGGCACTAAACGCG
CTAACAACAGCGACACAGTTAAGGCAGGTGTTAAACTACTATGAGTATTTGAAGGCTGCG
AGATTAGCCGCCGCCAGCAGCGACCCTGACGGCAATAAGAAAAGCAAGGCGGCGGCAACA
GCAGCCAACGACGGCACGTGCGCAGCAAAAGGGCTAGGAGATGCGTGCAAAGACGGCTGC
AAAGAAATTACTGAAAAAGGCGAAAGGAAGTGCGTAGTGGATAAGGAGGAGACTACAAAG
GTAGCAGAGCAAGCAGGAAAGGATGCCAAAACTACAGACACCACAGGAAGCAATTCT
>tev04071
CATGTTTCTCTTACTTTTTCATGCACTAAATGTGGACGGCAATTCAAAAGGCGCAATCCA
AGGCGCAAAGTGGAAACCGCTATGCACGCTAACCGCGGATGCAAACAAAGTGTATAACCG
TGCACTCAAGCTCCAAACATTAATTACGGAATACACCAAAGCGGCAACCAAGTTGGCTGT
AAAGCAGTCGCAGCGGCACAAAAGATGCAAAACGCAGAGGCACACGCAGCAGCAATAGGA
CTTGTGGCTGAGATAAGAGAGCAGCTGAAAAGCAAACAACCAGAAATCGCCAGGTGCTAC
AAAGTGGCCGTAGAAACACCGGCCTTCATAGGCTACACGCACGGACGGATTGCTGAATTC
TTAGAAATAATGGGACACAACAGAGGAGCATCGAATTACGGGTACCTCGCACAACTAAGC
TCACCGACGTCGCCAGCAACCGACGCAGCCACTGCACAACTATCGAGCTGCAAAATCAAG
ACGCACGACATAACGGAAGGACCCGAAGAGACAGAAGTGCCAACAAAGAAAGGCTTTGTC
GGCATGGACCATGGCACGGGCCTCGTCGACGGTGTTCTAACAAGCAGCTGCAACGAACAC
TGCGTCCTTACGTCAGCCACTGCAACCGCCTTAAACTCAGACACAGGACCGCAAGAAGAC
ATTCCGTTCACCAATGGATATATCCTTAAACACCAAACAAACACTGCACGGTCAAGTCAA
CTCATAAATTCTCTGTCAAAGCAGGCCAAAGGGCTGCCAAACAAGGGACAAAATCAACAA
TATGTGAGGCTGTGGGACAAGTACGTCCAGCTCGAGGGATGCGAGACGAGCTTCAAGGCA
GGGTTTTCCAAGCCCGAAGCACAAACGCTCAAACAGTCAGTAGCAGTATTAACAGCCCTG
AAAAACATAATCGACAACGAAAGCGGCGAGTATGACCTGAGCAAAGACGGCGAACAAATC
AAGACAGTGGCTGAGAAATTGTTCAAACCCGGCGAGGACAACTACCCAGAAAAGTTATAC
AAGGAAGCACAAGCAAAGACGTTGAGAAAAACACTGATGGCGGGCAACACAGCAACGAGC
CTGACGAACCTGGAAACCCCAATAGACTTGCAAATCGCACAAATGTACTATACACAACGC
AAGATCGATGGTTTTATCGCAAAACTAAAGGAAGCTGAGGAACAGCTTTCCAAGGATAAA
CTGGGTGATTATGGAGCAGCCGCAGCAGAAGATACCTGCAATAAACTAGATGGTGAACAA
AAATGCAATACTGATAAAAAATGCAGTTACGAAACGGCAAGTGATGGGACAAACAAGTGT
ACATATAATGCAAGCAAAGCAAAAGCAAACAACGTCCCTGTAGCACCAACTCAAACAGAA
TCAGCTAAAAAACAACAGAGAAATGCAAAGGGAAGA
>tev04073
CATGCTTCCAACAGTCACTCTCACTGTGATTGCGGTGGCACTCGTAGCTGCCGACCCAAA
AGTGCTTTACTCCACAACACTAGAGATCGGCAACCCTTGCCAAACTGGAGACTACCTGAA
CAATATAAAGTCGGTGTTGAAATCAAAGCTTTCAAGCTCGCAAATGGCGCTCAAAGCGAT
GCAAAAGGCATCGGCCAAACTTCGCCTGTCAGCGGCAGCATCAACAGGCGCGGAAGCAAA
AAATACGCGATCCTATACGGCAGCCTAGCCGTGTACATCGATAACAAGCAGAAAGCTTAC
AATGCTGCCGTGCTTTCAGCAGCCAACGGAATGGCGGCAGCTGCAGACCTAAGTTTCGCC
CAAGACGTCATACAGGACGTAACGCAGGCCCACACGGCGAACATTGGAGCAGCCGTGGCG
CGGAAACTATTAGCCAGCGGCTTCAAAGCGATAACACCAAAGATGACGGTCACGGCAGAA
GGGAGTTGTTTCAGCGGCAAGTCACGCAAAGAGAACCCAGCGGGCCAATCGCGGCAAATA
GCGGATGAGCTCGAGATCAAAATACACCACTTAGAAGCTGAAAACGTAGCGACAACCAAA
GACGGGAACAACGTACTCTGTGAAACAGGCGCAGCAGGCGGCTCAATAACAACATGCCTA
AGCAGCTGGTCAACCGGCACTAACGTCCAATACAAAGGTGGAAAATTACTTAAAACCAAG
GAAATAACGTACCAGCGGAAGATATCAACAAACGCCGAATACGCACCGCTTCGAGACACA
TCAGCAGACATTTCCCCACCAACCAAACGTGTAAAAGAATTACTAGCGCAAATAAAAGAA
GCTGAATCCGCAGTCGACAACTTAGACATATCTTTTTCAACCGATATGACGCATTTTTTA
ACGAACGCGGCAACATTCACGCAGCTAGCGACAGCAATTTTTGTACCAGAAATCAAGCCC
GGGGAGATCGGAAAACACACTCAAACTTTACAGCCAATAATAACAGCCAACTACGGAACC
AACGACAAAGAACTCAAGAACAAAATATGGGACCAAGTGGAACTTATAAGCGTCAAAGGC
GTAGCACTAGGAACAACAGAATCCGCCGATGTAAAAAACGTAGAAGAACTGGCTAAACTC
GAACAGGCAGTGGGGTTCTACATGGCGCAAGCAGCATCAACTGCAACAGCAACAAACATG
AGCGGAACTAGCTGCAAAACAGCAGAGCAGACTAAGGCAGATGCAGCACACAAAACAGAC
GAAAAGAAAGGCGGGGATAATAAAGCAATCGCAGCTGAGTGCAAAGCCACTGAAGAGAAA
GATTGTGATACGAAAAAGTGTGATTGGAACGCAGAGAAAAAACAGTGCAAAGTTAAGAAA
GGAGCGGCTGTTATTTCAGCTGTAATTAAGGCCCCTCTTTTGCTTGCGCTTTTTATTCTA
TAA
>tev04097
ATGGCGAGAATAACAGTGCAAGTCTGCCCGGCAGTCCTTGTGGTAATACTGTGCCTCGAT
GTCTACCTCGGCGAAGCTGCCGATGGAAAAGCAGCAACCGCAGTCGCAACGGCATGCGAC
GAACTGGCAGCGGTAAAGTACTTGAAAAGCCATTTAGGAGGCAAAGCAAACGAAATCGCA
GAAAACCTAATAGAGCTACAAAATGAAGCTGCAGCTCTGACACTAGCAGTGGTGAAATAC
CAAGGAACCAACAATGCCGGCCCCTACTCCGTTTTAGCAACAATAGCAAGCAATGCCGTG
CAAAAGAGCCGCCGGGAACTCAATTTGGCAACAAAGGCGGCAAAAGATGCAGCCATAGAA
CTTGCGCGTCGACAGGGCCACTTAGCAGCACTTCGCACCGTGCACGCGGCATCAACGGCC
TCTTACAGCGACGCGACCTGCTCTGGCAACACAGCCGGTAGCAAAGCCAGCGCCGATCTT
ACGGCAACTACAACGATCAATCTCGCAAAAGCTGAACCAACAACATGCCACGAGGGAAGC
GTCGTGCCGGCTGACGTAGCAAACATTGCAGCACAAATAGCAACAGACGACAACTACCAC
GGCATAGACGACGCAGCCTTCAAACCGGCGCTGCTCACAACGAATATAGCGTCACACGGC
AGTACCCAGGCAGGAATAAGCAAAGCCGGAGACAACGCTGGTTGCGGCAGCGCTGGAGGT
TACGCGGGTTTGCACTTCATAGCGATCCACAGAACAACAGTAACCGCGCCAACACTCACA
GCCACCACGGAAGCATACAAGACGGGCGACAGCTGTATCAAGAAGCCGGCTGGTGCGGAG
GCGGACAACAAACTCGTGTCCCGACAAAGACTAGCAGCAATTCTATGCGAGGTGCGAAAT
ACAATACCGGTGATAACGCCATCTATAAAAGAACTAACGGTAGGAGATGTGCTTTCTATG
GCAACAGCGCAGCAAGCAGCAATAAATGCTCTAGGGCAGACTCGACAAGAAGGAGACAGC
GAGCAAGGAAAAAATGCAGTAAAAAAACTACTAGGCAACGATGAAAGCAAAACAATTGAC
AAGTTTTTCACTGAACTAGAAAACAAAGACCTGCAGCTAAGCCAAGACAAAGGTGCAAGC
AAAACGAGTATCAAGGCAGCGGCTAAAGGCGACGAATATGGCTTGGCACTGGCTTATTTC
TCTGGCCAAGCACTCAAGAGAACAGAAGAAGCAGCCAAATCAGTAACAAAAGCAACCCAA
GTAAAGGAAGAGGATTGCACAAGCAAAGGTAAAGATTACTGTACCACCGAAAAGTGCGAA
TTAAAAGGTGATAAGTGCGTAGCGAAAAATGGGGTAAAAGCAGGGAATGATGGGAAAACA
GACTCAACTTGCACAGGGAAACAAGAGAAAGAATGCAAATCTCCCGATTGCAAATGGGAT
GGAAATTTTTGCAAAGATTCCTCTATTCTTGTAAATAAGAAATTGGTTCTGAGTATGGCT
GCTGCTTTTGCGAGTTTCGAAGTATTTAAGTATTCTAAGGAGTATTTGTAA
>tev04144
ATGCCGGTTTCAAGTGCTGCCCTCGCTTTCATACTTGCCTTAGTACTGACAAAGAGCGCC
AACAGTGGCACACCAAAAGCTGAAGAAGCCACGAAAAGTGTCAATTCCATCTGCGCCGAA
GGAAAGCACGACAATTTACTGGCTGCCAAACTCGCGGCCGAAGCCAATACTATAACGAAA
GGCATCACGGATATCCTAGAGACTCAAACATCATACGAAATATCAGCGGCTGCAACGCCG
ACCTGCAGACAAAAAACGGCGCTCCAAGCACTGGCAATAATGGCAAGCGCCCAAACGGTA
ACAGCTGCAAAGACAAACTCGGCTCTAGAGCGGAAACTAACCTATGCCGCAATGCTACTA
AGAATGAGGGTTGCAAAACTCAAAACTGTGCACGACATGCAACCGCAAAATGTCAAACAA
ACAGGAGCAGCGCATACGACCGGTCAGTCACTCAACTCGGCGAACGGTATGGCAAAATGT
GCATCAACAGCCACGTTATCCGGTGACACCGAAAACTGCACGCTGAATGACGATGGGCAC
GGCCCGATCACGAGCGCGAAAATTAACATAAACGAAGCAACACAAATAAAGTTAGTGCCA
GAGGAAAGCCTTAAAATGCCGACGCTGAAGGTAACGGAATACGCAAAAGGGACGATCGCT
AGCGCCAACACGGCAACGACCAACGGGGACGGCTTCTGCGTCGAAAGCACAAAAGACATA
AAATCAACCAACCCAACTCACGTTGTTGCAGCTACTCTAACAATGACACCACAAAAATCA
ACAGCGGCAGCAGTTGACATCCACAAAAGCGGCCACGAAGGGGCATGTGCAGACCACCCG
GGTGACAAACACTGGCAGGAACACTCCCAGGAGGCACTGCGGCGGGCGCTCTGCGAAGTC
AAAACAGCAACACCTGTCGGCATAACACCACCGCACAAGCTAGGACTCACACAGCTGGAA
AACTCAGCGACGCTTGCAACATTATTAACGTCATTAGAAACTACATCACTACAGAAAACA
CCACAGAAAGGCACAGATAAGAAGATAATACAGCAATACCTCGGAAAAGACGCCAGAGAA
TTTAAAACAACAATAGTTGACGCCGTGGAAGAAAATTCAATTGATATCAAACTACAAGAC
AAACACATTGAGACATCACCCATTAAATTAGATGGAACTTCTAATGGCACAGCGGTTTTA
TCTTGTTACCACGGAAAGGAACTGGCTGAGAAGAAGCAGGCACAGGATGAAGCAACTAAG
CCTACAGTAACAAAAGAACTCTCTAACAAGTGTCAAAAAATAACAGACAAAGGGAAATGC
AAAACCGAAGATGGGTGTGAATTCAAAGATGGAAAGTGCCAAGCTAAAGAGGGAGTGAAT
ATGGAAAATGATTGAAAAACTACAAACACCACAGGAAGTAATTCTTTTGTCATTAACAGG
GAGCCTCTTTTGCTTGCATTTTTAATTTTTTAA
>tev04152
ATGTTCGGCAGCAAGATGACGGCTTTCTTAACCGTTCTAACATGGGCCTCAATACGAGAA
GCCGCAGGCACCAGCAAGGCCATGATAGAAAGCGAATACAATAAAGTATGCGACGTCGCT
GAGATGCTGCAAAAAATCCCTGGCGAAGCAAAGAGGCGGCTGGCCAACATCGGTACAAAA
CAGACGGCGCGGAAGAAAGCGGAGCTACAATTAAGGATATTAGCAGCAACAAATGAAGAC
CCTGCCAGTTCCATGGCATACACGGTATTAGCCGAAGTTGTAGCCAACTACGGCCAGAGC
CAAACCGACAGCCTGGACACACAAATACAGCAAGCAATAACGGCAGCGGCGCAAGCAGGA
GTTGCAGCAGGGCGGATCGACGAGCTTTTCGCAATTCTAGGCGAGCATGACCGGGACGGG
ACAGCCACGTCGTTTTGTCTTGCAGCCGACAACGGCAACTCAGGCAAAGCAAACGGCGGT
TACACCGGCAAATGCAAAATCACCAACACGGAATTCGCCGAAGCGAGCGTCGACGTTACA
GAGCTCGTAACGGAGAGCGGCTTCAAGCATATAGCAACCAAAGACATCGGCGCCGGCGGC
ACCGGTCCCACAACGTGTCAACTGACCTCGACAAGCGGCAGCGCCAACCCAGCAAATTCG
CTCGGGCACAGCACACGAGCGTTCGAGGTAGCGGGCGGGCTACTACAGGCGTCGGTCGCT
TCGGGCGGTACCGGAACGTGGATACTCGGCAACGGAGGTTCCATAGCAACAAACTGGCAA
GCCACCGACGGCACAGAAAAGATCAAAACAGCGTACAAGGCGGCAGCAATGACGCGGACC
ATTCAAGACACAAGCTCAGCGCCCTCAGAAGCAGTGGACTATGTCAAGCGGGCATCCCAA
GACGCACAGGCGAAAGACACGTTGAAGTTAATTCTCAAAATACAACGAAATTTAACAGAC
CCAGCAACAGCAGACAAGGAAGCCGAAAGCATATTGGAAGCAGTTGCGGGGCCCAAAGAC
ACCAGGGGAGACAAGTTAACAGCAGATATTTTGAACGCAAAAGCCGTTAAGATAACTACA
GAAGGAGCAACACCAACGGAGCTAAAGCTACTTACAGCAGTAACCGACCTAGAAACGACG
TTAACCTTTTACCTAGCCGACCAAAAAGCAAAACTTCAAAACCAAGTAAAAGAGATAGTT
TCCCTAAGATCCCAGACCAATACTCAAATTCAAAACTCCGAAGAGGTTTGCAACGTGATA
GGGAATAACAAAGACAAATGCGATGGTAATGAAAACTGCACTTATGATGCAGAGGGGGGA
AAATGTGTATTGAGTGCCAAGGGGAAAAAAGCAGCAGAAAAAGCATACCAAGAAACAGGA
GTAAAAGATGATAAAACAAACACCACAGGAAGCAATTCTTTTGTCATTAGCAAGGCCCCT
CTTTGGTTTGCAGTTTTGCTTACATAA
>tev04168
ACATGTCCGCCGACGCAAAAAAAAACAGAACCGGCAAGCGAGAAAATAAAAACACGCTGT
GACGAAATCCACTACATGACCAAACTAGCAATGCATGTATCGGAGCGAGCTAATCGCTTC
GACGGGCATTCAGAGGCCTTACAGAGAACAGCAGAAGCATGGCACCTTCTAGCACTTCAG
CAGAAGTCAGCAAAAAAAAAGGCAGCGCTGCTTGCTTTAGCTCTAGCAACTCAGGAAGCA
GCAGCAGCAGACGCGTTGACGATCGCCAACGTAAAAAGCAAGGCGCACGCCGCGATGTCG
TTACTAAACAAAAGAAGCGGTTATCTGAGAGCTCTCGAAGAACATACACCAGCGACGCAA
CCAACAGCATCACACGGCAGCAACGACGGGAGCACAGCCACGTGCAAATTCCAGAGCGTA
ACTGATCGGCAGGCAGCGGCAACATGCAACAAACCGCAACCAGACCCCAACTCAGTGCAG
GCCACAGCCCTAGACCTAGAAGGTGCGACGCACTTAAAGCTTATCGCGGACAACAAACTA
ACAGTCAAACCAATAGACTTCACGGCCACAGCAAAAGGGACAATGACGAGCATACAAGGC
GACAGCTCAAGCGGCACCGCCAATAAATGCGGCACCAGCGGCACCGTTAGCACGAACTTC
GTCGCACTAGCAGCAGCGCAAGCAACAGTCCCGGAGACGCTAACCTTGACAGAAGAACAG
CTAACAAGCTCAGCCGACGGCAGCGGAGCGTGTAAACCGCCTGACCCAAACACAGAGCGG
TCGGAAACAAGCACAGAAAACATAGCACAGAAAATATGCGAGTTCGTTAAAGCGCCAGCG
CCGAGCAGCTGGGACCCAAGACACGAGGAGGGCGGCAAGCTAGCAGCAAACAACCGAATC
CAAGAACTATACAGCCTATATCAGCTAATAACAACCGACCAAAAGCTGACAGCCACCAGC
GCAGAAACTGAACTAGCTGAAATTTTCGATAAAACACCAGGTTCTTTTTTAAAAAACTAC
GTAGACACTCTAAACACGGACAAAACTGAAGCAGTCAGTGCCAACACAGGCGAGAAAATA
AGCTTAATGGCGGCAGCAAAAGGAAACAGCAAGGGTAACGCGCTTATTCACATACTAGCG
GCCAATTCGAAACAGTGCTCTCAGATTTCAGAACCTTCGAAAAAAAAAGAAGGGACTGAA
GACTGCCAAAATAAAAATAAGAAAGATGAATGTCATGACCCTTGCGAATGGGAAGAAAAA
GATGGAAAAGGGGAGTGCAGACTAAAAACTGGAGAAGGAGCGGTGAAAGCGGAGAATGAT
GGTAAAACAAACACAAACACCACAGGAAGCAATTCTTTTGTCATTAACAAGGCCCCTCTT
TTGCTTGCAGTTTTGTTTTTTTAA
>tev04170
ATGCGTTCTTTACTTCAAACCATCTTGACTGTGGCAGCTTTGTTTGTGACAGCAGCAGCG
ATACACAAAGCGGAGGGAAACCCAGGTCAGGGGATACACGAAGATGATTTTAATCCTTTA
TGTGTTGTGTCAGACGAGCTAAAAAAGTCAGAAGGTTACGCCAAACATCTAATATCGGAA
CTTGACGCGGCGGCGTCAGTAGGAATCAAACAAGCACTAAGACTCAAGATATATACCGAA
ACACTGTCTACGGCAACACAACGAACCAAGCTGAGGACCCTGGCCAGCGCGTACCTACAC
TACAGCCTGACAGAATTTTCGAAAGGAGCCGGCAACTGTAAAACGGCGATCAAGTATACG
GCAGCAGCAAACTACGTCGCAGCTGGTGTAGACACGATAATGGATCTGCTAATCGGAGCG
GAGGCAGGCGCAGCAGGCGGCACCGGCGCGTGCACTCGGACAGGCGCCGCCACATCGTCA
ACAGCCAAAACAAAGTCACAGCTAAAGGCGGCGTGCACACAACGATACAAACCAGACCGA
CCACACAACCCATCGCAAAAACCGGTAGTGACGAATATAAAGCTGAGCGCAGCAACGGGG
AAAGAACTAAGCTCTACCGGCCACGAAACGTGCACGCTAACAAGCACGCAAAGTGACTGT
CTCTTTCACAGCGACCACGTCGATGCCGGGAGGATCAGTTTCCTGGACGGCTTGGTTGGC
TTAAAAAAGAACGGCCTGACAACCAGGGCGTTTGACCATTCTACGGCACAGCAGACACCC
CACCTTGCTCTTTTCACGGCAAAAACAGCGCTGCAAACACTAAACGGCCTAGAAGGCAAA
GCAGGCGCAGCCGCTGGTAACAAAAGTACGGAACAGCTCGCAGCTCTAGCGACCCTAGCA
ACCCACGCAGCAGCATCACAAGGAAAAAAAGACAGCGACGGCGCAGAGCTCAAAACCCAG
GAATTTGGCGAAACAGGCGCCAAAATTAATCAAGCGTTGTGGCATGTAGTGGAAAACTTC
GAAGTCGCAAGAGAAGCTTTATCAGATTCTTCGGACAGAAAACTAGGTAGCATCAACAGC
TTCCAAGAATTAACACGGGTTATGGGGTATTATGAAGCTCTAAAAGACCAGAAACTAGAA
AAACTTCAAAAGCAGCTGACGGAGTTACAATAAACTACCAAGAATAAATCAAAAACTCCA
GCCGAAGTATGCAATGAAATAAAAGACGCAAAAGAATGCGGCAAGAATGAAAACTGCACA
TACGATGACAACATAAAAGAAGGTCCGAAATGCGTATTGAGTGACAAGGGTAAACAAGCA
GCAAAAGAAGCAGAAAGTCAGGCTGAAAAAGTTGAAAAAACCACAAACACCACAGCAAGC
AATTCTTTTGTCATTCATAGGGCCCCTCTTTTGATTGCAGTTTTGCTTATATGA
>tev04218
ATGACAAAGTGGCAAAAAAACATTTCAGCGCTGCTAATACTGATCCACACAGTTAGGCAG
CAGGCAACAGGCGACGCCGAAGCCTTCAGCGGAGCAGCGATGGCGCAGCTGTGCAAGCTG
TCGCAACTACTAAGCGCCGTGCCAGGAGATGCCCACAATGCAATAGCAGAAGCTCACGAC
CGTACAGTTGCAGCACTGCAAGCGGCAGCTTTGGTAAGGGCGGCGGCGACAGTGCCAGGC
AGAAGCAAAGACCGCGTGGTCTTAGCGGCTGTCGCACAAGCCGCAGAAAAGTGCGCCCAA
GAGGCCATTCACGATGCCGTAACAGCAACAACCGTAGGCACAGATGCGACAGCACAAGCA
GCTGCGATGTCGGGGCACATAGCGGAGTTTTTGGCGCTGCTACACGCCGCATCAGAAAAC
GGAGCAGCAAGCGGCTATTGCTTGACAGCTGAGGCAGCGGACACGATAACGACAGCCGCC
GACAGGAACCTCCAATGTCACAAGGGCGCGATTAGCACAGCAAGGAAGAAAAAGGAATAC
ACGCCATCGGACATGACAACCGACGGCTTCCCTCAGATTAAACAAACGGATGCAAAGGGC
GGAGTAGGCGCCGGCAGCAAATGCCAACTAACAAAAAAGGGCACGGCAGGAAGGGCGAAC
ACAGACGTCCTTCAGGCAGAAGCGGGCCATAAACTAGTAAACGGATTGTTAACGCTAACA
ACGAGCCAGTCGGCCGGACCTTCCATGGAACTGAGAGACACCCAGAACATAGCACCAGGC
GGACAACCCCAAGGCACAGAGCCCATACATCTGCTGTTCAAAGCGGTGACGGTACCCAAG
ACAATACAACCAACGGATAATTGCGGCGCGGAACCAGAATCCATCGTTAAGCATGTAGTA
GAAAACGGCGCAGTGCAGTGACTGCTTGAGGCGATCGTAGCTGTAGGCCGCGACGCCAGC
CAGAAGCCAACAAATAGCGATCTAGCAAAAGCGATGTTAACAGCTACAGCCGGCAGCGAT
CAGGCGCAAGGGCAAAAAAATTGGGATAAAATAAAAGGAACAACAGCAACAGAAATAACA
GCAACCAAAGCGGCGGACAAACCACTTAACCAGATAGAAACAGGAGACAACCATAGGACA
ACAATAGTTTAACGCACACAACAGATTGCCGAGAAGCTTACAAAACTGGAAAAAGACCTC
GAAGCAGCAAGCGAAAACCAGGTTTCCAAGCAAATAGCGGACACTTGCAATAAAATCACA
AACGTCAACGAATGCAACAACAAGGCTTTCTGCAGTTATAACGCCACAGAAACTGAAGAG
GATAAAAAGTGCAAGTTTAACGCAACCAAATCCACAACAAATAGCGTCCCCGTAACGCAA
CCGCAAACTGGAGGGAGTGAAACAACAACAGAGAAATGCAAAGGGAAAGAACAAAAAGAT
TGCAAAGATGGCTGCAAATGGGATGGAAAAGAATGCAAAGATTCCAGTTTTCTCGTAAAT
AAGAAGTTGGCACTCGTTGGCGCTCTTTTTTGACTATGA
>tev04232
ATGCGACAAACACTTTTATTCCTGGCACTGTCGCTAAGTAGCGCAGTGTGGCGCGACGTA
GAGGCAGCGGCCGGTAAAGGTCTCAATGCGAATGTGTGGAAACCGTTGTGCGGCGTAAGC
GAAGAAGCGGGCAGCGTGAGCAGTGAGGCTCTCAACGAAGGCACCCAGACGACAGCCGCC
ATACTCAATCACATGGCGGCAGCCAAACGCACTAAGATACTCAATCACATGGCGGCGGGA
CGACGCGCGCAGATATTCGTAATGAAGAACATTCTCAGCAAGCCAATCAAAAAGTCGATA
CTTCTTCAAAACTATTTTGCGTCAAGGGCTGACTCGGCACTGCGAACACTAAAAACAGAG
GGCCTGTCTTCGTACATCAAAGCAGCATCGTCAACAGCGTATCTCAAGGGCCGCCTAGAT
GACTTTTTGCATATGCTGGAAAAAACGGATTCAGCACACAATGGTTGTTTACTAGTAGCT
TCGACTGGATCACAGGCGCCCGCACGGCAAGGCAATTCTATAGGCGACACACCGTGCGGC
TTGCAGCCGCCAGAGCCGAACGCAAAGTCCACAACCAGGTAATACATAACAGACACGGGG
TTCCAGAAATTGGTCCACGACCAAAGCGGCGGCAACACCATTACGGGCTCAGGCGGGACA
CAAGAGTGCAAACTGCTAGTCGCCCACAATAGCAACGGCTTCAGTCACGCAAGCAGCCAG
CCCGCGGCATTTTCAATACTCGGCGGCTACCTGGAAATAAAAAATACCGACACACCACCA
ACGCAAGCAGACGCTGCGCAGCTGATAAATCTAGCCAACGAGAATACAAAGCCATGGGCC
AGTGCTCACGACGCTACAGCCAAAATACTGAAGCACTCGGACAGCAGGATAACAAATCAA
ACTGGTAAGCCATCTTAGCGAAGCGCACTTTCACACGCGGTGCAGGCGACAATTAAGAAA
CTTGGGAATACTCCGGAGCCAAACAGCGCCAGCAAAACCTTGGCAGCCATATTTGGAGCA
AATGAAAAGGAGAAAATCGACGAAGCTGAAGCAGAACTAAACAGTGAAATAATTCCTCAA
GTTGTGGCAGCCTTAACAAAAGATACACCATTAGGCAGCATCGACAACCTGCAGACATTA
AATGACATCATTACCTATTACGACTGGCAAGTCGCTGAGGGCATTGCAAAGCTTAAACAA
GACGCATCCATTAACAGCAAAAAACATGGCACAAAAAAGAGACTGCACAACGCTGGAAAA
CCGGATTGCAAACCCGATATGGGATGTAAATATAATGAAACAAGCAAAGCATACGAAGAA
GATCAAAAACCCGCAGTTGCAAAAACAAACCAAGAAACTGGAAAGACAGATATTAGTGTA
AAATGCTCTTAATTATGGCTCAAAAGACAAATGCGAAGAAGTCAATAAAGGAAAGGACAA
ACCTGTTTGTGGCCGGAGAAAAGGTAAAGATATTGAAGATGTCAAGGAAACATAAAATCG
CCGAAGTTGTAGTTTTCTTGCAAATAAAAATTTGCTTTGATAGGTGCTTTCTTTCGAGAT
TGTTAGTTTTTTAAGAATTCTAAAAGATTTTTTTTAATTTTATGGAATTTATTAAAATTT
GCTATTCTGAGAGAATTT
>tev04272
CAACAGCAGCCATAGCAGCCTACACCGCGGAAGGCATCGGTCTAAAGGACACCGTGTGGA
CACCAGTCTGCAAGATAGCGACTGAGTTAGGAACCATCGATAATCAAGCGTAAAAAAACC
TTATAACACGAGCTGGCAACGTCGAACACCCACACCATCCAGAGCCTCAGAGCCCAAATA
TAAAACCAGATAAAATCCGGAACAAAGGATTGTGAGGCAGAGGAAATCACTGCATATTAC
TAGGGTTCTCTGGCGACCATGGGAACCCAGGCGATACAAGCACAAGGGTTGTCCAAGATG
CTCACGGCAACGCGAGATTCAACGTATTTACAAGGCAGTATACACGAAAGGTTGGAAATA
ATGGCGGCAATTTCAGACAGCACTAACAATGGGTGCCTCTTGCCAGCACAGGCAGCAGCG
GAAGGCGCAACATATAGCTCGGGCAACATAGGAGGGGAGGCATGCAAGCTGGAAACTACG
ACGCTAACAAAATGGGACAGGACGACCTCGGAGATCACAGCCGCCGGCTACACAAACATA
GCAACCGACACGGCGGGATCACACAACTTCCAGCCGGCGAAATCAGGAAACCTAGGGCAG
TGCCGACTTTTAGTTAACTCTGCAACAGACGGCTACGGACACACAACAGCCAGCGATGTG
AAGCTAAGTCTAGGCCACTACCTGACAAGCGGCACATCCGGCAGCGAAGCCACATTTGTC
ACGAGAGCCAAGCTGCAAACGGCGGGCGAGGACGGCGCCAAAGCATGGGCAGAGGCCTTT
ACAGCCATAACCACCATGCCAAAACCGGGACAATTAACACCAGCCAATGAAACAACCGAC
CTAGAAACCAGACCTACCCTTGCCTCAATAGCCCAAAAGCTGCTCATGCCGAGGGACGAC
ACCGATGGTGAGAGAACAAAGGCGCAGATCACCAACCTCCTTGTTGGCAACACAGAAGCC
AAAGTGGAAGAACTGCGCAAAAAAATTGACAATGAACAAATTCCCGCAGGCGTGAGGTGG
GAAAGCACACAAAAGCGTCTCGGTGACATAAGTGATGTTTCTGAGCTGCAAGAGCCGCTA
TCGCATTACATCTTAGTCACAGCCAGGAAAGTCAAACAACTAACAGAACAGGTAACTCAG
CTACAATCTCAAGCCGGTAAAACCAAAGTTGAGGCAAAAGAATCAGAGTGCAACCAACAT
AAAGAACCACAAAAGTGTACGGAGCCATGCAAGTGGGATACCGCAGAAAAAAATGAGAGC
AAAAAATGCAAATTGAGTGAGGGAGGCAAAAAAGAGTCAGCAGAAATAGAAGCTGCAAAA
GAAAGATGGAAAGATGGAAAAACTGAGGAGAAGTGTGCAAAACATGGAGCTGACAAAAAT
GCTTGTGTCAAGGACAATAACTGCAAATGGGAAGTTAACAAGTGAAAATATTCAAGTTTT
CTCGTCAATAAGAAACTGGCTCTGATTGCTGCATCTGTGAGGCTTTTAGCATTTTATAAT
TTTAAGAATTATAAGGAGTTTTGCTTAACTTTATGA
>tev04274
CAATGCCGCCGGCGGCGCTGAAAGTTGTTTTCTTGCTAGCAGCGAGCCTGCTTGCGGCAT
GTAACAACGAACCGCTCAAGGAATCGGGTTTATCAGTTCTTTGCACCATGTCACAAAACC
AAAAATATTTAACAGCGGAAGTCGCAGCTGCAGCGAGAACTCGCGAGAAATCGCGAATCA
AAGTTGAAGCAACTGCAAAAATTGAAATCTAAGCTGCCCTTAATGCAGCTGGAAACGAAA
AAATACCCACTAGCAGTGCAGGTGCTGGCAACGCTGCTGAGTGAAATTTAAGGCGAACTA
ACCGCCAGCTTAAAAACTTTCGGAAACAGCGGTGTAAAAGCTGCAGCAGCAAATAGTTAC
GCTGCAGGCCGGATAGATGAATTTGTCGCACTAATAAAGCAAACCGCGCATGACGGAGAA
GAATCAAACACGTGCGTAAAAGCGACGGCAGGCGGGAGCCTAACAATAGGCAATTTCAAC
GGCTGTAGCACGCCGACGTTCAAGAAAGAGATTCCAGGACTGACAGCCACCACAGCGGCA
AAGGCCCAAAAGTTACCAGCGAACGAGGAACTCAAATACACTTCGGGGACAAACTTCAAG
ATAACACAAGATGACGGAACCGGGCTTACATCAAGCACAAATAAGATCAACCTCGGTTTC
CTTGACGGCTTTTACGCCCATACGGCAGCTCAAGACTGGAACACACCCAGAATAGCGGCA
CAAACAACAGCACAGACGTTGACAAAAGCAAAAGCAGCAGCCACAGGGATCAAACCGGCT
CTAACTGACACAACGCCGAGCATAACAACCTCGGAGAAAACTTGAGCCGCCATGCTAAAT
GACGGCGGCCTGGAAACCAAAATGAGGAGCAGCATCCAACAGGTGAAACATCTAGAAACG
GAAGTGCCAACCAAAGAACTTGAAAATTCTCTAACCAGCGTGTTCGGCAAGAAAGAGAGC
AATGGCAGTTGGCCTTTCAAATTAATGCTGCACAAGCTCGTCTACGAAATGAAAAGTAAA
GCGGCAACATAGAAATTAGATTTTTTCGATCTTACAGAGGCCCAAAGCGTCAAACTTTTT
CAAAAGAAACTTGGGTATCTAACAACAGCAGCAGCCAAAGAGAAAAAACCTCAGTGCTCG
TCGCCGCCAAACCATGATGCAGACTGCAAAGGGTTCGAAAAAGCAGATAAATGTAACAAC
AATCGGAAATGCAGTTGGCACAAGACAGTCAAAGATGGAGAAGCAAACTGCCAATATAAT
GAAACAAAAGCTAAAGAAAATGAAGTGACTGTAACACAACCTCAAACTTGCGGAACCCAA
ACGTCTACAGATAAATGCAAAGATAAGAAGGGGGATGACTAC
>tev04278
CAGTATATCAGTCTCGTAGCGGCGCTAGAAATCAGCACCACATCGGTAGTTGCAAACCAA
GAGTCCGGAGACAGCGATGTGAAGAGCGGTTGCGATGCTTACGCTGTGCTCTCCGAGATG
TGGGAGCACCACAAAACAGTGGCGCAGAAGTTGCTGAAGATAAATAATGGCAACGAAAAG
CGACGGAGACTATACACCATCGCCGCCGAAACGGCTACAGACGCCACAGCCCGCTGCCTT
TTGTCCTCTGTCGCTGCTGACGCGGCAGCGAAGCAAGCAGCCATGATCACAGCCGTCGAG
GCCGCTCGCAAAACAAGCACCGACGGCTTACTGGCGCTAAAGGATTTCTTAATAGATGCT
GCAGAAGCGGCGGCGCTGGAAAAAATACAATACACCGCCGCCACGACACCCGGAAAGAAA
TTGACCGGGACAAGTATAGCCTACAAGCTGCAAGTAAAAGGCGGCCAAGCTCACACGTGC
GCAGCCAAAGACGACAGCGGACAGCGAAAACTAGCAAACAAGAAGATAAACATGTTAAAA
CACAGAAAACTCAAAGCAATCAAAACGAGCACACTCGCTAAAGCGCTCTACACGCCGGCG
ATCAAATATACAAACGGCGGCAGCTGCGACCACGGGGGCACGGAATGGGAGACCTGGAAT
ACAGCAACGAGTAGCTGTACAGCAGCCACGCCAGCAACCAACAACCCAAGCCATTACACG
GCGGCCGAACTATCAGGCAAAGCCGAGCTGCAAGAATTAAGCATTTACAGTGGCGACGAG
CCAGCATCAGCGTGCGCCGAGCCAGAAGCAGTGACGGGCACCAACGACGCCGAAATCAAA
AAGAAGGCAGCTGCAGTCTGCAAAGCCAACAAAATCCAACCACCTTCGCTCGAGTTGACA
CCCCTCACTGGTGACAGCCTAAGCGAAAGTCCGGCGGTACAAGCAGTCGCCAAAGCGTGT
CTACCAGCCTTCATGAAGAAGAGCAAGATGGAGCCAAGCGACGTAGAGAACCTAAAAAAC
TTTCTGAAAACAGCGTATGGCGAATCAGGTACAGCATTTCAAACCAAGTTCAAAAACCTA
GTCGAAGAAGCGGAGGTTAAAGTATATAGAGACGGTGATGTAAAACCTGTAAAAATCAAC
ACTATAAACACAGCAGAGGAAGAACACGATGCTTTTGCCAGGCTTAGAGCAAAAGACATG
GCAGAAAAACTCGCATCAGGCCAAAACCCCACCACACCAGATCAAAAAGATTTAGGAGAC
AAAACAGAAGACAAGAAAGACGGCGGTGAAGAAACAGGAGTAAATTGCTCTAGCCATCCT
ACTTCAGATGCCTGCACAAAAGGACAGAATTACAAATGGGAAAATAACGCATGA
>tev04291
AGCATTCACAAGCCTTTACTTCTTTGGAGTGTGTACAAAGAGCAAAATATCGGCACGAGG
CTTCTTTTACCAAGAGGAATGATTGGATTAGATTACGAGGAGAGTTTCTTTTCCATACCA
GTCAGTGGCCCAATTGGGGAAGCTGCATTCCTTCATCTCGCAGGAAACGCGTTCTCATGG
AAGGAAAGGGCCAAAGAAATTATGACAAACGTGACTTGGTATGACATGTTTTAAAGAACA
AAGGAATTTAAAATTCATACTCTAGGGAAACTGCAAACTTATGCAGTGTCTGGAGAAAGA
TTAGACTTTGATTATGACGGCATATGTGGAAATGCGTTTAAAGAAGGGGATTTATTTAAA
GCAAGCAAGATTTGATACGACCAGGCACTGTGACTGCCGACATCGCAAGAAAACAGCTTT
TTTCTTGATACCTCCCTTAAGAACGTTAATGATGGGAAGAACGTCACGGCAATTCCTACC
ACCGCCCGCTACTACTGTAACGGTGAAAGCATCTACGCTGAACATCATTTAGCAGGAAAG
CCTCCCATCAAGCCTCAAGTATAGGAGTGGAAAATGAAGGATACTACCTACCACGCTTTG
AAATGGTTGTGTGTTGCATGCGCTATCAGCTTAACAGTAACCGCAAACGTGAACGACAAC
AGCGGCAGCGACCAGATACCTTCAACTTGCGGCGGCATGCAACTTCTGGACAACAGACTG
GAAGGTGCGAGGCAAGCACTTAGAAGTGCAACCGCCAACCTCCAAAAGAATGTTCAAACT
GCTAACCTTTGGCTGCACGAATCTACCAAACAAAAGGACAAACAAGCAGCAGCGTTCGCT
ATCCTGGTGGCGTATGCTGGGACAACAAACGCAGCGGATACCCAAGCTATCAAGAATAAG
CAAGCTGAACTCGACAAAGTAGGCGACATAATCAACCGGCGGATAGGCACAACAGCGGCT
ATGGACACGGTAGCCAAGGCAAACTTCGACGGGCCAATCACCGTGATATCAAGTGCGACA
GACACCACGGGTGGCGGGGGACCAAAGGCAGCAGACGTACAGCTAAAACCAGTAGCGCTA
GCCCCGGCAACATGTAAAACGCCGCGCGACGGCTCAGTCGACGTCAAAGGCCAGAGGACA
AAAGAAACGCTATCAAGGAAGATAGCGCTGTCACAGCAAGCCAAATACGCAGCACTACAA
ACAGCCAAGAAACCCAAGCTGACCTGCAGTCGAAGCGACGGCACCAGCGGAACGGTAGCC
TGGCACTCCAACGGCAACGTCCGCGGGTGTTCTGTCGATACTGACCAGGCGGTAATTTCT
CTAGACCTGAGCGCTTACAAGCTCTTGGACGATCCAAAGCCCGAACTAGTAGCTCTCAAA
ACAGGCGACAACAATGATCAATGCCACCCCACAGCTGACAAAGACAAAGAGACAATGCCA
GCTGACAATGACGTGTTAGGGGCGATATGCGAGCTCGACAAAATCAAGACCATAGCGGTA
AAAGACCTAGAACAAACAACATTAAGCGAACTGCAGCAAAGTCCTGAAGCGCAAGGA
>tev04292
ATGGAAACCACGGCGCTGACGCTTCTGACGCTTTTAACGGTGATAGCACCACAAACGGCG
AACCAGGCGGCCGCAAGCACGATTATAGGCGACGATAGCAAACAGTGGTGCCACGAACTG
GTTTACCTAATAGCAACGAAAATAGCGGCTCGCCAGCACCTCGTCAGCAACGTCGAACTA
CTCAACGAAAACGAACAAGTCCTACTTTACTGGCGCATCGCAGAAGCCAACAGCAGGGAC
CTAAGCGAGGAGATAAAATACAAAGCGCTCTTACTCGTCGGGAGACAGGTGCAAAAACGA
GGCGTCGACGAAGCAGCCGCTATGGCGCCGGCGTTCAAGGATTTAAACAACGCACTCCAG
CAAAGAATCGAATCACTGGCTACCGGCGAACTAGCACAATCAGCGTTGAAAATAGCGGCC
GCGACAGCGGCGCCAAGTACAGCGGCTGGAGTGGCATTTACGGTGCCGGCGGCACTGCAA
CCCGAAACGAGCCTAAAATGCCCACAGGCCTCACCGCCGTTGAGGGCGGACTCAGCAGCG
TTATTGACGAGAATACAAGGGGCAAAAGCCATCAATCTAGCGCCAACGTTAAGCCAATTA
AGCATCTTTGCGCCACCAACAATAACACTGACGGTAAACGGCAAAGCCAACGCTTTCGAC
GCCACGCAAAACGCGCTGTCAACATGCAAAACAGGGACAGGCGCTAGCCCGATAGTTCCA
AATACGGACCACATCGCAATAGCCCTAGCTCAAACAACAAGACCAGCATACACACCACAG
CAAGTAAAAATCGAAGCCCACAGCGGAACAAAAAAGCCAGACGAGAATAACAAGAAGGCG
AGCAGCTGGTGGGACCCGAAACTGGTAGCCCAAGCCATTCACACAATCCAACCGCACTTA
GCCAAAACCGTAGCTAACCTAAGGACAACTTCACCAAGACAGCTAACCGACCCCAAAACA
CTCGGCGAAATACTCATCAACATGCGAGGCGACAAAAAAGCGGCAGCCAAAATAAACCCG
ACCGAACACGAAAAATTAGTAAACGAGGCCTTGCGAAACGCCTTCGGCCAGGATGACAGC
CAGTACACGGAAACATTCATTAACAGTCTAAAAAACAAACCTGTGAAATACAAGAAAGAA
GGCGAAGAGCAGACGACAGACATCGGCAGCCTTGCAACAAGCCCGGACCTAGAGTTGGCA
CTTTCTTATCTACAGGGCATGAAAACCGTTAGAAAACTAGAAGAGGCAGCTGAAAGCAAA
GACGTTGCTAAGAAAACGGAAACAGAGGAACAAACCGAAGAAAAGAAAGACGGGGATAAT
AAAACAACC
>tev04294
GCAGCACTATTCACAACGACATTGTTACTAGTAACCACAGGTCATACAACTAACGGCGAC
AACGAAATAGGCCACGATGTTACGAAATGGTGTCACGAACTTGAGTACCTAGACGAAATA
TCAAACCAGTTGAATCAAGAGGTAAGCAGGAGAGTAATAACAATTGCCGGCAACGAGGAA
ACGACCGCAATGTGGCGCATCGCAGCAGCGAAAGCAACCAGCCCAAGCGAACAGGCCAAG
TACAATGGCTTACTACTGTATGCACGGCACAGTCAAGAAGCAGACCTTGGCAAACTCAAG
TCGTTACAGCAAGAAATTAACCGGTTACAACCACATATCAACAGAAGAGCCAGTGTAATA
CGAAGCGTCGTGCTGCTAACTAGGCTTTTCAAGAGGGAAATTAGCGGAACAGCGAAAAAT
ACGGCAACAGCAACGGCATGCACCATCAAACCAACAATTGTAACCGAAAACTCATACACG
TATGAGCTAGCAGCGCAGAAACAAAAGCGGCCACAGGCACTGTCCGACAGAAACTGGCAA
CAGCTAGTAAATAAAGCTAGGCGACCTCAGCAAACTCGAGAACCTGCTAGACACACCCGT
CATCGCAATAGGCTCGAGTCCGACAGTAAACGTATTCGATACAAGCCAAAAGGGAGACGG
CAAGTGCTCAACCACGGCAAGCGGCGCACCGGCGATAACAGGCGGCGCCAACCATGTAAC
AGTAGCCTATACCGAGGCGAATATAAAACAGATAAGCGCGAGCACCGAAACCATTAAACC
AGGGAACACAGCGCTACCGACGAGCCAAGACGAAAAAATCACTACTAATTGGTTAAAAAA
GAGTACATAACTGAAGGACTGGCTGCGGTCAAACCGCTTTACGCGTCCAAACCACTCGAC
ATTACCAATCTCAAAGTCAAAGACCTAAAAACAGAGCTAGGCAGAAGACTAGCGACTAAC
TTACAAGGCAAACAGAGAGCTTGTGGCAAGATGTCAGACACTAAAGATACAGAAGCGGCG
GACAAGTTAATCAGCTTACTATATGGAGCCGATGAGAGTAATTTTGCAGATAATTTCATA
AACAGTCTAAAAAACAAACCTGTAAAATACAAGAAAGACGGCGAAGAGCAGACAACAGAC
ATCGGCAGCCTTGCAACAAGCCCGGACCTAGAGTTGGCACTTTCTTATCTACAGGGCATG
AAAACCGTTAGAAAACTAGAAGAGGCAGCTGAAAGCAAAGACGTTGCTAAGAAAACGGAA
ACAGAGGAACAAACCGAAGAAAAGAAAGACGGGGATAATAAAACAACCGCAGCTGATTGC
AAAGCCACTGAAGCAGATAAATGTGACAAAACAAAGTGTGATTGGGACAAGGAAAAAAGT
GAGTGCAAAGTCAAGGATGGCGCTGTTATCATCTCAGCTGTAACTAAAGTCCATCTTTTG
CCTAACTTTTTTGGTTTTAGTATAAAATACTTAAGATTTTTTGAAACAAATTTCATGAAA
TTCATGTAA
>tev04299
ATGATTAGTGGAGCAACAGGAAACGCACAAGCTCTGAGGAAAGAAGCACTCGTCTATCAA
CTCGCAGCCGCACAAGCAAGTCAACCAGAAACCGCGCTAACGTACACAGCGCTGCACGCC
CTAACGACAAGCAGGCTCCAGAAACAAGAAAGCGACATAAGCAAGGAAGAAACCAGGATA
CGGACTCTAATAGACAAGCTGAAATCCCGGAACGCTAATCTGAAACTCCTTCAATACAGG
ACACCAGCTCAGGCTCTGACACTAACGGGCGCCGGATACACCAAACCAAATGACCGATGG
CATGGAGCAAGCGACACTCTGCAGTGCACTTTAACAGCAGCAGCCGCAGCAGCTGCAAAT
GACCCATGCGAAGGAGAAGCAGCAACCGAAGCCATCCAGCAGCATGCGACAGAGGAATTC
TCAACAACTCAGGAATTTCCATTCACAGACGACAGCGAGTTTAAAGCCCCGGTTATAACG
TCAGTAGCGCACAGGAAGCAGGTAGCAGGTAGCTCGGCGTGTGCGGCGACCGCCAACACC
ATGGGAAGCAAAACCGCAGGAGCGGGAATCCAAACACAAACGTTAACAGCCCTAAAGTCG
CCGAGCAAAACGGCGGTAGTAAAAACCAAAGGAACCGACAACAATTGCAAAGACAAAACC
AACATATACCCCTGGGGTTTCGTAGGAGTAGCCGAGCTAGGAGATCTGCTATGTGCGGCC
AGACAAGCAACAATACCAACGCAACAAGCCCCAAGCAGACAAACAGGAAAACAGCTAGCC
AAAGACCCAGCTATGGTAAAAATAGCAAATACCCTTACCGGCAGAACACCAGCAGCAGAG
GCAGGCCCCGAGATCAAAGCAAAAGCAGCAAAACACATATTAGAGGACACCGACTCGACA
ATCCAAAAAAAATTCATTGACCCACTAGCAGAGATCACGATAAGCTTCAAGTTCGGTGAT
GCAACGGTGGAGGGCAACCTTAAAGATCTTGCAACTGGCGGCGACGCCGTAGCGACATTG
CTTATTTGCAGCATCAGAAAACCCTAAGAAGCAAGAGCAAACCAGAAATAAATGCTTGCC
AGAAAACCTTGTCATCTGTCTGCGGCAGCAAAAGCAATCCAGCTGACTGCAGCAAAGACG
ATAAATGTGAATGGAAAGGAACTGACAAAAATGTGGAGTGCAAACCTAAAAGTGGAGAAG
ATGAAGTGAAAGCGGAAAATAATGGAAAACCTACAAACACCACAGGAAGCAATTCGTTTG
TCATTAACAAGGCCCCCCTTTGGCTTGCATTTTTGCTTTTTAAAAACAAATTTCCCCCCT
CTTTTTCTTAAAAAACTTTTATACTTTGATATATTTTAACACCTTTAAATTCCACCGAAA
AAAATTGAA
>tev04366
CATGTGGCACCTTACGTTCCTTCTACTAACACTGTCGCACCGGAGCACAGCACAGACAAC
AGAACCGGCAGCAACGGCAGTCATGAACTTGTGCGACGAAGCAGCGTACATAGAGCAACT
ACGAACTGGCCTCGAACAGCAGTTAACCACGAGCAGAACCAGGCTACGCGACCTTCAAAA
TGAAGCAACAGAGATGGAACTAGCTGCAGCAACATCAACAGAAAAAAGGAAAAAAGAGCG
TACTCTGCCTTTAAAGCGGTGGCGAGAGCACAAGCAGCAAGGCAGTACCAAGCCATTAAT
GATGCAGAAGAAGTAATGACGAGCAGTCTACAAACCCTTGCTAAAATAGAGGCTCAGCTA
CAGCTACTCTACACGATTTACCCCACAACCGAACAAAAGCGCGGAACAGCGACAAAAGCA
AGCGACAATCCCTCCATCTACGGCACAACAACTTACAATTGCGCGGTGACGACTACGGCC
GACGCCGCAGAATACGCGACGTGCAAAGCACAAGCCGCAGCCAAGCACGCGATTAATGGC
GCATATACAGAACTAAGCCAGGAATCTCACATCAAAGCGACTCCAGATGCGATGTTCAAG
CGAAGAAGTCTCAAAATAACAGCGCATGTAAAAGCCACAATCGGCAACGCCATGGGCACT
AGGGACGAGGGCCAATGCCAGGATTCCAGCGCAGCACTAGCAAGCACAACACACGGAATA
GGCGCAACAATTGAATTTGCGGACAAAACGGATGCAGCACTAACGGACGTCCAGCTTACA
CAGGGAGAAGGCAGCAGCGGGCGCTGTCCAGATGGCGACCCCGACAAAGAGAAGGGCACA
GTAAGCCAAGCTGGCCTAGCCTATGCGATCTGCAAAGTTCGGAACCTTAAAATAAACTTA
CAGGAAACAGTCAAAACAACCACCAAAGCAAACTTGGAAACCGACCCTGATGCCCCAATC
ATTCTAGCAGCTTTAAGCAAAGGCCCAGAAGGACAATCTTCAAAACCATTAACAGCGGAC
GAGATAAAACAGCTACTTACAGGCACTTTCGGAACGTCAGACAACGTCATCAGCGAAAGT
TTCATAAATCCACTTGCAAACAAAGCTCTGAAATTGCGTCTCAATGGCGTTGATTCTGGA
GAAAAATTAAGCGACTATGTAAACAAGGCAATAATTGGAGCGGCCCTAACAGCTTCCAGA
AAGTCGGAGGAGGAAGATCAGTCATGCAGAAATAGAGAAACTGAACAATCTGTAGCAGCA
GCTAGTACCGCTAAGTGCAAGGAAGACACCGGAGAGAGTGAATGCAAAGAGGACAAAAAT
TGCGAATATAGCGATGGAAAGTGCAAACTTAAAGAGGGAGTGAAAGCGAACAATTATGAC
AAAACAAACACCACAGGAAACAATTCTTTTACAATTAAGAAAGCCCCTCTTTGGCTTGCA
GTTTTGATTATACCATAA
>tev04404
ATGGAATTGAAAGTGTAAATTCTACGGCTCAGCCTATGTACTAGCATCGTAGGCACGCAT
CTCAGCAGCACACCAAGAATATATATCTTTTGTTCCGCCACTTTCGCAACGACAGAACCA
ACCAGCCAATTCCACAAACACCTCACCAGCAGCATCACTCACACACGCAAGCAGATGCTT
TACACCAACGCAGGGAGACAGCCACTAATAATACTCTAGGAATCAGCTCAGTTAACGGGC
ACCATGGGCGACGATGATGCCGCCAGCCAGGCTGTATCCACACCCTGCCAGACGGCCAGA
TATCTTAAATTAATCAACGACAAAATCAAAACGACTTATTTGAGCGACGGATCAGCTGCA
ACTACAGCTGTTAAAGCTGCGGTGGCATATATAATAGCAGCAGCTTCGTCAGACGACGCA
GTAACAGCAGTGACCTTCAAAGCGCTAGCGACAATCGCCGAGGCAGATGTATCACAGCTA
ATCTCTGCAACACTAGCTTACAACGAACAAGTAGTGGCGACGCGGGAGATAATAAAAATA
CAGGAAGCGGTACACCTAACTGACCACGATACAGCGACCAAAACCATAGCTTTAGAGAGC
GGAAGCAAGCTGGTCAGACCACTCACTATTGGCTCGACAACCGCCATACACGGCTGCAAG
TCGGCAGTCAAAATCTCGTACACCGCTCAAAATTGCAGCCTAGACGACGAGGCAGACGAC
GTAAAGCGGTCTAACATCAAATGGAAAACCACCGACAGCATAACACTGGCGGAAACGGAC
ACGGCAAAACCCATCCTAGAGGCAACGGCCCTAAGTAAAGGGGCAGTAACCGGGGCCATG
GTAGGCTCCAAACACACAAACGGCGCCTGCATCAGCAGCGGGTTAGACTTTGGCGCCGGC
GATCAAGCCAACGCACTGCTACACAAAGTCGAACACAAAGCGCACTCGTACAAAAAAACG
AAGATAGCACTAAAGAGCACAGGGGACCAGTCGGCGTGCCCAAAAATCAGCGGTGACAGC
AAGCCGCACCAGTACAAACAAACAACCCTAGCAGCAGCTATCTGCCAGCTAAGGCGTACC
CCGAAACCTGCATATACACCTCCACACAACCGCCCGTTGCCGACACTGGAAGCTGACAAC
CAGTTAGCAGAAACCCTAACTGACATAAGGTCACCAGACGCACCACTTCCAAAAGATGCC
AACGAAAGGAAAGCGCTTGTGCACAAGTTTTTTTCGGCACAACACCAGAAATATTCAAGC
AAAGAATCACAAACACTATTGACACGACAAGGATTGACATAAAAATAAGGAACATGCCAA
TAGAAAAGACTCCCTTTGAATTGGCAGGGACGGCTGATGGTGTAACCGTATTAGCATATT
ATCTCGGCAAAGCAGCAGCAGAAAAAGCTCAGTTATCAGGCTCAGAGGAAAAGCTCAAAC
AAAGCGAAAACACAGACAAAAAAGACGATAAGAATGACAGGGATAATAAAGCAACCACAG
CTGAGTGCAGAGCCACTGAAGAATGTAAATGTGACACGAAAAAGTGTGATTGGAACGCAG
AGAAGAAAGAGTGCAAAGTTAAAGAGGGAGCAGTTGTTATTTCAGCTGTAATTAAAGTCC
CTTTTTTGCTTGCAGTTTTTCTTTTAGCTTAA
>tev04406
ATGATAGCCGTAACATGCATACTACAACTACTCGTAGCGGTCCTTACGTTATACGGAGCC
AGAGGGATGCATGCACAACAACAGAGCGATTACGGCCCCGCAGGCGATGCCATCGAAAGC
ATCTGCAAAGAGGCAAAATTTTTTGTAACACTGGGGAGCACCTTTCTGGATTAATTAGCA
GAAAGGCAGACACTTTTGAGAGAACTACAACAAGAGAAAGACCGCTTCCAATTGGCTGAA
AAACACCCATAACTAGAAGTGAGTAGCTGTTGTTTTGAAGCTATGGCCCAACATACTTCG
GCAATGCTAAGCAAAGCGCAACAGCAAGAGTAACGTGTTGCGATGGTTGCGGCAACAGTC
CAAGAACAAGAAAATCGCTGGGCGGCTTATTTGTATGATGAAAGGGAAGCGGACTCCCAC
GTATAGAAACAGGGGAGCACAAACAAACCCACAGTAACGAGCAACGCAGCAACCTTGCCA
TTGGTCTTCAAGGCAAAAGGGATAGCCGCCTGCTCCAACTCCAAGGTAACGAGCACGCTA
AAAAGCGGCAAACAACTTTCAGAAATGACAATCAAAAAGCTGAAACTGACGGCGCCAGAC
CAAATCGCTGGCACACTGGGAACTGCTACAGTGGTTATGACCGGCTGCCAAAGCAACACT
GGCACGTGCAACCAAAGGAACCAAGTTTTCCTCGGAACACAAGGCCAAAATGGGCTAGTA
AAAACGTACGCCTCAGCCGGCTCCAATGGTTTCATAGTGAGCACCGTGCAGATAACAGGC
GGGGAATACAAAGTCAGCACTGGAATCAGTATAGAAGACGACAGCCCCGAAAAAACCGGC
TGCAGAGCAGACGACGCCTTTGAAAACAAGATGATACCGGAAAACACCGTCATAGCCGAC
AACCTTTGCGTGCTGTGTGCAGCTCTACTCGAACAGCGGGCTGTAAAACTGGTATTTAAC
GGGAAGCAACTCGCCGCCGACGACGACTCCCTACAGGTAGCAAACAACTTACTCAGTGCA
GTATGCAAAAGGCAAAACCTAAGCAAAAGCGGCCCGAAAACAAAGTTGGGCGAAATAGTA
AAAACTACTTTCAGTAAAAACAAGCAAGCATCTGAAGGCAAGTTCAGAGACCCAGCTAAT
CAGCAACACGTAAATTACAACACAGGAGCAACCCCCGAAAAAGGAACCATAGGACAACTG
GATACCACAGCAGCAGCGCCAACAGCTTTGAGTTACTTGATTGTCAAAAGAGAGAAAAAA
TGCTGACCAAAGCATCCGAAGCCAAGCCAACCGTACCTGACGAGTGGAATTCGAAAGCCA
AAGAATGTAGAGCAGAATCTAAAAAAAAATTAAACGATAAGAATGATTGTGAATACAAGG
ATGTGGAGTTTAAGGCTAAAGTAGAAGCAGAAGCGGGGAAACTGGCAGTACAAATGCAAC
AGGGAGAAATTACATCGTAGTTAAACACCATATTCTGCTTGAAATTTTCTTCTATAGTTA
TTTTTATGAAAATGTTTTCTTTAAGTTATTAA
>tev04414
ATGCCCAAAGGGCTATTAACAGGTCTAATCGTTACGGAGACATGGCTGAGCACACAAACG
AAGGTGCAAAGTGCTGGCGGCAGTGATTCCTTTGCTTTGGAAGACAAAAATGCAATCTGC
CTGTTTTCGGAAGAAATCACAAAGTATGCGGCGTACGTCATGATGAAGCTACAAAGGCAG
GAGGCTGCAGCGACAGGCTCCTATGCAAAAGAACAAAAATTAGCAATTTACTTCCAACAG
CACGACACCGACATCACCCGCAAAATGGGTCCAATTTTAGCGGCGCATACCGAGAAAAAG
CCGGTCGACCTTGCGACCATAAAGCAAATAGAAGCCAAAGCAGCAGACGCAATCACGACA
ATCAACCACTTAGCGGGCAGGCTGACAGAACAATGGAATTGCTCGGCAGCATCCACAGGG
AAAGCGGCGCTGACTCTAATGAGGGTGTCTCACACAAGCGAACGGCAAGGTGCGCCTAGG
CCGTTCAAAGTTAACGAAATGCGGGCCACACACGTAACAGCAACAACGGATAACGAAGAG
GAGCTGACCACACTAACGGCCGCGGGCTTCCCGAAGTTACCCACCGCAGGGGGAACAACC
AAAGTAGCAGGCGCAACAGCACAGTGCCGGCTTCTTCAAACGGACGCCACGGACGGCCCA
ATACGCGGGCAGATCACCACCAACGACATGACTCTAGCGGCTGGCTATGTCAAGCTCAAC
GACAATGGCGCAAACTACGCACTTGCAGACCTAACAAGTCTCAAAACTGACAGTGCAGCA
AAGGCGCCACAAGCGTTCAAACAGGCTTACCTAGCTTTTACAGCATTCAAACAAACCACA
GCAAATTTACAAACGGCATACGTACCCTTAACAGCAGAGGACGTAACAAGCTCCACACAG
GCAATTCACACATACAAACTGCTCGTAAGGCATATGGACGGCGATGAAATAACAAAAGAA
ACAGCAGAAACAAACGACACCATCGTCCAGGAGATGAAGACCCTTTACGGCGAAGGGCCT
GCGTTCACAAACAACTGGCTAAACAAAGCAGCAGACAACGAAGTGGACCCAATTTCTTAC
GGCGGCAGCGGAACCTCTAAGACATCGTTGAAAAGTGAAACAGATGCCGGAAACCTACGA
AAAATACGTGTTTACTATACGATGCAGAGGTCCGCAGCAGCAGCTGCGAAGAAAGCCTCA
GTCCAGGAAGAAGTTGACAGGCTGAAGAAAGGTAACAAAGCAGCCGCCAAAGTTACCGAA
ACAGACGAAACTTGTGAAAAGAAAGGCACAGGAGATAACTGCAAACCACCATGCACATTG
GTTGGGGAAAGTGATTCTAAAAAGTGCAAGTTAGATACAGAAGCAGCAAAACAGGAAAAA
GAACCTGAGGATAATGATGGGAATAAAGAGAATGAATGCTCCGATAAGAAACAACAGAAA
GATTGTACTGGAAGCTGCAAATGGAATGCAAAAAAAATGAGAGGATTCTATTTTTCTTGT
TAAAGAATTTTTGTTATTGTTTCTCCTTAT
>tev04415
ATGCAGCCAACAGTAAGCATCGCACTTATAGCAGCAATCCTATTCAGTTGCAGCGCTGCA
GAAGAAGCAAGCACTTACGCGACGGACGCATGCACAGCTGCGAAAGTACTAACCGAAATC
ACGAATGCCATCGAAGAGAAAGCGACAGCAAGCATTACTAGTATACATACAACGCGCACG
CGGCTAGCACAAGCAAAAGCAGCAATGGCCATTTCCAATGATCTGGAACTCAGAAAGAAA
GCGGCGCCGATAGCTCTAGTTCTTCAAACAAAGTTAGAGTCTCTAACAAGCGCCCACAGC
AACTTAGTCACAGCATCATACGTAACTATAAGGAAATTAGCAAACCTTTCAGGCCAACAG
CATGCGACGGCGATACACGCTGGGACAGCTGTAAAGACCACATCGACAGGCGTCGCAGAC
CCATCATCAGCTGTGAGCGGCGCTGGGAGCATCCAATTCAGCGTACCACCAACAGCTTGG
ACACAACAATGTACAACAAACATAAACACCAACCACGAAAAGTTTAAATCGTGGGCATCG
GCTGCCGGCCTAGAAAATGTCAACATCTACAAGCTTTCACCAAAACCAAAAACTTCAACA
ACGAGAAAACCAGCCGTGGGCAAAAACAGCGGCGGCACGTGCACAGCTGCCAACGGACAA
ACCGGCGGGAGCGGAATGTCAAACAGCAACATATGCGTCGTAGGGGGGGCAGTTTTCGAA
CAGTAGCCGACGAAACACACAAAGGGCGAGCAACGAAACTACGGCCTAGCGGTAGCTCCA
GGAAAGGAAGATGAAACGGACGACAGCTATGCACAAAACACATCCAGGAAAGGAAGATGA
AACAGACGACAGCTATGCACAAAACACCCTAGCGCAAACTCTAGCGGTGGTAAAGCGGTG
GTCAACGGAGCTAGAAAATTTTGACCCCGATACACTAACCAGCTACAAAGACGACAATGA
CTTCAAGACAGCAGTGGCGGCCATCTTTGGTGGGCTAAGCCCCGAAGAGATCGCGAAAGC
AAAACCAGCAGATGTCCAGACAATAATTACAAACGCGTACGGCAACCCGACAAATTAAAA
AAATTCTGGGACGAAATCGAAAAGTTACCGCTGCCGCCAGTAGCCCTTGGACAAAAACTG
ACTGGCAAACTTCAAGTTGTGCAAAATACCTCGGCGTCAGCGACTCTGGTCATCCAGGAG
CTTATCAGGGCGGTAAGGAGCCCAGGATGCAAGGATTCCGGCGACGCCGCTTCTACACAA
AAGGAAGGAACAGAAAACCAAAAAGACGATAAGAAAGACGGGGATAATAAAGCAACC
>tev04429
ATGAATAAGCTGCCAATAGCAGTCGCTGTCATAATCCAACTGATGTGTTATAGAGGTGTG
CACGACGTGGAAAGCAGCGGCAGTGGCGCTCTTTCAGCTCAAACGCTAGGCGCGCTATGT
ACACTCGGCGAAAACCTCAAGAAAGCACATCATACGATGGTAGCAAATCTGAAAAGCAAA
GACGCAGCAACAGAAGACCACTTAAAGAAGTTGCGGATACTAACTGCGGTACATTACTGT
AATGAAACGGAAAGGGAGACGCAAACCGCCATACACCGGTTAATGATGAGTGATTACATC
GAAACAAGCAATGCAAAGGCAATTGCAGCGGAAACAGCAATCAAGGCCACAGCCAAAGCA
GCATACTGGCCAGGTCGCCTGGGCGAAATAGTGAAACTGGCACAGCAAATGAAAACAACT
GCAACTGACGCTGCAGGGTCAATTTGCCTAGCAAATGTAGCCGCCGGCGCAACGACGGCA
CAGGGGATAGTACATAGTGCAGCTTTAACTGGGCATGGGCTTGAGGCCTGTGCCACGGGA
CCGACCGACGACGAACCGGCAACCACCTTCGACCTGCAGACAGCGCCTTTACTGACAGCA
ATTCACGCCAAAACAAACGTCTATACACTCAAACCCGGAGCAGCAAACTGTGACATAACC
AAAGTCGACTCCGGCAGATGGTATAAAACAGGTAGCGGTTCCGCCGTCCTTAAGCTGGCA
GGCGACGCTATTCAGATGACGGCACAAGGCGGGAACAACGCACCAACGCCTCAGAGCCTA
GGAACAACAAGTTCAGGCACAACTCACACTACAAAACCAGGCACAGCCATGCATGACGCA
GTTTCGGCAGTGGCGGCGGCAGCAACTCAGGTCAAGGCCCCACCGCTCAAAACACCCACC
TTGCTGGCGGACAATAGCTGGGAGGAGGCTAAAAAAGACAAACTTCTACAAGCAGCACTG
AACCCAAGTGAAGACATCGACACAAAATATACAGACGGACTTCCCAAAAGTCAGGAAGCA
GCATACAAGCGAATTTACAAGCTCTACAAGGAACTTGGGACGAAGTTCGAACAACTCACT
AGTGGTGGTGAATTTGAACAGAGGCTGAGATCACTGCACAAAGCTAAAAAAGTTGCAACC
TGAACAAAGGTAGAAGCATTGAGCAGGAATCCGACAGGAAGGACGACAAATGCGCAAAGA
AAACAAAGACAGAATGCAACAATGAAAGTAAATGCAAATGGGGTGGCGAAAATGAAACAG
ATGAAACATGCAAACCTAGAGAGGGAGAAGAACAGACAAACATAGCAGGAAGAGGAGCAG
GAGATGAAGGAAAAACAACTGTAAAATTCACCGAACATGAGTCAAAAGGCAAATGCGAAG
AAGTCAATAAAGGAAAAGACAAACCTCTCTGTGGATGGAGGAAGGGAAAAGATAATGAGG
ATGACAAGGATACAAAAAAATGCCGCTCTTCCAGTTTTCTAGCAAGCAAACAACTCGTCC
TGACAGCTGCTGCTTTTGCGGCCTTGCTTTTCTAAAACTTTCCCCCTCTTTTTTCCTTTG
CTGGAAATTTGATACATTTTAACACCTTTAAAATTCCCTGA
>tev04458
ATGGAGATATCAAGGAAGTATGTGCTTGCTTTCTTGTTGCTCGCGGCAGCTGTTACTAAT
GTCAGTGGCACAGACAAAGCGGAAAGCAGCACGATCAACAGCCGATGCTCTGAGATTATA
TACTTAGCGGATGTTTCAAAATACATAGCAAAGCATGCGGAAACAGGGAGCAACCTGATA
CACAAGCTACAAACCTATGCAACAGCATGGCAACTTCCGGCGGTCCAGACAACCGACAAA
CAGCTCAAAGCGGCTTGCATCACCCTCAGCGGTTACGCTATGATTCAACATAAAAAGAAC
GCGGCGGAGCTGAAGCAACGACAAAAAACTGCGGAAAGGGCACAGTGGCTGCTTTCAGAA
AGAATAGGCTATACAGAAGCTTTGTAGTGAAACCCAACGCTAGCAGCTGGAGGTGCAGCG
TACGCCAGCGGAGACAGTGGATACGACGCCAAATGCACTTTCACATTTAAAAAAATAGAT
GGCGACACGTGACAGTTGCGACCTGAGAAAGGCCAAAGAAACGGGTGTAGATTCAATAGT
ATCCACGTGGAACACTGCCACAAAAAACAAGCTGCTCAACATAGGGAAGACACCGCCGAG
GCCGCCACAAGTGGCTGCCCAGGGGAAAGGGGCGCAGCCAGTGTAGACACAGCTACTGGT
GGAACTCGATGCGACACCAGCGGAGTCGAAAGCACCAATGCTTTGAAAGTCACCCTCGGC
AACCTGGTAGGCTACACAGGACTAACAGCAGAACGGACAAGCATGTACACCAAAGACGAC
AAGAGCCAAGGGTGTGCTACAGTGGAGCAACCGGAAAGCAAAACAGCGTGCGATAACTGG
AAAGTAGCACACGCCACCTGCGAATTTCTAGCAACACCGACACCAACAGCGACCGACCCA
TATAATTGGAATCCGGAAACTCTATCACAGCCTAGCGGAGTTGTTAACTCTGTACGACAA
TTACTTAATTTCGACAGGAAAGTACACAAAAAAGGCGCAATACAAAGGGCGGAAGACATA
AAAACAGCACTCAAAAAATTATTAGGAATGGACGAAGATGGCTACAAGACTAGATACATG
GAGCCGCTAACAGAGAGCAACATAAAATATCAAGACGGACCAACAGCAGTCAAAAAAACT
CTCCTCAAAATAGTAGAAGACGGAGCTGCACCAAAGTTTCTTGTTTATTTGCAAGGGGAA
GCCGCAGAAAAAGAAGAAAAGATGGTGGTGTCCTCCACATCTTACTCATCTAAACCAGAA
ACCACCAAAACGCTCCTTCTAAAGAAGAGTGCAAGGAACACACAGAGCAAGACATCTGTA
AGAACGCGGAATGCAAATTTGATGGTAGCAAAACACCAAAATGCTTTCCAGACCCTGAGA
AAACAACAGGCAAGAAAGATGAGGGAGATGAAAAAACTACAAACACCACAGGAAACAATT
CTTTTGTAA
>tev04459
ATGTGTCTGGTTTTCTGGCACAGCAACAACGCGGAGGGCAACGGACCAGCGATAAAACAA
GCGGAATATTTAAAGGTCCGCAAACTAGCACAAAGCTTGAGAAAATTTTCTGGAGGAGCA
AAATTCAAATTAGGACAGCGGCAGAAAGCAGCTAAAGAGATGTCGAAGGCGATTTTAAAA
CTAAGAGTCGCAGAAGCAGCAACAGTCTACCGCAATGCATCAATCACATACGGAGCTATG
GCAAATGCTATTAGCAACGCGATGCAAACCCACCTTGACAATGACGATCAGAGCTCCGCA
GCAGCAATAGACGCGACGGCAGCGGCCGAAGCAGCAGCCAGCTGAATAGCTGAACTGGTG
GAGCTGCTAACAAAAGCAGTCAAAGGCGGCGCAAACACAAGCCGCTGCATTGCGGCAACT
TCCGGCAGCTCAAATATAGCGAACGCTGGAAGTTATACAGACGGCTTCTACAAGCCTGAG
TATACAGGTACCATGCCAGACTACAACTTCGACGACAGCACTATAACGGCGACAGGCTTT
AAGGACCTAAATGATGCGGACGCTGAGGACGGCACAGCGACGGCTAAATGCATACTAACC
AAGCGAGGCGCCATGGCAGCACCAACAGACGTCTTCCAAACCGACGGCACGCACAAACTG
GTGGTCGAAACCACAGTAATCAACACCAACAACGGCGCCCCGAGCATCAGGCTGGCCAGC
GGACAGAACAACATAGCAGCCTCGTGGGAACTAACGGGCGGCGCCGACAGCGGTCTAAAG
AAACTCTACAAAGAAGCGGTCAAGCTGCGGCAGATAACGCGAGCAGCTTTCACGGGGGTA
GCCGACGACATAATAAAAGCAACCTTTAACCCACCGGAAATAAAAAGATATATAGCAGCA
GCGCTGCGAGCAACGAACACCAAGCTAAACAACGATAAAGCAGAAACAGAAGCTGAAGCC
CTTGCAAATAGTGTGTTCACAATGGATAGTGCTAAAACGGACAAAGTATTCAATACAATA
CAAAAAATAAACACAGTCAAAGTAGAAGCAGAACAAATCAAGCCATTACAACTTGAAGCG
TTAACAGACGAAGTAGATCTGCTCAACGCACTCAGTTACCACTCCGCAACCAACAGAAAC
AAGATGTCAGCAAAAGCGCCCGCTTGCCATGAACAGGATAAACCTGAAGCAGTGTCAGCA
GATAAAAAGATCAAAGAATGCAGTGGCAAAAAAGGAGATGACTGCAAAGGTGATTGCGAT
TGGGATAAGGAAAAAGAGACTTTCACGCCAAAGAAGAAAGGAGATGGAGAAAACAAAGAT
AAAGATGGGAAAGCAGGTTCAACTTGTGCAGAAAAGAACCAAGGGGAATGCGAGAAAGAA
ATTGGCTGCAAATGGGAGGGCGAAACTTGCAAAGATTACAGTTCTCTTGTCAATAAGAAA
TTGGATCTGAGTATTGCTGCTGCTTTTGTGGCCTTGCTATTTTACAATTTTAAAACTTAC
AAGAGTTTTTGTTTGGTTTGTGAAACTTATGTTACTTTTTAA
>tev04461
ATGTTTTTTGGTGCGAAAACAAAGAGAGTAGCTAGCTTTGAACAAGATAATACTGACTGC
TATATATTTGAAAAGCATATACCTCAAGGTAGCACTTTTTGTTGCAGCGACAAATATTCC
TGTAGCAGTCCACGAAGCAAAGAAACATGGACTGCTAAAGAAGGTCTGGGACATCTTTGC
GTGCTGACCGACGAACTGAACACCAAAAACAACAGAGTACTAGAAGCCTCCGACAATATC
CTGGCCGCACAGAATGAATTCAGAGATGCAGCGGACAGGACGGCAATTTTCCTGCTAAAA
AACCCAGCACACCCAAAGGCAAAAGCGTTAGCAGCTCTACGAGCATATTACAGCCTAAAA
GCATCAAGAGCAGCAGCGGCGTACAAAGATACCGTAGTCAAAAAGCAAATTGACGCAGTA
AGGGCAGCCACCTATCTGAAAGGGCGAATTGACGAATACCTAAACCTCCTAGAAGGCGCA
CAAGGCACCACCAATGCGTGTCTTCTCGAAACTGACGCGAATTCTGCAGCGGCAGCAAGA
TCCGTTGGGAGGCTGGGGAAGCATAACTGCGACACCAAGCTAACTACTCTAGAACCTAAA
TCCGCCACAAGCAACTTTCTAGATAACAACGTCTTCAAAGGCATTGTGTTCGGCGCAGCA
GGCGACGGTACAGACACGCACACTGCAACGACTGGCAGTAACAAATGCAATCTGCTAGTC
GCCCATGGGAACAGCGGATTCATGCACGGAGGTCAGGGCCCAACGCATCCTATAGACATC
ATGGGTGGCTACCTATCTTTAGCAACCGCCGACACCGAGCTAACCGTGCGAAGCAAAGCC
GACCTCGACGCCTGAGCCGACGGCCGGGCAGTTGCATGGCAGATGGCAGCGGACAAACAA
AAAGCAGCAGCAACAAGCACAGACCACGGATTCACAAATGAGACTGGCAAATTATCGGAG
TGGCCGACACTAACAGAAGTGATCAAAAGTGTTTTGCTAACCAATAGGAAAGCAGCCAAG
TCTGCGGTCGACACAGAAGTGAAGGCAGCATTTGGCGAAAGCGGGGCGGCGGCAGACAAA
GACCTAAACAGCCTTGTAGATGCGGAAGAAATCCCCAGTGGCGTCGCAGGACGCGACAAC
TCAGCAAAGCTCGGTACGATAAAGCAAAGCGATGAACTAGCCGAACTCGTTAGCTATTAT
GAGCTTCAAGCCGCAATTAAATTCGCCAGCCTTAGCAAGGAACTTGACGAAGCAAAACAA
GGGAAAAATACTAAAGCAGAAGAAAACATCTGCAATAAAATTAAGGACGCATCAGAATGC
AACAACAAGCCTTACTGTGGTTATAACACAACAGGAACCGACAGAAATAAAATGTGCAAA
TTTAAAGAAACAAAGGCCACAACAAACGGTGTCACTGTAACCCAATATCAAGCTGGAGAA
ACGACATCAGAAAATGCAAGGGTAAACCCCAAGGTAAGTGCAAATATCCGGATTATAAGT
GGAAGGGAGCAAGTAGCAAGGATTTTGGTTTTCTTTTCAATGATAAATTTTCTCTGA
>tev04463
ATGTCACTGCCCTTTATATGGACGATAGCCGTACTAGCCACCGCAACCGGAACATTAGCG
ACCATTCATGAACACACAAAACAGGTTGCTACAGCTTGCGCCGCTGCCAGACAGTTTGGA
GAAGCTTTAACGGTCATCAAATCAAAGGCAACGGACCCAATCACAAGCCAGGAAAAGTTA
CAAAAGGACTACACAAGACTTGTCCTCGCCGCTACGGCCACACGCGGAGACCTGCGGATT
GCGGCAGCAGCACTACTTCCGTTTGCGGGGAAACTGCTAGACGAAACCGCCGCAGATGTT
CCCAGTCTAACAACCCTAGCCCTACAGGTCACAGCCAAGATTGGCCGGCACCAAGGTGTA
AAGGCTGTCCTAGCCGATATTGAATCACTGTCCGTTCCGACCATGGCAGACAGAACACTC
AGTGAAAACGACTGACCAGGAGCCGACGGAGAGCAAATAAGATATACGCCGTTTTCTCAC
GCCAAAGGCACGCTCAAACAAGAACCAACAGACCAAATAAAGACCATAAGCGCCCCAGAC
ATTTCACAAACCGGCACAACCCTGGTGTTTATCCATGCACAGGTGGAAACTCAAAAAAGC
GGCTTGTCAAACAGCGTGACGATCTGCGGAGAAACGGCCAGCAACCCAGGAGCAGACTAC
GAATCAGCAGCCCCCAACCAAAACCACCACCTACGCATGTCCGGAGGTGAGCTGTTAGAC
TCTAACAAACAAATCTACAAGAAGGGGACAACAACCGACGGAGAATACACAGCAGTAACG
CCGACGTCCACCAACATCATACCAACGCAGGACTTTGTAACCGAAAACCTGGATGGCCTA
AAAGCAATTGAAAAGGAGTTAAGCGGGATAGCAACCACCGGCAACGAGCTCGTGCAAGCG
GCGATAAAAACCGACGAACACACTCAACAAGCAATAAGGAAATTGATCCTCAAACACACA
ACTCAACAAGCCACTTCCGCGGAGGCAAACAAAATCAAAGACACGGTAAACCTCTTATAC
GGGGACGACCAGGAAGCTTTCACAGACATAGTCTGGAACAAAGTGGAGGCAGTAACAATT
CCGAAAGAGGTGATCGCTAATAGAAAAAAGACAGATGTCAAATCTACAGAAAAAATTAGC
GACCTTAGCGCAAGTGCAACTTCTTGCTTAATTCAAACTGAAAGCAGCGCAAATTCAGGA
AAGGCCAAAGACAGCACACCACAGGAAGTAAGTAAAAAAACAGAAAACAGCGAGAAAACA
GAAATAGACAAAAAACAGGAGTAAATTGCTCTAGTCATTCAACCAAGGAGACATGCGAGG
CAGTGACAGGCACTCCTCCAACAGGTAAAGCAAAAGTTTGTGGTTGGATTGAAGACAAGT
TTCAGGATTCCTCTATTCTCTTCAATAAAAATTGGCTCTTATTGCTGCTGCGTTTGTTAT
TTTGGTGTAATTTTAGGATTTTTTCAATTATTTGAGAGTTATGAAATATGTTATTTTTAC
CTAATTCGGTTAATTCGCTAAACTTTGATATGTTTGATATAATCTGACACTTTTGATGAA
ATTGTACAAAGCTGTAAAATTTTGAAAGTTTAGAAATTAGTGAACAATATGGACTTTGAA
GACACAAAACTTTGGTATGCTATTGGCATATGGGCGCAAAGTGGTAAGATGATATCGTAT
GGAAATAATTAA
>tev04483
ATGCAAAACACCTTTAAAGTTGCCAAAGCATCTGCCGGCAGCCACATAACAAGCACCACC
GTGCACGGAGCCAACACTGTCTACGGATGCTCGGCAACACAAACATTAAATACCGACGCG
GCAGCGAACTGCTCATTAGAAACAGACGACTCAGGCAGCGTAAAATACTCCGAAGTTAAC
ATAGCAGCAGCAACCGCAATAAAGACAGTAACCGAGGAGGCGCTCAAACCTCAAACTCTG
ACGACAAAAGCATACACAAAAGGAACGGAAAACTCAGCAACGTTCCCCCACACCGCGAAG
CAGGGGTATTGCGCCGAGACAGACAGCAGCGGCGCCGATCTAAGCGGGAAATCACACATC
ATAGGAGCAGAGCTAGAAGTGAGCAGCAACTACAGCTCTATACAAGCAGGGAACAAGCGG
CGAATGCCAACAAACCAAGATAACAGCGCCCTGGGGCGAACAGCAGGCCACGACGTTAGC
CGCAGCCCTCTGCGAACTGAGAAAAGCCCCGCTCGAAATACCTACACCGCTCCACAAGCA
GACGCTAGCAAACCTGGAAACCAATGTAGACATAGCAGAGGCTCTAAATCAGGCACAAGT
ACCAGGGTCAGCACTAGCAGATGACACCAAAGAGAGAAAGCAGCTTGTAAATAAGTATTT
TGGAAACAATGACATCGACTTCAAAGCAAAGATTGAGCAAGCAATCCAGACAACGGAGAT
TGATGTGACAATTGGCAAAACAAAAATTAAAAAGTCACCCTTAGCCCTTGCTGGAACAGT
TGAAGGTATTCAAGTCTTATCGTATTACTTTGGAAAGGATTTGGCTGCTAAAAAAGCGGT
AGATATGGCTGCACCTGTTCCTACAGTGGCCAAAGAAACCAGCGACAAATGCAAAGCGAT
AACCGACAAAGAGAAATGCAAAGCAGAAGATGGGTGCGAACTGAAAGGTGAAAATTGCGT
GGCGGCAGAGAAGAACAAAGGGGAAGAAAACAAAGAGGAGAAATGTACTGGTAAGGGCGA
AAAAACATGCGGCACCACTCAGGGCTGCAAATGGGAAGACAACATATGCAAAGATTCCTC
TATTCAAATAAGTATTTTGGAAACAATGACATCGACTTCAAAGCAAAGATTGAGCAAGCA
ATCCAGACAACGGAGATTGATGTGACAATTGGCAAAACAAAAATTAAAAAGTCACCCTTA
GCCCTTGCTGGAACAGTTGAAGGTATTCAAGTCTTATCGTATTACTTTGGAAAGGATTTG
GCTGCTAAAAAAGCGGTAGATATGGCTGCACCTGTTCCTACAATGAACAAAGAAGCCAGC
GACAAATGCAAAGCGATAACCGACAAAGAGAAATGCAAAACAGAAGATGGGTGCGAATTG
AAAGGTGAAAATTGCGTGGTAGCAGAGAAGAACAAAGGGAAAGAAAAGAAAGAGGAGAAA
TGTACTGGAAAATTGGAACAAGAATGCACAAAGGCTCCGGATTGCAAATGGGAGGGTGAA
ACTTGCAAAGATTCCTCTATTCTACCAAACAAACACTTCGCCCTCAGCGTGGTTTCTGCT
GCATTTGCGGCCTTGCTTTTTTAA
>tev04487
ATGGCAGGTGCGCTGACCTTACTTCTTCTCACGACAATGCGCAAGATAGTAAGCGGAACC
ACCCCCGGGTATGACGCAGCCGGAAGCAAAGCAACCAAGTCCTGCGATAAAATTCGGTAC
TTGCTGGGAGTAGCTGGAAAACTCCGCCAAGAAGCAGACCAAAAAGCCAAGATAGCAGAA
CAAATGCAAACTGTAGCGACAGCGTTAAAACTTGCAGCCAACATGGATCAGCATCCTCTC
AGACGGGCGGCTTTCACAGCACTAGCGATCACTCAAGCGAAAGCAGCTGCAGCGGCAGCA
GTGGAGGCTGAAACCGCCAACAACAAGCTGCTCGCAGCAAAACAGATGGTAACAGCGAGG
GCACACCGCACAATCATAATGCGAAAACTTAGAATAACAAGCCTAAGCCCAGGCACAGGC
ACAAACGCCATCAACACGGAAGGCACAACCGCAGGCCACCCAGCAGAGACGACGGTTACA
ACGACGAACCAGGCGGCGCTAACATTTCTACACGACTTGGACAACTGCAGTATAGATGAC
TTAAACAAAGACGGAACCATAGTGTATCAAGACATCAACACCCGTGCTATCTACAAGGTT
AAACTAGTAGACGACACTGCGATGGAACAGGCGTCTATCACGCTAAAAGCCGAAAGGAAA
ACTAACCCAACGAGCGGCGCGGCGGCGATAACAGGCAAGCTCGGATACGTCAGCAGCGAC
GGCAGCGGCGGCACCGACAATTACCTCGGCGCCCTATGATCGGCGCCAAAGTACAACGAC
GAGCTGACCGAAACCGATATCAGCAGCGACGCCTCCAAGCTAGGAGAATGCAGGAAGCCA
GCGAAAACCCAGTGGTACCTGCTGACAAAAACAGCAGTGGCGGACGTGCTTTTCCAAGCA
CTAAAAACCAAGAAACTGGAAGCAACAAGCGTTCTGTCCACAGCATGGTCGACACTAACC
GGCGACCCGAGCATGGCTTTACTAATAGGACTCCTAACGGGGGAATCACCAGACCAAAGA
AAAACAGACACAGAAGCAGTAACCAAATTATTAAAAGCGGCGTTCGGAGAATCAGAAAAA
GAGTACGACACCAATTTTGTGAAATTCGTAACGGAGAAGGAGCATTCTTTCCAAATAGGA
GATGACAAAATAACGGGTAAACTAACAGACCTCGCAAGTGGAGATAAAGAAGAAAAACTT
ATGGCGTACCTGATGGGGAAAACAAACCAGCAATGCCAAATAAGACAAGAAACAAAGCCA
GAAGAAGGCGATAAAAGAGGTGCAGCAGACAAAACGGAAGAAAAGAAAGAAGGGGATAAT
AAAACCCCAGCAACAAATTGCTCTAGCCATGGAACACAGGATGCTTCCATGAAAGGTCAG
AATTGCAAATGGAAAAACGGAGCTTTCAAGGAGTAAAGTATTCTTGTAAACAAGAAACTT
GCTATAATGGATGCTTGTTTTGTGAGTTTAGAAGTATTTAAAGGATTTTAG
>tev04515
TATGCAAGAGAGAAAATATAACAGAAAACGTGAAAATCCCCTAAACTCAACTGGACTCCA
AGTATTAGTCGAAAAAAAAGTAAAATGATGGAGTGCGTTCAGGTCGAGCAGCCTGACGCC
AGCCGACACAAAGGGCGGACCGCAGTGTTTCTGTTTTTTCTGGCGACCTTTACAGGAAGC
GATGCCTCACCGATAACAACCAACGACGAGTTAGCGGATGCTGTTAAATCGGTATGCCAC
GAACAGCTTTACCTAGAGGAGCTGGTCAAGTTGCTCAAACAAGGGAATGACGAAAGGACC
ACGAACCTCCAGAAGATAAAAACGGACGCACAGCAATATAAAATAGCAGCTGTGATTGCA
GACAGCATGGAAAAGTGCTTTCTCTATATTGTGCGCTGCCACAAGTTCCGCAGACTGCAC
AAAGAAAACAAATTTCGAGTAAGTCAAGCCAACACCGATGTTACAGCGACAACGCTAGCG
ATATTAGAGCAAATCGGTGTTCTAAAGGTGACAAAAGTCTTTGCAAAAACGAAAATAAAA
CTCCACACAAGCAGCGTACACGGAAACGACGGAAATGCCAACAAGATCCGAATACAACTT
GGGACGGCAGAAGGCACCACAGAGTTGTGCGACAAAGTAAGTAAGGTTACAGAGATAAGC
AGCCAACACACGGCGATCAAAGTGCGCAGTGTAAAAGAAGTCAGGTTAACACACCGAAAG
CAGGTAATCAAAAATATCATCAAGCAACGTATAACGCTAGGTATTCTAACCTCCTGCAAC
AGCGTAGCCGGCTATACCTAAACCTTCGCAACAGCCATAAACGCCTGAGATGGAACAATT
AGTTTAGCCTTAACAGGTGTAAAACCGCCGACAAAACCACAATATACAGGCACGTCCATA
GCCCTATTTCATCACCACGACCCAGACAAAGACCGCCAGCAGCAAACCTTAACCACGTCA
AGCGACATCGACGACAAAAACCTGCAGCATCACCTGTGCAAAGCCCTGAAAGCAAAGTCA
GTCACGGTTAACACATCTACAGGTCTAAGCAGAGAGTCACTGAAAGACGATGAAAAACTG
CGGGCGGATGTTCGAAACTGCGTTCCAGCACTAAATGGCGTCAAAGATACCAATAATGCC
GAGTACAACAAGGTGGCTGTCGACTTCATCAAATCTGGCTACGGCGCCGACACAAACAAA
TTCGTATAGAGTATTCAAACACCACTCAGAACAATGAGGGCAGATGTCCGCACCGCCAGC
CAAACAGAAAGGAAAAAATCAACAAAATAGCAACAAAAAAACAAAAGTGGCGCTAAGTGA
TTCCGAGGGAGTAAGAAACACAAAGTAAAAGTGAACATGCAGCAACAGCGGATCAAAAAA
ATCAGAATAAAAATGCAAGGATAAACCACAAAGTAAGTTCAAAAACGAAGATAGATGTGA
ACTTAAGGGAGTAAAGTGCACAGCTAAAGTGACCACAACAGCAACGACAAACACAAACAC
TACAGAAAACAATTAAATTATGATTAATGCACCTCTTTTTCTTCATTTTTCTCCTATAAC
TAAGATATAAAGGATTATTGCTCACTTTTAAGAAATTTCTAA
>tev04517
ATGACCAAACCTAATCAGTATACCAAGGCGACTCTCGTACTAATACAAATTTTAATAGGT
GCTGCACAAAGCCATGGACAGGGCGATATAGCCACGACCTACGAAGCAGCGGCGAAGATA
CCCTGCCACGAGATAGTTTTCCTAGAGAAAGTGATTGCAAACGCAAAAACAGCAGCCACA
AAGACAACCGACCAAGTACAACAGAGGGCATCGGAAGCAGCGTTACTAGGAACGGCGAGC
TGCAGCGCCACCGACCATGCAGACCGCCTGAGATACCAAGCGTTGGCTGCACCAACAAAC
TCGAAACTGGCAGCAGCAATAGGAGAAGCCTCAAAAGCCGCAACGATTTTGGCAGCGACG
GCAATACTCGATGCACGAGTGGCGCAAACAAGGTTAGTAGTCCACCGAGGAGTAGGCAAA
ACCGCCGTAGCTCTAGCAGCGGCAGCGGCAGCGAAAACGGCACAAGTCGGCACGTCAAGC
TCACCCAAATACTGCGGATTCAAGTTCACAACCACACCGGCTGCACACACAACGTGCGCG
GAAGTGACCGCCGACGAACCCAAACTGCAAGCCGCAGCTAACAATCTGAAGGGACTAAAG
GGGATCATGCTGCTCAAGGAGAAGACAACCGACGAAATACACATCAAGGGGACAACAGTA
AAAGCCGGAAACTTCAACACCGATGATGCAAACTTCAAAGGCGGCATCTGCGCCGAAAAC
AGACACAACCTGGAGGCCGCCACAAGCGACGCGCTAGGCGTAGTCGACGTTGAACTGGAA
CCAGCAGACACAGCTCTGGAAAAACATACACTTGGGGACACAGATCAACCAAACCAAAAG
TGTGTTGACAATACGGGGGAAGCTTACGGCACGGACAAACTAGCCCTCACACGCAAGACA
GTCGGCCGAGCTATTTGTGACATCCGCGACAATGAAGTAGCTACAATTGACAGCTACTTA
GACAAGGACATAGCCGACCTCATCACTGATCCTGAAGCTCAGAAAGTAGCAGAACTGCTG
CTAACTGGCAATGTCAAAAAAGACGGAAGTGAAGACCATAAGAAAAACGCAGTTAAACAG
TTATTTGGAACTGACAAAGGAAGTTTACGAGAAAGGTTAATAAACCCCTTAAAAGAAAAA
CACATAAACTACAAAGTAAACGACGAAATTTCCAAGAAAACCGTAACCGCAGCGGCAAGC
GATGCAGATGGACACGCAGCCCTCGCGGCCTGTTATGGGCAACGTCACCGCGACTCGCTT
AAGAAACAAGCCGCACCAACAACAACCGTATCAGTAGAAAAATGCAAGGCAGACACAGAC
GAAAGTAAATGGACAGAAGACACAGATTGCGAACACAAAGATGGAAAATGCAAACTTAAA
GAGGGAATAAAAGCAGAAAATGATGGGAAGACAAACACCACAGGCAGCAATTCATTTGTC
ATTCATAAAGCTCCTCTTTTGATTGTATGTTTGCTTCTACCATAA
>tev04525
ATGGCGTACAGCAGAGCATTAGCGTCAACAGCCATTTTGTTAGCCATAACTTGGCACACA
CAGGCCGACTACGAAGCATTGAAAGAAAAAGTCTTGCATCCCCATTTTGAACTAGTACAG
GCGCTGAGGGCGGTGCCAACCAAGGCAGCAGCGGACATCAAAACCAAAGTGTCGAATATA
AAAACGGCTTGGCAACACAAAGCGACGCTCCAAGTGGCAGCAGCACTAACAACCAACGAC
GAGGATCGAATACGTGCAGCAGCGCTAGTACAAACAGCGGAAGCATACATCGCTGCACAG
CTAACAAGTTTAAACGAACAGACGGACGACAGTCTACAGGCAACAGCGGCAGCCGGTGAG
GGCGCAGGCACGATAACAGGTTCCACTAAGCTGTTACTAACAACTTCGACCAACACAAAT
TATTGCCTAGGAGACGCAAACACCGGCAACAGCGAAGCCGACGTCGACTCCAAAGGTTGC
TCGGACCCAGATTACACAAAGCCAACACCTGCACACAAGCTGACGGAACAGGACATAGGG
CCGACGGGTTTCCAAAAACTCGGGGCCGTAACAACTGGACAAGGGAAAGGCGCGTCAAGC
ATGTGCGGCTTTTTCAAACACCAGGCAACCACGCACAGCAGCGCCTGCCTCGACATAACC
ACCGCCAAGCCAGGTAAGTTCCTTTATGGGCTGATCAAAGCACACAACGACAACGACGTC
GGAAGAGAAGACCAATCGGCCATAAACCCCGCAGGAAAAGGCACAACTGACGTCTGGCAG
CGGATTCACAGCCAGACGCTGAGAATCCTCAGACTGCAAACTCCGACCCTGTCAAAGGAC
AGACTGCAGGCGCTAGAAGAATTGACAAAGCAGCCAGCGGCGGCAACAGAAATCAAACGA
CAAATAGCAATACAACAGAACAAGAAATCAGTTTCAGATATCACAGCAAGCGACGCCAAC
CTCCGCAAACTATACTTTGACGACAACAACGACAAACTGCCGGCTTTTCTAGAGCACATA
AATAACCTCAAAGCGCCTATAGGTGTTGACCAAAGCAATCCTGCCGCGACGCTCAAAGCA
ATAGATACAGCTGCAGCCGCCAATCAAGTCCTAGAATTCAGCATTTACCAACTAAAACAA
AAGCTAAAACAGGCTACAGCAATCGTCAAGAAACAGGCAACAAGCATAAAGGAAAGCGAA
ATGGACGAAACATGCGAAAAAAAGGCAAAGAAGATAACTGCAAAGATGGGTGCAAAGAAA
TTACTGAAAGCAACCAAAATAAAAAATGCGTAGTAGACAAGGCTTGCAAGCTAAAACAGG
TAGAGAGAACAAACGGTGATGAAAAAACTAACTGCTTTAGACATGCTACCCTGCAAGCTT
ACGAGTCAGTGAACAAGCCGGGGCAGAAAGCTACTTGTGGATGGACAAGTGGAAAAGATA
AAGAACCTGAAAAAGAAAAAGAAATATTCTGTGATTCCATTTTTCTCGACAATCAGAATT
TTGCTTTGAGTATGGCCGCTGCTTTTGTAAGTTTAG
>tev04558
ATGACGAACCAAAAGCAACTAACCTTAGACTACACCGCACTAACGATGGCAGCAACTTGC
TCAAGCAGTAGAGCGAGGGCCACGACGTACATGTTGCTAGCAGCCGCCGCAGGCCGGGCA
CTACACCAACAACAGCAAGCAATCGACCAAGGCGCAGGAAAAATCAACGAGCTGCTTTCC
ATGATTAAGGCGAGACGCGCCCAAACAAAAGCTCTAATCCATCGGGAAGTGGATACGCTA
AAATACGGCGACGGCAGCAACAGTAAGCAGACCCAGACTGGCCTTTCTTCAGGTAGCGAT
TTTACCTGTGATGTTAAGACAACACCGGTACAGCCGAGGCCAGACACGTGTGCAAGCCAA
GTAAGGGGAACCAAACATATGGATGAAACGGCGATAGCAAAATTACCAAAGCTGAAAAAC
GTCAAGCTCACGCCCGACAGCAGATTTGCAGGCGACGTATACACCATAAAAGTGGCGACG
ACAGGCGACGTCGACGGCGAAGGCGCTGGCTTAACAAAATACAAGCAAGGTGCCTGTGTA
AACTCCGGAAACAGTGGTAACAACATAGGAAGGAAGTGGATACGCTAAAATACGGCGACG
GCAGCAACAGTAAGCAGACCCAGACTGGCCTTTCTTCAGGTAGCGATTTTACCTGTGATG
TTAAGACAACACCGGTACAGCCGAGGCCAGACACGTGTGCAAGCCAAGTAAGGGGAACCA
AACATATGGATGAAACGGCGATAGCAAAATTACCAAAGCTGAAAAACGTCAAGCTCACGC
CCGACAGCAGATTTGCAGGCGACGTATACCATAAAAGTGGCGACGACAGGCGACGTCGAC
GGCGAAGGCGCTGGCTTAACAAAATACAAGCAAGGTGCCTGTGTAAACTCCGGAAACAGT
GGTAACAACATAGGCAGCATAACGGTCGGCCTCGGAATAACAGCTATAACACGTGACACA
ACGAAAGACGCACTCACCAAGAGCTCAATCTACGAGGCAGGCAGTGCAACCACTTGCGTT
GGTGACAGCGCCGACGCCACGTCCCACATCGTAACCGCAAAGCAGGTAGCAGCGGCGATA
TGTAAGCTGCGCAATGCCAACATACAAATCATTCCGCGGCCAATGGACCAAACAAAAGAC
ACACTTGCAGGGACACAAGCACTAAAGAAAGTGGCCCAACTACTTAACAGTCAAGGAATA
AGCAGTGCCGAAGAGGATAGCAAACAAACCTCAGCTGTCAAGGCTTTTCTGCCCAGCGGA
GAAGCAACCTTAGCTTCAGATCTAAAACCGTTGGAAAACGAGCACATCAGTTACAAAGCA
GACGACGGTATAGTAAAGATAAACTTAAAGGAGTCCAGCGGCGCAGACCACTTTGCAACA
ACGCTTGCTTTTTGTTTCGCAAAAGAACAAGCCGCCAAAGCAGCGGAAGGAGCACAAAAG
ACAAAAACAGATACTAGAACAACAGAAAAATGCAAAGAAGACACCGAAGAAAACAAATGC
AAAGAGGATAAAGATTGCGAATACAAAGATGGAAAATGCAAACTCAAAGAGGGAGTGAAA
GCTGAGGGGACAGGAACAGCAGGAGCTCAAAACACCACAAGGAGCAATTCTATTGTAATT
CATAAGGCCCCTCTTCTGCTTGTAAATTTGCTTCTAGGATGAATTAATATTTTTTCTTGA

>tev04597
ATGCTCGAAAAGCGGCCAAAGAAAAAAGGACACCTTACCACCAACCACACTCTTCAGATG
ACAGACGATGCCTCTTTCAGACACTTTTGTTTACAGACTCTACCCGTAAGCGGCCACGCC
ATGTGCTGGCAACGCGAAGCGCGCATATCCACTAGGACTCAGGCTGCTGCGCCGCCAGGG
TCGAACAGCAAGAACATGTTTGGAATAGGTGCAATTCTAGGGATATCACTTGTAGTTCTA
AAAGCAGCAGACGCAGCTGTAGCAAACTCAGGCGACGAGACGCAAGACAAAATCAGGACA
ACGTGTCAAGAGGCGGCGTTTGCCGAGGCGGTCGCGGCAATGTACGAACAAATAGCGGCA
AACCAACGAGCAGCGGTGCAGGAACTCCGCAAGCAGGCGGCAATCTGGCACTTAGCAGCC
GCAGCAGAGACAAACCAGTTAACAGCAGATTTGCTGTCGGCGCTAGCGACATACGTGCAA
GCAAAAAGCGAAGACGCAGCGGCAGCAATAGAATTTTCAACACGCGACTTGACGGCAGCT
GCAAAAGCCTACCATGCCAGGGCCCATTTTTTATATGGCGCCCAGGAGCAGGCCGCTGTG
ACGTGGAAGACGGAAACCAACGGTTACAAAAAAGTAACCGGCACAACTTTCAAAGCGAGA
ACAGGGGCACCAAAACCCGGAACGTAGAAATGCGACGATAACAGCAGGAAGATCGGTTCA
AGCATACCAACTACAACGGCATTCGGCACAAACAAGCTGAAAAAAATCGCGTACTCAACC
CCAGAACAGATTGCAAAATTAACGCCGCGCACGGTGCTTACTATAACAGCCGGCGCAACG
TGCAGCACGGACGACACAAACAGCTGGGGCGCCACCGTCGGAGGTTTCAGCGGCATAACA
GCCACCCCCACCTACAGCCACGAGGCAGAAGCAGCAACGGGGCCGACAGCGGCAGACCTC
TACACCGGGGACGCAACAGCCAAGAAATGCGCCCAGCAAACGCTTAACGACGACGAAGCG
AAAGACAGACGCAAGCAGCTGCTGTACCTAACATGCAAAGCTGAACAGGCCGCCCAAACA
AAGTATCCAAAACTTGGCGACATAACACCCGACAGCCTTTCGGAAGACGAAGCGGTAATC
ACGGCTGTGAGAAACAGCCACCCAAATTTCATGCAGATAGCCGACACTGCCAAAGCTGCA
GATATAAAAGAACTCAAGGAATACGTCAAAAAAGCGTACGGCAAGGATGCAGACAAATTC
AAAACTGAGTTTATTGACAACATAAACAAGAAATCAATCAGTTATCCCGGCCCCAAAGCA
ACTGAAAAAACAACGATAGGCGACCTAGCATTCAAGGCAGAAGCTGCGGCTGCCATTGCT
TATTTTCAGCGGAAAAAATTCCTGGCAGCTGCGGCATCACTTCCGGCAACAAAACGAGAG
GAAAGCGAAGCTAAAGACAAGTGCAAGCCAGACACAGAAGAAAATGAATGCAAAAAGAAC
AAAGATTGCGAACACAAAGACGGAAAGTGCAAGGCTAAAGAGGGAGTGAAAGTGGAGAAT
GATGGCAAAACCACAAACACC
>tev04663
ATGTCGAATCACGGCCGCCTGGCGCTCTTACTCGCAGCAATATCAACCTTAGCACCCAGC
ACGTCCGACGCAACGATAGCCAACGCCATTAAACCAGACTACTGGAAAGCTCTTTGCAAG
CTTGGCAGGGACGGCGCTAAAATAGCCAACATCGGACTCAAAAGCATACAACAGCCAGCA
CTAGCAGCTCAAACAGACTTGCAAGCAATGCTGAGGGCACAGATCTTCGCTGAAGCAAAC
GACACTGCAACAGGCACGCAGCAAGGCCGCACAACACTGGTATTTTTGGCGGCAGAACTA
GCAAAAAATCTAGCTTACTACACAGGCCCGGAGGTAGCCGAAGACGTAACGGAGGCACGT
GACGGCGGAAGGTTAGAAGGAGCAATCAACGAATTCATAGTGACGCACGCCGACGGCGCT
TACGCCAGCAACGGATGCCTTTCGCAAACGGGCGGAAACACCAACGTGATAGCAGGCTTC
GCAGCAGCCAAAGGGGCGGAAGCAGCATGCGAGGTACAGTGGACAAGGGCAACGGCGGCC
GAAACGGAGACCGATATACTCGACACAAGCAGCCTAAAAGCACCGTTTAGCGGCGCTGTG
GACCACGCTACGTTTGCAGCCGGCGGCACGACCAACTGCGACATTAACAGCGCACATGCA
ACATTCAAGCTAAACAACGGCGCGGCAGGCGGATCAGTGGCCGCACACCCACCAAAATTC
GCGGCAGGAGTAATAGACCTCGACACAACCAACGGCCTCCACTTAACAGATTTGAAAGCA
GCGGTCAGCGGCGGCAGCAAACCATACCTCAAGGCCGCAATCGCAGCCAAAGCTGCGGGA
GTGCGGACGATAACCGCGGCGTCGGCTAGCACTCCGATAGAAGCCCTTAACAGCGAGAAC
TTCAAACAAGCGGCGCGGCTTGCAATACTGAAAAGAAAACCGAGGGACACAGCAGAAGAC
CAAACGCTGAGGCAGGCGATCCAAGCGGCGTACGGGGGTGAAGCCAACAGTAACAAACCA
ATGACGAGCGACATCAGCGCGATGAACATCGAGGGAATCCTCCCAGACAAACCTGGCATA
AAAACCCTAGGCCAAGTATCTGACGTAACCGACCTACTACATTTGTTCTTTTACTATTCA
GACTTGAACAAGCAGAAACTAGAGAATGCCGCGAAAAAACTTCAAGAAGCAGAAGCCAAG
ACGACCTCAAAATCAGCAGAAGAAAAGGAGAAAGAATGCAATACCAACGGACAGGACAAA
CAAGATGAGTGTGAAAAACTAGCTAAAGATGGGTGCGTTTTTAACCCTAAGAAAGTCGAG
GGAAAAAAGTGCACATTGAGTGAGGAAGGCAAACAAGCAGTAGAAAAAGCAGCAAAACAA
GTAGATGGAGGAGAGAAAGATAGCAAAACCGGAACCACAAACACCACAGCAAGCGATTCT
TTTGTCATTAACAAGGCCCCTCTTTGGCTTGCGGTTTTGCTTTTTTAA
>tev04671
ATGGTACTTACAGTGGCACATCTTGTAGGTATCCACATAGCAATCAGCATCGGAGCGGAC
GCGAAGGCGAATGATGCGTGCAAAACACCGTGCAACTGCAACACAAGAATAAACAAATTA
ATAAATTATCATACAGGAGAAATCGACTCAGCCCGCCAAGCTCTAGCAGACAACCAACTG
GACTTCATGAAATTAACTCTTTCGGCAGTGACAAGCGACGGAGCGACCAAAGCAAAGCTC
TTACCAGTCTTAGCAGCGGCCGGCGAAACCGTACATAACTGTCAACAGGCGTTAGACGCA
GCAGACAAAACGGCAGCCCAAAACATACAGGCCCTAACAGCACTAGCGAAGACATTCACA
ATCTATAACGTGTTAACAAAAAGTAAGCCGGCACTGACACTAACCTTCAGCGCAGGACCT
CTGCTACCAAATACAGGCATTGCAGGGACGACAACGCAAAGCAATACTACCACAATGTGC
ACTGAAGAAACCAACGACGAACAACAAATAAAAGTGGACGCGTCAACCATAGCTGATGAA
CCAGATATACCAGACCTAGAAGTGAACGGCCAGACAACTCTAACGTGCAAGCACCAGGCA
GCCACCCCAGGCAACTGCCAAGACACCAACTCCATAACAAGCACAGGTACCATTAAAGCA
GTAACGGCTTACACAACGAACGCCGTGGCCGAGTCAAAGACAGCCTGGAATGCAAACAGC
CATACGGCAGGAGCGACGTTAACCAGTAAACTGAAATTAACAGGCGACAACGTTACGACA
GCAAAAGCAGCGCTAGTCGCTATAAAAACCACGAAGGTGAGGGAATATTGCTCAAAGCGG
CTACGGGACTGGCAAACGGTAGCCAACAACGACAAGTTCCAACGAACAGCAATTCAGACC
CTGCTGAAAAAATTTGACAACGAAAAGACAAGCACAGAGCCGCAAACTCAGCTGGAACAA
GCGTTAAACCTGGCTTACGGCGCAAACGGCAATAAATATGCAGAAAATGTATGGAACAAA
GTCGATGGAGTTGAAGCACAAGTTAATCAAGGCGGCAAGAGAAACGGCGAAAAACTCTCA
ACCATAACAAGCCTCGCAAAACTAAGTGAAGGACTGGCATACAAGCTCACAAAAGACCTC
GAAGAAGATGCCAAACCAAAGGAAACCCCCAAAGAAACCACCATAACAGACAAAGATTGC
GGTGACAAAAATGGATATGATTGCAAAGTGGATTTCGAACTGATTGGGGAAATTTGCGAA
CCCATAAAGAAAGGAGAGAGAGAAAACAAAGAGAAAGATGAGGAAAAGCCATCAGATAGA
TGTACAAGACACGGCACTGACAAAACTAAATGTGAAGCTGAAAACACGCAGGAAAATCCC
CTGTTTGTGGTTTCAAAAGGGGCAAAGATAAAGAGGATGAAAAAGAGAAAGATAAAGAAA
TGTGCCGTGATTCCAGCTTTTTTCTCAGTACAAAATTGGCTAGAAGTGTATGGCTGCTGC
TTTTGTGAGTTTTCTATTTTAACGATTTTGTTCAATTTTATAAAATATTTAATTTTGATA
GAATCTACTAGATTTTAA
>tev04720
ATGACTAATTTCTACGCCATAGAGGCCATAGCTTTGTTGGCGACAGTGTATAGAGCCCAA
GCTGCCAGCCCAGGCTTCGATGAAGCAGAGGACAAAGCAAACGACCTCTGTGGCGAAGCA
AGGTACAACCTGGGTTTAAGCCAGATCTTCGATAGTAAAGCGTCTCAAATAAAAACCGAC
CTCGAAAAAGCAATGCAGTACCGGCAGGAAATGGACATCGCAGCCGCGGCAACAACAAAC
CCTGGAATATTACTAGCTTTAACCGCATTGGCAACGCTACAATGGCGGCTGCTAGCACAA
AGCAGTAAAGCAGCACTAACAGCCTCAACCAAAAAGCGTCATGCAGCAGCTATGCTCCGG
CTAAGATTGTCACGACTAGTCGAACTAAGAAACCTAAAGATCCAAACTCTGACGCCCAGC
AACGCGCATGCAATCGTAGACAACAGCGGCTGGCCGATCGCAGGCGTTTACAACAAAAGA
GTTGACTTTACCGCAAAGGGGATAGACAGCGCAAATTGTTCGCTAGAGGACCTTGAAGAC
GACAACGGGCCGAAGAAGTCAGAAATCAAGCACACGACCATCACCAAAATTAAACTAGTT
ACCGAAGGCAGCTTCAAGCAAGAGACGATCACAGTAACTGCAGCCGCAAAAGGTGCACCG
GCAACTGGCACAGCCAACACACTGACGACAAAACCAGGGTTCGCAACAGATTCAGCCTCG
ATCTGCAACACAGCTTGTCTAGGGGCCAAAGCGGAGGTCGCCACGCTAACTCTCTCCACA
AAGCCAGTGGTAACTGCTCACATCGGCCACAACACGGGATACCTGCAAGGAACACAAAAC
AGCCAAAAGCTGGCACTAACTTTCTACGGAGGCAACCCTAGACGCCGTATGCCAAGCAAG
CACAACCAGCTTCGACACCAGCAAGCTGTTGCTAAAGCTATCATATGACAGCCTCAAAAA
CAACCAACAACTGGGGAAATAATTCTCTTGCTGCGGGGCACCAACGATAAAAACGGCGAC
GCCGCTGAGGCAAAGGCTGCATACATAGTCCCAGCAGTGATAGGAAGTGACCCGAGTAGC
TTTGATACCAACATCATCAAATTTGTCACACAGATAGAGCACACTTTCACCGTGCGTGGT
AATGAAATAAAGGGTACATTGCTTAAGTTGGCAGTGGGCACAAGCAGTGCCAACATATTG
ACACGTTTAAAAGGTGAAGCAGCGAAGGATGCAAAAATAACTAGCGCGCAAGCACCAGTA
ACCGCTAAAGAACTCAGTGACAAATGCACAGCAATAACAGACAAAGCTAAATGCAAATCA
GAAGATGGATGCAAATATAATGAAAAAGATAGCAAATGCGAAGGAAACACTGAAAAAGAT
ACAAAACTAACAACAAACACAAGCACCACAGGAAGCAATTCTTTTGTGATTCACAAGCTA
CCTCTTTTGTTTGCATTTTTGATTCTATAA
>tev04725
GATGACAGCAAAGTTTTTGTTTCGTATTTTTCTGGCGTTGGCGCTTTGCCCAACAAATCA
ACCGGTACGTGCGAGGAATTCCAAATATGCAGCGCTGGCGACCCCATTCAAACCGCTCTG
CACACTAACGGGAAAACTGAAGAAAACGCACGAATATCCCAATGCTAAGCCAACAGCGGC
AAATAACGAAATAGCAGCCCTGACGAAAACAAAGCAACAACTCAACGTATTTGCACTGAT
AAAAGCTCAAGATACGGCAGGCAAACTGGTGCAGCAGCTGCGACTACAGCAGGCTCTTTA
ATAAAAACAAAAACAAGCAACTTGCTGGAGCTAGCGGTAAAGGGGCTAACTGCAACGGTC
AGAGCAAACCTCGCGGCAGGGCACACAACCGAATTTTTTTCACTCCTAGAACAAGCCAAT
GGAGAAAACCCCAACATCAGCGGCTGTCTACTTTCGGCGGAGAGCGGATCAAACGCCGCG
ACTTGGAAAGGACTAGCCACAGATTTGCCTGGCTGCGACGACACTCCAATAACCGAACTC
ACTGTGGGCAGCAATACAGGGACGCAACCAGCAGAATTCGATAAGGTAACAGCCAATAGC
AATATCGCAGACCCCGGCCACTACACTCAGGCACACTGCAAATTTTTCAGCACTCCAAGC
ACAACGGCAGACAATCTTGGCGGCATCGCCTACACGGGCAACAAGATAAACTATGCAGCG
GGTGCAATTTCACTAGACAGCTCAACGAATCTAAAAATAAACGGCTTCGAAGGTGCTGCG
CTACAAACAGTCCAACCGCGCTACAACGAAGCAAAGCAAGCCATAGAGGCGCTTGAAACT
CCATCTTTCAGCGATGCAACAAGGGCAGACGAAACTATCTATAATGCATTAATAGAAGAT
GAGACGTTCCTGGCAGAAGCATTGCAGATTATAGCTAACATCAGTAAAAAAGGCAGAACG
ATAAAAACCGAGGAGGCGAGCTTAAACAAGATAAAGGGCGTCATGGGCACAAAGGCATCA
AAATTCACGAGCCGGCACTTAAACAATATGCGCCAAACACCAGTACCAAAACAAACAGAC
TGGGACATCGAACTGACAAACAACAAACTTCTAAATCTAGATAATTCTTACCAATATAGC
AAGTTTCTTCACTACTACAACAGTCGGCCGCAACCCAAAGTAGGCGAAACCATGAGTCCA
ACCGAAAGTGTACCCTCAAAGAATGAGGCCGCAAACCAAAAGATGTGCGAAAAGTTTCAC
GACAAGCCAAAGGAATGCCCCGATAAGACTTGCACTTATGATACAAATGCAAACAAATGC
AATCCAATAAAACCAGTGGAGGGAGCCGCAACACCAGGAGCAGGAGAGACAAAAACGACA
GATAAGTGTACAGCCGCAACAACTCATGAGGACTTCGCAAAAGTGACGGGCACCAAACCT
GAAGGTAAAGCAGCCGTTTACGGTTGGATTGATAAAAAGTGCAAAGATTGCAGTTTTCTA
GTAAATAAGAAACTTTCTCTAATGCTGTTGTTTTTATGATTTTTGTACCGTTATATCATT
CTAAGGTTATTTTGTTCAACTTCATATAATTTATGA
>tev04730
AATGACCCTGGCGCTCGCACTAGCCCTAAAGCTGCTGGCAGTGCCTGTATCGCCAAGTGG
CCCAGCCGTTGACGAAGAGCCCCTGAAGAAGGTTTGCAAAGTAGCCAAAACTTTAGCGGA
TATCGAAGGTGTCGCTTTATCCAAGATAAACAACCTAATATAAACCAGGTATCGGCAGCA
AATGAAGCAGCAGCCAAAGTAAACCTGGCTGCGGCAAGCACGAGCGACGCCAACTCATCA
ACGCTTTATGTGGCAGCGGCCGGACAATCTGCAAGGTGTTAAAACGATGCAGTCAACGCT
CTTACAACTCTAGCCCCAATAGCGTTAAATGCGGCGACAAACGGCGCCAAAACCGGTGGG
CACATTTCAGAGGTAATCGACATTCTCCGACAGGCTTCGAAAGGCCGCTCAGACAGCAAG
TGCATCGTTCAAAAAGGGGTCAGCACAGCCACGGTAGCCTCCGCTGTAACAGCGTACGGC
TGTCATGCAAATATCATAGAAAAGCATGAAGAAAAAGAAGCAGTCGATGCGGCCGTCCTG
AATGCAACAGGCTTCAAAACGTTAACGCCAGCAATCGGTCTGCATAGCGATAGAAGCACA
ACCTTCTGCATTTTTCTAGCGGCTGCCAACGACAATGCAGGCAAACTCTGGCACTCGGCT
AGCGGCAAAGACACAGATGTCAACAGAGCACAAGGTTTCATAACAATAACGCCGCACGAA
ACGGCCACCAGTGCAACGGCAAAAATTCCTAGTCTAGCAGCACTAGGCGATTCTTGGTCG
GCGACAGACACGACAACCACGGCTAAACTTTACAACAAAATAGGGGACATAGCAAAACAC
ACAGCAGCTGCGGACAGAACGTCGACGAAGTACTCAATACGATTCCTAGCGCCGGACAAA
CTCAAGAAAGCGCTGCTTGCAATCGTAAAGAAACCAAAAGGAGCTCCAGCCAAACCAACA
GAAGATGAAATAGCCACCTCGCTAATCAACAGTGTGGAGCCAACAGGAGCGTTACAGACC
CAAAAGCTAAAGGAGAAAATTCTAAACACAATGGTCCCCAAGCTTGTGAAAGCATCAAAG
ACTCAAGCAAAACTAAGGACTCTGGAGCACCCGGGAGAAATACAGACAAGCAAACTCATA
GCAATCCAAGAGTTAAAAACCCGAGTGGAGCCTGTGGTCAGCACTGAAATCTGCCCGCAA
CAATTCGCTACCAACCAGGCACAGGAGGAATTTTGTAACGCAATTGGAGACGCCAACAAA
GAAAAGTGTAACAATAACAAACAATGCAGTTATGATGACACTAAAGAGACTGGAAAGAAG
TGCACATATAATGCGAGCAAAGCCACAGCAGCCGGAATCCCTGCAACGCAACCTCAAACA
GGAGGGACCGAAACAGCAACAGGGAATTGTAAAGGGAAATTGGAACCCGAATGCACCAAG
GCACAAGAATACGAATGGGAAAATAATTCTTTCAAAGATTCCAGTTTTATAGTCAATAAT
AAATTGGCTA
>tev04733
TATCTAACTCTGGCCATCCTGTGCGCTATATCAGCGGTAGTACCTCCAGCAGACGGAAGT
TCCAAGGCGTTCACTAAAGCCTCAGTAACAAAACTGTGTAAGTTAACGACTTTTCTCAAA
TCAGTACCCGGCGACGGTATAGCACGAACGCAACGACACTTAGCGGCGGAAAATGAAGCT
CGCGCGGCTGCAGCGCTAGCTTCACTAGCGGTGGCTGCAGCTCAAAACAGGAGCGCCGCG
CAGGTTTATGGCGCACTAGCAACAGCAGCAACAAAGTGCGCCGACAAGCACGCCGCAGAT
GCAAAAACCACAACGGAAGCCGCGATTAAAGCTTCGGCACTAGCAGGGCAGTTCAGAGGC
AAGATTCAGGAACTAGTAAACTTACTCAATGTCGTCTCGGAGGGCACGGACGGAACAGGC
CTGTGCCTCGTTGGCACCGGCGGTAGCGCCGCAATCAGCGCCGGCGACATCGAGATAAAA
TGCCATACAGACGAACTGGTCATTGAAGCCGCAGCAGCCAACTATAACGGCGAACATTTC
GACGACAAAGGGTTCAAAGATTTAACTGGAGGCGACATGCTCGACAGCGGTAGCCACACA
GCAAAATGCCACTTAATCCACAACACCGGCACCAGCGGGACCGGCGTAGCTTTCCAGCAG
AGCGGAACGGCAAAGCAGCTCGGCGGGGGAACGGTCACCATAACACCAGGCAACGCCGGA
GCCGCCACGGCCGTGCTGGCGACAGCAAACAAACTGGGTACAGCATACAGAAGCACCCAG
TCGTCGGAGGCAGCAAAAGTTTTCAACGCCTTGGGAGAGTTGCAAAAGCAAGAAGTCGAC
GGCTGTGGCACAACACGGAACGACGTAATCAAGATAGCCGGCAACAGTGGTGCGGTAAAC
AAAGAACTTGAAGCCATAATAAAGGCAAGCAAAGACAAGCCGGAAGGAAGAAGCGAAGCC
GAGCATGCAGAAACGCTAATAAAGGAAATAACAGGCGAGGCAGCGAAACAGGGAGATGAA
CTGCTCAACACTCTACAAGCAAGCAAGGCCACAAAGCTGGAAGCGTCAGCCTTAGCGGAG
AAGGAGCTAAAACACATAACTGACAGCACCGATCTGAGCCGGTCTGCTGGGTACGCAACC
GCAGTGCTAATTGACGAAGCAGCCAAACTACGTCAGCAGATGAGCAGGACAGAAGTAAGA
AAGGCCACGGTGCAAGCCCATATAGAACAAAAATGCAATCAAAACACTGAAAAAAAGAAT
TGCAAGGACCCTTGCAAATGGACTAGCACCACAGAGGATAAGGGAAACTACTGCAAACCT
AAAGAGACAGAAACAGAAACCCCAGCAACAGGAGATGGAACTGCAGCAACAAATTCAGAA
GCCAAAAAGTGCTCAGATAAGAAAACTGAGGGCGAGTGCAAAGATAGCTGCAAATGGGAT
GGAAAAGAATGCAAAGATTCCAGCTTTCTTGTCAATAACAATTTCTCCCTCAGCGTGGTT
TCTGCATCTATTGGTAG
>tev04799
AATCGTCATTGCAGGCAGTGGAACCAAAGAATCGCTGCCTGCAGCGGGCTTCAACCTAGC
CTGTGGGATCGCCAAAACTTTAAGAGAGATAGGCCACTTTGCAACAACAATGGCATCAAA
AATACCAGAAGAAGAAACAAAGCTAAAGGTGACAGCAATAAACCTAAAACTCATGTTTAA
AAAGGGGCTAATTGAACCCACTGACGACAACTTAAATGCCTACATGTACATCAGCTCACA
AATCGACAAAGCACAACAAGCGCTCGGTGGACACCTTCCAGGGTTAATCAAAGCGAGCCT
TTCTGCAGCAATGCTCGCGGGACAAATAAGCGAAACGACAGAGATGTTTTTCAAAGCGAA
AACAAACACTGGCAACGGAGAAGCGTACTGTATGGCACGAGCGAACAGTAACGACCAGGT
AGCAACAAAAGAAGACATACCTAATTGCGTAATTGGAAGCAACGTACAGCTAAACCATGG
TGACGCAGAAGTAACAGCCGCTCCTGTTCTGACGAGTCTAACGGACGAAATACCAGGAAA
AGGGTCGGCACCAACCCTTGGAGCCAACGCAACGGCAACTGCCACTTAAGCGCGACCATG
CAAAGCCACGGGATACAGAACCACGCCAACGGAAACGAAGCTACCCTGTATCTGGGTGGC
GGATTACTCAAGATAGCGGGAACGGCATACAACAATGCCGCTTGGAGCACGCAGCACGCC
AAACAACCAAACTCGGCCATAACTGAAACACAGCAGCGATACGCAACAGTAACGTCAGCA
CTGCCAAACACACTCGCAACGCTAAAAAAGCTAGCCAAACTCGGAGAGGACACCGACCCT
CAGATCGAAGACACCAAAGTTCAAAGCACTGATTTAGGTCTGCCCGGCGAAGCCAAAGAA
ATAACTATAAAAAAGACAGTCTTTTCTAATCTACATAAAGAGCTCAAGCAATATTTAACA
GGAACCCAGACAGAAAAAACCAAAGACCGACAAACCCTTGCGAGGGACATTCTTTTCAAA
GCGTTAGCGAAACCACCCGAACCTCCAAAATGCGATACACCAGCCACGGAAGACGTCTGC
TACGCCATAAAAGAAGAAACGGCTTGCAATAAAACTGCGGCATGTAGTTATAATAAAACA
GAAACTGACAGCAATAAAAAGTGCAAGTTAGATGCGGAAAAAGCGAAAAAGAAGAGTGTT
TCTGCAACACAACCTCAAACTACAGGAACCGAGAAACCAACAGATAAATGCAAAGATAAG
AAAAAGGATGAATGCAAATCTCCGGATTGCAAATGGGAAGGAACAGAATGCAAAGATTCC
AGTTTTCTCGTTCATAAGAAATTTGCTCTGAGTACTGGTGCTACTTCTGTGAGTTTGGTA
GTCTTTGAGAAT
>tev04832
TTAAGGCTAATAGTCGCCGCTTTAGCGATTCTGTTCACGAAAAAAGTATCAAGCCAATCG
GATGGCGACGCAGTACAAGCAGTAAACGGCGCCTGCACAGAGCTGGCGTACCTCACCCAT
CTTAAGTCCGCATTCGAAACAGCAGCGTCAACCCTCGCGGATAACGTAAAGAAGTTGACA
GAAGAAGAAAAAGCACTAGAACCGGAAACAGCTATGCATTCAGGAACGCCAACAGGCGCA
GTAAAAACTACAGCGCTCGAAATAAGCAGAAGACAGGGACAGCTAGAAGCCATGCAGCAC
ATCAACGCCGCGACAACTCCAGAGTACTCGACTGCAAAAAATGAAGGCACACCCGGGAAC
ATACTACACTCAGCAAGTATGGCTTTTTCGCTGACACTCCAGCTAAAAAAGGGAACCGCC
AGTCCCAACTGCGACACAAAAGCCAGCGAAGGTAAGCTAAAGCTCGCAGCAAGTGAATTT
CCCACAGCCGCTAACTACAGAGGTGTGGAAAACAAAGACTTTAAACCACCGGCGACGCTG
CTCAAAATCGCAAGCAAAGGCAGCAGCGCCGGTGACCTCAACAGCTGCGAAACGCAGAAG
GGATGCAGCGACGACGCGACATTCGGCGGCACCAACTTTCTAGGACTTGGAACCGGGATG
CCCGGCCAACAAGAAACTCTAACAGCCACGTCCCTATCATTTACAAGCGGCAGCGACTGC
CAAAAGCCAACCACAGAAGACTCGACGAAGCCGGCTATAAACCGTACGCGCCTCGTCCAC
TAACTCTGCAAAAATCGGAAGGTGATACCGAATACACAGAAATCCATTAAAAGTGACACT
GTAGGCTCGTTGACGATAGACCCAGTAGCACGACAAGTAGCACTGCTAGCTTTAGGGGGG
GGAAAAAAAAGACAACGACAGCGAACAAGGTAAAAATGCAGCGAAACTACTACTAGGAAC
CGATGAGAGCAAAACAATTGACAAGTTTTTCAGCGCCCTAGAAACAGACGATCTGCAACA
AAGCCAAGAGAAAGGAGAAAGCAAAACAAGCATCAAAGCAGCCGCAGAAAGCGACGAATA
TGGCTTGGCACTGGCTTATTTCTCGGGCCTGGCGCTTAAAAGGAGCAAACAAACGGCCAA
ATCAGTAACAGCAACAGTCCAAGCAAAGGAGGACGATTGCGCAGGTAAGAAGGGAACTGA
ATGCAAAGGGAAATTAGAGCTCAATGGGGAAATTTTCAAGCCCAAAAAGAAAGGAAAGGG
ATAAAACAAGGATAAAACAGGAACTACAAACACCACAGCAAGCAATTCTATTGGGGTTAA
AGATTCTCTTTTGCTTGCATTTTTGATTTGGGGATGAAAAATATTTGGGATTTTTGCTCA
AATTTATGAATTTTATGAAAATTTCTATTTTTGAGAGAATTTTTTAAGATATAA
>tev04838
ATGAAGCTGCTTCTCGCAACCGGGCTTAAACGCGTAGACGCCGCCACAGGAGTCGGAATA
AAGAAAGCCACGTGGGACCCGCTATGTCAAGTAAGCGAAGAATTAGACGGCATAGCAGGC
CACGTTCTACAAGAAGCGACGGAGATGATAGCCGCCACAATAGACTTCAACACGGCAGCA
AAGCGGGCAAGGATTTTCAGCCTAAAAAACCCCATGCACAAATGGACAAAAGCGGCTATC
ACCATAGCAGCAGCCTACGAAGCCAAAGCAGCCACGGCGCTTAAACAGATAAAAGACACC
TATATAAAACAACAAATAGAAGCCAGCAGCCGAAGCGCTTACCTCAAGGGCAGGATCGAC
GACTTCCTTAAGCTACTGGAGCAAACAGTCGACGGGAGCAACAACGCGTGCCTACTGGCA
GACCAAGACGCAGACACAGCGGTAAGCCGCACCGGAGGCACCAAGCTCGGGCAAACAGAG
TGCAAACTAACGCAGAGCCCGATCGCCGGCAGCCGACGTGCACCAAGCCACATAACATCC
ACAGGATACATAAACTTAGTCGAAGGGACCGGCGTCGACAAACACCAACCAGCAGTGTCC
AGCAAAGAGTGCCACCTGACAACGGCTCATAACTCCAAGGGTTTCGCCAAGAGCGGGGGA
ACAAATGCAGCGATAACAGTAATGGCTGGGTACCTGACGATTCCCAACACAGCGGGGGAA
CTGACCACGGCAAACAAGGCAAAACTAATCAAAACGACCAGCGACGGCTTAAAGCACTGG
GCGGAGGCACATGCAGCCATAAAGTTGGTCGACCGGACGCTGCCCACAGAGTACGCCAAC
GAAAGCGGCGACCTCACAGAACGAGCGGCACTGAAGGAAGCCGCGCAAAATTTGTTCGGC
ATAGGAACCGACCAACAAGGCAGCGATGGAAAGAAAGCAATAGAAGCCGTTTTCTCCAAT
ACAAAGACGGATACCATCAACACAATTATAACATTAATTGAAAAAGAGGATATTCCAAAA
GGTGCAGCGATGCGACAAACTCCTACAAAACTCGGGGAAATCAAAAACAGCATCGAATTA
ACCAACTTGTTGAGCTACTACCAGCAACGCTTATCCCAAGACTTCGCAACGCTTGATAAA
AGGCTAGAAGAGTCTACCAAACACCAAGATTCAAAGGCAACAGAAAAAATTTGCGGTGAA
GCAAAAGATGACAAAGAAGCCTGTAAAAAACTAGAGGATAAGGGGTGTGTTTATGACCCC
AAAGGAGACGAGGACAAAAAGTGCACATCGAGTGAAGAGGACAAAGAGAAAGCAGAAAAA
GCAAACCAAGAAACAGAAGGGAATGATGGAAAAACAACAAACACACCACAGCAAGCGATT
CTTTTGTCATCAACAAGGCCCCTCTTTGGCTTGCAGTTTTGCTTCTAA
>tev04840
ATGGCACCGCCTCAGCTGCAAGGTTTAATAATACTCATGGCGCTGGCAACCCTAAAGGCA
ACGGCCGAGGTACCGGACCCGGCAACAGCTTGCTCAGAAGCCTGCGGCTGCAAACGCCGC
CTAACCGACAGACTAAACCTCTACGCGGAGCAATTCAAGGAGGCCGTCTTACAACAGAAG
CACAACGAACTAGCGGCGGCGAAGTACACCCTAGCTGCGCTAGCGGGACACCCTGGGCTA
AGGAAAGCGTTAATACCTGTTGTAGCAGCAGCCAAAGAATTGACAGAAGCGTGCAAATCA
GCAATAGCAGCAGCGGTACCGGCCGAAGTGGACGCACAATACTTCGGAGGCCAAATCACA
GGCATTTACGTCGGACTAAACGCAATAAGCAAAATACAAGGGTCGTTCAAAACGGCAACT
CACGGCTCAGGGCACGTCTCAAACGATGCACCGACAACAGCGGACTTAGGAGGCGCAAAA
AAGCTAGACTGCGACGACGATAAACACCCGGACTACAAACCGCCGACATTAGCCACAGAG
GCAAAAGAAGCAGACCCGGCGAAACTCCAGATGCACTCGAAACTAACAGCAAAATGCGTT
TCAACGTTGGGAGCTGGCTGCAACAGCGCGGCGATCGGGGCCAATGGTTACGTCGAAGTA
AAGCTAAGCTACTCAACAACACCGCCAAGCAAAAGCGGAACGTGGACAACCGCATCTCAC
ACCACAGACCACGTAGTAGGAACGGCGGCATTAGACCTAATGGGGACAAACGGCTCGGAC
ATCAACACCAAACTCAAAAACCTGCGCGAAAACCACAACCTCGGCAAATGCAAACAAGAC
ATAAAGAGTTACGCAACGGTATCAAAAGTGCCAAACTGGAAACTTTACGTCTCCAAAGCA
CTAGTGCCCGGGCACACAGGAGAAAAATCAGCGGACTCACCCCAGTTAAACAAAGCAATA
GCAGAAGCCTATGCCGAAGGCGGTGCAGACTTTTCTGCCAACATATGGACCAAAGTAGAG
GAAACGCTTGTACCCGTCAAAGAAAGCGACCAGGAAACACTAAAACCCATAAGCACACTA
TCAACAAAAGCACATGTGTACAAAGCTCTCGCGAGGGTACTTCTTAAAAAGCAGAAAAAT
GAACAGGAAGATCAACAAAAAGTATCACGCTTGTACCCGTCAAAGAAAACGAACAGGAAA
CACTAAAACCCATAAGCACACTATCAACAACAGCACATGTGTACGAAGCTCTCGCGAGGG
TACTTCTTAAACAGCAGAAAAAAACAGGAAGATCAACAAAAAGCATCAAAAAAGTTTATA
CTACAAAAGAAAAAGAATGCAGCACCAAAAAGGGAACTGACTGCAAAGGAGATTGCGAAC
TGGTAGAGGGAATTTGTAAACCGGCAAACAAAGAAGAGGAAGAAAAAAAAAGAAAAATGG
GAAAGCAGCATCTACTTGCAG
>tev05224
ATGAAAGCGCCAACGTTAATTGTAGCAGCCATAGCAGGGCTGATTGGTTGCCTCTCCGAG
AAGAAATGCAAAGGCGAAGACACAGAAGCAGCGAAGCAAACAAGCCCATGTGATACCGCG
CTGTACATCACAAGCTTAGCGTCAGAACTAGAATAAAGCCGCACGGCTGCAGTAGCGGCG
CTAAGCGCAGCAGAGCAGGATAGAATGGTCATAAACCTGGCTCTGGCAGTCGGCGGTGCA
ACACTGTCTCGCACCCAACTTGTAACACTAAAAGCACTTGTGGACACAAATGCTGCAACG
GCGACAAGCAACGTAGCCGCTTGCTCACAAGATCTGACAACGGCTGCGAAATTACTGCAC
CGTGAAGCCGGTTACCAATGGGCACTTGACACGTTCAAGGGAACGAGGTCAGGAACAAAC
ACACTCGGCGCGCTTACCGTGGCGGCAAGCGGTGACAAAGACGAAACCAAAACGGCGCTT
AACCATCCACATGCCACAGAATGCGCAGACGCAGCAAAAAAAACCAAGGCAAAGCAATAC
GCGGTATCACTGACCGGGCTGAAACAACTGAAGTTGCACAAATTGAGACAACCAGCGGAC
AGCGGCAATGCCCACAAGATCTGCCAAGTAAAGTGCGGCTCAAGCGGCTCCTGCCAGAGC
ACAGCGGCCAACGCGGCACTAAACACTCTAGAGACAACGCTCTTAGAGGCAGTTGAGGAC
ACACCGATCAACCTAGACAAGGCTTCCGCAGGTTCAGAACAAACAACGACCCTATCAACA
ACACACACCGAACTAAAGGACCACCGGCACCACCTGCAGTGGCGACTAATCGACTTGCTG
AACCAAAATCCCTGCGACAAAAAGTACACAACACTAGCAGACACAGGGGCACCGAGCGAA
GATGCCACAGTGCAGGCAGTCTGGTACCTAGCAACACACGGCACGGCAGAAGGTTACAAA
CCAGGGGATAGTGCTCAAAAAAAGGCACTACAACAGGAAATTAAAAACGCGTTCAGGGAA
AAGGATGGGAGCTTCAAAGACAAGATTTGGGAGCCGCTTCTCAAACACCAGATTGACGTA
ACGATCGGAGACAAGCATATTAAGAGGGAGCTTTAAAATGTGCTAACGTCATAAAACGTA
GCATTGCTTTCAGCCCTCCAGGCTGGCACGGCAGAAAAAGCAACAACATCCAAACAGTGC
AAGTCAGAAATCACGACAAAAAAGCCCTCCAAAGAAGGATGCAAGGAGCACAAAGAACAA
GGCCCCTGCGAAATAGCTGGTTGCAAATTCGATAATAGCAAAAATTATGGTGAAAAGTGC
TTTCCAGACCCTGGCACAAAAGCAGCTCAGAAAGATGGGCAAGATAGAAAGACTACAAAC
ACCACAGGGAGCAATTCTTTTGTCATTAGAAAGGCCCCTCTTTTGTTTGAATTTTTGACT
CTATAAATAAATAATTTAGAATTTATACTCTAATTTATTAAATTCAGTTTTTAA
>tev05231
TCAAAAGAAAATACTATAGTGCTCTGTAGGCTGACTGCGATAATTATAGCAACTGTCGCC
CAACTACAGCAGACAAGATCAACGCACCTTGGCGTACAGGCGGCAGATTTGGAGAAGGCA
TGTCAACTAACGGCCGAACTTAGGGCAGTTGCACCCAGTGTCGCACACGAGCTTGACAAC
CTACTGGCGCAGACACAGAGCCTAACAGATCTCGAAGAAGACTTAGATAACCAAGCTCAG
GTGGCTGCAAACGCCAAAAACAGCGACCTGCGAAAGCTAGCCGTGCTAACTCGCAATGCG
AGGGTAGACACGTTAAAATTAACAAAAAGCAAAACGGCGGCAGGGGTCACGGCAGCAGCG
CGGACGGCGCAGCTGGCTGGAATGATCGAAAAATCTGCTAACATGCTGCTTAGCACGCTA
AGCGGAGGATACATCGCTTGCGTGTCTGGGACGGCTGACCTCGCAGCAGGCAGCAAAGCA
CCGATAAAGCTTAGCGGCTGTAACAAGGACACGGCAAGCCATCAACCTCTGACACTTGAA
GGAAAAGTGAAAAAAGCAGTCAATATAAAATCAAAGTTCGAAACAACGAAAAACAGAAAC
GCAGGCGACGGCAGCAGCGGGACGACGTGCAAGATGCTGTCGCACGGAGTCGGGAACGGC
TAACAAGCAGAGTCCGCAGTCAAAATCATGGGCGGCCTTCTTTCGACAAGCACAGCATCC
TGCAGTTCTCCCACCTGAAATGGAGGAACGGGCGGGTGGCTCGCAGCGACAGAAACGTTT
GGGGACGCCGACACCAAAGCAACGGCATTTAACAAGGGAATCCAGGCACAAACAGATAAA
AACGCCAAACTCCTGAAACTAACCGAAGACACGGACGATAAACCGCCAGAACTAGAAGTA
GCAGCAGGCAGCTACGGCGATGATCAACCGGCCTCGGCGGAAAAAATATCCGCGCAAGCA
ATGAACACCGTTAAGAAGCTCATCAGGGCGTATCGCAAAAACAAAGACGTAGCTGAATTA
GCAAAAGAACGAAGGGCATTTTTTTAACAGCAACTGAAAATCAGCAAAACAGCTTCTGAA
CTTGGTGCCAAACTAAATGGCAAGCAAAATTTCGAAGTCACTAACACACCAACACCAAAA
TGTGATGGCAAAGAGAAAACTGAATTCGATAACACAAAAGGCTACGAATGGAATAAGACA
GAAGGAAAGTGCAAACTTACAGAAAATACAGAGCAGGATGCACAAAAAGCAAACCAAGAA
ACAGGAGGGAATGATGGGAAAACAAGCTCAGATTGCAAGGACAAGCAACAAAAAGATTGT
ACAGGCAATTGCTGATGGAATGGAAAAGAGTGCAAAGATTGCAGTTTTCTTGTCAATAAG
AAATTCACTCTGATTGCTTCTGCATTTGTGTATTTAGTGCAATTTTAG
>tev05270
ATGTTGGTAATTAACTTTAAGGCTACAAAGAAAGCAACGCTTATTATAGCACTCACGACG
GTCGCAACGAGCGACATACTATGTCAACTAAACCAGGCGACACCATGCAGCACTCCCTGT
GGCTGCAAGCATCACCTAGAGCAGCTTAAAAAGCTCTACAAAGAAAGATACACCAACGCA
ATCGCGATGCGCCAGGCCCAAGAACTGGCCCTATCGAAGATGTATGTAGCGGCGCTGGCA
TGTGAATCAGACCTGAAACGGCGACTATTGCCAGTCCTCCAAGCGGCAGCAGCAGCAAAA
GCGGAGTGCAGCGAGCAAATTGAGCAAGCGGCGTCACAAACGCTCGACACACTGCAGCTG
TCCAGTTTTACACAAGGAATCTACGCGGGGCTGCATGCGATAACGCAGATCGGCGGCCAA
TTCAAAGCAACACTAAGCTCGAAAAACAACATTGAACATACCATAATAACAAACTTTGAC
CTTGGGCAAATACAGGACACTAAGTGCCCAGAAGCGGAACCAGCACCGGGAGTTGCGCCT
CCCACACTACAGACTGAGGACAGGGAAGCTGCGCCGACCAAGATAATCCTGCACTCAAAA
CTCGAAGCACAATGCTCGGCGACCGGCACAAACAGCTGCCATGACAGCCAACTATCTAGC
GGCGGCCACATCATGACCAAACTAACATATGCGACGCAGGCCCCTACAGCAGCGAAAACA
AGCTGAAACAGCGGCTCACAAAACAACCCAGTTGTGTTAAGCACACACAACGTCGACTTG
ATAGGCGGCAACGCCAGCCAAACACAAACGAAGCTCCAGCAGCTACGGAAAACAGCGCCC
CTAAATGCTTGCAGCCTAAACCCAGCCAAATATATGGATATCAAAGGCAAGGGGGAGTGG
GAATTGTTCGTCCTGAAAGCACTTCTAAAACAATATGACAAGGAAACAACAGATAGCACT
TCAAGCATAGCAACAACTGAGGAAGCAGTTTACGGCGCCAACGGAAGAAAATTTGTTACT
GAAGTTTGGACAAAAGTAGAAGAAACAAAAGTGCCAATCGTCGACAACGGGAGGGAAACA
CTCAAATCACCAAGCACACTAACCAAAACAGCTGACGTGCATAAAGCTCTAGTGAGAATA
CTTCTTAAACAACAGGAAAATGAACAAGAACGGAAACAAAAAAACAGTAAAAAAGTCGAT
GACGAAAAAGAAAAAAACTGCAGTAGCAAAAAGGGACATGATTGCAAAGGAGAATGCAAA
CTGGATGGGAACATTTGCAAACCTAAAAAGAAAGAGGAGGGGGAAAGCAAGGATAAAGAT
GGGAAATCAGCTTCAAATTGTGCAGGAAAGCTACAAGTAGAGCGCGAGAAGGCTATTGGC
TTCAAGTGGGATGGGAAAGAGTGCAAAGACTCCAGGTTTCTACTAAAAAAGAAAATTTCC
TTGATTGTTGCTATCTTTCTGAGTTTGATGGCAGTTTATAATGCTAAAAAACTTTTTCTC
AAATTTTTAAATACTTTATTTTTCAGTTACCTTTATAATTTTTCTAAAGTTAGTTGA
>tev05272
CATGGAAATCCGTGCAATCTTCTCATTTAACTATCATTGACTTTTTAAAACTAAGAGGCA
AAAAGACAAACCATCAAGCACAAGCGTCTTCAAACACAGCCATTTGCGCTGAAGAGAGCC
AAACATCAAACACCGCAACGGAGTACCCTGCGAGCTGGTCGTACTAAAACTCGAGGAGAC
AAAATGGGCGGTGGCGCACTCGTAATTCGTCCACTCTTAACCGTTGCACTAGCGCGTTTA
GAGCAGCCGGCAGAAGCAGCGGCACGCTACTGCTTACTCCGGCTTCCGTGGCAACCGCTG
TGCAAGCTAAGCGAGGAGCTCGACGTAACAGCTGGGAGCGTCCTCGAGGTAACTGACGGC
AATCTAGCAAGCACGCAATCGGTGGCCTGAGCGGAGAAACGGATTCAAATTTACGTCACG
AAACGTTTAGGCAAAAAGGACACAAACAAGGCTGAGATTCTTAGAGCTTTCATAGGATGG
AAGGCAAGCCAAGCGATAACTCACTTCAAAGAGACGGACATTCAAAAGATAATCGATTTC
ACGCAGCACACCGCTTACCTCAAAGGTAGGTTAGACGAAACACTACATTTGCTAGCACAG
GCAAAAGAACCAAACACAAACGGCTGCCTTCTAACCACAGGCTCAACCCTGGCAACAGTA
AACAGCAACGACATCCAAGGCGTTACGTGCAAAAGATCATTGTCGCAGCTAACTAAACGT
GGGTACTCACCAAGACACGGGACTGCAACGGGATTCTCTCAATTGAGACATGACGCCAGC
GCAGGAAACCAGGGTGGCCATCAGGGCACCGGCGGCGGGTGCAAATTGCTGGTCGCAGAG
AACACTCAGGGCTTCATGACTGCTGCCGCCGCCGCCGCAGCAATTGAACTGGCGGTCGGC
TACATCACGGTGCCTAAAAGCGACACCACAATCAACATAGCAGACTTAACCACAGACACA
AAGATCACACAAGCAAATAAGCCTGTCTGGGCAAAAGCTTTCAAAGCAATACAAAACACT
GTGACCAAAGGCGGACCGAAATACACCAATGACACCACAAAAGTCAAAGGAAACTCGGAG
GAAGAGATAATTATACGATCCATATTAACTGGAAAAACTGAAAGCGCAGGCCAAGGCACA
GAAGACAAGCTCACAAAGCTCTTTAGAAACAACCAGAAATACGAGAATAAGCGGTTCATA
GGAGACGTTGACAGCACGCCAATTCTTTCCAACATCGGCGGAGTTCCAAAAGCGATAATA
GAAGAAGCAATAAACGAGGAGCAAAAACCGCAAGCTGTCATAAGCCACTACACACTACAG
GAAGCTAAACATGAAAGGGAGCTAACGCAACAAATTAAGAACAGAGCACCTCTGGCAAAA
AAGGGAAACGAGGTCGGTTTTTTGAAATTTTCTTCGTGCCTTCGTGAGAGTTTCTCCCCA
CTGGCGTCGCCATCAGCCATCACCGTAGAGCCCTGAGATGCTATCGGTCTGGCGACTGTG
GCAGAGTCTCCCTTTTTCATTCAGCTTAACACACTCTCTATAACGTTTTGT
>tev05280
ATGACTTCAAGACAAATTATAATAGCAATAGCTATACTTGCTGTAGTGCTTCCGGCAGCA
GTGGCACCGGCGGCAACGGGAAGAATAAAACAGGAGAAGTGGACAGCAGCATGCTCGCTT
GCTGGTGAACTAGAAAATGTAGCACAGCTGGCAAATCACAAGCTAGACATGAGCACAAAG
GCAGTCAACAGCTACTTGAAACAGTACATGAGGACCCGGATCTATATAGAGGTCAAAAGG
CAAGGTGCGCCGTCTAAGGAAGATGTTGCTTTGTTGGCGTACTACCTAGCCAAAGCAGAC
ATATCGTTAAGCAAACTGGAAGGTCCTGGATTGGCAAAGGCAACAACAGCCATAAGAAAT
GCTGCACGACTACAGGGAGCAATAGTCGACTTCGTCGGCGCGATGGCTGAAATCGCAGAC
AGCAGCACCAACGGCTGCCTCGAAAAGGAAAGCGGAGGCAATGCGCACAGACCGCCGGCG
ACTGCATTTTCAGGTAAGTCACAAGGTTGTAAATTAGTTGCTACGGATTTACAAACAACA
AAGCCGACACTGGCGGCGTTCACTACCTCCGGCGTATCTGGCAGCCTGGCAACAGCCAGC
AACACCGCCAGCATCACAGACAGCACAAGCAATGCGTGCCACCTAACTCAAGCAAAGGCA
ACCCACAGACTGCTAGGAGCAGACAGCAGTGAAGCTACGATGACCGGCTCGCCCAAGTTT
GCAGGAGGGATATTTTTTATAGGCAACAGCGGCATGGAACCAAAGGACTCGGACAGATGG
~CGAGCCTAAAAAACTCAGATCCTTTTTTGTACGCGGCACACACGGCCGACCTACATACC
CAGGACACGCCAGCAGAATACATCTTCAAAAGACCATCAGAGCTCAAAGAAGACGCCGTA
TACACTCCAATTTTCGCTAGGATAGTAAAAGGACTGGACGAACTACCAGCAGACCAATCA
GCACTGAAGACAACAATAGAAAATAGCTACGGTAGCGACGCCAATATGCCAAAAACCTAC
ACCACCGACTTCGCCGAAACGCAGGTAATGGACCCCAATGGCAAACCAGGGACAACAGTT
GCCCTAAGCTCACTAGTGTCGCTCAAAGACCTGGCGATAGTGTTAACCCACTACGAATCA
GTCAATCAACGAAAGTTAAAGGACAGAATTTCTGAGTTAGAAAAGCAAATTAACAAAGAA
TCCTCGAAAAATCCAGAGAAAATTTGCAACGACATAGGGGACCAAAATGAAACTGGCTGT
ACGGCCACCCCAGGCTGTCATTTCGTTTCTACAAATTCGGGAGGGAAAAAGTGCACATTG
AGTGAGGAAGGCAAAAAGGAAGCAGAAAAAGAAGCGCAAACGGGTGGAAATGATAGAAAC
CCCACATACACCACGGGAATAAATTCTGTTCTAAGTAAGGCCTCTTTTTTGCTTGTAATT
TTTCTTATAGCATAA
>tev05282
ATGTTTTTTCTGTTGCATATCACAGTGGCGATGGCAGCTGCTTGTGCAGTCCTAGCGGTC
AACGAAAAAGCAATCAGCCCCAAGATGACAAACGCTGTATGTGATGCGGCCGCACTTTTC
CGGCAAAAACTAAACACTGCAGTCGATACAGCAGCCACCGCTAAAACCCTGGCCGCCGAT
AACGCGAGGAATATTTTAAAGCTCAAAGTTCTGGCGGTGAAACAAACGGACCCTCACACC
AGGCGACAGATCCTACCAATTCTTCTTGCTGCAGAGAGCGACTTCTACAAAAGTCAAGCT
CAAACAAACGCAAAAAATGCCGTGACAAGGGTATTGGCAGCCAAATATAGCGCACACATC
CTGGGAAACATCGACGAATACCTCAGAATAGCCGGCCACGGAGCCAGCAGCGGCACGGCA
GGACGCTTCGCCACTAGCACCGTGGGCCCTGGCGCAGGCCACAAGACGTACGCAAATCTA
AAGGACGACAATCCAAACTGCAAGGCCGCCGACCTAGAAGAGAACCCATCATTGGCAACA
GCAGGAAAATTCACACCGGGTAGTCTTCAACCAAAAGCAGGAAAACCAACGGAGACGACC
GCGTCAGCAGCGAACTGCAAATTGCATGCTGGTGGCGGGAGCAACGGTCACATCGCAGAC
GCCGGGGTCAACAATCAAAATATGTTGCTAGCAGGAGGGCTCTTTAAAATAGGCAGCGCG
GACATAGCGTACCAGACACTAACAGATCTAGGCACCAAAGAAGGCACAGCGGGGCTAAAA
ACACTTGCAAAGGCGTTTAACGCCGTAACACCGGCAGAAGACGCTGAAACAAAAGCCCAG
CCAGCGACGCCAGCTGCAGCCGCACAGATGCCTGGATTCATCGCCGTACTGACTCGACTA
GCAAGAGCACCCAAACAGCTAGCCGCAAATCAACTCAACGAACAAGTTAAAGCACTCTAC
GGTAAACCAGATGAGGATTTAAAAGAAAAGCTCTGGCAAAAAATGTCTTCTATAAAAGCA
CCAACTGACCCCACCAGCACCGACAAGGGTAAGACTCTTCAAGAAATCACTGACATCAGC
CTACTAACAGAGATGCTTTCCAACGCCACTATTGACGCCGCCACGCAGGTGGAAGAAACA
ACAAGCTGCAAAGACCAGTCAAAAGAATTAGACGACGACAAAAACGTCGATGAGGCAAAT
CAAAAAATGTGCGAAAAGTTTCATGATAAGCCCAAGGAGTGTCCTGATAAGACTTGCACT
TATGAAACAAAGACAAACAAATGCAATCCAATAAAATCAGTAGAGGGGGAACAAGCAACA
GGAAAAGGAGATGGAGTTGCAGGAACAACACCAGATAAATGCAAAGGGAAACTGAAACCC
GAATGAACCAAGACTCCTGAATGAAAATGGGAATAAAACAAATGCAAAGATTCCTCTATT
CTAGTAAGCAAGCAATTTGCCCCGATTGTTTCTGCTTTTGTGGATTTGTAG
>tev05283
ATGGCCATAGCAGCGGCCGCCGCACTAACGGCCTTGCTCTTTCACTCTGAGAAGAACGAC
GGCGCCCCAGGTGAAGGGATCACTCATGCAGCTGGGACAAAGCTGTGCACAATCTCAAAA
ACTGTTAAAACTTCAGCAGCAGATTTAGTCGCTAAACTAGCGTACAACAAAGCGAAACTA
AGTGGAGCCCTAAAGGCAGCTGCATAACAAATTATAATAACGGCTTCCAGGAAGGACCTC
GAACAGTCAGCTGGAATAATGAGTGTATATATATGGACGAACTCGTCAGCCAAGCAAATT
CTGCCCTTGGTCGCTTGACCGGCGAAAACATGAAGCTAATGGGCCATTCCAATGTATAAA
TCTGGCATTGTAGACAAATTAATGTTGCTCTTCCAAAACAGCCAGAAGGACACAACTGGG
ACCAGGGACGCCTGCGTAGGAACGGCAGACGGCCAGCACACGGGAAGCAAGCCCTTGGTC
ACCGAATGCGGCGATACGGACATGACAACGCAAACGGCCAACCCGCAAGACCTGTCCTCG
ACGATACAAAATCAACTAGCAGGGACGGACGCCATTCACGCTTCACCCGGCACAAAATGC
CACCTAACCGCAAGCCATACCACCGCCCATACCACTTTCACAAGCCCACAACAACTGCTG
GACGGCATGATAACTGTAGTCGCAGCGGGCGGCATAGCCACAGACAACAACCTGCAAACA
AAAGCCGACACTGTTAGCCTATTCAAAAAGATAAAGGACGGCTGGGCTAACCTAAAAGTC
AAATTAACGGCGGCATTGACACAACCACAAAACACCTTAGCAGAAGTCCAAAAGCTCCTG
AAAAGAAAGGCGAAAAGAAAAAAGTTGAAGCATGCTGTAGCCACGACACTTCACTGGCCA
AAGCAAGAAGAATCCGATGACGTTGACGCAGAGCGAAAAAAATATTTGCTATATCTGAAG
ATTCGACAGATGGCAAATACGTTACTAGTTTTGCAGACTTTAAACTCAAAGTGCACACGA
CACCAGCTGAAA~TAGGCAAAATAAATTTATATAGTCTAAACGACGCCCAACTACCAGAG
GCCCTTGCAGCACCAGAAGCAACGCTCCGGTAGCAAGCGACATCAAAGCCTTGCACTACA
AAATAAAGCAAAGATCAATCCCAAAATCCAGACACAGACACTTGCGCAACAAAAGAAACA
GGAGATAATTGCAAAGAAGGTTGCAAAGTAAAGGACACCGGTGAAAATAAAAAGTGCGCA
AGGATCTGGATTTCTCCAAAAAACAAGAAGAGGTGGAAAAAGATGGGAATTTTCCATCAG
ATAAATGTACAAAACATGGTACTGATAAGGCAAACTGTAACAAAAAACGAGGGATTGGAA
GTAGGAGCAAAATATGCATGTAGATGTATTGAAGACAAGCGCAAATACTCTGGTTTTCTC
GTGAATAAGATATTTAATCTAATTGTTTCTGCTTTAATACGTTTGAATGAATACTAAAAT
TACGAAAATGTAA
>tev05303
~~AATGTTGATTTTCTTGCAGCAACTCGCGGCAGCAACCATGCCAATCGGTGCGCAGCTG
AACCCACTAACCGCCAGCGCAACCACCATCGGCGGAGACATACAGCACTGGTGCCACGAA
CTCAGCTATCTCAAAGAAATTAAAAAACAGGTTGAAGGAAATATGCAAAGGCGAGTCGAA
GTTTCCGAAAAAAACACGGAAGTAGCGGCAATGTGGCAACTTGCATCGTGGGCAAGCAGC
GATCAGACAACACGAACAGGCGCTGCAGTCCTAGCGGCATACGCAACCAAAGTCTTGAAA
CAAGCAGCAAAAGCAGCTGCAGCTAAGGACGAGCGGGCGACGAAACTTCTACTATTACTG
GACAAACGAATCGCCACTATACAAGCAAGGGAATTCGCCCGGACCGCTCTTGAGTACTCG
ACAGGTACAACCGAAACGTCAAGCGTCAACACAAACCCATGTGTGCTAACGCCGAACAAG
CCCGTCGACGTCGAATATAGCTGCCCAGAACCCACCCAGGCAATAAAC~TCAAAACAGAT
GAAGTAGCAGCCAAACTACAAAAAGAAACAGAAATACACCTCACAGAGCTAACTGACATA
AGCAGTTTAATTTCTAAGCAGACAGTCCAAGTGCAAGCAAAGGGCCCAACCAAAACGCTG
TTCAATGTAGGAACCGGCAGCACCAACAATAAATGCAAAGTGGACACGAGCGGCGACTAC
CATGCAAGCAACGGCGGTGACATCAGAGTAACGTTCGGCAGCGCAGCACAGTCGACGACG
ACAGCAGGCAAAAAGACGATTGCAAAGCATGCCAACGCACTTCCAAGCGGATCGGAAGCA
CAAAAAACTATGCCGTGGCTCAAAACCAATTTGCTTTTGAACGCCCTACACGAGATCAAG
CCTTACCTAACAACAACTGTCGTGGATTTGTCGGCGATAAGCTATGAAACCGCAGCAGCG
GAACCGCAAATCGAATCAATGCTCAGAAATCTCTTATCATCCGACACTCCTGACTGCAAA
CCACCAACACAAGACAAACGAAACCTGACGAAGGAAACACTAGGACCTTCCGACACGGAG
TTCCAAAGAAACTACCAAGCCGGACTCAAAACCAACCCGCTCACTTACAAAAAAGATGGA
AACGAAGTCAAAACAACGTATAGCCAGCTGGAAAAAGAGGACGACATCGCCGTCGCCCTA
AGTTATTTCATGGCTTTGGAAAAGCAGCGAAGCAACTCGAACGACAAAGCCGCCGCAAGC
GGGACAAAAAAAAGGATCAGGCGAACCAGATACGGC~~AGATAAACCAGAAGGTAAAAAA
GACGGGGATAATACTGGAAAACTTGTGTGCAGCACCCTTCTAAACCAAACACCTTGCGAG
GCTGTGAAAGGCGATATTCCACCCAGAAAGAAAGCAGTATGTAGATGGATTGAAGAAAAA
TGCAAAGGATCCTCTATTTTTCTCAATAAGAAATTTGACCTAAGTATGGCTGCTACTTTT
GTGAGTTTGATGTTTAA
>tev05317
ATGGCCCCACCAATAGCGCTAAAACTTGCTAAAGTTCTTTTGAACTCGCACATTGCGTTC
AGCGGTTTTATAATTCCCACAGCCGACGCCGCGCGCAAGGCGGTAAGCTTAAGCGGCCAC
CAATTTGCTTCTGCGCAATTCACTGGCCTAGCAATACCAGACTGGACGCTGGCAAATACC
GCAGTCAACTCGGTTGCGCCAGGCAAAGCGAGCATTTATCTAAAAGAGGCTTCATCACCC
CTGACAGGAGCGATGCTAGCCCAGTTCAACAGCAAGCACCAACATGCAGCGGAATGGCTA
TCAACAACAAATTTCGACGAGATCAAAGTCTACGCCGGCGCGCCCAAAATGACACAAGGA
GACAGCGACGCCAAGCCATTAATAGGGGCTAACGACGTCGGCGCCGGCACCTTATGTAAA
AAAGGCACTGTCACAGGCCAGCCGCCAGGCACCTCAACAAACCTGTGTGTAATGGCCGGA
CAGATAGTGACGACTAAGACAATAAGGGCAACCAAAGGGCCGTCGAATTTTAAGTTAGAT
TCCTGGACAGCTTTCGACGACGGCAACTTCGAACACCATGTCAAAGCAAAAGCAGCGATA
ATCTACGAATCCATAGGGATGACCAAACCCACGTGCGCAACTTTCGACGCAGACAAAACA
GAAAGTTATACCGACGATGACGATATGAAAGCAGCTATCGGCGGCATTTTCAGAAACCTC
GATAGAAAGAGTAGCATAGCGACGGACAATACGCAAGTGCAAAGCGCGATCAAAAGCAAC
TACGGAACGGGCGAAGAACTAAAAACCAAATTCTGGGACAGGCTAAAAGAAATCAAAAAG
CCCTCAAAGCTACTAGGAACAGACCAAAAGGGTGATGTCAGCGGTGTTACAGACTTAACA
ACAGCAGTGATGATGCTTTTAGAGGAAAAAGTCAAGGAAAGAAAGCAAAAACAACAAGAA
ATAACGACAGAAACTTCAAAAGACCAGGCAGGCTCAGGAGACAAAACAGAAAAAAAGAAA
GATGGGGATAATAAAGGCGCAACTGCAAATTGCACCAGCCATTCAACACAAGATGCTTGC
ACAAAAGAGTAGAATTGCAAATGGGAAAATAATGCTTGTAAAGATTACAGTTTTATTGTA
AATAAGAAATTTTTTGCCGATTGCTGA
>tev05321
ATGCTACTTGTGTCAACACTCCTGACAATAAGCCAGGATAACGCGAAAGCGGCGGTGGCC
GACCCACTAAAGAAAACCTACTGGGAAGCAATGTGTGATCTTTCTAAAGACGGCCATTTG
TTAGCACAGCGGGTAGCTAGCCGGCTCAAGGGACAAGGGGCCGCAGCGATAGGTCAGAAA
AAAACACTTCTGACGGCCCTAATTTTTTTGGAACATGGAAACCAAACACAGAAAGGCGCA
GCAACAAAAACAGCAGCAGACTACAGCGCAAGGCAACTGCAGAAAATCCTCGATTTCTAT
ACAGGGCCTGGCGCAACTAGGGAAGTCCAGGCGGCAAGAGACGGCTGCCGCCTACAAGGC
GCAATGCGTGAGTTCCTCGCGACGCAAGCTGTGGTTTCAGCCTCAAACCATGGCTGTCAA
TCAACGGCGGACGGAGCTACGACGGTCGTTCAAGGCATACAACAGCTGGAAACAACAAAA
ACAACATGCAAACTAGCAACAGATCTGAGCCCGGAAGAAATTTTGCAGTATTAGCAAAAG
CAGGACCGCAGGGGGAGTTGGTAGAAACCAAGACCGTAAACACTATAACGGCCAACGGCC
AAAACACAAACTGCGACCTAAACAGCATCACCACCAGACACAAATGGCTAAATGGTGGCA
GCAACAATCAGAACATAGCGGCAAACAACCCTTCATTTGCAGCTGGCCTCATCGACATCG
ACAGCACTGGCCTCACGAGCAAAGGACTAACAACGCTACTAGCGGCAGACGGCGCGCCCA
TCATAAAAGCAGCACAGGAAGCGATCAAAAGGGAGCGAGCAACGGCGCAACCAGCAGATG
AAGCAACAGCGACATCAACAGGGAGCAACGACAACTTCAAGCAGGCGGCGCGAAGGTATT
TACTCGGACTGGCCGCTGACGACAACAAGCAGGATCAGCAGCCCCAGAGCAAAGTCACAG
AAGGCTACAATGCAGCGGGCAAACACACTAACCTCTTGCTCCAAGAAATATACGACATGC
CAATCGAAGGCATACTCAAGAACAGTCCCAGCTTAAAGAAACTTGGTGATATCACTGACA
TTGCAGCGGGCAAACACACTAACCTCTTGCTCCAAGAAATATACGACATGCCAATCGAAG
GCATACTCAAGAACAGTCCCAGCTTAAAGAAACTTGGTGATATCACTGACATAAACCAAC
TGTTGGAGCTGCACTTTTACTACTCGGACTTGCAAAAACAGAAGCTAGCGAATGCCTAGA
AAAAACTTATAGAAACAGAAGCGAAGGAAGCCACAAAATCAACAGAAGAAAAAGAAAAAA
GAATGCAATACGAAAGGCAAGGCTAAGCAAGAAGAGTGTGAAAAACTAGAGAGTCAAGGG
TATGTTTTTAACAAAGACGGCAATGATGGTGAAAAGTGCACATTGAGTGAGGAAGCCAAA
CAAGCAGTAGAAGGCAAATAAGTAGAAACAGAAGGAGCAACAAAAACTGGGTGTGTAAGG
CACAAAGATAAGACCGCTTGTTAAAATGATAAAAAAGGCGACAGGAAATATTGTGCACTT
AGAAAGGGCAAAGAGGATGAACCTGAACCCGAGCCAGAAAAGGAGAAGTGTCGAAATGGT
AGTTTTCTCGTCAATAAGAAAGTGTCTCTAATTTCAGCTGCTTTTATGAGTTTGGTAGTA
TTTTAA
>tev05325
GAACGGCACAACCTGGAATGCCTGGGCTCTACTAACGATAATAGCATTAGCAAGCCCAGC
CGCCGGCGCAACTACGAAGCCCATCAAGGGCTCAGTCTGGACAGGAACATGTTCAATAGC
TGGCGATATGCGGAAAAATAAAGCCAAAGCTGCGCACAACATCGAACAAGCCAGCTTAAC
AGGCGACCTCTACATGCAGCGTTTACTGCGCACCGCCGTATACATAGAAGCAACACAATG
CAGCCTATTGGTGGGAATCGCACACTAACAAGCCGCTCTCCCCATATTTATAAGAAAAAA
CAAGCAGCAGCTGACAGAATGAACGGCACAACCTGGAATACCTGGGCTCTACTAACGATA
ATAGCATTAGCAAGCCCAGCCGCCGGCGCAACTACGAAGCCCATCAAGGGCTCAGTCTGG
ACAGGAACATGTTCAATAGCTGGCGATATGCGGAAAAATAAAGCCAAAGCTGCGCACAAC
ATCGAACAAGCCAGCTTAACAGCCGACCTCAACATGCAGCGTTTACTGCGCACCGCCGTA
TACATAGAAGCAACACAATGCAGCCAGTACTCTAAGCAGGATATCGCCCTTATGACTTTT
TATGGAGACAAAGCCAAGCAGGCACTGCAAGGCGTAAGCGGTGACAGCTTCAGGAAAATG
GCAACCGCCATAGCAGACGCCGGCAGGCTCGACGGCAGGATAGGCGAATTCATAAACATG
GCCGCTGCTTTCGGGGCGGTAGGCACACATAGCTGCCTCGCTACCAAAACCGGCACAAAT
AACTACCGGGCGAACTCACAACCGCTCAAAACGGACGCTCCAGGCTGCGTTGACCCAGAA
GAGGACCTAAAACCGACCGCGGCGATCGACACAAAATTTACGGCGGATGGACATAGCCAC
GCCGAATTTCAGTCAGCAGCTGGCGCCGCAGGCACAGGGGGAACAGTAGAGTGCGTCCTT
ACAACAGGGCTGAACGACAACAAGGTGCTGGACAGTAGTACCGGGGTAACGCTAACAGTC
AGCCCGGAATTCGCAGGAGGTCTCTTCAAGTATACCGCAGCTGACTTAAATACAGTTGAC
CTAAAAAATCCCAAACCGGGGGCAGCGGTCAGCAAAGCTCTACAGCGTGCACACGCAGCA
TATCTGCAAGCGAAGCAAACACCACCGGCATTCACGGAACCTACCCCAACTTCACTTAGC
AGCGACGAAGACATGTCCAAATACTATAGAATCTACGTCCTCGGCCAAACACCAGACAAG
TTAACGGAGGACGACAACAAGGTGCTGGACAGTAGTACCGGGGTAACGCTAACAGTCAGC
CCGGAATTCGCAGGAGGTCTCTTCAAGTATACCGCAGCTGACTTAAATACAGTTGACCTA
AAAAATCCCAAACCGGGGGCAGCGGTCAGCAAAGCTCTACAGCGTGCACACGCAGCATAT
CTGCAAGCGAAGCAAACACCACCGGCATTCACGGAACCTACCCCAACTTCACTTAGCAGC
GACGAAGACATGTCCAAATACTATAGAATCTACGTCCTCGGCCAAACACCAGACAAGTTA
ACGGAGGTACCCAACCTT
>tev05329
ATGCAACCCAAAGGAGCGCAGCACTTTACAATACCACTAACAGCAACGTTCATTTTATTC
GCACACCAGGCGGAGGCTACAGCAAACCACGGACTCAAACAACAAGCATGGGAACCAATG
TGTCAACTAAGTGAAGAACTAGACGGAGTAGCAGCAGGTGCACTAGAGGCAACAACAAAC
ATAATGGAAACAGCAATAAACATGCAAAAGGAAGGACTCAGGACGCAAGTCTACCTAGCA
GCAGAGCCCAATGACCCCGACAACGACAAGCTTGCAGCACTAGGCGCATACCAAGCAACA
GCGGCGGGCGTGATCGAAGACAATCTAAAGTCGACAGGAATTGAAAAAGCACTAGCAGAA
GCGCGGACCACAAGCTACCTCAAAGGCAAAATTGACGAATGGCTAAACATAGCGCAGCAG
ACCAAGGGCGACTCGCACGGCTGTTTAACGGACGCGAAGGACACAACAGCACTAAAGAAG
ACCGGCGACAAGATCGGCAGCGTCACATGCAAACTGGCACTCTCCAAACTAACAGCCAGG
GTAAACAAGGCAACCAAGCTTACCGAACAAGGCTTTCAGGGACTCAGGGAACCGGCAGAA
GACAGCAACGACCACCAAAGCGAGACCAAAGCATGCCGGCTGATGAACTACGATCACACC
GACGGCATAGTAAAAACAGACGTAACAAACGACAACAGCGAAGTAAGCTACATAGACGGA
TACATAAAAATAAGCCCAGCAGCAGGCAAAAAAGCAGTTCTAGCGTTCGGAGGTACGAGC
GCGCAACCGCCAACGGCGGAACATCCAGCTTGGGAGGCGGCATACGACGCAATTAAAGGG
ACGGAGCTGGCAGCCAACATAGCCTACAAAAACAAGACAGCTGAGCTAACAGAAGAGGGC
GATGCCACAACTTTGTTCGCTTTGATCGGCACGACAGACAAGCCAAGGGGAGGACAAGGC
ATTGAAAACTACAAAAGACAGCTGTTCTCGACAACCCCTGGCAAGGAAATAGGGCGGCTA
ATGGCAAAAGTAGCGACCTTCAAGCTGCCACACAAATTTGGGGACACAAAAGAAGGCACC
CTACTAAAAGACAGCTGTTCTCGACAACCCCTGGCAAGGAAATAGGACGGCTAATGGCAA
AAGTAGCAACCTTCAAGCTGCCCAGCAAATTTGGTGACAAAGCCAAAGACACTCTACTAG
GGGAAATCACTGAAGTAAACGTACTGGCAGCACTACTAGCGGACTTTCAGCTAAAAATGC
ACAAAATCTAAAAACCTTAAACGACAAGGTATAAGAAGCTTCGAAGAACAATCAAAAGGC
ATCGGCAGACACTTGCAGTAAAATAGCAGATAAAAATGAGGGCAACAAAAAGTACAAATT
TAATGAAACAAAAGCCACAGCAGCCGGATTCCCTGTAACACAAACTCAAACTTGAGGGGT
TGAAACAACAACAGAAAAATGCAAAGG
>tev05385
ATGCTACTTCTGTCGATGGCGACTGAATCAGCCGAGGCAGTCACAGCCTGTCCAATCAAC
CAGGGCGCCTGGGCACCGCTGTGCACATTGTCAAGCAAACTAAAGAAAGCAGCCGCAGTC
GCAGAAGCAGTGAATGCCCGGCAAGGCGCAGCAATAGGAAAAGCCGAGCTTATGGCTGCC
CGACTAGAAGTCTATATACTGCAGCAAGACTCAACAAACAAAAAAAAACTGCTGCCGTTT
TTAGCGGTGTACCGAGATCAACTGAAAGCAACTGCCACGTTAACGGCTAGCCCACTCAGG
ACCGCAATCAAATGTGCAACTAACGCTGCGTATGCTTCCGGCAAAATAGACGAATTCGCC
AATTTGCTGAAATCAAATGGGCGAGCCAGCAGCGCGACTTGCATAGGCAACAGCGGAGCA
ACAGCCATTGCCGCATCAGCGGCAGAACAGGAATTAAAAGGCTGCACCGACAGCTCAACC
ACCAACCAAGGGGACAGCGACTTAAACGCACCAAAAACAGCCGACAACCTTTTGCTAGCA
CCAGCACAGCCGCCCAAACCCCACGGTGCCGCAGCCAACTGCCCGCTAACAGCCAACTCG
GCAGCAACTGACATGCATCACAGCGGCGGCGCTGCAGGCGAAAACGGGATAACGTTAGCG
GGTGGGCTAATCAAAATAACAGAGACAAACGCACAGTTAACAGCAAGGACAGCAGCAGTT
GACATAGAAAGCGCAAGTCCGGGCCTACAGGCCGCCCACTTCGCACTAAAGCAACTAAGC
ACCGTCGACGCCGACACCGCCGAAAGTAAAGGCAATATCTCAGTTGAAACGTTAATCAGC
GCAAGCGGCTTTAAGGAATACGTCAGGCAGGCACAGAAGCTAGAGACGCTGCCTGACAAC
AGCGTCCTAGACACAACATACTGGAAGGACACCGATGACTTTCGCAAGGCTTTTTGGGGC
CACGTCGAGGAAACCGTAATACCCAAAGAAGCCACAGGAAGAAACAAAGACACAAAACTT
GGCGAAATCACCAAACTGAGCGAGCTACATCTAGCAGCCATATATTATCAGACAAAAACC
TGGGATAAATTGGCAGAGCAAGCGGAAACAATTAAAAAACTTCAAGAAAAAAGTGAAAAG
AAAGATTTAAAAGCAGCAGAAACTACTTGCAATGCAGCCAAAGACGACCAAGAAGCATGC
AAAAAACTAAAGGAAAAGGGGTGCGTTTATAAGGAGGATGGCGAGACCGGCAAAAAGTGT
GAATTGAAAAAAGATGCGAAAGCTGAGCTGGAAAAGGAAAACCAAGAAACAGCAGGGAAA
GAAGAGAAACCTGCTTCCGATAGGTGCACCAAACACGGCACTGACAAAACCAAATGCGAA
GCTGAAAACACACCAGGCCAAACCCCCGTTTGTGGTTTCAGAAAGGGAAAAGATAACAAA
GATGACAAGGATACAGAAAAGTGTCGAAATGGGAGTTTTATTGCCAATAAGAAATTCGCC
CTCAGCGTGGTTTCTTCTGCTTTTGTGAGTTTGGTACCATCTTAA
>tev05386
ATGATCACCACTAAAAAATTGAAAATTCCTTCGTTACAGAGGTCCACACCAAGAAGGGAT
ACAGTTTTCGCCGGTTGCTGCTTGATTTTAACCGTGACGACGATCGGAGGTGAAGTAGCG
GCAAAGAGGGCGATTGGAAAAAACGCATGGGAGCCCCTAGCCAAATTAACAACACAGTTC
TCCAAGATACCAGGACGAGCCTTGAAGAGTTTAAATGCGGCTGCCAGCTGTGTTCAAACA
ATGCAGAAGCAAACACAACAACTGCAGGTGTACGAAGCCTTAAGTAATGACGCTGAACTG
TCACGAGTAATCCGTCCTCTGATAACAGCTCTAGCAATGAAGCAAGCTTCATTAAACCAG
GCACTAACAAATCTAAACTCAGCAGGCATCAGAGCAACGGCACGGACGGCATTTGCCCAC
GGCCACCTCGTGGAATTTTTTAGAGTTTTCAATGGCGTCGCCAACGGTGAAACAGACTAC
TGCCTTTCGTCAGATAATGGCGCAGCCGGCGGCAGCAAAGCATCAATTACAGCCGGCATA
ATAGCAGGCGTTCTTATCTCGAGGGAACAAACAAGCTTTGACAAGAACACAGATGAGCAG
ACTGCTGTAGATACAACAGGCTAAAAGAAGCTGACAACGGCTAACGGCATGCACAATAGC
AAACTTTAAACTAGCGGGACAGGCTGCCTTCTAACTGGTCGCCGGGCATCAGGACTCGCA
ATGCGGTGGGAACCTGGGCGGCCCGGTCCCATATGCGGCTGGACACCTAGCAATGACCAA
CGGAGGCACATCTGCGGCGCGGCAACTCTCAGGCCTGACGGGAACACACAGGTCAGCCGC
GGCACAGGCCGACAAGAACTCCCCACTGCTCCAGCCTTGGCAAGGACTGATGGTGCTGCA
GGAAAACACGCATTACAAGCCCGCAACTTGCGGTGAACCAACGCTGACGGACATCCAAGA
CGTTCCAGAGTTCAACGCGGCAGTGAAAAACTACCTTCTGGGAGACAACAAACCGTACGA
AAATGGCTCCAACGGTAAGTAGGACGAGCAATAAAGAAAACACATAAGTGTAACGGCAAG
ACGTTACCGGAAAGATTATGGAACAAAATACAGGCGGAAAACATTCCAGCTGAGGCGAGG
GGGAAAACAACACCAGAAAAACTAAAAGCAATATCTGACCCAACAGAATTAGATGCTATT
TTTTGGTATTACAATGATAAAAATTTGGAAAACTTAAAAAAAACCATCAAAGGACTACAA
GACACCGCGGCAAAAAAGATCCACAGACAGCAGAAGACAAGGAGACAGTTTGCAATGCAG
CCAAGATGACGAAGATAAATGTAAAAAACTAAAGGATAAGGGTTGCATTTTTAACACAAA
AGGAGGCGAGGGGAAAAATTGTGAGTTGAAAAAGGATGTGAAAGAAAAACTAGAAAAAGT
AAGCCAAGCGGCTGAATGGGCTAATGGGAGGAAAGAGAATTGTGTGTAAAACATGGAAAA
GACAAAGATATGTGAGAAAAAGACAGCAACTACAAATGAAATGGAAAAGAATGCAAAGAT
TTAA
>tev05391
ATGATCAGCATCCCCAGACCAAGCCAGTGTTTCGTGGCCAGGAAACTACAATCCAAGGCT
GCTGCAAAGACATTAGCAGTACTAGTTCTTACAAAGGCAGTGGAACCGCAAGGCAATCAG
GCTCTAACTGATGCAAACCTCGACGACCAGATAGCTACCAGGTGCGACGAAGCAGCATAT
CTAGAAACAAGGGCACATGTGTTCCAAGCCGAACTCAAGTCGCAACAGGGCATCGCAGGC
GAGAACCAGAAAACGGCGGCGCAGTGGGAATTACAAAGTCTGAAAACAACAGGTGAGCGA
CGACTCGCGTGTCAAGCATTAGCTGCGTATGGAAATGCAGTTTTACGTCAGCAGCGAAGC
AACATAGACTCGACGCAGCAGATACTAGCCAAAGCACTCATGATCTTAAACCGCCGGATA
GGAGCACAACCGACAGCAAACGTAGTCGACAGCACACCCATAAGAAAAAGCGTTGCCTTA
ACAGCAATCCCATAAAGCGGCTGTACCCTAAAAGAAGTGGGCAAAATTGGAGACAAAGGA
CACACGATCGGGCAGCCGACAGGCAAAAAAATAAGCATTTTCGCCTACGCAGATATGAAG
CCGGCAACAACACTGCAAGGCCAAGTTCGATTCACCTGCACTGGCAGCACAACACCGCAA
TGGCAAAGCAGCGGCAACGCCAGAGGTTGCTCGTCGGACAATGCAAAAGGGGAGATAAAG
CTGGCGTTAAGCACAGCCAAGCTGTTCGCGGCAGCCACGCCAACACTGAAGTTTTCAACG
GCAGACGAAACAGCCAGCGGCGGCTGCGGCAACGGAAACGATGTTGACAAACAGCTGCTG
CCCAAGGATGCGGCAGTAAAATATGCAGTCTGCACAGCCTCAACAGCCCTAAGCAAAACA
TTAGAAAAACTGGCAGAACTTAAACTCACTGAGCTAGCAAACAAGCCCATCCTTGTAGCG
GCGGTCCGGGAGCTAAGCGGCGGAGCCAAACTACAAGGATCGACGCTGACAACGACTTTA
AACAAGCTTTTTGGATCCGACCAAGCCACATTTCAAAAAGACTTTATCAAGGACGTGGCC
TCAAAACAAACCAAGCACAGGGACGGAGACGACCTCAAAGACGCAGAACTCCAAACATTA
ATCGCAGGCGAGGCTTACACAAGCGCGATCAGCTACTTACACCACCAAAACTCGAAAGCA
AACGTGGCAAAAGAATCAACAGCGCAAAGTCCCCATGTCCCAGCAGAAGAGTGCAAAGAT
AAACCCAAAGCTGATTGTGACCCGACGAAGTGCGAATAGAAAGGAAGCGAAGATAAAGGC
AAGTGTGAAACTAAAGGAGGAAAAGAAGGTGTGAAAGCGGAAGACAAGAAAGAGGAGAAA
TGCAAAGGTAAGAAAAAGGAAGCCTGCAAGTCTCCGGATTGTAAGTGGGAAGGTGAAACA
TGCAAGGATTCCAGTTTCCTTTTCAAAAGAAATTTTGTCTGATTTCTTATTCCATTGGGA
ATTTGGTAG
>tev05418
ATGGCGGCACTAACAAAGGTATTGACACTACTGATTTTCCTTGTCCTTGCACTGCCATCA
GAAGCGGCAATGGGCGACGGCGGAAACCGAGCGGAGCACGCAGCTCTTTGTGCGTTTATC
TCTATGGCGGGCCGTAAGCCAGAAATACCAGAGCTAGAACCCCTCAACAACGAAGCTTAT
AAGTACATTCAGGAACTGAACTTTACACTGGCGCCACCGGCGTGGCAAGCTCAATTCTAC
ACAACCACGGATAAAGCAACAGTACACGGCAATGCACAGGATGCCGGTCTCAAAAATAGA
GGAGAAGATAAGTACTGGGCAGACTTGGCACAAGAAGCAGCGGCGTTCAAGAAAGACGCA
ACAACAAATAGGGTCAAAAAGTCCGGACCGCAAGAACTGGGCAATGAAAGCAGGGCACTC
GCAGCAGCGGAAATAGCAGAAATAACAGACCACGCAGCACAGATCCGAGCCGAATATCCG
AACGTAGCCGAACAAAAGAAACTCTATGAGCCGACAACTCCCCCAACGTCTGTGGCAATA
GCACTTTTCGGTGACGAAGGCAGCACAGCTGGAAACCTAATCGATGCGAGGTGTGCGGCA
CAGCGGGTAAGTAACGCTGCAGGAGCAGAGGCTTGCGCCACGGCCGGCGCCAACCCAAAG
CCAATTACTGCCATGGCAATGTTAACCTGTGCCTGCGGTCGAGACAGCTCAAACCCATCA
ACCTATTTCGAATGCACTAAAGAAGCAAAAACAAGCGCCACATGGACAACTTCCTCGACA
GCACACACCAAAACGGACATGGAACAACTAGCAAAGTCATGCGGACCACCACCGGCGACG
AAGATCACATTAGAAGAGATTCGATCGGCAATAGAAAGATTCCGCTCGCTAGTGCACACG
GACGCAACGCACGGCTACTTCGGGCACTACGAGCAAAAAAACTGTGACGGAAACTCAGGA
AACGGCATATGTGTCAAGTTCACAAATTTAGCCACCAACGACAAAGCCCATGTAGAAACA
AAAACCTGGCTACAAACTTTCATCTCAATAGCCGACGGCCTTGAGAAACTAAAAGCTGCG
GCAAACAAAGCTCATTCTGTAAACATGCAGCTGAAGGCCCAAAAAGTAGAGGCGATAACA
GCGCTGAAACGAAGTAAAGCGATTGCCAGATCTGTTCAAGTTCCAACACCACAAGCCGCA
CAGCAACCAAAAATAGACGTAAATACTCAATGCAAGACACACAATAAATCTAAGACTGCA
TGCTTAAAGGCTCAATGCAAATGGGGAGGGCAAAAAGATGATAACGGCCCATGCACTCCC
AGCGATGCACAAATTGCAAAGCATGCAACCCAAGCAGGAGCAGGAGATGGACCTGCAGGG
ACACCAGCTTCAACCGGATGTGCAAAACACGGAACTGATAGGACTGCTTGTGAAAATTAC
AAAACAAGCGACAAGAAAAATTGTGCATGGAGGAAAGGAAAAGAGGGCGAAGATGAGCCT
GAAAAAGAGAAGTGCCGCTCCTCT
>tev05419
ATGGAGGCGCGACAGCTAACCGCAGTGGCAGTAATACTGCTAATTAAATTCCGCTTGGCG
GAAACCGCAGGAGAAGCCATGAAGAAGACAACTTGGGCGCCGGTGTGCAACCTCGCAAGA
GAGCTCCGGAAAGTACCAGCCAAAGCGAGCAGCCGCCTTGTAACGACAGCAGCTGCATCG
GAAGCCAAAAGGAAAGCCGCTTACAGACTTAATCTCTACGCGCAACAGCAGGAAGCAGCC
GACAAACGCATCGCTCTATTAGCTCTAGCCACAGCGGCACTAGCCGAAGTAGCGGAGGCA
ACCCAGACAACGGCCGAATTAGCAACCGACAGCATACGAGCGACGGCAACGACACAAGAA
CTTGTTGGCGCAATCGAAGGAACGATGCAGCTTTTTGAATCAACCAGCCACAGCACTGGC
TACTGTCTAGGCGATGGGGCAGCTGGCCAGACCGACAAAATAAGCGACTTAGCCTCAGAA
GGCTGCAAAGCAAAAATGATTGACCTCGCAACAGAAGCAGGGCCGTTCGACGCCAGCATC
ATCGACAGACAGGGCTTCAAAGGCTTGACGCAGATCAGCGGCACCAACGGCATGGATCAA
ACTGACAACGGCAAATGCGGGCTAGTCACGTTAGGGACAGCAGGGCAAAAGGCGTTCATC
ACAGCAACCACACCCAAACTCAGCTACGAACTTTTCAAAATCGAGGAAACAGACCAAGTA
ACAAGGGCAACCTTCCAAACACTAACAGGGACAGTCGACAGGGCAAGAGACCCGCTAACA
AAAATAGCGTTTCATGACAGCAGACTGATTGAAGACGACACACGGGGACAAACCACGACA
GACGAGCAAGCGCTCTTAGAGGAAACAGCGAAAGGGAGCTCGATCGATCAAACCATAACC
AAACTACTCAAAGGGATCCAGCGGGAATTAGACCAACCTGGGCTCAGTAACAAGGTCAGC
CAACTCAAAACCGAATTCTACGGAACAACGGGAGACAAGATCAAACCCCTTTGGGGGGAA
GTTAAGCAGACGTCAGTACAGGACCTCACAGCCACAACCCCAGGAAAAACAAAAGCGATT
GGTCTGATTCCCGATATCAGCGAGCTGCGGCTAGCACTGGCATTCTACGACCTTAAGAGC
CACAATAAAATAGAGAAGCTCAGTCAAGAAGTGACCGAAGCAAATAAAGATTGCAAAAGC
AAAGCAAATGCAGCCGAAGAAAGTTGCAACGAAATAGGTGACAACAAAACCAAGTGCAAC
AATGAGAAACAATGTAGTTATGAAGATTCTAAAGAAGCTGGAAAGAAGTGCACATATAAT
GCGAGCAAAGCAAAAGAAAAAGGAGTTCCTGTGGCACAAACTCAAACTGGAGGAACCGAA
ACGACAACAGATAAGTACAAAGAGAAAGAACAAAAAGACTGTAAAGATGGTTGCAAATGG
GAGGCCGAAACTTGCAAAGATTCTTCTATTCTCCTAAACAAACAATTCTCCCTGAGTATG
GCTGTTTCTATTGTAAGTTTTTTTTAA
>tev05427
ATGACAAATCATAAGAAATTAATAATTCTGACCGCGGGTGTATGCCTGCAAGCAGTAGAG
TCGACGTCGGTCGGTATACTAACAGCCAACTTGAAGAAGGCATGTTTGCTAGCGCAGAGC
CTACGGCAAGCTGGACAAAAAGCTAACCATGACACAGCCGCCAGACTAAGCGACGTGGCA
ACATTAAGGGACCTGGCCGAAGACCTAGCTGCGATTGTTAGGAAGTCGCCCTTGTCGCCA
AACACTAAAGCCAAACTTGTGGCCGAATTGGCACGGCACAGCGCACAAGAAGCACTCAAT
ATAGTGAACAGCAATCTCAACAAAATATTCGATCTAACAGCGACGGCTGCAAACATCGCA
GGAAACATACAGGAAAGCGCCCACCTTTTACTCAACAGCAAAAACGTAGACACATCGGAG
TGCGTCAGCGACGCAGCGGCTTTCTCGGGAGTCACAGTGTCAACAACAGCTATACCAGGG
TGTCTCAAGAGAGGCTGCGACTTCGAGGACACCGAGTGGGAGCCAAATTCACGGGACTCC
GACATACAAGCGGCTGGAGCAGCACTACCAACTGGCACCACCGGAATAGCAAGTAGCGGG
ACGGCATGCAAGCTTATGCACTACAACGCTGGTCGCTCCACAACAGGAACGGCTGGGACC
ACCATGATGGCCGGTTTAATAAAACTCGGGGCGGCTGCGGGAAATGCGGCAACTTTCACG
GAGGGCAGAACGGCCCAGTTACTAGCAACCTCCAGGATCGGCAAAGTACACACAGCAGCA
GCTTCACTGTCAAGCACCATCGGAACAGCGACGCCCACAGTGGCTAAACTTCTCCAACTA
GTAGCCACCGCCGAACCGGCGGACCTAACCATCGACACCGCCAAGGGAAGCCTAGGCGAT
AATTACCCAGAAAATGTCATTACAATAACGAAAGAAGAAACCAAAGCCATTCACAAAATG
ATTAAAAAACACCGGGCAGACAAGGACACAGAGCAGCTAAAAAAAGCATGAGACATCTTC
TTCCGAACCGACCTGGAAGTGAACAAAACAACTTGTGATCTCGGGGCAAAGCTAACCGCA
AAACAAGATTGTGAAGTAACTAAAACAGACCCACAAAAATGTGAAGGAAAGGATCAAGGT
GAATGCGACACCAAAGAGGGTTGCGAATGGAATAAGACAGAAAAAAGTGCAAACTCACAG
AGAAAGCAAAAAAAGAGGCAGCAAAATCAAAACAACAAACAGAAGGAAAAGATGAGAAAA
CTGACTGCTCTAGCCACCAGGATCAGAAATCTTTCGAGGCAGTGAGCACAGCAGGCAAAC
CACCTACCTGTGGATGGATAAGTGGGAACGAAGGCGAGGATAAAAAAGAAAAAGGTTAAA
TGCCGAAACGGCAGTTTTCTCCTTCATAATAAATAGAAGCTAATGGCTGTTGCTTTTTTG
AGTTCGATATAATTTTAAGGATTTTTACTCAATTATATGAAAATTTGAATTTTTATATAA
TTCTAAAAAAAAAAAGAGACACTAATACTATTTGATAAAAATGTACAAATACAGAAA
>tev05440
CCATGAAACGAAAGCAGCTGGTGCTGCTAACTTTGGTTGCCGCTGTCGCTCCAGCCAGTG
GGGCGCTGGACGACAATGCAGCAGAGTTCAGGGCGCTTTGCGACGTTTACAATGTTTATC
AACAAAAAGCAAAAATGACAGAAGACTCCAACTCAGATAGCATGCAACCCACACTCGAAA
GACTGATAAAAGCAAATCTATCAACAGGGACCGAAACTTACTTTAAAACCAAAGACGGCG
CCTTCTCAAAAGAAGTTGAGCTGTCAGTGACAAACGGTGGTCTTGTAACCGCCAGTTGAG
CGAAAACACTCGTGATTAATCGGCATTATTCAGGCTAGTGACGAGCGCACAAAAGCGTTT
GCCGAAGCTTTTAATCAGTGTTTACCTAAAATAGACATCTCTCAACAGACAACCTCTCTC
AAAAAGTTTCTAGCCAAAAAAGCCATTCCGAAACACGCTCAGCCAAAGACAAAAATAGCG
TTAATTCTCTCTGTGTTACTCCTAGCGACGAATGCGAGTAGAATCGAAGGTGCTCAAGGA
GGCGCACTAGTCAAGAACGAATGGTTAAAACTGGCAAAATTCACGAAAAACATGGCGAAG
GTACCACCCCGTGCGCGACAGTTGATAAGCCAGCGGTACGGCACTCTCAAACAGTTACAG
TTGTTACACGCCCGTGCCGCGGCGTACACTCAATTCTCCAACGACAATGTGACACGAGCC
AGCTGGCTGCCGATAGTGATAGCCATTACGAAAACATTGGAAGAACTCGCAACTGAGCTT
ACACACAAAACCAAACAGGCGATAGAAGCCGCTGCATCAGCCGAATTCGTCCGAGGCGGC
ATAGCGGAATTTTTCAGTGTCGCAACAGGGGCATACAATGCGGCATCAAGAGGCTGTATA
ACAACAGGAGCAGCAGCTGACGCAGGAGCGGCCAGCGTAGTCGGCACAATAGCCGGACTC
GCTGCCGATGCACCGGACCTAGAGCCAACAACGACGACGGGAGGGTCCGAGGAGCTAAAC
GGCATCGGCCCAAACGGATTTGATGACCTAAAAACAAACCACAGCCTCGTAAACAGCGGT
CTAAGCGACGCTGAAAACTGCAAACTATTCAAAGCAGAAAGCGGTGGACTGCTAACCGGC
GGCGCGATCAATGCCAAGATGTATTTTGCCCTAGGTTACCTCGGCAAAGACACGTCGGAC
GCAACGTCGACAGCAGCAGATGCAACCAACCTAGACGCGGTACCAAGCACACAGCCTAAT
CAACCACTACGCTACTACAAAGCAGCCTACAACGCGGTGAATAAATTAAAACAAGGAACG
GCATTTGCACCACAGCCTATCGACCCGAAGAAAATAACCAGCCTTTAA
>tev05446
ATGCGGAAGACGCACACCCCGAAATCAAATATTTTCCTAATAACAGCGGCATTCGTGTTT
TTCGCAGCGGGCGCTGCTTGGGCCGCACAGAAAGGCGGGCTAAGCGGAAATAAATGGAGA
GGAGCGTGCAAACTAGCGGGGGAGTTCAAGAAAGTCCAGAACCGTCTCGTGTACAGAATC
GAAGCTCCGGGGAAGGCGCTGGAAGGCTACCTCCGGCAGTTACTATGGACAAAAATTCTC
ATTGAAAAACAACAAAAAGGAAGCTACAGCAAAAAAGACATCGCGCTTATAAACTACTAC
GCCGAACAAGCACAAAAAGCCTTAGCCCAAGATCAAGGAGAGACGACCGCAAAATTAGCC
TCCGCGTTGCGAAATAGCGCAGCAGCGGAGGCAGCAATACAGGAGGCTATAAACATGTTT
GGGCAAATCACGGACGGCTCAACGTACTCTTGTCTAGAAAAAGACACGGGAGGCAACAGA
CCCCGGCCACACAGCACGGAGTTTTCAACCGACGCACCAGGATGTAAAATCTCAACAAAA
GACTTAAGTGGAAGCGACGAACAAACTGATCACCTCACACGGACGGGCGCAAACACAGAC
CTCCAAACACCCAAAGGATCGGCAACAACAAGCGCCGCCCTGCGCTGTGAATTTTCTCAA
GGAAAAACATCGACAAACAAGCTTCTAGACAGTGGCAGCGGTGTCACCATCACAGGGACA
CCAACATTCGCAGCAGGCCTCTTTGTAATGACGGGCAACAACATCGAGCACACCTCAACA
GCAGATCTAACAGCAGCAGCGGAAACTGCACCACTTCTGCACGCAGCGCACGCGGCCTAT
CTTTTGTCTAAAGAGACGGCACCAGAATTCAAATTCAAAGACACTGAGGAACTAGCAACC
GACCGAGAATTCCAGCGTGAATTTATCAAAACCGTGCTAAACGAAAAAGACAGCGATACA
CCAATCACCAACATAGCGGACAAGATAAAAGCAGAATATGGCCCAAACGCCGACATGAAA
AGACAATACAACGACATCTTCGCAACCACAGAAGTCAAAAAACACCCAGGTGATGTGCCA
GTTACTAGAAATCTAAACAGCATTACGAAAATTGGCGAACTGACACGGCTTCTGTATTTT
TACCAACAAGAAAACATCAAAGACCTAAGAAACAAAATTAAAACACTAGAAAGCAGCGGC
AGTGGAAATCCAAACGGGCTGGAGAAAAAATATGTACCGACAATAACATATGTTACTGAG
TGCAACAACAAGCCTTATTGCAGTTATAACGCATCAGCTCCAGAAACCGACAAAAAGTGC
AAATTTAATGAGACAAAAGCCACTGAAAACGGTGTCCCTGTAACACAAACTCAAACTTTA
GGAGAAGAAACTGCTTCAGATAGGTGCACAAAGCATACTGAAAAAGAGGATTGCGAGGCA
GAAAACAAAAATGTAAAAGCAGGTGAGAAATCTGTTTGTGGATGGATTGAAGGCAAATGT
CAGGATTCCAGTTATCCAACTTCAATAAGAAGTTGGATCTGACGGTAGTTGCTTTTGTGA
GTTTGGTAGCGTTTCAGCATTCTAATGATCCTTTCTTAAATTAAT
>tev05461
ATGCTAAGGGAAAAAGCCCAGAAGTCCGCAGTTTTGCTGGCGGAATTTGTGGCCGCGGTA
TTCGCACAGGATGAAGAGTTCTCAGTCGAAGCAATAAAGAGCACGTGTGATGAAGCGGTG
TGGCTTCAGACCGTCCAAGATCATTATATCAAAAATGTACAAACAGCTGCAGCTCGAAAT
TCTGACCTACTCACAGAAGCCAGAAACCTAACCCTAGCCGCGGCACAGTTCTCCGACCAA
ACGCAACAGGCGGTACTAACCTCGTTAGCTGCCATTGCAGACCAGCGAGCAACTGCAGCG
GCAGCGATCCTAAATCGAGAAACACCAAGGTTACTAGCAGCGGTAGCCTTGCTGAACGAA
CGATGCGGCAACGTCCGAGCACTGGCGCGCATTCTAAGCACGCAAGAATCCGCAACTTTC
TCAGGGTCGACGGCAGCCGGTGGCGGCAACGTCTTCTTTGCCGCGACAACAGTCAAGTGC
TTTCTAATAGCAACACTGGACAAGAAACCCACAGCGGAGTGCACAGTAACGGAACAGAGC
GCGACGAAGCTAGCAGATGCAGGCCAACACCTGGCCAAAATAACGAAAATGAAAGCGATA
CCGCTAACAAAATTTGGCATGCCTCAACTTGGTGTGGACATAGAAACGAAAGGTGCATTC
GCCGCAGGCAGTAACCAAGCAAACGAAAATAACAAATGCGCAGACAAACCCATAAAAAGC
AGCGATACCAACGGTTCCGGTTTAACGAAACTAGCACTAAACCAACCTACAGCGGCACCA
ACGGACGTGAAACTGAAAGATAACGACGCCTTCGTAAACGTATCCAAAGAGAAAGACCAC
TACATCACCACTGGGGCCCAGGTAGCAAGCGCCACCTATAACCCAAGAGCCCTAACATCC
AAACTTCTAGGAAAGATTGCGGATGAAACGGCCGATTTCCCGAGCGGCGACCCCGCCATT
AAGAACGTAATCTATCTCGCATTTAGCCCAAGAGAAAAACATCAAGGACAGCACCGACCA
AAAAGCAGAAAATGTAAAACCCTGCTTGGCGGCGCCGGGAACAAACTACAAGACAAATTT
TTTTTGACTTTCAACGAAGACAACATAAAATATAATGTTGGGGAACAAACCGTAACCACG
AGTGTAAGGGAGGCTGCAAGCGATTTAAACTACGGAATAACACTAGCATTTTCGCATAAA
AGCCAACACGGCAATAGCCAGAGCAAGGAATTCCAGAGAGCAGGTGAAAGCACCGACAAA
ATCAAAGAAACTGAATGCAGAAATAGAAAAGACAGAGACAAATAAAAGGAAAAGAATGGG
TGTGAATTCAAAGATGAGGATTGCAAAGTTAAAGTGACCACAGCAACAGAAACAACAGAA
AACACCACAGAAAGCAATTCTTATGTCATTAACAAGGCTCCTCTTTTGCTTTTATTTTTG
CTTTTATAA
>tev05464
ATGAGGCCGGTAGCAGCATTCACTCAAGCCTTGCTCATAATGATAGTAAATTCTCAGAAG
GCATCCCCGGCTGCAGGCGACGGCATGAATCACGGTTCCTGGACAAAAATCTGCGGCCTC
GCCAACAAGCTAGCCAAAGTACCTAAAGCGGCGACTACAAAGCTAACAGAAACAGTCCAA
CTAGCTCAGCGCCTACGCAACACAGCCACACGCTGCGCCATCTTTGCAATGCAAGCAAAA
GACGAAGAAAAAGCGCGGAAAGCCCGGATACTACAAGTATTTTTTGCCACACGAGCGGGC
AAAGCACTAACCGCTTTAACTGCGGGAAGCATCGAAAAATCCGTCAAAGCAAGCAGCAGC
GCTCAATACTTCCAAGGCAGACTAACGGAATTTCTAACAACTGCGACACACACAGTAAGA
AGCAATAAAGGCTGCCTTCTTGCCGCCAACACCAACGGAGTCTCCTATACACACAAACTT
TCCGGCGACAGCGGTATAACATGTGATCTAACACCAGACATAGACGTCAGCGGAAACTAC
GACCTGGATTTAACTAACAACAACGGCTTTGCAAATTCGATCGTACCCGGAAACGCGAAC
AGCAATAGTCCACACCAACCAAAGAGTGTCCACTTTTTGAAGCACACAACAGCAACGGAC
TTGCAGAACAAGGCGCCCTGGCACAGCCAGCTAAACTAGCAATGGGCTTAATCACTGTAA
GCAACAGCAACAGCGAGCTGACGATACTGGACCTCAACCAAGCAAAGTCTCAAACAGCCG
GCGACAACAAGGCATGGAACGAACTCTATAACACGATCGAAGGACTTAAGACCCTAAACC
CCAAAGCACACGACAACAGCACAATATCCGAAACAACAGCGGATCTACAAGCCGCCGTTT
TGCAACTCATCCACGATATAACCGACAAAGGAAGCCTGAAGCTAGATTCTAACAATTGCA
TCGCGTACTGTAACCGGCGGCAAAGGCTGCCTACTGGATGGCTCCAACCGTGGACACTAC
CACGCGACTAAACTGCAGGGAGCGGGCGGGGTAACCTGTGATCTTACAGCAACCATCGAC
ATAACCGGCGACTACTCCCTGGATTTAACTAACAATGCCGGCTTTGCAAATTCGATCGTA
CCCGGAAACGCGAACAGCCATCAGTCCACACAAACCAAAGAGTGTCCACTTTTTGAAGCA
CACAACAGCAACGGACTTGCAGAACAAGGCGCCCTGGCACAGCCAGCTAAACTAGCAATG
GGCTTAATCACTGTAAGCAACAGCAACAGCGAGCTGACGATACTGGACCTCAACCAAGCA
AAGTCTCAAACAGCCGGCGACAACAAGGCACGGAACGAACTCTATAACACGATCGAAGGA
CTTAAGACCCCAAACCCCAAAGCACACGACAACAGCACAATATCCGAAACAACAGCGGAT
CTACAAGCCGCCGTTTTGCAACTCATCCACGATATAACCGACGCAGGAAACCTGAAGCCA
GACGAAGAAGTCAAGAGGGCTTTCACAGAACCAGTAAGAGACAAAATTCAAGCCTTGCTC
CACGAAATCTATAGTTGCAAATTGAGAATGAAAATAATTAACAACGGCGACGAAACGGAG
CTGCGTGCTGTAACGGACCCAGGAAAACTGGCGGCGATCCTGGCTTTTTGCGAGAAGGAA
GAAGCGGACCTTATAAGCAAACTAAGAAAGGACCTGACTGTAGCCCGGTTGTCCGCAAGC
AGCAAAAACTTAGGGGAAAAAGAATGCAATAAAATGAAGGACGAAGGAAAGTGCAACGCA
ACCGCGGCATGTAGTTATGACACAACAGAAACAGAAGAGGATAAAAAGTGAAAATATAAT
GCAACCAAATCCACAGAAAATGGCTTCCCTGTAA
>tev05470
ATGAGAAGCAAACAGACATGTAAAAAACGATTTTCAAAATTTTTAGCAGCTTTCCCTTTA
CAGGACGGCAGCGAACCCAACCGCAGTCATCCCAGATGGCAGCAAAAAGTTTGCTGAGCC
ACCAACACGACCTTTCCACTACAACAAAAAAGTGTATTCTACATCACCAGCACCAAGGAA
ATCCATATGCTCCGTAGCAAACCATCGGGAGCAGCCAAGCGGCTGGCAGCAGCCCAGGCA
ATAATTCTGCTTCTAACCAGCGCGGCGAACGCAAGCGGCCCTGCGTTCACAAAGGCAGGA
CTTCTCAAACTTTGCCAAACAACGGCGTTCCTCCAAAAAATCCCTGGCGATGCATTAAAG
CGCTTAAGCGACAACAAGAAAGCAAGCGCAGCCGCGTTGGTGGCAGCGCACAAAGCCGCA
GCCCTAGCAACAAATGCCAATAACGTAACAGGGGCAGTAGTCTACTCATCTTTAGCGGCG
GCCACAACAGCGTGTGCAACTTCGGCAGAGCAGATGGCAAGCGGCCTTGCTACAGTGACG
ATCAAAGCGAGCAGCCTAGCACAACAACTGGCAGGGCAAGTACAAGAAATGATAAGCCTT
CTGATCAAAAAAGGGCAGACGAGCACACCAGCAAACGGGTATTGCATAGTAGGTAGTGGC
AAAAACGCTGCGCTCAGCGAGGTAGACGCCGACATAAAATGCGACAGCAGCGAACCGACG
TTTACAGCCAACTTGCTAAGTTATGATGGCGAAGACATGGGACCGGAAGGATACAAAAAG
CTAACAGCAGGCACCATACTAGACACTTGCGAACACAACAGCAAGTGTTCATTCTTCAAG
TTTACGAACGGGGACACGGCAACGGACAGCTTTCACTCGAACTCAGCCAAAGCAATTTTC
GGCGGATTAGCAACTATAATGCCGCACGCAAACACGGCGGCAACAGCGGTGCCACAGTTA
CCGGCTGGGCCAATTCAGCCAGCATTGGTAGGTTGTTCAGGAAGTGGAAAAAACGGAAAG
ATCCAACTTTCAATGGCAACATCTAAATTATTCTCTAACCATAAACCAGCCAAAACGCAG
GTAACAACAGGCCAGCCTGCTGACAGCACCTGCAAAAGCACAAAAGACAAAGATCTAGAA
GTGTGGATGGCGAACGACGACGTGCTGCCAGCGATCTGTGAACTCAAACAAGCAACACAA
ACTGGAATAACAATATTCAGCGACATGAAGCTAGGAGATCTTGAAAATAAAAAAGAGATT
GTACATATTTTGGCGATGACCTTAGGACAAAAGAAAACAGACGGAGAAGGTTTAAATAAA
TTGATCAGGAGGCTTTTTGGAAGCGACGCCATGGCATTCACGGCTGACTACATAACACAA
CCAGCTACGGACGCAGTCTCCTATAAGACAGTAACAGGAAGCGACACGAAGGAACTAAAA
CACCTAGTAAAAGGCCCTGGTTACGCCTCAGCACTTGCAAATCCCACAAAGTGAAATTAC
TCAAACCCAAAGAGATGTCTGACCAGCCCACGAAAAAAACGAACTCAGATAAAGAAGCAG
AAGAAAAGAAAGACGAGAAAAATGCTGGAAAACCTGTTTGCAGCAGCTTTCAGAACAAGA
AAGAATGTGAAGCTGTGAAAGGAACGATCCACCTGGAAAAAGTATGTTTGTGGTGA
>tev05474
ATGGCGTAACAAAACACGCCCTACTCGGAGAGTAATAATTACCATTCACCAACTCACGAA
CCTTTCCAAGCTTTTGGCTTCCGTCAAGAGACTGTCCAAAGCATGAAATACCCAAAGGAA
ACCACGCGAGTCTTCGCTCTGCTGGCGGCAGCGCACTTGAGCTTCGAAGTCAGCGATGCA
GCAGCATCCCGTGGCCTCAAAAACAACGTCTAGCAGCCGATTTGCGGACTCAGCGAAGAC
CTAGGTTTAGTGGGTGGTGATGTTCTTGCCCACGGTTCCTCAGCTCTAAGCTATGCTAAA
ACTCTGACGATCCAGCAACTGCGAGCGCAAGCGTACGCAACTAAAAACTTGGGGACCCAA
AGAGCTAGGCAAGCGTTCCTTTATGCAAACTATCTTAGTGCAAAAGCTGCTGCAGCCGCG
GACGCCTATGCGACTACGGGATTGGAATCACACATACGGGTGGCACGGGCATCTGGGTAT
CTGAAAGGCAGAATAGATGACTTCCTCAAAATGCTAGAGCAGACAAAGTCGAGCAACAAC
GCCTGTGTGCTGCAAGCAGCAGCAGCAGACAGCGCGGCGACCCACGCCGCCGGCAAACTA
CACCAAACAGCATGCGCCTTGACGATCAGCAATATCGCAAAACAGAAGCAAGCGACCAGG
CAATATGTGACAAGTGCAGGATACGAAAAACTACTGGAAGGGAATGGGGCAGGCGACGCA
CATCAAGCAAACGGCGGCTCGAAGCAATGCAACCTACTGGCGGCGCACAACAGCAACGGC
TTTACACAAACTACCAGCGCGACAAATGCCGTCTACACAATGGCCGGCTATATGAAGATA
CCGAACAGCGCAGGCGACGTCAGCCTGGCAAGCAAAGAAAATATGAAAAACAAGGCAACA
AACGTCGCTGAAGCAGCATGGCAAGAGGCGCATCAAGCAATAAGTGGCATTGTAACCGAC
GAGGCTGCCGATTTTAAAAACGACACAGAAACAATAGATAAATGGCCGAAGCTGACAGAT
GTTGTCAAAAGAGTACTGCTACCGAAAGACAAAAAATCGGCAGGCGAGGTAGAAGCCGCG
ATAACAAATGAACTAGGGGGCAAAGACAAAGACAAAATAACGGAACTGGAAGGAGTGATT
AACGAAGATAGAATACCGGAGGGTGTGGCCGGGTTGCCCCAAGAAAAAAAGCTGGGGGTC
ATCAGCTCGTTAGAAGAGCTCACCGCGATTCTTTACCATTATGAATTAAGGATTAACATC
GAAATCACTGAACTCAAGCGGAAATTACAAAATAAAACTGAGACAAAGCCAACAACAACG
GCAGAAGTACGCAAAAGTCACACCGCTGACGAACCTTTTAGAAAGGCAGGCTGTGAGTTT
GATAAAGACAAGACCCCAAAATGCTTTCCAAAACTAAATGAACGAAAAGAAGAAAAAGAG
AAAGAGGGGAATGATGGGAAAACCGGCTTAGGGAAACCCAAATGTGAGTGCAAATCTCCG
GATTGTAAGTGGGAGGGTGAAACTTGCAAAGATTCCAGTTTTCTAGTAAACAAACAATTC
GACCTCAGCGTGGTTTCTGCTGCATTTGTGGCCTTGCTTTTTTAA
>tev05493
ATGAGTTTTATTTATAATTTCTTTAAACAAAAAATTGTTGAAACCTATAATGGAAATGCC
ACGCTAAAAAACTGTAGTTTCGTGGTTGTTACATATTTATCCACTTTTATTTCTTTCATT
TTCAACATAGATCTTAGATAACAGCGCGTTTAGAAGGTTACAGTAGGAGCCAACAAATAA
GCTTTAGTTTAGTTTTTCCAACATTTTTATTACTTATGCCGCACGCCATTTTTTACAACC
TGAATATAACTTTTTCTTTTTTTTAACCCATAGGAACTACCGGAGAAAGATTAGAAATAT
CTCGGCCAAAATATTCACGACAAAGCGCTACGTTGTTTATTTGCGGACATTGTTATTTTC
AGTCCTTTTAACTTGCTTAATTTGTCGCCATGTTGCCGCTGCAGCAGGTAACTGCCTAAT
GAAGGCCGTATGGCAGCCCATCTGCGAGCTAAGCGAGGAACTATACACATACGCAGGCGC
AGCAATAAAAAGCAGCAACGAGCAGTTGAAAGCAATACAAAACATTAAAGCAGCAGAGCT
GCGAACGGCAATTTACATAGCGAAAAACAGCGGAGCCGAAGCAGCCAGAAAAGTCAGCTT
GATGAAAGTCTATATAAGTCAAAAACCAAACAAAGCAATCAGTCACCTGAGACAGCCATT
CCCCAGGACATAAAAGCCGTTGCGCATGCAACGTATCTGAAAGGCAACCTTAACGAGTTC
TTTAACGTGATTACTGCCGCCAAAGGTAATACAACAACAGGTTTCCTTGTAACAACAACA
CATTTAACAACAGAAACAGCATCTGACGTCAGTGATACGCCGTGCAATCCCAAACTCTCC
GAACCTACCGCCACAAACCTGAAAAACTCGGTGCTGAACGAACAAGGGTCCGACAAGCTG
CTTTCAGGGACGGACGACGCCAACAAGAAACAAGCCAGCGATACAGTCGCATGTAACATT
CTAGAGGGCGGCGCCAACAAGTATGGAACGGCGGTACTAGATAACAACCTCAAGATCACA
GCAGGTTATGTTACGGTAGCCGCGTCAGACACAACAGAAACCCTGGAAGACATAACAAAA
CTCAGCAACAGCGGCGTCGGCAAGCCGGCAGCATTCTTCAATTTGTTCAATGCAAGGAAA
GGAATAGAAACGCAACTGTCCAACAACTTCAAAAACACGGCGTGAAAGCCGAAGGAAAGA
GTGGATCTACTGCAAGCGTTCGAGCAAATTCTGCTAGCAAAAGATAAACGACAAAGAAAG
AACGGAAAAGCACAGGTTGTGCAATTACATGGTGGTGACGATGGGGACAAGATTACCGAT
GCCCTCAAACTAGTCAACGAGGAAGTGATCACAGATGGAATCGGCAGTAACCAGAAGAAG
TAGAAGCTGCCCCAAATTACAGATGAAAACGCGTTAAGTACCATTCTTAGCTATTACGAA
ATGCATCTTTCCGACACGATCGCCGACTTCAGAGAAACATTGGCGCGAAAGGAAGAAGCG
GAAAAAGAGCAAAGAAAACTGCAGAGAAAATTTGCAACGAAATAAAAGATCAAAAAGCGT
GTAATTCCGACACAAAATGCAAATACGATGAATCAAAAAAGGAATCAAAGTGTGGATTGA
GTGAGGAGGAAAAAAGGCAGCAAAAAACCATGAGGGAAGTGATGGGAAAACTACAAACAA
CACAGTAA
>tev06085
ATGCACTACGCTTCAGGAGCAGCGATAGTCTTGCTGGTAAGCCTTTTAGGCACCACGATG
GCAAAGGTATCCGAACTGACAGAGGAACGAAAACGCTGTACCAACGCATGTAACTGTCTG
ATAAGACTAAACAAACTGCAGGCGCGCCTGGAAAACACACTTGCGAGCGCAGAAAAGAGA
GTAAAGGAGGCCGCGGCGACAGCACAGCGGGCGCTAGCAATAGCACTAAGCGGTGACGGC
GACGCCGTGCGACAGTACGGGCCAATAGCAGCCGTTTCGCTGCAGACATCAGCGGAAGTA
TCGGCACAATACGCTACGCATAGCAAAACAGTGCGCCACTACCAAAAATGGCTAAATCAC
CTAGAAGCCGGCTACCAAGCCGTCCGACGGCTATCGGCAGCCAGCGGCGACGCGAAAATA
AACCCATCAGCGGGGACGCATTATTCCACTGCCACCATAACTGCGGCGACAATCCAAACT
ACGACAGCTCCACCAGCATGCACATCGCAGGACGCAGAGGACAACAAAGAGCCGACACTA
GCAGACATAAGCAAAAAACAGGGGCTCATCATTCCGACTATACACTTAAAATCGGACATA
GGATGCTGGCAAACCAAAAACTCACAAGCATGCACCGCCGTCAGCGCGGGAACTGACAAC
ATCTACAATCACGTAACGCTATTACAGCAGCCGCCGCAGCCGGAGCCAGCCGTTCAATAC
TCCAACCACCACGGATACAAAACAGCGATAACTGGCACCCTAGTTCTTACAGCGATAACT
GACAATGACTTGAAGAAAAACACAACAGAGCTTGTTGCAGCGGTCAAAGCACTAGAAGCT
CTAGTCGACGTCAAAGCAGCCACCACGTACAGCAGTAGCAGCCACATAAATACTCTAATC
GCGAGAATAGCAGCTCAAATACCAACAAACATAAAAATAACCGACGCCATGGACAAACAA
ATCGAAAACGAAATCAAAACCAGGTACGGCGAAAATTTTGGTGAACTAGAGCAAAAAGTA
TGGAGCAAAACAGGCACCACAAAGATTTTCTATTTTTCTGATGGCGTGGAAAAAAGCGCA
ACAGCCGACAAGCTCGTCTCACCTGATGACTTAACAGACGCTACAGCAGCCGGACTAGCA
AAAGCAGCGGCGCAACAACTGAAACATTGTCCAGAAACGAACACTAGCCCAGCAGATAGC
AAAGAAAAAGAATGCAGTGGCAAAACAGGAGATGATTGCAAAGGCGATTGCGTTCTGGTA
GATGGAGTTTGCAAACCAACAAAGAAAGAAGAGGGAGAAAACCAAGAAAAAGGAGGGAAA
GATGGAAAAACCACAAACACCACAGGAAGCAATTCTTTTGTCATTAGCACAAGGCCCCTC
TTGTGCTAG
>tev06087
ATGAAGCTATCTGCAGCTTTCGCACAGCTTCTTTTCATAACGCTTTTTTCTATAGCAGCG
CGGACACCCCCTTTGGATTCAAGAACACCCTACAAAACGGCCCGCCGCTGCGCACACCGG
GTAACAAATATAGAAAAGTACTGCGACAAGACACTAAAACACGCCGCACATCGACTGGAA
ACGAATTCAAAAGCAGTAAACAAACTACTTGCAGGCTCAACCCAGGCAAGCGGGGACACG
GCGAGCAGTCTAGCAGCGCTACTGGCGACAGCTGCAAGCAAACTCCAAAGCCAGCTACGA
ACAGCTCAGTCAGCGTCGGAAGAGATTTTAATGCAATTACAGCACTTTAGCGCCATGCAG
GCTCAGTATTATGCGATTTCAAACATCTCGACAAAGACGACGACGGCCGCAACAATAACA
ACCGACAGCTCGGCGTATAAGACGTCCGCGATAACGGCGCCAGAGCGGGAAGATGTGAAA
CAAACAGACTGCCCAGGCTTAGATACAGATGACACAGCAGAGGTAACGGCAACAACGTTA
ACGAAAAAAATAGGGCCTGCTGAAGACGTAACTTCACTACCACGCCGAACTGGCGTGTTA
CTTAAGCACCGTCGATTCGCAATGCACCGGAGTAACCGCGAGGGACAAAATTGCAATTAA
GATGAGGACCGGGGGCCCAGGACCCTGGGGATGAAGAAAGTGCATTGGCCGGCGGCGCCT
TCAAAAGGTTCGGAAAAAAAAAAAGTAACAACTGGAAAGATTACGCCAGATATAATCGAT
AATAATATAACATCACTAGCGGCAGCGGCCTCAACACTTGAAAATTTGCAAGACTTAACG
AAAATTAGCAGTTACAACCAGGATGCCTTGTTTCAAAGACTGGTAGCAATAATAAACCTC
GGGGTGCACACAGATTCAAAGCTTACTGGAGACCTCGAACGCCAGGTAAGCTCAGCAATT
GACGCCACATACGGCAACACTGACAACGAATTTCAAGACAAAATTTGTAGTCCACTTGAC
GAACAGGATTCCAGCTATTACAGCTCCTTAGGCGTTAAATCAGACAAAATTAAAAGTTTG
ACCAGCGCTGAGAAAATGGCTGGCGCCATAGCTTGGGGTTTAATTAATAAAATTAGTGCC
AAACAATCATTGTCTACCGGCAACTTAGCAAACAAAAAGGACCTCAGCACAGTGTGCAAA
AACCATGGAACAAGAAATGATTGCACGGGAGAAACGGGCTGTGAATTTGACGAAACCAAA
ACCCCAAAGTGCTTTCCAAAACCAAGTGAGACTATAGAAGAGAAAAAAGAAGAGAAAGAT
GCAAAAACTGACTCCAAGTGCACAGGCAAAGAACAAAAATAATGCGCAAATGGATGCAAA
TGGGAAGAAAACAAGTGCAAGGATTCCAGTTTTTTCGTCAATAACAACTTTCCTCTGATG
ACTGTTTCTTTTATTAGTTTGGTAGAATTCCGGCTTTTTAAGAATTCTTGCTCAACTCTA
TGA
>tev06089
ATGATAGTAAAAACACCAATACGTTACACCGTAGTGGCACTAGCTATCACTGCATCGATC
ATAAAAGCCGAACGGCAAGCCGGCCAAGCATGCAGCAGCGCTTGCAGCTGCGCAACCCGT
ATTAAACACAGGCTCAACCACTATAACAGCATTTTCGAGCAACGATCCCAAGACCTGCAG
ACAACGACCAAGCAGTACTTGAAGCTACTGATAGCAGCGCTCCAGGGTTCTGGTACAACC
AAACAATTTACAATACCACTTATACAGACAGCCACGATGATTTTAGACGAGCAGCAAGCA
AACCTAAACAAACTTGGGACGGCACTGGCAGCAGCAGCAACACAACTAGGCAACAAACAG
GGAAGGCTCCAACTAGAGGCGGACTTTACCAAAATGGACTTCACCACCGACCACCAGCTG
TCAAGCACAGGCTTCAACTCCGGCACAGAAACAGACAAGGACATCGGCAAAGTCTCAGCC
GCGTGCACAGCTGAAGACCAAATGGAGAAACGCGAGGACGTAACACAAGCAACGGAAGAA
AAAGAACCACCAATTCACAACAGGCAAGTTCACATGGCGCTGGAAATATTATGCCGCGAC
AGCGGTGACAGCGGCAATTGTGGAGCACTCCCAGCCAACACCAACAGGATCAAACTAGAC
TTGCTCCGGTCGTCGGCCGCGGCGTACGCAGTAACAACCGGATCCGTGCACCAGAAGAAA
CTGGGTGTTGGGACCTGGACAATAATGAAAACAGAAGGCCCAGCAGCGGCAGACGAGGCG
CGACCGCTCTACGAAGCTGCGTACAAGAACCAGCCGCCCAAGGAACTGAAGCATATTTCT
GACTTCAAGGACAGGCCGGCTTTCAAAAAGTTTGTCAAACAACTAAAAACAGGCAGCGCG
CCACTCGCCAAACTTCCTGCAGACCCAACCGACCAGCTAGACAAGGACATTACTAGCATG
TACGGCGACTCGGATGTAACCTTCGACAAAAAAATATGGCAAGAAATTAACAAAGTAACA
GCGACCTACATAGACGGAGAGACGGTAAAAACGGAGCCACTAAGCAAAATTGAAACAATT
GAACACTTGTCCAGCGGTCTCGCTCAAGCGTTCGCCAAAGCAGCACTTCCGAAAGCTTTA
GGCATACAATGCCCTGAAGTGAAAACAATAGATAACTGTAAGACGCATGAGACTGAAGGG
CCATGTCAAGCTGCTGGATGCAAATTTGATAACAGCAAAAATGATGGTGAAAAATGCTTT
CCAGGCCCTGAAACAAAAACAGACAAAAAAGATGGGGGAGATGAGAAAACCACCTCAACT
TGTACAGGTAAAGACGAAAAGGACTGCAAAGATGGTTGCAAATCGGAGAATAATGCTTAC
AAAGATTTCAGTTTTCGCATAAATAGCAAAATTTCTCTGATGGCTGCTGATTTTGTGAGT
TTGGTAGAATTTTACAATCCTAAGGATTCTTTCTAA
>tev06090
ATGTCGCAAAAGCTGGCAATAGCTGCTGGAGCGTTCGACTCTACATGCGAACGAGAAGTG
ACCATGAGAACAGTGTGCCCATATGCAGCTCAACAAATTCAAGCACACCAAAGCCACGCC
GCACTAGTAAGGCAATCAATGGCAATTTTGGCACTCCTAGCCATAAACAGTAATCGCAAC
TCGTCATCACCGACAGTGGCAATGCACCAATACTTGCAAAAACAGCTAACCGACGCTGAT
GCAGAAGCTGAGCAGCTGGAAAAGGAGCTCCCGACGATTGCAACAAAGGCAGCGCTGGCC
GGCAGGCTCGACGAGTTCGTCTCTATTTTCTGGCAAGCAACTCATTTGTCCAGCAACGAA
TATTGCATAGCGACAACAACGACAGCGGACACAAAAGCGTCGGCAACAGAACTGCCAAAT
TTCGTCCGTGGCACCGAGCACAAAGACGGCGTAAAAGAAGGGACAAGCATTTCCAAACCA
AACACAGCAGCTGTACTAGCAAAGTTTGGTACGCCGGCTGTAACATCAAATGCAAACAGC
AATAACAACAAATGCAAGTTAACAGAGACTGGCGCGACAAACGGCGGTTACACACACGAA
GCGCTTAGCGCACCGCAAACCATTTTATGGGGCGGGGGACTGCTAACAGTAGGAAACTTA
TTCTACAACGGCGACGGCTTCGCAGATGTAAGCCAACAAAGCAAGAAGCCGAAGCTGATA
ACCTCAGCATTCGGCGAACTAGATGCTATACTTTCACGGCTGGAGGCACTACCAGCAAAA
CTAGAAGCCCTAACACAGTTCAGTGCAAAGGAAAAACCGGGCCTGGCCAAGATAACTGCA
AAGGCGAAGCAACTAGGATTAAGCGACGAAGAGTCAACCAACTTAGAACTGGAACCGGCA
ACTATCGATGAACTCAGCGCCGAGATCGTCCAATACGAGAGGGACCATACCAAAACGGAG
AACATCGGCGACCAACGTTTTGTGCTTCTGGCTGTACAAGCCTTGGGTGAAGCCAAAACC
AAGAACAATGAGGTAACAGAAGAAGTTGAGAAGTTGCAAAACCAACTGGGAAGGAAAGAT
CCAAAATCAGCAGGAAAATTTGCAATAAATCAAAAGATGATGGAGAGACTGGCAGAAAGT
TCGTATTTAAACGGGATGTGTGAAAGCTGAGCCAGAAAAATAAAAGAGGAAGAGGGAAAA
GACGGGAAGAAGGATAAGAAATGTTCAGCTAAATTGGAGGATACCTGCAAGAAAGATAGA
TGTGCCCAACTTGGCACTAACCAACAAGCATGTGGAAAGATAATGAAGAAATGTCAGTTT
TGGCCTTGCATATTTGCGAATAGAAAGGAGAAAATTGTGACGGCACTGATAAATCCAGAT
TCAATAACGGGATCCAGTTTTCTCTTGAATAAAATAATTTTACTAATTTCTGCTGTATTT
ATGACTTTGGTGGAATTCTTGCATTCTAGAACTTTTGAATTTTAA
>tev06126
CGCATAAAAGTATATCTTCTGATAGCAGCATTCGCGACAGCAAATGCAAGCAATTCTTCC
GCACTGCACCCGCCGAAACCGCAACCAAAAACAGCGTGCCATGCAGCAGATTATCTAACG
GAATTGGCAGACAACGCCCTAGCTTTATTGTCGACCGGCGCGGCAAGCGCCAAAGAAGCA
GCTAAAAAAGCGTTGAAACTGCAGGCAGTAGCTGCGGCATCGCCGGGAGCAGCAGCAATT
GTTGCGCAAGTTCTGGCAAACCACCTAGCGGCCGCAACGGCGGTGGTACAAAATAAAGTA
AATAAGCACCGTCAGACAATCCACGCTGCTACGAGATCAGCTTACAAACTTAGTGGGCAA
ATGGAAGCTATAGCAGAGATAGGGACTGCCATCATTGAGTCATCAAACTTTATAACTGCA
GCGAGCGACTTTGCTGACGGCAGCTACCCGAAGCTACAGCCGACAACAAAATCCAACCCA
AACGGGGCCTGCATGCGGGATGCCAACCACCGAGACGTTGATACGACGACGAGCGTGTCA
GAGAGCACAGCAGCAAACTCAATCGTGTTAATCGGCTTAAAGCCGGTAAGCGTAACAAAC
GCGGCGGTAAACTCGCAGCTCACGGTGTGCGCACACGCTACGAACACGGGCAAGCACACC
ACAAGCAACGGCTGCACAAGCGGAGCAACAGCCAAAGTAGCGGTAGTAGGCGGTAAACTA
TTCGTCGAAGAAACACTTACACTAACGCGCAAAACAGACGGCAGCCAAGAAGAGTATACA
AAATCAGCAGGCAGCACGACCATACCGAGCCCCAAAACAATCGAGAGGGAGCTAACAAAC
ATAGCTGCACTAGAAAAGGTGATGTCAGAGCTTTCCAGCCTGACGATCAGCCTAGACCTG
AAATCGATAATAACAAGTAGCGAACTCAAGGAAAAAATAGCGAAAGCCATAGACGGTGAA
AAAGCGACGTACGCCGATGCCACGAAAACCAAAGTGGATAACTTACTAAAGGAAGCCATT
GGAGAAAATGGCGAAGAACTGAAAAACACAGTAGAGAAGTCGCTTGACGAGCTAACACCA
CCAAAAGCCGCTGTTGGAGGGAATGGCGATAAGAAGCTGTCACAAATCACAGCGCCACAA
GAACTCGCAGATGCGGCAATCTATTACAGTGTTCGCAGCTTTATTGAGGAAAAGGACCAA
AGGAAGAAAAACCAAGCAAACCCCTCTTGCCGAACCAAAACTGAAAAAGCAGAAGAACCG
AAAAAAAAAAACAGCAGACGAATGCAAGAAGCATACCACAGAGAAACACTGCAAGGATAA
AAAAGGTTGTGAATTTGATGAGAAAAAAGACCCGAAATGCTTTCCAAAAGTTGAAACCGA
AAAGAAAGATGAAAAATCGTTTTCTAGCAATTTGAGAGTTTCTGTTTCTCAGGTATTTGC
TGCATTTGCGGCCTTGCTTTTTTAA
>tev06149
CGATGGCAACCTTTAGCACACAGGAGACACCATCAGCGACAAGCGTACATGGTCCAAGCA
CCAGCGACTCGGTTGCACTGCAGCACTGTGCTGTTGCTTATATTGGCGTCCTTAGGACAA
GCTGACAAGACGGATAAAGCTGGAAAAGAAGTAAATGACATCTGTAAGGGAGCACGACAC
GTAATATTACTAACAAAAAAGCTACAGCGAACACTTAGCGACGCCCTATCAAACCAGGAG
CCGCTAACCAAAGCACCTACAGCTTATAGAATAGCAGCGGCTGCTGCAAGCGATATCACC
AAAAGCACGGCGTTTACGGCACTAGCGATTGTAGCTGACAGGGACGCTGCGGCAGCAATC
GCGCAGATCAAAGCAGCGGCACCAACGTTCCAGCAAGCGATTAACCTGCTAAAGCAGCGA
GAATCAAGACTAACCACGCTAGCTCGCCACTCGCCAGCGAAGGCGAAGCTCGGGACATCG
ACAACCGCGGGCAGTCAAAGTGCACCCCATAACAACGCGCGGACGTGCGGCGGTCCAGTG
GAACTCGATCCAGACACCGCCCCCAACTGCACTTTTCCAGCGGCACCAGAAGACGATATT
AAACTGGAAAACGTCAACATCGCCGACATCAAGGCCCTGAAAATGACGGACGTGAGCAAA
CTAGACAACAGGCAGGCAACCCTAACCGCCTACTGCAAGGGAACAGAAGGCAGCGCCAAC
ACAGCTAGCACAGTAACAAAAGGCTTCTGCTCAGAGGACACGGCAGCGATAAGCAGCCAA
AACAACATAATAGGCGCAACGCTAGCAGTAACAAGCGTGAAACAAACAATAAACGAAATA
GACATTCCCGCAGCAAACAATGCCGGTCCATGCAAAGAGATGAAACTTAACGAAGAGTGG
GGGGAGCATCATGCGGAAACGATAGCGGGTGCATTTTGTTTGGCCAAACAGCATAAGCTA
GACATAACGGAGCCGGGCACGAAAAACAGCTGTCACAACTGGAAGCAGACGAAGGTGTTA
TATAACGGCCCTGTCCGAGCTCAGTCGACCGGGGGAAGAAATACCAACGAAGATCAATTC
CAAGAAAGCACTAGTACATTCCTTCTTTGGTACCACTCAGAGTAGTTTTAAATCAGAATT
CACAGATCGAATAAACTCAAAAAACATTGAAGTTAACATAAGGAAAAACGAAATCAAGAA
ACCACCCACAGGCCTCGCAGGCTCCGCAAATGGCGCCAAAGTGCTGGCAAATCTACTTGG
AAGACAGAAACGAGAACAAAAAACTCTAAGACTTCGTCAGAAAGCACACCACCAACACAA
GAACTCTCCGAAAAATGTCAAGCAATAACAGAAAAGGAAAAATGCAAAACAGAAGATGGT
TGTGAATTAAAAGATCATAAATTCGTGGCAAAAGATGGTGTGATGGTAGGAGGGAATAAT
GAGAAAAATACAAACACCACAGGAAGCAATTCTTTTCTCATCAAAGCTTCCCCTCTTTGG
CTTGTATTTTTGCTACTACCATAA
>tev06150
CCGCTGAAGCGCCGCAAGCGAGAAGCGTTCTCTTTATTTTTTTTTTGTAAGGAAGCACCG
CCGACAAGCCGGAGGCACGCTCAAACACAAAACACAGTGCCTAACGACAACAGACACCAA
AGATATACTGGTACTAAAAATAGCGGCAAAAACAAAGACAACAACTTGTCTAAGCCACAA
CACAGTAAGCGATCATCAAAATCAGTGTCAAAGACGTCTTCCACAAAAAATTCTTGTAGC
AACATTTTTTTTGAACAACCAGGCCAACAATTAGAAAAATTCGAAAAGATGAGACGATGT
CGCAACGTAGTTTCATCTTTCCTTTGCTGTTTACTTCTGGAAAACACTGTAAGCGGCGAA
GCAGGTGGCACCCTAGCAGGCTCACTATGGCAACCACTCGTGACGTTCAGCAATAACATC
AAAAAGGCTCCGGGACGAGCCGTACACCAACTGAACAAGCGGAGTGAACGCCTAAAGGAA
ATTACCATACAAGAAACAAAGTTAGCAGTTTACATAGTGGAAAGAAACAGCCACAGAAGC
GCAATGGAAGCAGGCCCCATCCTTTCAAACCTGGTGCACGGAATGCAAGAGATGCTTGAC
ACAGCTGCAGAAGACAATGAGGCCGCGAACCAGGCCGAAGGTTCAGCGGAGTTTTTACGC
GGGGGAATAACGAAGTTTCTTTCCGTAGCGGCCACTGCTTCCACAACAGCGGGGAATGGC
TGCCTTTCCACTGCAAGCGCACGAAGCAGCGGAACGTCGGCCGCGATACACGGCTTGACT
GAGTTGGAAGGCGCCACCGACCTGCTAGCAGCTACAACAGCCAGACCGGCACCGGGCAAA
GTTCAAGGCATAACGGACGCCGGCTTTACCGAACTCCAAGACAACGAGGGCATAATAGAC
AGTTCGCTAACGTCGAAAGGCAGCGGCTGCCGGATGTTCACAGCGGCGACAGCAGGGCTA
CAGGAAACAACAGGAGTGCTAAACGAGATACCGTTTGCCCTCGGTTACCTACAAAGAGCA
TCGACAAACGTTGCAAAAACTTCGAAGCCCACAGACATGAACCACGGCGACAACGGAAAC
GCAGGCTAAAAACTAAAATACTGCAAAACAGCTCACGATGAAGTGACGAAAGTCAATGAT
GACAACGCCCCGCACAGCGGCCCAATAAACTTTAACGACTATACAGGAATGACGCAGACA
GCAAACGTCAAAACTGCGAGTCGCAATACGGTAAGCCAAAAAAAGCGGCGCGGCGGACGC
AACAGACGACTCCACCATAGCAAACCACACCAAGAGCTTTACGATGACCACAAAACCGAC
TTCAGTAAATTCTGGGACAAATTCAAAACAGTGCAGGTCTCTAAGGTTTTGAACAACAAC
AAGGATGAAAATCTGAGCGACATTACAGACCTCGAAGTACTTGCTAAAACCCTTGTATTC
TACGCAGCTCGTAACGCTCAGAATCTACAAAACAAAATATTAGAACTTCAAGCCAAAAAT
AATCAAAAAGAAGTAAAATCAATAGAACAAATTTGCAACGAAAAAACAGAGGCCGATACT
TGCAGGAAAGACAAAAACTGCCAGTACGACGACAAGAAAAAAGAAGGACCAAAATGTGTA
TTGAGTGAGGAAGGTGAAAAAGAAGCAAACCAAGAAAAAGGAGGAAAAGATAGTAAAACC
ACAAATATCACAGGGAGCAATTCTGTTGTAATAAAAATGATCCCTCTTTTGCTTGCATTT
ATGCTTATATAA
>tev06222
CATGCGCCGGATGCTGGCAGTCAACTAATGCAACAATCTGGGCGCAAACTCAAGTGTAAC
AAACACAGTTCAAAGCTTAACAGAACCGTCAGACCTCATGTGATCGCAATAGCTGCACTA
AGTGCAGCGGTCACTGTCGAGGCGCTTGGAGCAACACTAAAAGTGAGTAACAAGATCAGT
GGCATCTGTGACGAGGCAGCGTATGTGAAAGACATTGCGGCAAACATACGGCGGCAAGTT
TCATCAGCACAAGAAAGACAGGAATCACTCGCCCAAAGTGCCTTTAAGTGGCAACTGGCG
GCAGCATTGGAGCACCGTCCAACAGACGCAGCAGCCAAGACAGCTTTGAGTCTACTGTTG
AGGAATAGGGCACGAGCTTTAGAGGGAGAGATCAAAGCAAAGGCGCCAGTGCTCCAGGAA
ACGGCAACGCTGCTAGAATCGCGGGCGACGGCGTTGCTAACGGCGAGGAAACTGCAGCCA
ACGGCAGCTCCAACAAAAACCTCGGCAGCCAAGTCAGATGAAACCGGTCTGTTCGGAAGC
GCCGGGGCGGGATGCACAGTAACGATGACGCCAACGACTTCTTCGTCGGTGTGCGACCTA
ACAAAAATAAACGGCGCAGAAATAGGGCAAGAAGAGCCCCCAGGTCATGACAAAAACCAG
GTCAAGCTCGTTCAAGATGTTTATCTTAAGCCGCGCACGATCACTGCAAAGGCGCTAGCA
AAAGGAGCGGCGAGCACACACGGCGGTCTAACGGACCCGACAACCAAAGACTGCGCCGGC
AGCGCAAACGGGCGCTCAACAGAAGCTAACTTCCTCGGCGCGGATGTAACGTACTCCGAT
TCGGACCCGGCCAGCGTCACCGCAACTTCACTGGGAACAGTAACCGGTAACCAATTAACA
TGCGGCGACACTAAAGACATGAAGGACTACACCGACTCAACCCAAGCCAAGACAGCCAAA
GCAATCTGCACCGGACTTACAACAAACATGGCCCTACAAGAAGATCTGGGCGAAACAGAT
GGCCAGGCTCTCTCAGCTATGACAGACCTTCAACCGATAGCAGAACAGCTGCTTTTTTCA
AGAGAAGAATTGGCAGCAATACCAAGCGAGCAACGCCCACAAAAGATAAAAGAGAAAATA
CGAGAGGTTTACGGCAAAGGTCCAAATGACTTCAAAACAAATTACCTTAAAGTCCTAACG
ACCAAGGTAAGCTACAACCTAGGAAAACAAAACGTAAACGAGGACATAAACACGATCGTC
CAAAAACCAGAAGCAGAAGTTATACTTGCCTATTTTGAAGGCATAAATTACAACCGAAAG
CAAAAAAAAAAGCATTGAAAAGAAATCTTAAGATAAGGGCCCAAATAAAGAAGACACAGC
GAAGAAATCAGGCAACGGTGACGATAAGAAGGAAGAAAAAAACGTTGTCAAATCTTCGTG
CAGAAGCTTTCTAAACCAGACAACTTATGAAAAATGGCAGAATTGCAAATGGGAAAGTAA
TGCTTGCAAAGATTCCTCTATTCTAGCAAACAAACAATTCAGCCTAATGGTTTCTGCATT
TTCTATTTTGGTGGCAATTTAG
>tev06223
ATGGCCTGCAAAACGGCCTGCCGCAGCGCACACAGGGTAACAAATATAGAAAAGTACTGC
GATAAGACGCTAAAAGCGGCAGCAAGACGGCTAGAAGCCAATTTAAAAGCACTAACAAAG
CTACTTGCCGGAACCAGCGGGGCAAACCCTAAAATGGCAATAAATCTAGCCCCACTACTG
GCAACAGCAGAAACGAAACTCCAGGAAAAACTCCAAGAATCTCAGACAGCCTCAGAAGAG
ATTTTAATGCAATTACAGCACTTTAGCGCCATGCGGGCTCAGTACTATGCGATATCAAAC
CTATCAGCGACAACAACGACGCCAGCCACAATAGTCGGCGACAATACACACTACGCGGCG
TCAGCGCTGAAGGCCCCAACGTGGCAACCTATAGCTCCGGCAGACTGCCCAGGCTTAGAT
ACAGAAGACAGAGCAGAAGTAACAGCAGCAACGATGTCGAAAAAGAAGGGCCTAGCAGAA
AGTGCACTTCACTACCATAGCCAACTGGCGTGTTATCTCAACAACGAGAGAAGCAGGTGC
ACAGGCGTAACGAACGGCGACAAAATTGGAGTAAAAATCACCGTAGGCGAAGCCGACCCT
GGCACTGACGACACGGCTTTAGCGAGCGGTGCATTCAAAAGGTTCGGAAACAATAAAGTG
GTAACTGGCAAGATCACACCACCAATAATCGAAAATAATATAACATCACTAGCAGCAGCA
ACCTCAACACTTGAAAATTTGCAAGACTTAACAAAAATCGCCAGTTACAAGCAGGATGCC
TTATTTCAAAGACTATTAGAAATAATAAAACTCGTGGTACCACCAGATTCAAAGCTTACT
GTAGACCTCGAGCGCCAGGTGAAAACAGCAATTGACACCACATACGGAAAAACTGACAAC
GAATTTCAAGGCAAAATTTGGAGGCCACTTGACGAACAGGATTCCAGCTATTACAGCTCC
TCAGGCGTTAAATCATACAAAATTGAAAGTTTGACCAGCGCTGAGCAAATGGCTGGCGCC
ATAGCTTGGGGTTTGATTAACAAAATTACTGCCAAACAATCATTGTCTACCTGAACTTAG
CAAACAAAAAGGATATCAGCACAGTGTGCAAAAACCATGGAACAAGAGGTGATTGCAAGG
GAGAAACGGGCTGTGAATTTGACGAAACCAAAACTCCAAAATGCTTTCCAAAACCGAGTG
AGACCAAAGAAGAGACCAAAGAAAAGAAAGATGCAAAAACTGACTCCAAGTGCACAGGTA
AAGAACAAAAAGAATGCACAGATTGATGCAAATGGGATTGAAAAGAGTGCAAATATTCCA
GTTTTCTCGTCAATAAGATCTTTCTACAATTGTTGTAACTTTTGTGAGTTTTCTATTTTA
AAATTATTCTAGCATTTTAAGGATTTTTCAAATTTATGAAGTTTTGCTATTTCGAAAGTA
TTT
>tev06246
ATGCACAAAAAAACAGATCAACACGCTGTGCAGCTAAGAAGTCCACTGTTTCTTATAGCA
ATGACAACACTACAAGAGGTCAGCGGGAACGTAGAAGAAAAGGCGGAAGAAATCAAAAGA
ATTTGCGATGAACGCGAATGGCTTACAAAAATCAAGGAATCTCCTGCTGTAAGGCCACTA
GTAGCACAAACGCGCCTGACCCAATTGCAAAAGGAGAAAAAATACTGATGCCCCAGGCAA
CAGCGGCCATAAATCAAAAAGAAAGGGCCCCTTTAACATCATTATCGGCTATAGCAGCAG
AAAGAGCGCCTGTGTTATCAAACAAGATCAACACTCAACTTCGACCACTAGAGCAAATTT
TAGAAAAAGATTAACACGAGGATTGGAAATCTTGGAACCTTACTCAAGCTGTGGCCAGGA
CAGCAGACACCTTTCTCAAATTCAGCAGCGATACCAAACGGAGGAAGCAAAATCTTTAAC
AAAGCAACCGGCGGATGTAAAGCAGATGCGGAAGCGTCGCCGGGCAATCCAAGCACAGGC
TGTTAAGTGACACCAGATTCGGCCGACAAGCTAAAACAGGCAGCAGCGGACCTGAAGAAA
ATAACGAAGATAAAGGCCCTAACAACCGCAGAATTCAAAATCCCGGCCCTCGAAGTAAAA
GTAGAATACAAGACCACGCCAGTTGGAAGCGACAGCGAAAGAAACGGAAAGAGACACTCT
GGCGACCACGACGCGCCAAAACACGGATCGATAACCAAAGGCGTGGGCTTTGTAGGGCTC
AAACCAAAGGACGCGGCGCCGACTCGCACAGAGACAACTCTAGCAGGGGCTAAGCCACCA
GGTGCCAGAGGCAAGGCGGCAGACCCCTACACTGAAACAGCTACAGCACTTGCACTAGCG
ATAAGAGAAAACAGAGACAAGCTGAGAGCTCTACCAGACACGCTCGAAGACGCTTTGGTC
GACTCGCTGGCAGCGACAGCAACTGTACAAAAAATGTTACTGCTAGGCGTCAGTGCGCTG
TATAGTCCCACGGAGGACCCAGCTTCCATAGAAAGCAAAACAGCAGCACTTCTAGGTGGC
AAAGAAAAGCAAATCAAGGAGAAGCTTTTCAAAACCATAACGGACAAGAATATTAAACTG
CAGATAGGAGGGGAAAACATCGAAACATCTCTGGAGGAAGCAGAAACAAGTGATGAATAT
GAACTGATAATAGCACATCGGACAGGAAAAAGCGTAGACTTCAAAGAAATAACAGACTGC
TCACAGGCAGCTACAACAAAAGACAAAAGCAAAGAAAAGGAATGCAAGGGAGAAACCGAC
AAAGATAAATGCAACAACAAGGATGGGTGTGAATACGAGAATGGGGAGTGCAAAGTTAAA
GAGGCAGTGAAAGCGAAAAATGATAATAAAGCTACAAACACCACAGGAAGCAGTTCTTTT
GTAATTAAGGCTTTTATTTTGATTGAAGTTTTTGTTATAGCACAACAATTTTTAAAAAAA
TACTGGTAA
>tev06249
ATGCACTCTTTTACAACTGCAGCCGCACTGACGCTGACCATGTTGTTGCATAACCGACAA
CACACAACCGCAACGCACGCTAAGGCCCTGAAGAAAGAAGCGGTTAACCACATATGCGCA
ATAAACACTGAGCTGAAAAAGGCGCCAGGACACGTAGGCCAACAAATAAAAACTCTGGCG
CAGCTGGCCGACAAGCTGCTTACTATACGGAAGCAGCTCTCTACAATCTATGTCGGAACA
AACACCACACACTACAAAGAAAAGGCAATGCTAGAGCAGTACCTCACCAAAAAAGCTGAT
GAAGCAATCTTAGCAATATCACACAACGGCGCAAAGGCTGTAAGCGAAGCAGCAAACTGC
GCGTGGATAGCAGGAAGAGTCGATGAGTTCATTTACATATTTCACCAAGTAAACACAGGA
AATGCCAAAGGATATTGCATAAAAGGCAGCGGCGACGCCGCAGCAAAGAACGAGCTAGCC
TGCATCGACGATACGACAGGCAAGCCGACACCACCTCCAGCTAGTGCACAAGAAGCTCCG
GACCCCGGAGCAAAGCTGACAGCTTTCCACTCGGCGAGCAGTTTGCACAAACAAGCGGAC
AGCACCGACGGCAAGTGTGGGCTAACCATGCACGACAGCACGGACGGCGGCTATACGAAA
GACCAACAAATAGCGGCCGCCATGGGTTGGGGCGGTGGAGTGTTCACGACAGGCGGCGGG
GCCAACCAGGCATACCACACGTCTGCCACCGGAGATTTCACGGCCACAGAGCTTGCGCTA
TGTACAGACAAACTAACAACTTTAACAACTCAAATAGCCACGCCGGCACAAACAGAGGAG
CTGTTGAAATTGGCTAGCGACGTAGCGAACACCACCTTTAACAAAATAAGAATCAAGCCA
GGAGAACTGGGACCCAACACGCCAAAAAGTGACTTCATAATAGAAGCAAGTATCCTAAAA
GGTATTCACGGTGATCTTAGAACTTTTCGGGAAGCTAATAACAACGAAGAGAAAAAAATT
AACCAGCATCTAAACGCAGTGGAAACTGCTTTAAAGCCCAACGAAACAGCTTCAAACCTA
GAATTCTCGGTAACAACAAGGGAAGCCGCAAGCACTGACAAAGGGACGCAAACATTCAAC
TGCAAGAACAAACAAGGGAGCGATTGCACAGAAAAATGCGTCCTGGAAGGCGGAGTTTGC
AAGCCTAAAAAGAAAGGGGAGGGAGAAAACAAAGAAAAAGATGGGAAAGCAGCTTCAACT
TGTGCAGGAAAATAAGAGAAAATTGCACCGTAAACTGCAAATGGGATGGAAAAGATTGCA
AAGACTCCAGTTTTCTCGTCAATAAGAATATGGCTCTGA
>tev06253
ATGCAAACCAAGGCGCTCGTTGGCGTACTCTTATTTGTACTGTATCGGAGCACAACGGAT
GCCGCCAATGTAGCTCTTAAAGGCAACGTCTGGAAGCCATTGTGCGAACTCGCGGCAGCG
ACCAGGAACGGGCCAAGCCACGGCACGGCGCACTTCGCAGCGATCGAAAATAGCGTCGAA
ACGTACACTAAGTTAAAACTAAAGCTCTTGATTTACGCGGCGGCCAAAGGCAGCACCACC
GAAGCAAGCGCAGCAAGAGGGTTAGCAGCGGCCGCAGATAGACACATACGAGCAGCGGCC
ACCACGGCGAAAGACAAAAGCAGGGTAATTCTGCCCGCAGTTGCCTATGGCGGCGAAGTC
GCAGGGGCGATTTCATCGGCGCTAAAATTTCTAAAGCACGCGGTTGGCAACAGCAAGTTT
TGTGTGGGCAAAGCCGACGGCACAAATGCCGACGGTAACAACGAAATCGACGCGCTAGGG
TGCGGCGAAGCCAACTATGACACCTCGGCCCCAGGAGACAGCTACCTAGAGGGCGACATA
AGCGCCGATGGCTTCACAAAACTAACAGCCGTTGCAGCGGGCAATGGACATGTAGGAAGC
AACACCTGCGGGGTGTTTAAAGCAATAACCGGCAACGACGGCGAGGCCGGCGGGATCAAA
ATCGCGACCAGCAACATCAAGGTGCACCTCGCACACGGCCTAATCGAAGGCAAAGTTGAC
GACCAGCCAGAACGAGCAGAATTTTCCAATAATTTCGGACAAGGAAAAGCACACCACACT
GATTATTTAGGCCGAACACACGCAGCACTAATCAATCTGAAGAGGTTGGAAATGGAGAAG
GTACCGGAACTCACAGAAGAAACCCTTAAGACTTTAGCAGACGACCCGGCCGCAACGGCA
ACCCTAAACGTTGAGGAATGCGCACGAACAAGCAACAAGAAGATAACAACAACAGAACCA
CCGAAACCGCCCATAACCGAAAAATATTTTGGCAAGGACAAGTCTAAAATCAAGGAGTTG
TGGAACAATTTAAAAAAAGAGGAGATAGAAGGAACAGAAGATGACACAACAAAGAAAGTA
GCGCTAGAAACCGTCAACTCGATCGACAAGCTGCAACAGGCATTGGAGTTTTACACAGCG
CGAGCCGCTTACACAATAGAAAAGTTAAAAAAAGAAGTAGATAAGTTGCAAGCAGAATCA
GATGCAAAAAACAAAGCAAGCACAAAAGTTACTGAAACAGACGAAACTTGCCAAAAGAAA
GGAACAGGAGATAACTGCAAACCTCCATGCAAAGTTGTTGGGAAAGGTGACACTACAAAG
TGCAAATTGGATAAGAAAGAAGAAAAAAACAGGCAGAAAACCAAGCAAGAGAGAAGGATA
GGAAACCTGACTGCAGTAAATTTACCAACCACCAAGCCTGTGAGGATGTAAACAAGGATG
GAAAAAAGGAAGGGATAGCGACCCTTACAACGATACAGTTAAGTGCCGTGATTCCAGTTT
GCTCGTCAATAAGAAAATGGCTCTGGTGGCTGCTGCTTGTTTGAGTTTGATAGAGTTATA
A
>tev06270
ATGGGCATCGTGCTGACAATAATGGTGGGGGCGGCACCAGCAGCAGCAGCCACAAAGCGT
CCTTTACTGCACGCGACCTATTCAAAGCTTTGTACAGTAGCGGAGCAACTAAAAGCAACA
CCGAAGCGAGCCAGCAAGCTCCTAGGCTCGTTAACGCAAGCGGCGGATGTAGCAACGCAA
ATGGCCGTTAAGTTCAGGATCGGTGCAGCAGCAGACCCAAAAGCACATAAAACTGCGACA
GCTCTGGCGGTTACGTCGATACTCGAAAAAAAAGCAGAGGCATTATTACAATCGCTGAAA
ACCGAAGCGGCCAAAGCCGTGAGGGCAGCAACAACAACGACCGCGTTAAGAGCAAGAATA
GCGGAAGGACTGCAGACATTCGCCGCAGCTAAAGTAAATGCAGGATACTGCCTGGACAGT
CAGGCGACAAACTCAGACGGGCATACAGCATTTGCAACTTCGGCATGCCTCAAAGACGAC
CTGCAAGTTGAGGCGGCGGACGAAAAATGGCCAGCAGGCAAACTGAAGACGGACGGCTTT
ACCGACGGACCAACGGCTAACACACCAGTTTCCGGCGACAGCTCCAGCAACACAAAATGC
GCACTAACGGACACGGGAAACACCGCAGGAACGCACTGTTTCCCCGAAAACGCCAAACTC
ATAGCCGCCACCCTAACGCTAAACGCAGGTCCATCAAGTACAATGCGGGATTTAACGCAA
AACTTACAACAGAGCAACCCGCCAAGACAACAAGCTCATCGAAGCTGCACTAGAAGACGC
AAACCTTTTAGACGCAGCAGACGTTACACAATACGAAGCCGACCCAGAAAAAGCATTAAA
AAAATTGTAACAAAACAGCAGTTAATCAAAGAACTGCAATCTACTTTAATTTTCTCAGGA
TCAAAAGACAAACAAGGAGCCCAGGCGGCAGCTGAATCGGAAGCCAACAAGCTAACTGAC
ACCGATAGCAAAGAACTAGTAACACTATGGAACAAACTGCAAGACACAGATGTACAAGAA
AGCAGCGAAGCGTACACATCGGAGAAAAAAATAAAAACGATTGGAAGTACCTCCGAGTTG
CTGAAAATTTTAGCCTACTACCAAGGTCGCGAAGCACAAAGAATACGAGCATTAGAAGAA
GAAAACGCAAGGTTGAATGCCGCTGTCAAAGCAGCAGCCAAAAAATCAGAACAAATTTGC
AACGCAATACAAGACGAAAAAAATTGCGGTAATAATGAAAACTGCAAATACGAAAACGAC
AAAACTGAAGGACCAAAATGCGTACTAAGCGACAAGGGCAAAAAAGAAGCAGCGAAAGAA
GCAGAAACCCAAGAAACAGGGAAAGATGGGAAAACTAACACAAACACCACAGGGAGCAAT
TCTTTTACAATTAAAAAGGTCCCTCTTTGGCTTGCATTTTTTCTCCTAGGATAA
>tev06272
ATGCAAGCAGCGAAGCTGTTTGTTGCAGCTGTCCTACTAGCACAAACTGCGCGCGCAGCA
AACGAAGCTGCACTGAAACCGGAAGCCTGGAAGGCTGTATGCGGCATCTACTCGGTGCTC
AGCAACAAGGCAACAGCAGCCCAACAAGCAACGCAAACATTACAAGCGTCCCTTGTAGAA
GCGTACAAGAAAGAAGTAAAAGCACGAATTCTGTTGTGCAAAACGGCCGACGCGGCAGCT
AAGGCCAAAATGGCACCCTTGCTCGCAGCGCTATCACAACGCACGGCTGCTATTATGGCG
GAAGCGGCACAGGGGAAGCTAACAGCGGCGGCGACGACAATCGGTGCAACCTCTATAGTT
ATGGGCAGGCTTAAGGAATACTCAGCGATAGCCGCATCTGCCAAAAACGGTGGCACAGCG
GGATGCTGGGCGGCGGATGCAGGCGCGAGCTCGTTCAAAACTCTAACCGAAGCAGCAGCA
GAACACACAAACTGCAACGAATTAGCGGGGCTACAGGCAAGCCACAGCAAACTCGAGACA
GCAATGAACACCAAAGGCTTTACCATAACGGATGTGACCGTCGCAAGCTGCAGCGTAACT
AACAAAGGGTGCAGACTGCACACGAGGAAAAGCAACGAAGGCATCATCTCCAGCGGCTCA
CCAACACAGCCCACGGAAATAGCAGCCGGTTTAATCCAGCTAACAACCGCAGACTCAACC
TTTCTCGACACAAAAAACATGGCAGCAGTTAAGAGCGCAAATAAAGCAAAAGATCTAACG
GCAGCATGGGAAGCGATCCAGAACAAGATGCAAACCTACGCAACAGAAGGTTGGCCCGAC
AAAGCAGACTGTGCCGAAAGCTCTATGTGCCACAAGGCAGCGCAACAAGCAGGGTTACTA
TCAGAACCGACGGCAAAAAAATCTCTTGCCGAACAACTTTCAGAATCGTACGGAAAAGAA
GATGACGCCGTAACAAAGAAACTGTGGAAGCTCATGCAAGCAATTCCTGCCACGAAAACC
GACGACCCATCCACGAAGAACCGGAAGCTCCACGAAGTTGAAGACCTTGACTACCTCGTG
GAAATGCTAGCGAACTCCACGGTGGCGGAGGCGAAACGGCGAACACAGTCAGAAATGCAA
CAGTCTTGCACTGTTACTGAAGCAAAAGATACTCAGGAAAACCAAACCCACTGCAACAGC
ATTAGCGATAAAGACAAATGTAATGCTGATCCAAAATGCAGTTATGAGACAGAAAGCGAT
AGCAGTAAAAAGTGCAAATTTAATGCGACAAAAGTCAAAGCAAACAACGTCCCTGTGGCA
CAAACTCAAACTGGAGAAACAACAACAGAGAAATGCAAAGATAAGAAAAAGGATGACTGC
ATATTTCCGGATTGTAAATGGGAGGGCGAAACTTGAAAAGATTTCAGTTTCCTCATCAAT
AAGAAATTTACTCTGAGTATCGCTGCTGCTTTTGTGAGTTTGGTAGACGTAAAGGATTCT
AAGGAGTTTTTTTAA
>tev06288
AGATGGATAGCAGTACTTTACATTGCAACACAGAAAACAGCCGAAGTACAAACACAGAAG
TGCGACACTGCTTGCGAGTGCGCCGCCCGCCTACAAAACGCACTCACTTATTATGCACAA
GAACAGACCCGCGCGGAGGCTTATCTGGCGATTATGACAGAGCAGATTTTAAAACTAGCA
ATAGCCAGTACAGCCGGGGATCCGGATCTAAGGGATAAAGTATTACCGGCGCTGGCATCG
GCGGGCGAGCTCCTGAACAAATGCAGAACAGCAACCAAACAAGGGCGGCTGTTACTTAGC
CAACACACGCCAACTTTGGCGGCAACGGTTAGGGTCCTAACATTGATAGCACAACTCGGG
CAAGACTCAGGGGCAACAGAGCTACAGGCCAAAAGCGGCACAGGACAGTTCACAGCGGCG
TCGCTGACAACAAAAAATGCCGGCGGACAAATAGGGGATGACTGCACAACAACAAGCATA
AGGGAGGAAAAGACAAAATTTGACCCCACCAACGCCTCGGACAACATGTTGCTACCTGAA
CTACAGGCGATAACGGATGTAACAATAAATTGCAACCACGACGGCGGCGACAATAACTGT
GTGACCTCAGGTATATCAGCCAACAACGGCAAACTGAAGTTTACCTCGGTAGTCAAAATA
GGGGCCGCAGCAGATAGCAATGAGGCAACAGCCTGGACAGGCGACGACGCAAACAGAGAT
GTAAAATATGCAGTCGGCAACAACGTCCTGAAAACTAATATAACAAATGCTAATGACGCA
AACAAGCAACTACTAGATCACTTTAAACAGCAGCATTGCTCATCTACAGCAAGCGACTAC
AACGCCGTAGCAGCAAGCGACTTATTTAAAAGGAAACTATTCAGATCCTTACCAGGACTG
GAAAACTCAGAAGAGACAGCGACCACGCCACCAAGTCTGCTCGATACTGCCATAAAAGAG
AAATATGGCGAAGGCGGAAGCAAATTTGAGGAGCAGCTGTGGAAAAAAGTCAACAACCTT
AAGCCTAAAATAAACAAAGACAAAACAACAGAAGGTCTGCTTCTCGAATCTGAAACCGAC
ATGGGGAAAATGACAGAGGCCTTGACGAGGCAACTTGCTTCCATGAAAAAGGAAGCTAAG
ATAGCAGAAGGTGAACCAGCTAAGAAAAAAGACTCAGAAGAAAAAAAAGAAGAAAAGAAA
GGCGGGGATAATACTGCCAAACCTGCGTGCAGCACCCTTCTAAACCAGACAGAATGTGAA
GCTGTGAAAGGAACAGCTCCCCCTGGCAAAAAATCTGTTTGTGGATGGATTGAGGGCAAA
TGCCGTGATTCCAGTTTCCTCGTAAACAAACACTTTGCCCTCACTGTGGTTTCTGCTGCA
TTTGTGGCCTTGCTTTTTTAA
>tev06314
ATGGAAAAAGTAAAAGCTTGCGTGAACAGCAAGCCGCAATGCCGAACAAAGCGTACCCAC
TGTTGTTCCCTCATACTTTGGCAAAATATAAGTGAAAAACCAGCCGTTTGCAGAAGCCAT
GACAGCCAAGCAAGCAACAACTCTAGCATTTATAGCAATAACACTGGTGCAGTTAAGCTA
CGTAACAGACGGCAGTTCGCCCGCGTTCAGCGAGACAGGCATCCGTACGCTCTGCGGCAT
CGCATCTGCCCTGCAAAGCACAGCTCCAGTATCCCTCGACCGGCTTTCGAAGCTTGCAAA
CGCAGCGGCGGCGGCAGAGGAAGTCAAGAACAAGCTGCTTGTCGAAGCGTTAACGACCGG
CGACACGGACAGCGCAATCGTCTTCGCAGCGGCAGCGGCCGATAGCTGTGCAACGAAAGC
CGTCGACCAGCTGAAAGCAGCCATACCAAAGGCCCTGCGCGCGACCTCAACAGCCACGAT
GGGCGCAGGGCAATAACCGGCTTCACCGACATGCTTCAAAAAATAACGGCCTCGCACGAC
AACAGAAAATGCATTTCGAGCTCGGCAGGCACGAGCTCAACGCACCTCGGCGACCCAACA
AAACTAGGCTGCTCAGCATACGAGACAGGCGATCTAACGCCACTAGCAGCATACAACGGC
GACCAATTAAAAGCCACAGGATTCACGACTCTGAGCTCAGCAACAAACAGCATCGTTATC
ACAGGCAACACGAACTGTCCTTTCTTAACCGGCGGCAGCGGCGACGGCGCAAAACTATGG
GAAGCGACAGCAACGACCATCATAAGCGACCTAATAGACATAACGGGAGCCGCGGCCGGG
ACGGCAACGGCGTCAGTCAAACAGGTGGACAACATAGCAAACAACTGGAAGGTAAACGGA
CCCACCAATAGCCTCACAAAAAAACTCATGGCCGCGGCAGGATCTGCCCAATTAATTGAA
CCTCCACCTTGTGCCACAGACGTCCATGACTTACTAGACCACCTACTGAACCCACAAAGC
CTAAGACAGCACGTCGAAACGGCTCTAAAAGGCCTCAAGAACCAAACCAAAGGCAAAGAG
GGAGAACAAACAACGGACCTAATCAATAAAGTAGCAGGCAAAAGCTCAGACCAAGCTAAG
CAGCTCAAAGCAAAACTATCCAAAACTAAGGGCAAAACATTAAACAACAACCCTATTCTC
AAGCCCCTCAGCGAGCTAGGTGGCGATGAAGGATTAGCAGATGCGTTATTACATGCAGTC
TCAGAAGTAAAAACTCCAAAAGCAGCAGACAAAAACTGACCAGAGGCCGTTAGCGGAGTT
GCAGACAGCCCGGCCCCTAACCAAATAAAAGAATGCAGCAACAACAAGGGAGACGAGTGC
AAAGATGGTTGCAAATGGGATAGCGACGGGCCAGATAAAAAGTGTGTAAAGGATCCGAAT
TACGCGCCACCACAAGCAGAGGGGGCAGAGAAAGATAGCAAAACCGGAACCACAAACACC
ACAGGAAGCAATTCGTTTCTTATTAAGAAAGCCCCTCTTATGCTTGCATTTTTTCTTTTT
TAA
>tev06316
ATGATCTTAACGACAAAGAGAAAACTAGAACCAATTTCAAAAGCAATTAAAGTAAAAAAT
ATTCAGCGGGCGACAGCCGCGTCGCTCTTAAGTCTAGCTATCCTAGAAGCGAAAGCAGAA
TACAAAGTGTGTTCAACGCCGTGCTCCTGCGCCACACGGCTGGAGGAAGAAGCAGCTCAT
TACTCGAAGAAGATAAGCAACAATATAAACGGCCACAAAGAACAAGTGGCTGACTATACA
CGGCTGCTGGTTGCGGCACTAAGTGGCAACATAGAGCTAGCGAGAAAGGTGCGGGTAGTA
CTTGCAGCGGCGGGGCAAACAATAGAAGAATGTGAGCAAGAGGTGTGAACCGGGGAGCAG
CCACTAACCGAAGGCCTGAAACTGCTCCACAACGCCTCGGCGAAACTGAGGACGCTCGCA
AAACGCCTAAGCGTTAAACACAGACTGAAGATCTCAGCAAACTCCGGCCATGGACGGCTT
ACGCAATCAAGCTTTGAACAGACACCAGTGACGACGCAACAGTTTTTGGCATGTCAAACA
GCCGAGGACAAAGCCGAAACCGCCTTCGACCCTGACCAAAAAGATGACAAAAATAATGTA
AAGGAATTCGCAAAGCACGACCATATCACTGTAACCTGCCAAACAACATCAGCGCCGGGC
ACGAACTGCCAAGGTCATACCCCTCAAACAGGCGGAGGCTACATTGAGTTTGCGTTTCAC
AAAGCCATCAGCGCAGACACAACCAAAGGCGTCACTGGGTGGAGCTCACCCAACGGAGGT
GATGATTTCGTATTTTCAAAAGGGGTGAACATAACTGAAGGCACGGCACAGCAAGCCTCC
CGAGCCCTAAACCTTCTGATATCATCCATAACATCGACAGCATTCGCAGTAGGTTTACGG
GATTTCAATGCCATGGCCAGTAAACAAGCATTTAGGCGGCAAGCCATTCACACCTTCCTC
GCGAACCGAGATAACGAACAGACTGAAGCAACCGATGCTCATAAGCTGCAGGAAGCATTG
GATACAGCTTATGGAAAAGAAGGAGAAGACTTCAAAACCAAGTTCTGGCAAGCTGTCGAG
CAGACTAAAGCAGATTTCACCAAAAACAAGCAAAGAATCGACGTCGACATCAAGCCAAGT
ATATCGATGGCGTTGCTAACTGAAGCCCTGAGCAGGCGGGTAGGTGAAATGACCGCCAAA
AAACAGAAAAGTCCAGAGGCGCCAGTTGAGGGGGAAGCAGCACAAGAAACAGCCAAACCA
GAAGATAAGAAAGGCGGGGATAATAAAGCTGCAGCTGCAAACTGTACCAGTCATTCAACC
CAAGATTCCTGCACAAAAGGACAGAATTGCAAATGGGAAAATAATGCTTGCAAAGATTTC
TCTATTCTCCTAAACAAGCAATTTGCCCTTATGGTTTCTGCTTCTGTGGCCTTGCTGTTT
TAA
>tev06323
ATGCTCTCAGGAGCTGAGCCCGCGGCCCAGGGTCCGCTAAAAAAGGAAAACTGGGCTGTC
GCCTGTGACTTAGCAGCCGAAGCCGGCAAGGTGCCGAGCCTGGTCCTACGAAACTTAAAA
ACAAACGCCGCGACGGCAACAACAGCATTCAAAACTCTACTAAAACTGCAGATTTACGCA
GCATTCAAAGGCACGGGACCACAAATACAACAAAGCCGAGGAATCTAGACTTATTTAGCA
ACAAAAGCATACAACGCCATGAACTTTGGGGCAACGGCTCAGGCACAAAAGCAAATAACA
AGCGTTGTTCACACCGCCAGGTTCGAAGGTTCGGTCATGGAGTTCATCAATTTGCTAGCG
GACACAGGAGCCGACGACTCCCACGGATGTCTAGACACGGCGTCGGCGGGGACAACGCTC
GTCAAAGGAAAATCGATTCTTAAAGCAACGCATGCTACTTGCGAACTAAGCTGGGGAGAC
GTATTGGCCAACCCGACGGCGATCAACCACTTCGGGCCGGCGGGGACAACACATACAAAG
GCCGCAGGAGAGGCAGCTGCGACGGCAACAGGGGCCGACAAAGACTGCAACATCAACACC
CCCAATAATGCAAATAAGCTGCTAAACGACGGCACCGGAGCCAACATAGCCGCGAACGCA
ATTTCACTGGGCTGCAATCTTTTCAGCATAGATAGCACAGGCATTAAACTGGAGCAAACT
GCAAATGTCGCCACTCTGCGCACCAGCCACCCTTTCCTATTTCATGCGCACACGGCAGCA
ACAACAACCAAAATAACCGGCCGAGAATTCTCGACACCGACAGCAGATAGCCTTTCAGGC
GACGAAGATTTCCGAGAAGTCGGTCGCGAGTATATCCTCGGTAAGAAACGATCTGATAAC
AGCGGCGATGTCGACCTAGCGGCTAAAATAAAGGCCACATATACGGGCACTTCAGCACTA
GATAAAATATTCGGCGCCCAAGTCGCTGCCGTACCTGTACCCGCTAACCTAACAGACGAC
AATACCGCGTCAACACTGGACAAAATAGACGACATTCATGAGCTGATGAGAATTTACTAC
TACTACGCAGACAGGAGTAGGCAGTCTCTATTAGACCAAATAAACAGTCAGCAGCAAGCA
ACAGCAAACACGAAAGCTACCGAACCAGACGAGACTTGCGAAACAAAAGGAACAGGAGAT
AACTGTAAACCACCATGCAAGGTTGTCGAAGAAGAAGGTGGCAAAAAGAAGTGCAAATTG
AATAAGGAACAGGCCAAAAAATTAGAAGAAAAAGCAAAACAAGAAGGGACAAACGGCAAA
ACCACAAACACCACAGGCAGCAATTCTTTTGTAGTTAACAAGGCGCACCTTTTTGCTTGC
TTTTTTCCACTAAGATGA
>tev06337
GCACTTTAGATTTTCAAACCCGCCACAAAAAAACGGTGACAGGAAGCTCCAAGAACATGA
CGGCAACAAAAGTTCTGTTTAGTGTACTCTATATACTCGCCTCTCCCTGAAGTGCAAAAC
TGGAAGATTGCGCATCTCCATGTACCTGCCAGGCTCGAGCCGCCGCGCTTGCGGGTGACC
TAAAAGCAAAGCTCGACTCAGCGACAACCACGGCAGCCGCCAATACAGAGCAAACGCTGC
AGCTGGCGGCAGCTGTGGCCTCAGCAACCGGCAAAAAAATTTTTTCTAGCGCCTGTAGCG
GCGCTAGCCCTAGGAACAATAACCAAGAATGCAGAGGCGTTAAAAGAAGCGACGCCAACG
ATAACAAAGGCGATCGAAACCTTCACAGCTGCAGCGGCGCACGATAGTTTGGTAACGACG
CTAACTGGCGAAGTGGAAGCAGCCGCCCTTGATCCCTCAGGCAGCAGCCATTACGGCGAC
GCAAACGTAGCGGCTGCGACTATAACACCAAAAGCCGAAAATACCTGTCCAGGCGCCAAG
GACGAGCGACAAATATCAGCCGAAGCGGCACAGTTTCCTCCAGACCTCAAGTTTAAGCAG
ACCGACCTGCACATGGCGATACACATAACGTGTGCAAAAGACAGCGGCGACGCCAGCGAC
GGAGCGATTGTAGGCAACAAGATTAAGACCAAAGCCAGTTTCTCAACCAGTGCCATCAGC
AAAAACAACGGCGCGCTGGGCAACGGTGCGTTCAAGCCAATAGCAACGGGCAAACTGCTG
ACACAGCAAACGCTTCCGACGACGCTAAATGCCGAAACCGCCTATATAAAAGCAGCAGTA
AATAAGGTAGAGCAGGTGAAGGCCATAACCGACAGCGACGTCTTCACAAATAACGGTAAG
CTGCGCGAATACATTAAAACACAAATCTACAACCTGCAACCAGCAGATAAAGAGCAGCCA
CCACTAGCAACGCAGATAAGTGCACATATTTCGAAAAATTACGGCGCAGGCTCGACTGTT
TTTTCCGATAAAATTTGGAAAGCAGCAAAAGACATACCGCTCGAGTACTTAACCGCCAAA
CAAATTGAGAGGAAAAAACTCGAAATAGTAACTGACATCGACGATCTCACCGCAGCTTTA
GCATTGTCTTTAAGCAAAGAGGACACCAAACCAGAAAATCCGTGTGAAACTGAATCAATA
GCCAAAAAGCCCAAGGACGATTGCAGTGCGGTAACTGACAAAACTCAGTGCAACGGGAAA
CCTGGCTACAAATTTAGTGAAAAAGATAACAAATGCGAAACTGACCCTGAAATAAAAACA
GAGAAGAAAGCTGAATGAGATGATGGGAAAGCAAGCTCCGACTGCAAAGACAATCCTCAC
AAAGATTGCACTGGAAACTGCAAATGGGAAAATAATGCTTGTAAGGATTCCAGTTTTTTC
CTTAACAAAAAATTCGCCCTCAGCGTGACTGCTGCAATTGTAAGTTTGGTAGTATTTTAG

>tev06340
ATGTCGCATGTTTTCGTGCTAACCGCTCTGTTAGCAGCTCTGCTGTACACAGCCCCACGA
ACCGGCAGCGCTGCAAAGGGATATCCATTAAAACAGAAAAAAGCCTCAAAGCTCTGCGTT
TATTCCAAAACCGCTAAAGAACAAGCAGCGCGGCTAAAGGCTGCATTAGAAAACCTGCAA
ACGACAGCGGATGCAGCAGCTAAAATGTCCCTTCAGCACAAGCTGCTCGGCATACTACAG
CCGGGGGCAACCAGGGCAGCTACTATCATGCAGATGACGGCAGTCGCAATACACCGCGAC
GCAATAACCAAACTCGGAACCTTGGCGACAGATGCCACAACGTTAGTTTCGCAAGCAGCT
[truncated: 397,013 more chars]
