# Supplementary material for: Genome and Phylogenetic Analyses of Trypanosoma evansi Reveal Extensive Similarity to T. brucei and Multiple Independent Origins for Dyskinetoplasty
Source: PLoS Negl Trop Dis. 2015 Jan 8;9(1):e3404. doi: 10.1371/journal.pntd.0003404 (PMC4288722; doi:10.1371/journal.pntd.0003404)
Supplement: S3 Data File — A list of T. evansi STIB805 b-type VSG sequences. (FAS) [file pntd.0003404.s014.fas]

>tev00003
ATGAAGAAACTAACCTTGATTTTACCATCGGGCGCCAAAAAGCAAGTGCAAAAGCGAACG
TGGGCAGGCATGCACTGAAAAACTCTATCCATAATTCTTTCAGTGGCGGTAGCACGCAGA
AGCACCGGCGCAAACGAAAATCTCATTCCTTTTAACGCACTTTGTGCCTTCTACCTATCG
GCGGAAGCGGAAATCACCGACAGAGATTACCTAGGAGGCGAAAGCAAAGATGCCAAAGCG
AGCGACGTCCAGGAGCTCTACTTGACCGCTTTACCGGACGCCATCTACAACAACGACACA
GCTAAAGGCTTCAACTCAAAGCCCGAGTGGGAAGGAAAGAAAGCAGAGATGAAACAAAGC
AGAGACGAGCATGGCCGAACCAAGTTTGCGCCGGTTGCAGACAGCAATATCAAAGATTTC
GTACACAAAATGCTGGAAGAAATTTACAACGCCACGACAGCAACGGCAGCCAGCATACTG
GCAGCGAAGCAGCAAATACAAAAAGAAACAAAAGCAGCCCGCGACGCACTCATAGCGGCA
AGAACGGGGAAAGCAGGCAGGCAGCAACCAGCGGAAGCTTCATTTGCAACGCGCGACAAG
ACGTGCGCCGGCAACACAGCGCCGGGTCCCGGCAGCAGCCTGGCAGCTGACATAGCTTGC
ATATGCAACGCCGGCAGCACGCACGGCACAAACATATGCGGGACTAACGTCGGAGGGACA
ACCTGGGCGAACCAGAACACAGCAGCCGCAACACAGGCGCTTGCATCTTGGACCAACATA
TACGCAGCGTGTAAAAAGCAAAGCGCCGCGCACACAGCGAAGCTAGCGCAACTGCCCAGT
CAAATTGCCACAGCAGTGAAAATAATCCTAAGGAACGAAGCAACCCAAGCGCAGCTAAAA
CTAAAGCTAGGAAACGGCCAGCCAGCCGACTGTTATGGCACGGATTCAACAACAGCCTGC
GTAGACTACGCAGGCGTAGTGGGCAGCGATGGGCCTGAACAAATACCCTGGGTAAAAAAC
TTGAACACTGCCATTTCGTCGCTAGCCACTGCAGCGAGACAGCGAAACCGGCTCGACAGT
TTACGGGAACAACTTCAAACTCAAACGCAACTAGCCTGGCAGGCGGCGGCGCTGCTTAAG
CTTCCTTCTTCGCCTGCAGCAGCCAACCCCAAGACGACGTCAACACTAGCGCAAAGCAAA
GCTGAATGCGCAGGAAAGGAGAAGACGAACTGCAATAATGAGTGCGAATGGAAGGGCACT
GATGACAAAGGGGAGTGCAAATCCAAAGATGGAGAAGGACAGACAAACACAGCAACAGGA
GAGGCAGCAGCAGCAGGAGCAGGAGAGGGAGAAACAAGTAAGTGTAGACAGTATAAGGAC
CCAGAGAGTTGCAAGAATGCACCAGAAGAGAAAAAGCCAGGTAAAAATGCAGTATGTGGA
TGGATTGATTATATTTAAGGCCAAGAAAAATTTGAAGCGAAATGCCGTGACTCCAGTTTC
TCTGTCAATAAAAAATTTGCTCTGCTGGCTTCCTTTATGAGTTTGGTAGCATTTAAAGGA
TTATTGCCCAATTTAATGAAAATTTATCGAATTTACTAA
>tev00056
ATGATTTTAAATCTGGCCCTAGCGTTTGCATTTGCAATTACAAAGGAAAGCGCCGCGGCG
ATCACAGCGGGTATGAACGAGCCGGAGTTCCAGGAGCTCTGTGGAGTCATTAAGCTAAGC
GGAGCGACATTGACTCTTCAAGCGAACCAAGACGACCTGACACCTGTCTACAACGCGATA
CAGAAACTAAACATGAGCGTAGCGCCGGCGCAGTGACAGGAGATTTTTCGCGAAGCCGGA
CACCCCGGTAAGTACCTTGACACCGTACCAAAAGCATTAAATCCCTGGCCAGACTGGCAA
GAACTCTGGCCTGAATGGCGCAGAGCGGCAGAAGCTGCAGACAAAGCAGACAAAGATGAC
AACATCAAAAGGTCAGGACTACTAGATGTTTCTCCAGCTGAGCGCAAGCTGCTGCAGGCA
AAGATATCCCTGCTCGCAGCAAAAGCACACCACATAATGCGGGAGTCACAAATAACCGGA
GGCCAGTCAGCGTCAATCTCGGCAGACCAGGCAGGCGTACTCATCGACACAGCTGTTTTT
GGAGAAAGCACACGACCAGCGGATCCAACGCTGGCAAAAATCTTTGGCTCAGGAATAACA
AACACAGACAGGAGGGAAACGGCCTGTGTAATGGGCGCGGAAACCAAACAGGCTGCGACG
CTCGCGGCAGCAATGACCTGCCTCTGTATCGAAGACTCGAGAAGTGCAGTGCAGACGGCG
TGTCACCACGGCCAACAAACAGCCGAGCAATGGCAGTCGGCAACCTCCTCACCGACAAAC
ACCCATATAACCAACATTTTAAATTTATTTGGGAAAACCAAAACAGCAAAGCTTACAGCG
GCCAAAGTAGAGACCCTAATTGACGGAATAACCAAGGTAATAACAGAAAAATCAGGCGTC
GGCTATTTTGGAAAAGTGGTAACAGGCTGCAGCGGCACGGCAGCAGCCGGCATATGCGCA
AGCATAAACGGATACCGCGCATATCACACAGCCGCCCTAGACAAGATACCGTGGATGCAG
AAACTGGCAGAACTCAGATCTAAACTTAGCACCAAAGAAGGCAAAGACAAGAAGCAGTCC
AAAGTTATGGAGCAGCTCAAGCTGATCGAAGTGGCAATTCATAAATCTCGCAGAGAGGTG
CAAGCAATAATCGAGAGCACAAAAAGTACAAGTACACACAAACAAAATAGCGTATTTACT
TCAAACAAGTCGCCATCCTGCGGAGGTTACACCACGAATACGACCTGCACAGCGGCCAAT
AACTGCAAATGGGATAGCACCACAGACACAACAGGAGCACACTGCAAACCCAAAGATGGA
GAAGGACAGACAAACACAGCAGGAAAGGAAGGAGCTGCAGTAGAACAAAAAAACTGA
>tev00061
ATGGATCTCTGTGTAATTTACAAATTTTTAACGGCTGTGCCACCTGAGCCAAAAATGGCG
GCAATCGGTCCGGCTAACCAAGCAGAAACTGCCAAGGAGCGAATGAAAACAATCCTAGCA
CAGATCGTCAACCTACATTTAACGGCGGCGGAGCCCCAAATGACTAAAGCTCTAAAAGCA
AAGGAAAAGTACGGAACAGCAGAGAAATTGCAGGCAGACAGCAGTCCAGTCAAAAACCTT
TTTGCCGGAATAGACAACAAACTACTCGACAGCATGATCAAAGATTACAACGAAATGCAA
GACAACAGCGACAAACTGAAGGCATTCAACGCGGAGTAAGGCCTCCCACTCAGTGAAGCC
AAAAGACGAATCCTCAGGCCGAAACTTACACGACTAGCAAACGCAGCCGCCGACTTTAAC
ACACGAATAACAACATTAAACACCACGATAACCGCAGGCAGGCTTCAGACACGGCAGACG
CTACTGGGCGGGCTCTACAGCCACGGCGCAACGCCCACAATAAAATGGCCAACAGACCCT
GCAGCAGCGTTAACCGAGATACCAACCACACAATTCCCTTGGGAGGACTTATCGACCCGA
GTAACCACATGCAAAAAAGCAACATAGACAGCGGACCAAGTCGAACAGGCACTGACGACA
GATCTGGTCTGTCTGTGTGTTACCGCCCACTCGACACAACAAAACCCGTGCGGCACGGCA
CCTGCAGTGGCGGGAGACTTTAACGCGGGTTCGGGGAATCAACCGAAAGCAGAAGCGGCA
TTTAAGATGCTGGCGGGCGCATGTGAAGCAGCCGCGGGAACGGCAGAAACGGAGGTCACA
GGCACTAACATAGTTTCGGCAAGTGAAAATTTTCACGCTGACCTAGGGACCAACTGGGTA
ACACAAAACAACCATGGAGACGCAACAGCAGCCGCCGCCAAGAACGGGGCGTTATTCGGA
GCTTACAATGTGGCAACAACAGCACAAACAGAATGCGATAAAACCAGCGGTAGCGACTTA
AACACCGCAAACAAAGGGATTTGCATAGACTACGCTGAGTTGCTGAAACCTGGAAAGCAT
ATAGCATGGATCAAAGCGCTCCAGGATGCTCAACAAAAGTTAGCACAAATCAGTAACGAA
GCACAGGCAGCCGCAGCCGAGGTAACAAAAGAAGAGACAATTGCCACGCAAATGGAGGCT
ATTTTTCTTGCTGCAGATATGTACATGTCACCGCAAAGTGCCAATACACCAGCAGGGGTA
TTCAAAGAACCTACAGTAGAGGAAGAGAATAAATGCGCCATGTTCAACAACAATGAAACG
GATTGCACAAACAACGGATGCGAAAATGATAAAACAAAAAAGAAATGCAAACCTAAACCT
GAAACAGAACCCATAGCAGCAGGAACGGGACAAAAAGAGAGTGGAACAGCAAAAAATAAA
TACAAAGGGAAATTTTAA
>tev00062
ATGAGGAGGCGACTGCAGGTGCACGAACTAGAAAGAAGAATCGCTGCCATACTGGTGGTG
TTTCTGGGTACACTCGCCACTGCGCAATCAACGGACCCCGGAAGCTTAGCGGCGGTCACC
AGCACATGCGCCGAAATCTATTTTAACAAGAAACTGGCAGAACACTTCAGCACCAATATC
CAAGAATCGCGGCAGCGTCTTTCGGAGCTCAACACTGAGACGCGCATGTTTTTTCTCGCG
GCGGCAGCAGCAACCGACAAGCAGGCAAAGATGCTGTACACAGCCCTCAGCTCAATAGCA
GCAGACGCGGCGATCAGGCAACAAGCTGCATTGACAGGAAAAGCACGGACGCTACAGGAG
GCAATTGAAGCGCTGCAGAAACGCAACGGCGTATTAGGGCAGCTGCTCACTGGTCGCACG
AAAGCGATCCAAGCAACCGCCAAGGCCCAATGGACAGGAACGGGCGCACAGTGGCTAAGC
GCCGACGGAGCAGCGGAAGGGAAATGTGTCGCCACCTATGAAACAACAGGGGAAACAGAC
GACGCATGCGACAATATGGCAGCTTACAAGGATGCCATAGACAAACTCAGCGCCGAGTTA
GGGGAACTAAAACACCTAGCACTAACGCCAAACACTGAACTCCAACCCATGCAGCTTTCT
TTTGACATCCACATGCAAGGAACCGCCGGCAGCGTCAGTACAAACGGCCCTAAGGGAGCC
GGATACTGTGGAGCCGAGTCAACAACGCCAGGTTCAGTGGTAAACGGCGTAAGCGCAAAA
CCAAGTGCAGCACCGGCGGCAATAAAGGTGCCAGCCAAACAAGCACTAGGAAAGACAGGA
CCGAACGATCCAAATTGCGCGACCGACGAGCGACCGCTTAAACTAGTAATTTCAGAAAAG
ACGCTGTTAAACAATGTCTGTGAAGCCAAAAAGGTCCTGATAAAACAAGAGGCGAAAGCA
ACAAGTCTTAAACGAAAGCAAATAACCAAAGGGACACCGGCAGCAAAGATAGCTTTCCTT
CTCACGAAAGGATCGGTACCTGAAACGGCAGCGGACGCGGACTGGACAGCCGCAATAACG
GCAGGANNNNNNNNNTACGGACCAGATACAACCGATATCAACAAGAAGTTCATTGAACCC
TTAAAAGATGACAAAATAACGTACAATGTGTGCTCCACAAACGCCAACCCAGACATAGTA
GGGGTCTCTAACACTGCAAATTTTGGCGAAGCAATAGCAGTTTTTTTCTGGAAAGAAAAC
AGCAGACAACAACAAGCTAAACCTAAGACCACTACAGAATCAAAAACTGCAGAAAAATGC
AAGACAGACACTGAAGCAACTAAATGCACAGAGGATGAAGATTGCGAACACAAAGAAGGA
AAATGCAAACTTAAAGACGGAGCGAAAGCGGAAGAAAAGAAAGAGGAGAAATGCAAATGT
AAGAAAAGGGATGACTGCAAATCTCCGGATTGCAAATGGGAGGGTGAAAGTTGCAAAGAT
TCCTCTATTCTAGTAAACAAAAATTCGCCCTGA
>tev00091
CTGCATCTAACAAACAACGAGAACAAAAATGCAGTCAAAAAGCAAGCGGGTCTGGATAAT
ACACCTTCTGACAAGCTGCTCGAAATAAGGCATGAGATAGCACAAATAGCAGACCTAGCT
TACGACACCTATACCGAATATGTGAAAGACAAACAAAAGTCAGACGAAGATGCAGCGATA
ATCGGAGAGATTCGACAAGCACTCTACGGGGACACTAAACTACCGACGAGCAACGACGAC
ATTAACAAAGCTTTTAGCGGGGTGGCCAACACTCTGACGGCCGGATGCGAAACTGGCACG
CCGGCACCCGCCACAAAAACGATACTGGGCGCCACTTTCTGTGCGTGCATAACTGTCAAT
GCACAGTCCCGAAAACTTTGTGACAACCACGCGGACGCCTTAACTTGGGAGGCCGCAAGC
TACCCGACGCTCAACACATACACAGCCCTACGTAACCTGTGCCCAGAAGCGGTAAACACT
GAGCTAACGCTGGAGAAACGTGAATCGACGATTGCCGGACTCAAAACAATAATTAAGGGC
AAAGCCACAGACGCGTACATAGGCCAACTAGCAGGCACATGCGACGGCTCAGACACCGCA
GCCTGCGTCAAGTATGCCAACGCGGCGACATCCAGCGCGCCAAACCTACAGAAAATTACG
TGGCTAAGACAGCTGCAGACAGCGGCAGACAAAATCAAAGCCATAATCCTGGCAAACAGC
AAGGCAGCTACAGCAGCAGCAGAGCTAGATAGGCTCACCAAGCTAGCAGCAAAGATAACA
ACCGGCGGGAGTCGACGAGCCCACAAGCAAACAACCACACCCGCGGCAGCCAAGGCAGAA
GAAGGCGATAAAAAAACGGCGAAACAGAAAGAATGCGACCAACACAAAAGCAATAAAACC
GCATGCGAAAGTACAGGTAAATGCGAATGGAAAGGAGGGAATGACACCAAAGGGGTATGC
AAACATAAAACAGGAGCAGAAAACACAGCAGCAGCAACAGGAGAACAAACAACAACAAAG
AATGTAAGGATAAGAAAAAAGATGACTGTAAAGATGGTTGCAAATAGAAAAATAATGCTT
GCAAGGATTCCAGTATTCTCAAATGGAAATTTTGCTCTGTTCTCACCAACATTTGTAGGT
TTGGTAGAATTCTAG
>tev00097
ATGTGGCAATTACTACCGATAGCGGCCGCAATAGCAGTGACCACCCGACAGGTCAGCCCA
AACCCCGGAGTGGGCGCTAACGCAGTTACTTACGGGCGCCTCTGTACACTACTAGCAGAG
ACACTCGCTGAAGTAGAAGACGTAGACGTAACCACAGACTGGGAGCAAGCATATGCTTCT
ATTCTCGAAGCCAACATGTCGGCAGCCGGGCCGGAGTGGCGCCAGCAATTCATAAAAGCC
CCAGGGCAGAAGAAGGAATGGGACCCAGCCAAAACCCACAGTTCGGTCGACAAGGCATGG
GCAGACAACTACGAAAAATGGGCAGAAACAGCGGTCGAGCTTTCGAAGACACAAGACAAA
GCCAAAAAGATGGCGATCGCCAAGTTTGATACCATGGACGAACCCACCAGGACCCGCGCC
AAGCACAAGCTCGAAGCCATACTACGAAAGGTAGCGCCAATCGCAACCAAGCTAGCTGCA
TTAAAATCAACGCTAGCAACAAACTCAAAAAAAGCAGCCGAAGAACAGCTAAAACTGGCA
CTGTACGGGCAAACCGATGGACAAAGCGACTTCGAAAAGGCGGGCAAGACAACCGAGGGC
GCACGGATAAGAGGGGTCTGCGGGACGGCAGCGACTGTAAACGGGGACCAAGCTTTCGCC
GACGTACTGCTTTGCGTTTGCGCCGACGACAGCAACAGCGCTCCGACCGGCACGAAGAAA
ATCTGCACGGGCAACCAAGCAGACCACTTGAGCAAAATCTTGCCGTCAAAACAGCGTCCG
ACGACCAAAAATGGGTGCAATGTCCAGCCAGGACACAAAGCAAGTGCGACCGGGATACGA
TCAGCACTAACGACAATACGTGGGACCGTCACAATGGACGGCACCAGCGGCTACATAGGC
AAAAACGAAGGCGACAACAACTGCGGCGGGACCGCCACTTCCGGTGTCTGCGTCAAATAT
GTAAACTATGCAGGAGGCAATGGCGGCAGCTGGCACAGTATCAAATGGGTCAGCCGTGCC
ACGGACGCAGCAAACAAGCTCGAGGCAGCCAGCAAAGCAGCCGCAGCAATAAATGCACTA
GGACCACTGCTAGAAGCAGCAATGGTTGAAGCCTGGGAAGTGGCAAACACAACAACAGTA
AAACAGGTAGGAGCAACACAAACGCAAACAGCAGCAGAAGGAAAGGAAGCAGCAGCAGCA
GCAAAAAAGGAACAAGAAGAAAAATGCCAAGGTTACACAACTGAGGAACCTTGCAAAGAA
GCGGGGTGCGACTTTGACGCCGGCAAAAAAGCAAAGTGTTTTCCAAAACCCAGCACAAAA
ACAGTTAACAAAGAGAGTGAAGTTAATAAAACCGCAAACACCACAACAAGCAATTCTTTT
GTCATTAACAAGGCCCCTCTTTTGCTAGCATTTTTGCTGTTTTAA
>tev00102
TATGCTGTTTAGGTGCAACAGTAGTGGAAGCAGACGTCACAGCCGGAAGCAACGCTGGTG
CTTTTTCTGCCTAGTGCGGGATAATAGGCTTAGAAGAAACACCGATAATTAAGCCAACTC
CAGCGCCGGATCCAACGGCATCCTATAAAAAGCTTAGAAAACTGAACATGACACTGGTGC
ACAAAGAATAGCGGACGTCATTAAAAAAAGGGAAAAAACTAACAGTGGGAACCAGAAGAA
CCGCCGACATCGGTGCCAAACAAAGAGTGGATTGATCTGTGGCCTCAGTGGCTCGAGGAT
GCGCAGCAACTAACAGCGCCCAAAGCGAGGCAAAAGGTCGTGAAGAAAGAACGCCTGACT
GCACTCAAAGCGGATGGACTGACGCAGCTTTCACAGAAAATAGCAGTAGTGACCGAAGCG
GTGAGGATCCTAATCGAAAAGTACACAGGATTAAAGGCGATTTAACTGCAGTAACTGCTG
ATTCAGCGAAGGAAGATTTAAATTTAATAGTCTATTGCAACAAAAAACCGGCAGCTCGAG
CAATAGAAATAAATGAAGCGTTTAGACCGACCTCAACCGGCTGGAAAACGTTATGCGAAG
GAAACGTAGAATAGCACAAAGTGGTGACACTAGCGGCAATCGCATACCGCCTCTGTGCCA
AAGATTCAAATAGCGACGGAGCCAACGGCTAAGACAACGTGTGCGGCCGAAACGAGAATT
TAGTAACGGAGTGGGATAACTCGGTACCGCCAGCGACCACGCAGTGGGCGGAACTCCGAA
AGATCTGCCCTCTGCGGGCAATTAAGGTGCTAACAGCAGCTGCGCTATCTGCCAGGATAG
CGGCCATAACAAACCAGATGTCAACAGACGGAACTTCCGCGTACCTGGGGCACTTCGTTC
TGACCAGTTGCACAGGCAGCAAAAGAAACGGCCAATGCGTAAAATATAACGACATAACAG
AAGGCGACACGACGAAGTTAGCGACAATTCCTTGGCTACAGCAACTCGACACATTACACG
ACAAACTTCTGAAACAAGAGGCAGCCAACGCCGCAGCACTGCACATCGACATTGTCATTA
GCAGAATAACAAACAACATCAAAGGGCTGACAAACGAGGCCCGCATTCAAGCACTTCACG
TCACGACCAACAGCAAAAAGAGCACAGATAGCGCAAAGCAAACACAGCAGGTAAGCAGCG
CAGAGTGTCAAAACATAACGGAGAAATCCAAATGCAAGGGAAAATGCGAATGGAAAGGGG
AGGAAAAAACAGAGAAATGCGAAGTAAACACAACAAAAGTAGTTGAAAAGACACCTCAAG
CAGGAACGGATGGAGCAAATGATGGGAAAAATGACTCCAAGTGCAGAGGGAAAGAACAAA
AAGACTGCAAAGATGGCTGCAAATGGGAAGGAAAAGAGTGCAAGGATTCCAGTTTTCTTT
CAAATAAGGAATTTGCTCTGATTGTTTTTGCATTTGTGAGTTCGTTAGCGTTCTAG
>tev00114
ACACTAGGAACGCTAAATATGACTCTTAGCGAACCAGAATGGCGCAACCTCTTCTTAACC
AGCGAGGGCACGAAGATTCAATGGGCGGACACTACATTCGCAAAGGAAAAAACCAACCCA
GAGTGGGCAGACAAATGGGACGCCTGGGCGACGGCGGCCGAGAAGATAAAAGCCGGAACA
GACACCGACGGCAAGATAACAAAATCTGAAATCACGAAGCTAACCGGCAGCGCTCACAAG
CTTGCAAAACTGGAAGTGTAAAAGCTCCTAGAGAAAGCGATGGAAGCTGCAAAAGACCTT
CAAGAGGCGACGGAGAAATTAAAAACGTACAAACCCACAGACATAGAGGCGTTGCAACTA
CAAGCGGCGTTCAGGACGGCAGGACTCAAAGCCTCTTACACCACCAGCGCCGACGACGCC
AATGCAAAAGCGTTAAGCGGCTGTAACCAAGCGGGCACAGTTTCTGAAAAACAATACATC
GTTTATACAATGCAATGTCCAGCACAACAAGCGAGCGCAATGAGCCATTTCCCACTCGGC
GGCAGCACCGCCCCAAAGCAATGGACCACCGCAACGGCCCAAGCAGCATGGACAGCAATC
AAAGCGAATTGCCCGCAAGGCACGGGACCGACCCTAACGGCAGCAGAAATAAGGAGCCGG
CTGCAGGCACTACGGAATCAAATAAGGGTGATAAATAACGTAGGTTACCTAGGCTATTAC
GAAAGCACGGGATGCGATGGGAACGCGAACAACGGACTGTGTGTAAAATACGACGGGAAA
ATCACAAACACTAAAGACGACTTTAACACACTGACGTACGTCGCTGCACTAAACACCATC
GCCGATAAACTGGAGAAAAAAGCCGACAACGAGGAAAAGGCGAACAAAGCCGCAGCAGAC
ATCAAAAGATACACGACACAGATAAACAACATCCCAAAGCATGTCGCAGCTTTGCAAGGA
GCGCTGCTGGATATGCAGCCAAAGGTGCATGCTGCAAAAAACCCACTTTTCCCCACAGCG
TCACATGAGGAATGCAAAGGGATAACGAAAGCAGTGCAATGCAGACAAAAGCAACCTGCC
TGCGAGTGGAAAGGCGGAAGTGACGATGATGGAAAGCACTGCAAAGTGAATGAAACACAT
GTAGCAAAACAAGCACAAACACAAGCAGGAACAGCAGAAGGAGCTGCAGGAACAACAACA
GATAAATGAAAAGATAAGAAAAAGGAGGATTGCAAATGGGAGGGAACAGAATGCAAAGAG
TCCAGTTTTTCTCCAAATAAGATATTTTTTATTTTTGCTACTCCTTTGGTGAGTTAG
>tev00118
ATGTTTTTAGAGGCAATGCTCAGTATAATCATAGCAGCAAGTTTCGTGGCTGGAACAGGC
GAAAATGACCGCGAGTTCAGGGATATGTGCATGTTGTATACTCTTCTAATTCAACCGGTA
CCTGAGCCAAAACCAGGAAGAGGACCTGGTGACACGGTCGAAGATTTGTCTACTAAAGCA
CAGGCAACGCTGTCGCAGGCAGTAAAAATAAATTTGACTATCATTGAGGCTCCCATGCTA
GAAGCACTCACAGATGAGCAGGCATACGACAATGAGGCCAAGCTTGTAGCAACCGACAGC
CCAGTAAAAGGATACTTTGAAAAGCTCACACCAAACATCCGACAGGAAATGATGGCGGCT
GCCCGAGCAACGGACGACGGAAGCCAAGACCAAAAAGACTTTGCCAGGAAGTACGGACTC
CCTTTGTCAGAAAGCAAAAAACAAATGTTAAGGCCGGCCGTCAGTGCGCTAACCGCACAA
ACAATAAAAACACTAAAAGAGGTCTCTGAAGCGGTGCAGAGAATCAGCAAGGCTAGAGCA
GAAACACGACGCGCGATGTTGCAAGCTCTTTACGGCAAAACATACGAGGCTACAGCAACA
GAGGCGCAACAAAACACAGAAGCCACATGGGATAAGACACCGGCAGCAGCAGATTTCCCA
TGGTCAGGACAGGTCCGCGACACCGCATGTGCGGCGACAAACGGCGACGACAAGAAGGCC
GGCTACGCGCTAGCGACCGACATAATATGCATTTGCTCGCTACAGCACGACTCAGCAGCA
AATGTGTTCTGCACAGGCAACACCGCACCCAACCAACAAGAGTCAGGAGCGAAGACACCC
AGCGACATGGCGGAGAGATGGACGAAGCTGAGCGCCATTTGCAAAAACAATGTCGGTGAC
GCGGAACAGCAGCTATCAGGCCCAGCACTTTCCACAGCAGTGACAAGGATACTAGCCCAT
CTAGGCAAAAACTTAAAAGTTAACACTGGATTATAAGCTCAAAGCGCTTTAACCGGCAAA
AGCCATGACTATCTAGGGTATTTTTCAGTAAACAACGCCGCGCCACAATGTGACAGCAAC
GACGCGAACCCGGAACGGACGGCAACCAAAGGGGTGTGTATAAACTACGCCAAGCTGTTA
AAAAGCAAAACAGGAATACCGTGGGCCGCCAAGGTAAGTGATGCAGTAACCAAACTGGAG
ACCATCAGCAAAGAGTACACCGACGCAACAGCATTACTTGCCCAGGCCGCAAGCCTAACG
GCGCAAATCGAAGCAGCTGTCCACTTGGGGAAGCTACTGGCGGCAGCCGGAGCGCCAAAT
AAAGCGACTACGGAACTCGCGCAGAAAA
>tev00131
ATGTTGATCGGGAAGTGGGCTATTTTTGTGTCGATAGTAACGCTGCCTTTGATTCGGCGC
GCGGCACTAGTTGCAAAGGGTGCAGAAAATGAGGGCGACTTTAGGGCGTTGTGTGGTTTA
ATCAATTTGGCGGTCAAGCCCGGAGATCATGCGGCACTTCTTGCGCGGGTCGAAGACACA
GCAGCAAACATTGGAGCTATAAGCTTGGCCATAGAGTATCAGAGTTTTTCTGATTTGGAG
AGAGCAACTAAAGATTAGGAAGAAATAGCGGACGACAGAAAACATTCTCACGAAACAAAT
GAGGGACACCGAAAATTTTGGACAGGAGCAAGGAGCAAGCTTGGGGGTCCTGAAAAGGAC
AAATATGCGGTATGGACTGGGAGTGCCTTGAGTAAAGAAGATAAGAGGAAGGTGGAAAAT
GCCGCAGAACGTGCCGAGGAATGCATGGAAGAGAATGATGGATTATGGAGAGTATTGAAG
GAGACATCAATAGAAAAAAATCTGATAGAGGCACTCTATGGGTCCGGACAACAAAATGGG
GAGGTAATGAGGGGAACATACGGTCGAGAGCATGTGTGTGGCAAAGGAACATTTACAGCG
AGTTGGGCTGGCTTGGCATTGAGTATTGACTTATTGTGTCTATGTGGTGCATCGGGAAGT
GCCGTTGAAAGCGACCAGGGTTGCTGCGCGCAATGCGAAACGGGGGGCAATAGCGACACG
TGGATTCCCAACCAAGGGGGAGAAAAGCAATGGAGAGCGCTCAAACACCAATGCGAGAAA
ACTGGCAGTAATGCCAAGCTTTCGACGAAAAGTCTTTCGGACGCAATGAATCTGCTTCTC
AAGCGGCTTCAGGCTCCTCCTGGTCCCGACAGCGGAAGGTTGATGGTGCTAGGCAAGTTT
GAGGGTAATTTGGCCACAGGTTGCACTGGAGTTATCAAAAACGGGCAGGGACGATGTGTG
CAATACAGCGCGAGCAACCTCAACCGAAATAACCCGACCCTGCCGTGGCTGGAGAAAATG
AAGGCGGCAGCCGATGCTATAGACCAACTAAGCGCCATCGACGCGAGGTTAAGTGAGTTA
GAAGACGAAATAATGGCCTTAAACGCGAAACACATAAAAATCAGACCCGGCAGGGAGGGT
GGCAGCCCTTACTCAGGAAGCAGAGGTGCGGAGGGTAGAAATAAATGGCCGGGCTCACCC
AGACTCGAACAAAGCAACGGTAATAGAGAAGGCATATCGAAGCCTGTCGATGTTGCCGCG
GTCAGAAGCGAGGATGAAGGAGACGGGGGCGACAGTTCCCCTTTACTTGAATGCAACGAT
TACAAGCGGGAGCAAACATGTGCCGGCCTAAAAGCGGAAATGGGATGTGAGTGGAATGGA
GGTGCATGCGTGGCCGCGACGCGAAGACGAGTCGTCCGCAGCGGTGTGAACAACCTCCAA
ACGCCACTGGCGTTATTTTTACTGTTATGA
>tev00142
ATGGCAATTAAAAGCCTACTAAATCTAACAGTGGTATTATTAATACTAAAATCACAAGTT
CCAGGGGCACTGGCGGCTGCGGGAGATAACGAGCAGCTTTTCGTGGATCTCTGTCATGTG
CTAGCGCTAGCTAAACGGCCAACACTGGAGATTTCAGGCATCTCAGATGCGACAGGTTTC
TACAAGCAAATTCAGAAATTAAACTCGTCATTGAGCAGCCTTGAATGGAGAAAGCAGTTT
GCTCAAACAGGCGACAGCAAGAAAAGGCCAGCCTACAAACCCGAAAATGGCAAAGAAGAC
GAAGTCAGAAAACAACGCTGGCAGCACTGGACAGGAGCCGAAGACGAACTCGAAGAGGAG
CAGCCGCGCGGACAGACACTGAAGGAAGCTGGTGCGGAAGTACCAGACACGCTGACAAGG
CTGTTGTGGTTAGCCCAACTACAACCCATAGCAGAAAGGGCAGACGCGGTCATGCAAGCA
ATAGAGCACAAGCACCAGGAAGCCTCTGAGTTGTCAAAAGATAAAATAAGAAAACTGATA
ACAGACGCAGCTTATGGGGCTTCCGCGGCGGCAACAGACGAAATTAAACAAGCCAATATC
GGAACAGAAAATGGTGGCGCAACGAGCCGCAGCAACTTGTGCGGCAGCGATACAGCCGGT
TGCAAAACGACGACGGTTGCAGCCTACCTGTTCTGCCTTTGCGCCAGCCACGGAACTGAC
AATGGAGGAGGCGACAAGGTGTGCGTAACAAACCAGGCGACACACAACGAAGGAAACTCA
GCAAACCTAAACGGAGCACAGGCGGCAATCAAAGATCTGGCGGGCAAGTGCTACACAGAT
GCAGCCACAGCCCCGCTAACAGAAGAAGAAATAAGGTTAGAAATCGCAACGTTCACCAGC
AAGCTCCAGCCAAAAGCGGGCAAACCATACTACGGGAAATACACCGCAACCGGATGCAGC
GGCTCAGACGGCTCAGGAATCTGTGTAATGTACGTGACAAATAGCCCAACTAATGCAGCG
GCGGCCAAAAACATCCCGTGGGTGCAAAAGTTACTTAGTGCGGCCGACAAGCTAGAGATA
CAACAAGCCACAAGGCAGACACTAGAGACGCTGACAGCACAACTCAAGGCACTAAAAAAT
GAAGCGTACAACATAGGACAGCAGGTGAAAATTAGCCAGGAAATTCATAAACTAACAGCA
CCAACTGAAGATGAGAAACCAAAAGGACAAAAGAAGCAGGAACAGCAAGCAAAACCGCAG
TGCGAAATAATAAATTAAGCAACTGAGTGCAAAGAACAGCAGCCAAAATGCGAGTGGAAA
AACAAAGATGCCAATGAAGGCCCCCACTGCAAATTGAACGAAACACACGTAGCGCAAAAA
GCAACCCAAGCAGGAACTGGAGGAAATGGGGAGACAAACAACATATAA
>tev00166
ATGAACTTCAACAGCAAAACTGCGGTACTCTGGATTTGTTTCGCTTTGTCGACTCCATCC
GCCAGATGCACTGTAAACGACGGTGCCAACGGACAATACTACAGCGTAACGTGTACCATC
CTCAATATGCTAACATCGTGGTTCCCGCAAGCCGACACACCGAATTCCGTACAGTCACTA
GCAAGCGAAATCGGCGCCCTTAATCTATCCCTAAGCGACCAGCAGTTTTCAAATCTCATC
GCACACGATAAAGACTGGGGTGAAGCGCCAATAAAAGCAGCAACTGACAACAAGCCTTAC
GCTCAAGACTGGCAACACCGCTACCAATTCTGGAAGGCGGCAGCCTCTAAAATCAAGGAA
CAAGAAGCAGCTTATAAGGCGTGGCAAGCCCTAAAACTTAGCTCGGACGCCATTCACACA
ATAAGAGAGCTAGATAATTAAGTTTACGAAACCTACACAGACACGGAACTAGCAAGCTTC
GAAGTGACAAAAACGGCAATAACAACAGCAGCAAACCAGACAATATACGGCAAAGCCTCA
AACGGAGACACGGACCAGGCACCGACCACAAGTGACCGCGTGAATGATTGTGGCAAAGCA
AACGGAAATCCAGGCGACAAAGCCGGCAAGAACCTCAAAACTGACCTGCTCTGCCTCTGC
GCGGGCGTATCAGGAAACATGGCAAAAGCGTGCTGCAGCGGCTGCGGCGACGCAAGCGCA
AGCGACGACTGGGGCACCACAGGCAACAAAACACCAAAAGCATGGAAACTAATAAAAGAT
AACTGCCCGACCCATGCACCGACGCTAAGATTAAACACAGAAAACATGCAGCGCGCACTA
GCTAACTTCCAGCAGATTATAGCACCGATCGCAATGGACACCAACAGCAAACAATACATC
CTGGGAACACTGGACGGAACTGGCGCCGCCGGTTGCACAGGCTCGTCAGCAGACACAAAC
GGCGTCTGCGTAATTTACAAAAGCACGGCAGCCAGCAACGCAATCAAGGCAAACATCGAC
TGGGTAGAGCATGCTTTAAAGGCCGCCGAACAAGGTACGAAACTCATGCAGCGCGACAGA
CACATCAAGCAGCTAGAGGAAAGACTAAGACTACTCAACATAACTGCGAGCTTACAAAAA
CATAAAGTTATTTCCCAGAACCAAGCGACGGAAGGAACAAGCCAAAAAAAATGCACACAA
GGGACTTCAGAAAATGAAAACAACTGCAACAAGCACCATAGCGACGCGGTCAACTGCACA
AAGGCTGGATGCGACTATGATGCAAACGCAAAAGACGGTAAAAAATGCAAACCTAAAGAT
GGAGAAGGAGAGGAAAATGCAGCAGGAGCAGGAGAAACAGCAACAGGGGTAGATTGGAGC
AAAAACCAAACCCAGCAAGTCTGTGAAGCGTAAAATAAAAATGCAAAAGCAGGTGAGAGA
GCATTTTGTGGTTGGATTAATTTTGTTGATGGTACTGGAAAACTCTCTAAACCGGAGTGC
CGCTCTTTTAGCTTTCTCGTCAATCAGAAATTTTCTCTTATTGCTGCTACATTTGTGAGT
TTTCTGCTTTTTATTTTCCACTCTCTAGTTCTTGCTATTTGGTATATTTTAAAACGTTTG
TAA
>tev00167
CTGTTACTTCTGTTTATCACTACGCCAATAACTGAACAATGCTTCGGCACCGTAACCACA
GGAAACAACACAGAGGTAGCGCACAAACTGTGCACCTTATTTGCAGCTGCGCGTGGTAAA
TGGGAAGCATCAAGTTCACCTGAAGCTGGACAAAATGCGTACAAGGAAATTCCGATTCAA
AATATAAGTCTGAGCAAGCCAGACACAAAGGCTGTCCTCAAGCATGTGGCGCCTCACACG
GAATTCCAAGATGACCCACCCGATACGCTCAAAAAAAACGACAAATAGAAAAATATGTAT
AAGTAATGAAAGGAGGCAGCACAAGCGCTTGAAAAACAAAGTAAAAACACCAACGCCAAA
ACTGCGAAGCTAACAACTGAACTCAATGACTATCAAAAGAAAAAGTTACTATCGTGCCTA
GGACCAGCGCTAGCAGAGGCGACTGTGAAAAGGGAGAAGCTGGTGGGGCGGCAAAGCGAA
CTAGAAGGCAACAAAACCAAGGAAATACAGTCGACGCTAAATACAGCACTGCTCGGCCGT
CCTACAGACGAAGCTACAACACTTACAGACACAGACATCTGGAAGACAAACTTCGGTGGC
AACCTAAACGACAAATGCGAGGCAACCGTGGCGACAGCGGAAGCAAAGTCATTAGCAGCA
GTAGTGCTTTGTCTCTGCTCTCGTGCAGGTGGTGAAGGCCTGGCAAAAGCGTGTTTCATA
GGACACACTCACACGACCCAGTGGACCCCGAGCAGCGGCAGCGGTGGAACAGAATGGACA
AAATACAAAAAGCTGTGTCACGGCCCACAGGTAGGACGGCTCTCAGCGACCTCTCTCTCA
ACGGCGCTGACCACTTTGCTCGCAACGATCGAAATCCACGGAAACGATGCCTACCTAAAC
ACGGTAGACAACGGCGGCAACGACAGCTTTGACGGTCAGAGAACTAACGGTATCTGCATA
AAATTTACTGGCGCAGCGACAGCAACCGCCAACACAATAAACAACAGACCGTTCATAGCC
AAACTAACCGAAGCGATAGACAACTAGGGAAAGTAGAGGCAGCCGAACGGGACGCCAGAT
TCCTCAGCGACAAACTGGAAGGTAAAATAGCGGCAACCTAAGAAGCGGCAGCAGCGGTTA
AAGTTTTTACACATCTACGAAAACGCATCCCGAGAAAAAACTGAGACAGACTTGCATGAA
AAAGAGTCACGTACTGCACCAGACTCGACACAAACAGTACATGCACAGCGGCGGGTTGCA
GATGGCAAGAAAAAGATGGAAAAGATGGAAAGTGCGTAGTAGATGAAACTGAAGTGGCAA
CACAGGCAAATGGAGTCACAGGAAGAGAGGGAACTGCAGGGACAGTATCCTCTAACTGCA
GCCAGTATACGGACCCAGAGAAATGTGCCAAGGCGCCAGGAAAGCTGAAGGATGGAAAGA
AACCCGTTTACGGATGGATTGAAAACACATGCAAAGATTCGTGTTTTCATGTAGCTATGA
AATTTTCTTTGATTGGTGCTGCTTTTATGAATTTGCTGTTTCAAGGATTTAAAAGAGGTT
CGCTCAATTTTACGAAATTTATAAAGCTTTCTAATATATTTTCAACCATTTGTTATACTT
TAACACTTTTTTAA
>tev00170
CGATATAACGCCTTCGCAGGTGCGGCGACAGTGATAGCGAACATCGCCCTAATTGTAGCA
GTCACTACTGCACAGGCCGCACCTGGAGGGGAAGCAGAAAACGCCCCGGCATACTGGGCG
CTCTGCGGCCTAATACGACAATGCGAAAAAGGTTTCTCTGAACCAGACGACAAGCTGCCA
GCAGAGGCACTCGACGCCTACAGCGGAATTGTAGCAGCGAGTCACCTAGCAAGCTTGAAC
AATACTTTTGTAATGGACCAAATTCAAAAGAAAGCGGACGGGCTTCTAGAAACACTACAG
CCGATGCCCGAAAGTAAAGCAACTGTCCAACTGAAGGAATTAATGAATAGTACGTACGAA
GAAGCTACAAAGATCAAAACGGCTGCGGAAACAGCGGCTAAACAAATAGCCAATAAAATC
CAGCAAGCAAACGAACTACTAAGAGAGGCTGTCAGCGGCCGCAAGGACGCAGTAGATTCA
GATGACACCGCAGGAGCCTATTTTAAAGGCAACCCTAATACAGAGGTTTTCGGCAACGGG
CCAAGCCAAGCCCACAATTGCGGCACAAACGGCGCCACGAGCAGCACATCAAACAACGTC
GGCATAACGCTAATAAACGACCTTTTCTGTGTGTGCATCCGGGGACAGGCAGGCAACGAA
AAAATATGCTTAGACAGTCCGACAGCCACAAATCTAGGGACTCTAACCTATGCGTCAGCT
GACTCTGCGATGAAGGCAGCGTATGTAGCAATCATGGCCAAATGCCCAAAAGCCACAGAG
CAGACAACAGCCCATTCACTAGCAGCCGCCGTCGAGCGGTACAACACACAGATAGGGGGG
CAAAGTACAAAAGCAACAAGCAATCACGACGCTGCGGCATTCATTGTCGGCTATGCAGCC
GACCCAAGTACAGGATGCACGGGATCCACGTCTCAAATTTGCATCAATTACAAGCTAAAA
ATAGGCACCAAAGACGCACCGGGGCTAACATGGCAAAACAAGATTAGACAAGCCATCGCC
AAGCTAGAACAAAAAAGCGGGGAAGCAAAGGTAAGCGCCGCCACAACAACGCTGATGCAC
ATGAACAAAACAATCTGGCAGCTGTATCACAGTGCCTTCGCACAAACCGACTCGCTAATG
GGCTCACCACAACCAAAACCAGCGGTGAATGCAAAGAAATCAGCAGAATGCAAGAAGCGC
AAACCAAAAAAGACATGTGAAAAGACATGTGAAGAGAATGGTTGCAAATGGAATGGAACT
AATGAACAAACTGGCACTTGCGTAGCCAAACCAGCAGAGCAGGCCAACCAAGGAGCAGGA
GATGGAGCTGCAGGAAAAGAAAAGAAAGAGGAGAAATGCTCAAAAAAGAAAGTTGAAGGA
TAGTGCAAAGATTCCAGTTTTCTCTTAAATAAGAAATTTCACTGGTTTCTACTGTATTTT
TGA
>tev00176
CCGGCGTTAGCCACACTAGACGACAGCGACTACCACTACATACATACCCTAAATTTCTCG
ACGGCAAAAGAGGAATGACGAGCGATTTTCTACAAAAACGGCACGCCTAAGAAGGTTCAC
GACTCTGACATTGCGGCAGGCCAAGAGAACAAAGGCTACGGAGGGTATTGGGTTCATTGG
AAAGCAGCTGCAGAAGAATTCATCAAAGAAGGGAAAAATGACAGACTGACAAACAGCGGC
GCTTTAAAGCTGACAGAACTGGCCCAACAACTGGCACATGCTAAAATCAGGGCCATCGCA
AGCAAAGCCAAGCAGATAAAAGACACCCAGACGAACTTATCACCCGGAGCTCTAGCATTG
ACACCGGAGGATGCCATGAAAAAACTAAAAGAAGCAGCTTTCGGCGCAGGCACAGCCGAC
GAAGCAACGGTGACGCTGGCCAACGCCTTTGGAGCCGGGCCGCCAGCCGACTCCAGACAA
ACTGTTTGTGTCGCAGATCCGGGCGATAAAAATGTAAAGACAGCCCTGGCCGCGCTAGTA
TGCTTGTGCATGAAAGCGAGCGCTAACAATGCTGACCACGCCTGCATAGCAAAAACCGAC
GGTACGAATGGCTGGACAGCCGGCCCAAACCCAGACCAAGCCGACATGCGGACGATAGCA
AAAACATGTTCCAGCAAAAAAAAACGCAAAATAACGGCGCGACACATACGAGGCTCAATA
GACAGGCTCAGAAATCTAATTCACACAGACACCAATCACGGATACCTGGGAAGATTTATC
CAAACGCAGTGCGACGGCACCAGCGGCAACGGCGTTTGCGTAAAATTCGACAACTACGTC
AGAGACGGCGAGAAGGCATTCAGTAAGCTTCCCTGGATAGCGCCCCTGGAAAAGCTAGCG
ACCGAACTAGAAGAGCGTGAACAAGCAAATGCAGCAGCAATGACCACCAGACAGCTTCTT
AAAATGGAAGCGACCGCAGCAGAAAACGCAATAGCAGAAGCGGCAACAGCTGCCTCAGTG
CTAGCAACTGCGTCAGCGCTCAGAACTAAAATCACCGCCACGCAGGCTGCCAACCAATGC
GGAAAATACAGAGACAACAAAACAGCATGCGAAAATGCCAAATGCAAATGGAAAGGAGAG
AGCAGCGAAGACAAAGGGGATTGCCAACCTAAACCAGAAACGGGAAATACAGAAGTAGGA
ACAGTAGACCAAACAGGTAAAAAGTGCTCTGATTATGGAAACCAATAGAAGTGTGAGAAA
GCTAATGACCAGGCAGAAGGACAACCTCGTAAATGCGGATGGATTGGTGAGGATAAGAGT
GGAGGCGACCAAGCGTTTAAATGTCGTGACTCCAGGTTCCTTTTCCTTAAGAAATTGACT
CTAAGTATGGATACTGCTTTGGTGGCATTGATGTTTTAA
>tev00191
ATGAAGAGACAATGTTTGACACAAAGCGGTTTGATATGGGGCAAATACCAGCTGATATTA
ACTGCTCTACTACTCCCAGCAAGTACGCCGGCTTTCGCTGCAGTAGGTAACGAAGGCAGC
TCCACGGCCGGATTCGGCGTGCTCTGCAGGATCATAAACCTGGCTAAGCAGGCGCCAGCA
CAACCGAAACTGCCGCCGAGCGTCGACGAAATAGAAGAAACGATGGCACTAGTAAACCTG
ACCCTGGCGGCGCATGCAGCGGCCAAGGACCTAGCAGCAGCTGGGGACCCAGAAGCAGCA
CTCAAAAGCGAAAGCGGCTAAATCAAGATACACTGCGCCGCAGCGGCCACTGCGAAATTC
AGCGAGGCCGCAAACAGGCTAAAGACCAACAAAGCTTCCGTGGAATACAGAGCTTTACTT
GAAGCAGCAGAAGACCCTACTTTAGTGCATGCAATAAATGCAACACAACAGGACGTGGTG
CACAAATTAAGCGAACTAAAACAACAAGAAACTACAGCAAGAGCTGACACCGTGCCCAGC
AAGCTAAGACAAGCTCTAGGAGCTCAACCAGAAGGCACAACCGAAATCAAATTAACTGCT
GCGAGCGGAACAAAAGCTGGAAGCTGCTGGACTCCGAGCACCGATACAGCAGGCACAGCG
GCAGGAAAAACTATAGCTGGCGACGTCGTTTGCATGTGCGCATCCGATAGCATCAACGAC
AACAACAAAGCGTGCGGAGAGAAAGCGCAAACGACCAACGTCAACTTCGGTACCGAAGCC
GATACTAAATCTCAGTGGAAAACATTAGGCGACGCATGTAAAAACCAGCTATCTTCAGAG
AAGCTAACAAGGACAGCGCTGAGGGCGTTTTTAGCAGCTTTTAACGTAGCAATCAACACA
GGACAAGGCACCGACACCAAATTAGCCGGTGTCCTGGAATTGATACAAGGAGCAGGAAGC
ACCGGATGCGACGGAAGCAACGCTGAAACAGCCGGCAGCTGTATCTTCTACGGGAGATAT
CCGTCAACTAAAGCAGTTAAAACACCCGACTGGCTCGCCCCGCTGACAACCACGGCGGAC
GAACTAGAAGCAGCGGAAAGGGCAGCCAGCCACGCACACGCAAGCTCAGCACAACTGCAA
AGCCTAAACGCAACAATTACATCACTCATACTGCTCGGAAGGAGTACAAAAAAACAGCAA
GCAGCAGCGACACAAAAGCCAACTGAAAACAACAGCATTGGAAAGACTGAACAAGAAGCC
GTCTCAAGGGAGTGTGCACAGCACAAAAGCAACAAAACTGCATGCGAAAATACAGATAAA
TGCAAATGTAAAGGAAAATCTGAAACAGAAGGCGAATGCAAACCTAAAGAGGGAGAAGAG
CAAAAAAGCCAAGGAACAGGAGAAGGAACTGCAGGACCAGACGTGGCTACAACTGGATGT
GCAAGACACGGC
>tev00194
GGACAGCAGCATCTTAGTGCGGATGATATTGCTGATGGCACGCTGGCACGTGCCCAGGGA
CCGACAAATGAAAAACGGTGTCCCAGCAAGACGCTGCTGATCCCTGTGCTGTATGATGCC
GTAGCCGGAGCACAGCAGTGTTCCCCATGAAAGGAACGCTGCTGGCTCTTGGCTTCCCCC
GATGATACGGTGTACTGGATCCTGGCACCACGTTGAGGCGGCCGGCATCGCCAGGGGTCC
AAAACGTTGCAAGCCGAGGCGAAAAAACTTAATTGGGCAAGCGACTGGCCCGAGTGGCGT
CAAGCCCGAACAGCTGAAAAGGCTTTAAAAGGTGATGCCGACTATAAAAAGTTAAAAACG
GCAGCCAGACAGCACACAGATGCGCACCTAATACGACACGCCATCGCGATACTAGCAAAA
AAGGCCGACAAACTAAACACGCAACTTAAAAGGCTCACAACGCAGGACGCAAACGCCGCA
GCAACAACTCTAAACACGGAGCTAAATGCAGCCATGTGTGGCCCAGCTGATGGGGCCGGG
TACAAGACAAGCGACGGCCACTTCGAAGAAACTACGGAGATGAACGGAGCAAAGGCAACA
CTGTGGACACCGGCAAAAGCAGGGGAATCTATAGTTCACGACATACTTTGCGTCTGTAGC
GACGCAACCGACGACGCATGCGACACATAGGACGCCACTCGTATAGCAAACAGCGGCAAC
ATTGCTACAGGCAGCGCCAAAAAATTAACGGACGCCTGCGACTCAACACCGCTGGCGTTT
CCGCTAGATAGGGAAATAGCGATGACGCTAGCCTCTGTAAAGGCGGCGATCAGGCCGATC
GACAACGACTTTGGAGTAATAGGATTTGGGAAGACTGGGGCGAGCTCGTGCGTCAACACA
AACGCCGACCACTGCGTAGATTACACAGCAGTTGCGAGCGGACAAGGCAAAGGCTTCAGC
TCAATCAGCTGTATCGCCCACCTGCAGGCGGCGGCCAAGGAATTCAACACCTACCAGAAG
GTAAAAGCTCAGCAACAGCGACTAACAGAGCAGCGGACACCGGAAAAAGCAGGGGAATCT
ATAGTTCACGACATACTTTGCGTCTGTAGCGACGCAACCGACGACGCATGCGACACATAG
GACGCCACTCGTATAGCAAACAGCGGCAACATTGCTACAGGCAGCGCCAAAAAATTAACG
GACGCCTGCGACTCAACACCGCTGGCGTTTCCGCTAGATAGGGAAATAGCGATGACGCTA
GCCTCTGTAAAGGCGGCGATCAGGCCGATCGACAACGACTTTGGAGTAATAGGATTTGGG
AAGACTGGGGCGAGCTCGTGCGTCAACACAAACGCCGACCACTGCGTAGATTACACAGCA
GTTGCGAGCGGACAAGGCAAAGGCTTCAGCTCAATCAGCTGTATCGCCCACCTGCAGGCG
GCGGCCAAGGAATTCAACACCTACCAGAAGGTAAAAGCTCAGCAACAGCGACTAACAGAG
CAGCTCGCATCACTTAAGCGATCGGCTCTAAGTGAACTCGCGAGGAAGACGAGGGAACTG
CCTACGCCCAGTGGCAAAGAAACTTCCGAAGCGGTAGGCCAGAAGCAGAAAGAATGCGCG
GCACACAAAGACAACAAAACTGCGTGCGAAAATGCTAAATGCATATGGAATGGGGGCAGC
GAAGACAAAGGGGAATGCAAAGCCAAAGATGGAGAAGGACAGACAAACACAGCAACAGGA
ACAGGAGAAGAGAAAGACTGG
>tev00196
ATGCAGGCATTTCTTTGCGTCTTCATTAGCATCCTAACGGCGGCAGCCGTCCAGGGGGCA
CCGACCGCCAACTACAACGCAGACGCCAATGCTAAGCTCTGCTCGGCGCTAAAACTGGCA
GACGCACCGATAGAGTTTGAGCCGAAAATAACCCCAGCCCCGACGAAGCCTTCTCCGTTG
TTCAATCTAAATATGTCACTAGCCGATGCAGCCTGGCGGCAAATGTTCGCTCCAACCTCC
GAAGGAGGAACAAGGAAGCGCAAGGAAAAACCAGGCAAGGATATCAACGCCGACTGGAAC
GAAAAATGGGAAACATGGGCGCAAGCAGCACTGGAGCTAAGCGGAGATGGTGTGGAGACA
AAGCTCAGGAAAAACTATGGCTTAAAGGATGCAACGGCAAAGCAGGTGGAGAGGCTGCGG
CACGCAATAGCAGCATACGCAGACGCAGCGTACGAAGCTTACAACGCGTTCACAAAAGCA
AACGCGAACACCCCAGAAGCGGACCCAAAGATGAAGACGGAGCTACAACAAATTGTACAT
GGCGGCGGCGAGCAATACGATAACGAAAACGAGGCAAACAGGCTGTACAAAGGCACCAAA
GCAGGTTACGCTACCGTGTGCGTCCAAAACGGAGGGTACGACCCAACACTAACTATAGCA
GCCACGTACGCTTGCATATGCAGCGGCAACGACCAATTGGCGTCGGTGCACCCTTGTATA
AAGGACACTACGGGCAATATGCGATGGGAGGCCGGCGGCATAGTGGCAAAAGCAAACTGG
GCAAACCTGCGTCGCGGCTGCCCCGAGACCAGTACCGGCCCAATAACATCAACAAGACTC
GCGAACGTAGTACACTTAGCAGCATCAGCCATCCACACCAAAGGAACCGACGCCTACATA
GGCAGCACGGCCGGCAGCGGCTGCGACGGCAGCACCAACGATGCCTGTGTCAAGTTTACA
GGGGTAGCGACAAGCGGGAAATTAAATAAGCAGCCGGTTACGTGGATAACCAAGCTTAAA
GACCTAGAGAAAAAACTAAAGTCCAGAGAAGCATACAACGCAGCGGCGACAAAGACAAGC
GATCAATTAGAGCACATAAGTAAACTAGTTTATGCAACAGTAAAACAAACTAAACTAATA
GACGACAGCAGAAACAATGCGGACAAAAAGGACGGGCAGCAGAAGCCAACAACCAAAAAC
CTACAGTCTGACTGCGCAGCAACAACAAACCCAGAGGAATGCAAGCCTGAAGTTGAATGC
AAATATAATGAAACAAGCAAAGCATGCGAAAAAGATCCAAAACCTTCAGTTTCCAAACCG
AACGAAGAAACTGAAGGAAAAGATGGGAAAACTGAGGAAAAGTGTATAAAACATGGAACA
GACAAAAATGCTTGCGAAAAGGACAGCAACTGCAAATGGGATGGAAAAGAATGCAAAGAT
TCCTCTATTCTAGTAAACAAACAATTCGCCCTCAGTGTGGTTTCTGCTGCATTTGTGGCC
TTGCTTTTTTTAAAACAAAATTTCCCCCCTCTTTTTTAA
>tev00199
ATGTTTCAAACCGAGCCTTGGGCAGTAGCAGTAGCAGTAGCTCTGGCGATAACACCAGCA
GATGCACAAATCAATGACTACGAAAACATCGAGATATTTCGGAAACTTTGCACAATTGTG
CAGTGGACAGCGGTGACCTTCGACTTGCCGGCAAGCCAGCAGACACAACCATCCATATAC
ACCGAGATGATCAAGCTAAACCTCAGTCTAGCGGACGCCACATGGCGGCAGCAGTTCAAA
AAACAGGAAGAGCCACTTCAGTGGCAAGACACACTGCCTGACACACACAAGAACGACACG
GACTTCAAAACGCTGTGGGATGATTGGCTCAAAGCGGCGAAGGACCTAAACCCGGAAACA
AAAGTAGCGGAGGAGGCAGCAAAGTGGCACCTAAATGACCTACCAAAGCACAAACTACCA
CGCGCCAGACAGGAAATATCCCAAGCAACAAGGAAAGCAAAACGGCTGACGGATAGCTGG
AACTTACTAGAAAACAGCAAAAAACTGAAAACAGCAAATGACGCTCTGAGACGGCTAAAA
AGAGCCATCTACGGGGACGAAAATAACAGCGCCGGCACAATCGAGAACGGAAAAGCATTC
AAGGGCGGTCCGGGCGCCAGCAGAGATGCGACTTGCAGACAAAGTCTGTCGGACAACAAG
GCAACATCAATCGCGGCTGTTATGCTTTGTCTTTGCACTAAAGGAAACACAGCAACACAG
GTAGCAAAGCCATGCACAGACTTCCCAAGTGTATCAACGGAATGGGATGCCAACGGCAAC
AACGGGCCGACGGTGTTCGCCAACCTCATTAAGACGTGTCCAGAGCCAACAGCAGCACCG
CTACACGCGCAAACAATACTGCAGATGGTAACAGCAATCAAAGCTTCGTTTAACCTGCAG
GACACATCAGCTTACCTTGGCGCATTTGAGACCACTAACTGCGACGGTGCCCAAAACAAG
GGAGTCTGCGTAGGGTGCACAGATATCGCCAACACACAAACACAAAAACTCGACACAATC
CCATGCCTACGGCAGCTTCGTGAACTGGCGGACGATCTAGCGGCAAGCAGTTCAACCACA
AGCCAGCAACACACAATAGCTGAGAAGCTAAATGAAATCAAAAGCGACGCACAAGAATTG
CACGCCAACCTCTATCAAACACTTGTGGAAGCAAAAGCTGCCACAAACCAGGCGACCGTG
ACCTCAACGAAGCCCAACCTCCATCAAACCCTTCAGCAAGCAAAAGCTGCCACAGACCAG
ACGTTGGTGACTTCACACAAGCCAAGCGCACAGAAACAAGAATTCAACCTCCACAAAAAC
AACAAAACCACATGCGAAAATACAGGTAAATGCAAATGGGGAGGAACAACCGAAACAGAT
GACCCATGCGAAGTAGATGAAAGTAACTTTACACAAAAGACAACCACAGGAACAGGATAT
GAAGTCGAAACAACACAAATAAGCAATTTTAAGAAAAAGGATGACTGCAAATCTACGGAT
TGTAAGTGGGAGGGTGAAAGTTGTAAAGATTTCATTTTTCTTGTAAATAACAAAATTTCT
CTGACGGTACTTCTCCTGTAG
>tev00201
ATGCTTGTATTAAACGTTCTAGTATACAAGAACAGGCTTAGACAGGCGAGAGGAGCGGCG
CTGGACAGTGCCGCTGACTTCAACGTCCTTTGCCACGTATACAATATTTATGAGGTGAAA
GACAAGATTCCAAACTTGGGGACGTTCGAAAAAGGAGAACAACTAGTAGAAGAACTAACA
AATCTTAATATTTCGACTGCAAGCGACAGCTGGTTTGACCACAGTGACGGCCAATTCTTC
AAAGCAGACAAGACAACAGATGGAGCCAAGCTCCAAAAGTGGAGAACGGAAAAGCAAGAA
GTCTTCAAGAAGCAAAACCAAGGGGAGCACCTCTACAGGCTACTCGGAAACGCACCAGCA
CGACAAAAAGCCAACCCAAGAATTTATCGCCTACTAAACCAAAGCGAACAGATCGTGCAG
GCTTACGAAAGTCAGGTAGAGCTCATAGAAACTAAAAAGAACGCAGTTGAAACGAAAATA
ACCGAAGCTATTTTTGGCCAGGGCCAAACGGCGTTCAACGCCGCAGAGTTTGCAGAAACG
GCGCGGCACAACACATGTGGCAACAATGCGGCCGGCCACACTAACGCTGTAAAATCGGTG
GCGTCGGCTCTAATCTGTATCTGCACCGGCGAAAGCGGCACAGCCCAACAGGAATGCGAC
GCTGAACTAACAGAGCAAGTACAAAGTGCAGAAACCCAAAGCATACCAGCTACAACAACC
TGGGGCAATATCGTGACTAAATGCAACATTCAGAACAAACCGACACAGGCAACAGACACG
ACAATAGGTGCTACCATCACTTCAGTCAGAGCGCGTGTCGGGAAGCTCAACAGAGCCGGG
ACGGCAACCAACGGTAGGTTCACTTTGGGAAAAACAACCGCCAGCACATGCGATGGAGCA
GCAGGGACAAAACAATGTGTCAACTACAAAATGCAGCTAAGCACAAACGGCGGTCCGCTG
CCATGGCTGACAGCACTAGAACAAGCCGCTCAAGATTTGAAGGAGGCACAATCCGCAGCG
ATCGAGGTGGCAGCACTCAAAAATTCTCTACTAGCATTAAACCGACAATGTCGCGATGCT
CTACTAGCATTAAACCGACAATGTCGCGATGCGTACATAAGCGCAAGTTTCGACGAGGCT
CACCCACCAGCGCTCACAGCATCAACTAACCTAGGCGAAACAGGGACAAGGAATCAAGGC
AGCGATTAAGAACAAGCACAAAAAGCGGGAAAGGAATCCAATGCCAAAGAAAAAGCAGCA
GAATGCCAAAAAACATGCACATGGAATGCCGAAGAAAAAGATGAGAAGAAAAGATGCACA
TTGAGTGAGGAAGGCAAAAAAGCAAAAGTCTCTCTGCGAATGCCCACAATTTACTAACGA
TATTCAATGAGCCTAGCATCAAGCCATAATCGAACCCGGCATATTACAAAAACACTAGAT
GAAGTCACACACCCAACTGGGACGCGTACTGATTTACGTTGCAACACT
>tev00253
CTAATAAATCAAACCGAGCCTTGGGAAAAAGCACCAGCAAACGCGCAGATCAATAACTAC
GCCAACATCGAGATATTCCGGAAGCTTTGCACAATTGTGCAGTGGACGGCGGCGACCTTC
GACTTGCCAGCAACCCAACAGACACAACCATCCATATACACCGCGATGATCAAGCTAAAC
CTCAGTCTAGCGGACGCAGCATGGCGTCAGCAGTTCAAAAAGCAAGCTGAACCACTTCAG
TGGCAAGACACACCGCCTGACTCACACCAAAGAGACGCAGACTTCACCACGCTGTGGACC
GATTGGCTCAAAGCGGCGAAGGAGCTAAACCCGGAACCAAAAGCAAAGGAGGAGGCAGCG
AATTGGAACCTGAATGACTTATCAAAGCACAAACTACCACGCGCCAGAGAGGAAATATCC
CAAGCAACAAGTAAAGAAAACGGTTGACGAATACTGGAACCTACTAGAAAACAGCAAAAA
ATTGAAAACAGCAAGGGAAGCCCTAAGACGACTAAAAAAGCCATCTACGGCGACGAAGAT
AATAGCGATGGCAAAGTCGACAACCAAAAAGCATTCAAAGGCGGAGCTGGAGCCAGCCGG
GATTCAACTCGCCGAGACACTCTGTCGAAAAACAAAGCGACATCAATCGCGGCGACTCTG
CTTTGTCTTTGCACTAAAGGAAACACTGTAACTGAAGTGGGGAAACCATGCACCGACTTC
CCTAGTGTAACTACGGTTTGGGCAGCCAACGGCAACAACGGGCCGACGGTGTTCGCCGAC
CTCATTAAGACGTGTCCAAAGCCAACAGCAGCACCGCTACACGCGCAAACAATACTGCAG
ATGGTAACAGCAATCAAAGCTTCGTTTAAACTGCAGGACACAGCAGCTTACCTTGGCGCA
TTTGAAAACACTGACTGCGACGCATCCCAAAACAAGGGAGTCTGCGTAGGATACACAGAT
GTCGGCAACACAGCAACAGAGAAACTGGACACAATCCCATGGCTACGGCAGCTTCGTGAC
CTGGAGAACGATCTAGCGGCAGTCACTTCAGCCACAAACCAGCAGCAAGCAATAACTGAA
AAGCTCAATGAGATCAAAAGCGATGCCCAAGAATTGCACGCCAACCTCCATCAAACCCTT
CAGCAAGCAAAAGCTGCCACAGACCAGACGTTGGTGACTTCACACAAGCCAAGCGCACAG
AAACAAGAATTCAACCTCCACAAAAACAACAAAACCACATGCGAA
>tev00256
GCTAATGACAATGCTCACGCTTTTGGAGTTCTGTATACCGCACTAAATGTAGTCTTAGCG
TGCCCAGACATCGAAGGAATTGATTACAAGGCAAGCATAGAAGCGGAGCTAGGAGAACTA
CTTCGGATAAACATGTCATTAGCGGAAGACAGCTTTTACGACCAAGACTTCAAAACGCCG
GATACAGCCAGGGATGCAAAGGAGCCGTGGAAAACCTACAAGGAGAAGTGGAAGCAAGCT
AAGGAACTAGTACAAGGCGGAAAACATAAAATACTAGAAATAGAACTCAAAATACCGCAG
AAATCACATGACCGACACGCTGCATCAGAAGCAGTAAACGCATCGTTAAGAGCAGTGGAA
AGCCTTTTAACTTTACTAAAAACTGAAGTAACAAAGCAGGCTGTAACAGACGAACTTCGT
ACTGCGGCGTACGGGCAACCGAAAAGCGTTGACGCAGCAGGCACGAAGACGTTTGACGCC
ACACAGAACACCGGTTGCGGCGGTAATAACCAAGCAACCTCAAGCGCCGGCAAATCGATA
GCCAACGATATGGTTTGTCTCTGCGCGGACACAACAGGAGCAAGCAACTCATGCACTGGG
CAAGCAATCAACGACGCCCTAAAGTACACCAACCAAGCAACAACAACCACAGCATTCAAT
GCGCTGAAACCAAAGTGCCCCAAAACTTCGCAACATAAGGCGTCGGAAGCAACAATCGCG
GCGGCGACGGGGCAATTTGTCGCAACACTGCGCGCCGGGCAGAAAGCCAATCACGGCGAA
GCCAACATATTAGGCACCGCAGCCTCCAACCAATGCAACGCTGGAGTCAACGCCGGCTGT
GTTCTCTACAAAAGCACCGCCGCCGACCGGATACTACCTGTCGCGTGGCTGACGAAGCTA
GAAGCTGCGGCGGCGAAACTCTCGCAGCTTGCAAGGCAACAACACGCGAACGAACAACTA
CTACAGCGAGTAAAGGCACACTCACAAACAGCAGTCCAAGCATATATCAACGCTAGAAAT
CCACGGCCAGAAACACTAGCATCAGCACAACCGGAATCTAAAAAACAGAAAACAACGGAA
AACGACTGCAAAAAACACCAATCAAAAACCGAATGCAAAGAGCCCTGCAAATGGGATGAG
AATGCAACTGACAAAAGCAACAGGGAGTGCAAACCTAAAGATGGAGAGGAACAGACAAAG
CAAGGAGGAGCAGGAACAGGAGAGAAAAGTACCGCGGCAGATTTAAGTAAACACCAAACC
CAGAAAGCCTATGAAGCGTAA
>tev00259
GCTGTTTTTGCGGCTCTATTGGCGGTACTAGCAAAGTCCACCGACGCCAGCACAGGAGAT
GAACACGCTGAATTTCAGGCCCTGTGCACAGCCTGGCTAGCGGCCAAAGCACTACGCATG
GAGACGTATACACAGCCAACGATGCCGGAAGAACTCACGGAAATTCTGAACTTGAATATG
AGCATTTCAGTAGACAAGTGGGCTGTATTGTTTGACGACAACACGGCAACAAATAAGTGG
GAAACTTTCAAGGAAGGAAAGAGCGAGCTATTGGGAAAAACAGACTGGTCCAAGCAATGG
GAAAAGTGGAAGCAGGCGCGGCATACAACCAAAAACCCGGAAGGCCAGTGGGTAAAAAAG
AACAAAGACCTGATACAGGGCGCGAATCAGCAGCTCATTCGCCGGTACGTCGCCCGGCAA
GCGGACAGAGCGTTCGACCTATACGTCAAAACACAAGAACAAATACCGAAAGGGGAACTA
GGTAACCAACAGGACATGACAGCAGCACTGGACGCCGCGATGTGCTCTACTCCGTACGCA
ATCGACACCAATGGATTAAAATGCAAAGACTTAGGGTCTCCAGCCGTCAAAGCAACAACG
TGCGGCGCCGACAATGCAAACAAAGCCGGTAAGAGCATAGGGCTAGACGTTGCCTGTCTT
TGCGTTTCTGGGACCAATTCAGAGTGCATCGGCGTAGCAGGAAGCCCCGACATAGCGGGC
GACGCGAACATTGGCACCGACGCGTTAAACGCAATACTAGCAAAGTGCCCCGGACAGCAC
CAAAACGTCGACAGCCTAACAGCGCTGAACACGGCAATAGCAGCAGTAGCGGCGCAAATA
GGAAAAGGCAAAAAGCCGACAACGGACGGCGATGCTTTCTTTGGAAAAACCTACAGCACC
AACTGCGGCACGTCTTCATCAGCGTGCCTGTCATACAAGGAATACTTTGCGACAGGGCAA
GCGGGCGTCGAGAGCATAACCTGGGTGAAGAACCTCAGGACGGCCGCCAAGCATGTCGAA
GCCATAAGGCGCAGGAAGCAAGCCGACAATGCAGCAAAGGAACAAATTTTAGCAATAAAG
ATAGCAATTGAAGCAGAGTTTGCAAGGGAGCTCAAGTTTTACTCACACGAAAAAAATAAA
GAACAAAAGAGTTCGGCAACTCAACAGAATACAGAGGAAAGCTTGGAACAGAAGCGGAAA
GACTGCGAAGCTGTCGCAAATAATGCAACATGTCAACTTCCATGCAAATGGGAGACTAAA
GGGACTTCTGGAGTATGCAAATTAGACGAAAACAAAGTTAAAACTGAGACAAATGCACCA
GGAACAGGAGGAAAGAAAACAGGGGAGGCACCTGCATATGGATGCGCAGCGCACTTCAAT
GATAAAGAGA
>tev00265
ATGACAGCGCGAAAAAGCGCCATATTTTTATTTTCAGTGACCGTTCTATGCGCAGCGCGA
AGAGTACACGGCGCCGCTGGCGACGGCGTCAACGTGGCGGAATTCAGCGTACTATGTCAA
TTGGCGAAACTCGCAGAGGCCGATGTTTCCATTCTAGTTGTTCCTGCACTTTCGACCGAC
AGCGTAGATGACATTGAAATGCTCAACATGAGTGAGAGCGAACAACAATGGCAGCAGAAT
TTCGAAGAAAAGGGCGCATCGAAAGCTCAACCAGACTCGCCTTGCAAGCCACCAGATTCA
CGACTAATCTGCCACGAAAAGTACTCAAAATGGAAGCAAGTGAAAACGGCGCTCAGAACA
GCAGAGAAAGCGCAGACTACGAAATTCGAACATGAGCTACCAACAGGAATACAAGCAACT
GCGGCCGGGCGGAGATGCCAGAAACAACTGCACGAGCTAGCAGCAGAAGCCGCCGAAGCA
GTCAACGATTACGAAACTACAGCCGGTGCGTCAATCCAAAATATAAAACAGAGAATCTCG
CACGAACTAAAACAGGCACTCAACGGTGAGCAGTCTGCCCCAAGCGAAGGAGCAGCTTAC
ACTGTCAAGATAACGAACAGCCGCGGCAGGACATCGGATTGCGCTGACACTTCAGCAGGC
GAAAGCTTGAAAAAAGACCTACTTTGTTTATGTGTAGCCGACAGCGCCCAAAGCAAACAC
ACATGCGGCGATACAGGTGCCCCGATCGCCGGCGCCAACTGGGCGCTAGCAGCAACAGAC
GACAAGGCCAAGCAACTTTTAACAAAGTGTGACAACTACGCCAAACCAGTACTGAGCGCC
GCCAACATTGATGCAGCGCTAGCGGGGTTCCGGCATGCGCTCAAGAGCCACACACAAGGA
GCAAAGGACGCCATTATCCTAGGCAAAGCCGGTGCGGCCGGGACATGCGGAGGCGCAGCC
AGCGAAGCTTGCATAGACTACACGGCAGTAGTCCAACCAAAGGCCAGCAGTGAAGACAAC
GACATAAAATGGTATAAACACATGGTAGCAGCGCAAGCCCTGCTCAAAACCCTTGAAGCC
GCCAAGGTAGCAACCACCGCCACAGACCAACGCCTAAAAGACCTAAAAAAGACGGCCAGG
CGGATCTACGCAACCCTAAAGGTAAGCGAACCAGCACCAATTCCACTCATCTCGCAGTTA
CCA
>tev00291
atgcagagcaagaaaccacggagactagctatagacctaacactagcgctaattgcagtg
accgggacagtgattggcactgcgctagacaacgccgccgatttctttgcactttgtgta
gtttacaaccttgccgaagccaaagacaaaatcgcgccagagacggctttcgaagaagca
actacaattctagaagaggcaaacaacctaaacctatcaacggcaacagacagttatttt
gatgcagcagatggtctttatcaccaaggcggcaaatccaaagaccaagaaggactcaag
caatggcaagaaaaaaataaagctatagtggaaaaagaccagaatgggcagaagccatat
ctaagattgccagcacacaacgcacggaaccgagcaaacaagagaattcacacagtatta
aacaggagcgcaagcctgattgctcagtataacgctgctaagcaaacatacagtgaagca
cgggccggtgcactaaaaagcctcacagataccatctacggggaaggcaaaacaacgttc
gaaaaaaacaggtttaacaacgacggcgacgttggccgggataaagcatgcggggcattg
gcagcaggcggtgatgaagtgggtcaagcactagccgacgccttcatttgtctctgtaca
gcagcaggaggcagagcacaacacgaatgtgcagactcactcactgcacaagtcgacaac
tccgacgacaaaaacacacaagcggatcaggcatgggccgctatcaaaacagcatgcaac
aacgcgcccaagccggcggaagtgacggcgaatacaataatggcagcaacggcccagcta
atggcaagaatcggcgcaaccaacacggacgcaacacaggccaacggccgctggacgcta
ggcaaaaccagcagcgcagcttgcgcaggagcacaggggacacccaccatgtgcataaac
ttcaaaaaacaattgggcacaagtggcggcaagctaccatggctagaaaagctacacgac
gcagcaacctcactgacaacagtcaaaaggaaagagagcgaagcagcagctctcaagcaa
acccttatgcagttaaataatgacgcccggtctgcttacgtcgacgcgaaacacgaaatt
gaaaacccaccaaaggttacgcaacttcacacacaatcccccgccaaagcaaccaaagaa
gaggactgcaacaaacacacagaacgaaacgactgcacaaccccctgcaaatgggacgac
tctgcagccgaaaaagacaaaagatgctcattagaccaagcaaaagcagcagaacaacaa
gcaacccagacagcatgaacaggaacaggagagcaaacttcaaaatgtactggacaagat
accaaagagaaatgcgaaggagtccaaggaactccggctcctggcaaaaaatctgtttgc
ggatggatcactttcgaggatggtaaaggggctattgaaaagccttactgccgtgattcc
agcttacttgtcaataagaaacttgttttgattactgctgtgtttatgaggttggtaaca
ttttattattttgatatttctgacattttaaggaattttgctaccctatatgaaatatat
tcacatttgcttaatttgatgaaaaataagaaatttacctggtgacgc
>tev00310
CTTCAGCTTTCTAATGCGGTTTTTCGTCATAGCCGTTCTCGCAATTGCGATGCCGCGACA
AACAACCTGCGCTATCGGCGGACACAGCAACCAAGCGCAAAAGCTACCATCTGCGGCATA
ATTGAATTAGCTGGCGATTGCTCAACAGTAGAAAAACAGCCAACCGCACTAGATGAAGCA
TTAGATGAGCTGCTAGAGCTAAATATGACGCTAGCACAACAAGCCTGGCTAGACTTGCTC
CGAGACAAAGACAAACCGGACACGCCCAAGGAATTCAAAGCAGACAGCTCGAACAAACAA
ACAGACTGGCCAGCGCGCTGGGATACCTGGAAAAAACAGGCGGCCAAAATTCTCAAGCCA
GCAGACCTCGCAGACCTACAAGCTAGGCATAAAATACAGAACATAAAACCGCAAAAGCTG
GCGACTCTCCGACGGCGCGTCCAAAATCTGGCCGCACAAGCCAAAGAAATCAAACTGCAG
GTCGAAACAGAGGCGCCGACGACCGACTTTCTGGATGACAAGGGCGTGCAGGCAACCATA
AACAAAGCGGTCTACGGTCAGGAGGTCGAACCGGAAATAGGGACGGAGGTGCCAAAGGTA
TTCAATAACCAGAGCGGCGGGCGTACAACAAACTGTGAAGGCGGTAAGGGGTCAGCAAAA
GCAACAACTGCACTGGCGGTCTTAACCTGCATCTGCGCGGCCGACAGCTCAAACGCCGGC
AATGGGGCAAAAGCATGCACGGGCTCGGCTCTAACCAGCCAATGGACAGCTAACGCCAAC
CCGACACAACCGGTAACAGATGAACTAAGGAAACTGTGCAATAAGCCAAAACAGTCACTG
CTAACGAACGTCAGACTAGAAAATAAACTCGCAGTGTTCACCACCCTGGTCAAGAGGACA
ACCGACGGATCATATTTCGGTGCTCACGAATCCAGCTGCGATGGCGCAGGGAACGGCGCC
TGCGTGAAATACACAGGCCTAACGGATACAATCGGCGACCCATTGACCGACATTAACTGG
CTCAAGGACCTTCATGAACTAGAACCCAAACTAAGACAACACGAAGAAACAGTTGCAACG
CATAAGGCGGCAGTAGCTCAGATAAAAGCGTTAACCCAGCTAGCAAAGCGGTTAATTTAT
GAGGAAGACGAACCAGAAATTACAGCAGCTGCATATGTGCCGATAGGAGCGCGGAGCAAC
GATAAAGAAATTGAAGCGAAAGTACAAGACAAAAAGAAAGAATGTGAAGCAATAACAAAA
TTTCAGGAGTGCACAAAGAATGGAAACTGCAAATGGGAAGGCGGTGAAACCAAAGAAGGG
AACCACTGCAAATTGAATGCGACAGCAGTAGAACAACAAGCAACCCAAGCAGGAGCAGGC
ACAGCTACAGCAGACCCTAATTGTGGCCAGTATAAGGACCCAGAGAGTTGCAAGAATGCT
CCCGGGGAGAAAAAGCCGGGTAAAAATGCTGTTTCCGGATGGATTGAAGGCAAATGTCAG
GATTCCTCTATTCTAGTAACAAACAATTCGCCCTCATGA
>tev00312
ATGACAGAGTTTATGCAAATTTCTTTCTTACTCCCACTACCTGCCATTGATACATTCAGC
ACAGATAAGGTTTCCAAACTTTTCAGGACAGAAGAGCATCTTTCATCCCAAAGCCCCAAT
GCAACAAAGCATAGCAGCTGTGGCGCTGCTGATGGTCGCTTGCTTACCTCAGTGAACCAC
AGCAAACGTACAAGCAGGAGAAAACAGAGTGCTGTTCAACCAACTCTGTACCTTAATCGG
AGTAGCAGAAGCAAAGATAGGGAGATTGGCAGCGAAGCAGAAGAAACAAACACAATAGAC
AACGAAATTCAACAACTAAAAATGACCTTCAGCAGTCAAGACTGGCAAAGTATCTTCAAA
AGCGGTACAGCTGACAGCGACTGGCACGACACGGTACCGGCAAACTTCTCAAGGCATACA
ATCTGGCCGGACCAGTGGCACAGGTGGCTACAAGCAGCACAGGCGCACGCCTCGGACAAG
CAGCAACAAAAACTAAAAAGCAGAGGTGCACTACAGCTGGAGCAACACCAGATACTTTAT
CTTTCCAGAAAACTCAGAGTAATTGCATCTAAAAGCGCAGCTCTAGCGAGCGAACTCAAA
AGCCTGAAGGTCGTCGAACAAGCAGAAGCCGCAAAAAACGCTGCCAAGAACCTTAAGATT
GCGGCATATGGCGCAGACAAAACGGCGGCGGGACCATTGGTCGGAACGGAGGTTTTCAAA
GGTGCTAGCAAAGACAACGCGAAAAAATGTTGCGAAAATACGGCGGCGGACAAGGTAACG
CAAACCATAGCTGGGACCATCATCTGCGTCTGCGGGGGAGGGCCGGCACTGACAACAGTC
TGTGTCAACCCGCAAACAGCGGTCAGCCAGTGGTCAAACGGCCAAACAGACGCCCCAACC
CAATGGAATGCCCTAGCAAAGCACTGCACACACAAAGTGACATCGGAAAAGCCCGAAGAA
ATTTTAGACACCACCCTACAAGCAATAAAAGCCACAATCAAAACAGACGGTTCTCACGCA
TACCTCGGCGCTTACAGAACCACAGGGTGCCAGGCATCACAAGCAACAGGTTTCTGCGCA
AAATATGCAAATGACAAGCGTGGAACAAGCGACCTGTTTGATTCCATGGAGTGGGTTAAA
ACCATAACAGACACAGTGGCAGCGTTGAGGCAGAGTCGCGCGGCAACGGGGCGCGCTCGA
ACAATAAAAAAGGAGCTTGCATTGCTCGAAGCTCAACTGCAAGCAGCCATAGACGCAGCG
AAGACTGTAACAGCCACTCCGACAATACAAGTCACCGGAGGTGCAGCGCCGACGGGAGGA
AACAGCGATAAAACCGACGAATGCAAACAATACAAGCCACAAAAGACATGTGAAGCAAAG
GGTTGAAATCGGGAAGGAACTGAGGAAAAGGGGGAATGCAAACCTAAACCAGGAACAGAA
ACACCAGCACCAGGAACAGGAGAGGCAGCTACAGGGGGAACACCCGCTGCCAATGGGTGT
ACAAGACATGGAACCAAAGCTGAGTGCGATGCTGACAAAACAGGCGACAAACAAAATTGT
GCATGGAGAAAAGGTAAAGATAATGAGGATGACAAAGATACAGAAAAATGCCGCTCTTCC
AGTATTCTCGTCAATAATAAATTGACTCTGATAGCTGCTGCTTTTATGTCCTTTCTGTTT
CAAGTATTTTTTAATTTTACGTAA
>tev00327
ATGCATTCCAGCAACCAACAAGCGGTCCAGGTACTAGCGGTTATGCTAGTGCTGGCATGG
CCAACTGACGCTGGAAACATACTCGAAGCAGCCAACAGCAACACTTTCAACCTGCTGTGC
CAACTAATACAGCTAGACGACGCCGAACATAAACTACCACCAGTACCAAAGGTCGACTTG
ACAACCTCAGAAACTTTGCAAAAAATAAACATGACGCTAGCCGACGAAACATGGATAGCT
ATCTTCACAAAAAACCCCGGCGGCAACGACTACCTTGACTTTTTCCCCCAAGAGGTGCGA
TACCCGCCTGAATGGGCCAGCAAATGGCAAGCCTGGGTCACCGCGCTGAAGCAACTCAAA
CAAGGCAAAGGATCTGGCGACAAGACGATAGAAGCTTTCACGAAGCTAGACGGTTCTTTA
AAGCAGTTGGCGAGAGAAAAGCTAGCAAATGCAATGCGAACAATCACTGAACTTGAGCAA
AAGAAAGCACTGCTAGACAAAGATCTAGCAGAACCAGCACAGACCCAACTAAGAACGACG
ATCAAAACTGCTTTGTTTGTAAACCCAACGAAAACCAGAGCAAACGTACAGAAAGCTGAC
GCCTTCAAAACAATCACTTGCAATTCAGCAAGCACGTGCTGCGAAGACGACGTGCCGACA
ACGAAAGCCACGACAGTGACGGCCACCATCACTTGTCTGTGCGCAAAAGAAGCCTCAGAC
GGGGTAGACGGAGCGTGCGGATTCACGGCTCTGCCAAGCAACACATGGACAAAAGGTAGC
AACCCGGCGGACGCCGTGCTAACAGAACTGCTAACATTCTGCCCCAAAGCACCGGCCAGC
CAATTGTTGGGAAGGCAATTAAAACACGTATTGGATCAGCTAAAAAGCTCAGTTCGCATA
AAAAGTGGAAGCGGCTACATGGGGGAATTCAAATCCACAAACTGCGATACAACGAACTCG
CAAGGGCTATGCGTAAAGTATAGAGGCTACACGGGAGAAGCTGGCAAAGGATTCAATGAC
ATTACCTGGGCAAGCAGCCTTTTAGAACTCGCCGACAAGCTAATTTCAAGGGACGAGGCG
GCGGCCGCGGCAGCAGCGATCGACCGGCAGATTGCGGCAGAGTACTCAAAAGCAATGGGC
ATAGCGACAGAAGTCGAGGCAACTGCGCGAACTCTAAAACACAAGGCCAACGCGATACCC
GAAGCCAAACAAACAACCAAAGTACCCGAAACAGACGAAACTTGCGAGAATAAAGGAACA
GGAACAGCTTGCAAAGAAGGTTGCAAAGTGGAGGGTGAAGGAGACAATAAAAAGTGCATA
AAGGATCTAACTTACAAGCCAAAACAAGCAGAGGAAACAAAAGAAGATGGCAAACCTACA
AACACCACAGGAAGCAATTCATTTGTCATTAACAGGGCCCCTCTTTTGCTTGCATTTTTT
CTAATAGGATAA
>tev00337
ATGCAGCTGAATAGCCAACTGCTAAAAGTGCTACTACAGCTTATGATCTCCACAACACTG
GGATCAGAAGATGGTGCGGCAGCATTCAGCGTGTTTTGCAACGCGTACAACCTGGCGCAA
GCGGGCGCGAAACTCGAGGATTATCTGCTAACAGAGGCGAACACGCCTGTATCTCAAGAA
TTGACAAACCTGTGGCTGATTACGTTGCCCTCACCAGTGTACGACAACGACACGGTCTGG
GAGTTCGAGAAGGACAGAGACAGATGGCGGCAAATCCGAAAAGAGCTAGAGCAAGAAACC
GACACCGAGCGCGGAAAGCTCTACACCAAGAAGCCGGACACACCGCAGAAAACGGCAGTG
CACCGGGAGCTGGACAGGCTACGGAACCGATCGGTGACACTAGCTGAGGCCATTAAACAA
ACCAAAAGCGGCATAGAGACAGGTTTCGGCGCAGAAAACGCCAAGCTGAAAGAAGCAGCG
ATAGGCCGCACTACGGACGGCGCTGTTGCCGACGCCGATTTCGGACAAAGGCAGAACATT
TGCAAAGGCAATACAGCCCCAAAGCCGGGGAAGCACCTAGCAGCAGACATAGTATGCGTT
TGCGCTGGCAGCACAGGAACCAACGCATGCGGCACCGGCATTGGAAATACGGGGTACAAC
AGCGCAGGCGCAGCCGCCAGCGACGCAGTAAAAGCCTGGCAAGCTCTAGAGCCACAATGC
ACAAAGCGGACTAAAAACCACAAAGCCAACCCCGAAAACCTAAACGCAGTCCTGCACCAG
GCAACAGCTTTAATCGGCGCAGGGACCGGTACAACAAAAACGCCACTAAAAGTCGGCGGC
ACGACCCAGGCGGATTGCCACGGCGGTAGCGCACCAGAAATCTGCGTCGACTACACCGCA
TCATACTCAGCGGGCACGATAACGGAGATCCCATGGATCAAGGCGCTCGCAGCAGCAGCG
GACCTCCTCACGGACGCAAGAAAGCAGCAAGCAACTCTTGCAGCCCAAGTGGTGCAAATG
AAGCACCTGGAAGACATGGCGTGGGGCGCCCACAATTTGCTAAACCTGCCACTCGACAAC
ACCAAAGGCGGCCCAGCAACGATAAACGCACCAGCACAAACGGAGGCATCTTGTGGCGGA
AAGGAAAAAAAAGAGTGTAATAGTCCATGCAAATGGGTAAGTACAAGTGAAAAAGATGGA
GAGTGTGTAGCAGATGAAACTAAGGCTACACCTCAGACAAACGCAGCAGGGACAGGAGAA
CAAGCAAAACCGCAGTGCGAAACAATAAATAAAGCAACTGAGTGCAAAGAACAGCAGCCA
AAATGCGAGTGGAAAAACAAAGATGCCAATGAAGGCCCCCACTGCAAATTTAACGAAACA
CACGTAGCGCAAAAAGCAACCCAAGCAGGAACTGGAGGAAGTGGGAAGACAAAAACAACA
TATAAGTGTAGTCAAGCAAAAAACCCTGAGGAATGCGCTGCAGTAAAAAGTGATATTCCT
AAAGATAAAAAAGCTGTTTGTGGTTGGATTGAAGGCAAATGTCAGGATTCCAGTTTCCTT
GTAAATAAGAAATTCGCTCTGATGGCTGCTGATTTTGTGAATTTGGTAGAATTATATGCA
TTTCAAAATTCTAAGGACTTT
>tev00338
ATGCTTGGCCATGTCTTATCAATAGCGCTAATAACCGCTTTACGCTTCGTAGACGGTGCC
GCCGATGATAACGCAGCGGCACATCAATTCATGTGTAGGCTAACAGCACTAGCGGTGACA
CCCGTCGGCCCACCGGCGCTAGAAACGGACGCTGGTGGGGTGATGACGACACTCGAGCAG
TTAAACGCTTCGACCAGCGACATCAAGTGGCAGGCAATGTTTGACACATCAGAAGCTAAC
ACAAAAGGCGACCAATTCCCAGACAGTGGACCAGCAGTGCAGCACAAGAAAGAATGGCAA
CAAGCTTGGCCTCTCTGGTGGCGAGCATTCAAAAGCGCGAGAGAAGCAAAAATAGGCTTC
GATGGCAACAAAGACTACAAACCTATCTCCGACAAACACCAGATTGCTGCACTACACGCA
GTAGTCAAGCAGCTGACAGCGGCTGCGGCGCCACTACACTCAAAGTATCTGGCCGCCAAG
CGACAAGCGACAGAAACACAAAACGCCGCAGCGCAGAAGGCACTAACGGCGGCACTCTAT
GGCGGCGATGGCGACAAATCAGACATCAAGCAACCAACAACCCTTGCCACAGGCACTACT
TACGGCCAGGTCTGCGCCAAAACCGCAACAGGCAAGAGCATCATAGGAGATTTCTTCTGC
CTTTGCAATGCAGCCACAGCGTCCCAGAAAGTATGTACAGATGCCTACACGGGTGCCGAT
TGGTCCGCTTCGGTAACAGCGACGACAGCAGAATGGACCACCCTAAAACAGACGTGCCCG
GCAACTCAAACGGAGCAGCCAAGCCCGGAAAACATTCAAGGGTTACTAGCCGCTTTTACA
ACTGCGCTAACACAGAAATCAAACAGCGGCGGACTGTATGTCAGACTGGGAACATCAGAC
GACCATACGTGCACGGGAGCAGCCAACAAGGTTTGCGTAGACTACAGCGAGCACTTTAAG
AAAAACTCTGGAAAAGGGATTCAAGCGATAGCATGGGTCAAAAAACTGCAGGAAGCAGCC
ACAGCCCTACGGCGCATGTATTCAGCGGCCCAATTAGCAGAAGCCTATGCTACACAATTG
ATGGCATACAAAGCGCACGCTGATGCAGCATATGAAGCGGCAATAGCAGGAAACCTTGTC
ACAGCAGCGGCGGCAGCCAACCAAACAAGTAACGACAAAACCACGGTAAGCCCGGCAGCA
GACTCAAACTGTGCAGAATACAGGGTAAACAAGACTTGCACAGAAAATGACTGCAAATGG
GATAGCACTAAAGAGACAACAGGAAACCACTGCAAAGCTAAAGATAAAGAAGAGCAGACA
AATGCAAAAGCAACAGGAACAGGTGAGGGAGCTGCAGGAACAAACTGTGAAGCCAAAAAG
TTCTCCGATAAAAAAACTGAAGGGGAATGCAAAGATGGATGCAAATGGGATGGAAAAGCG
TGTAAATATACCAGTTTTCTCGTGAATAATAAAATTTCTCTAATGGGGTTTTCCTTTATT
ATTTTGATAACATTTTATGGAATCTAA
>tev00342
GCACTGCTAGCTGCAATTGCTCTATGCAGCCTAATCTCAATAACAGACCGCGCCAGCACA
GCCCCGGACACAGAAGCGACAGCAGCCGGCGCTTTCGCAGTGCTATGCGAGCTGATAAAA
CTGGCAAGGTCAGACGGCCCACAAAAGGATACAGTAACTGACCTCAGCGACTTTGCCGAA
ACTAAAGCGTTACTCAACATTTCCTTGGCTGCACCACATGCACTCCCGGCGCTAAAGGAC
GACAAAGAGAGCAACGGCAACGTGAAGACGGCAGAAGAACCACTGAAGACACAATGCGCC
TCAACGGCGTTAGAAGGTTGAAAACTTGCAAAAGCCCGACTCACGAGGGAAGGCAAGGTT
CAGCTGCCCCGAGCGCTGTGGACGGGGCGAGCAGACCCAGCAATCAAGGCGGCAATCAAC
GAAACATTAAACGCTATGGGAACCACAATAGCAGAACTAACAGATCAACTTAAACAGACA
GCAGCGAATGATGCGAAAACCCAGCTACAAGCCGCGCTCGGCACGGACCCGGGGGCGACA
GTAACGCTAACAATACAGGGCGCGAACACAGACAGAAAAACGACATGCGGCAAACCCAGC
GAGGGGACAGCCGGAACGGGTGCAGGAAAAACTCTCGCAGCCGACATGATTTGCCTATGC
GGCAGCGAAGCAGGGGGGACGCGAACAACAAGGCATGCAAACTGCAAACAGCGACGTCAA
CGGTAAACTACAACTCAGACAGCGAAGACGTGCAAGCACAGTGGAAAACTTTAGCAGAGC
AATGCCCGGCACCTAAATCCAGCATACCTCCCACAGGACAACTGATACTCAAGGGCCTGG
CGGCTTTCGACGTGCTGCGAGCACAACAGCACGGAAACAGCGGTAAGTTAACTAACCTGC
TAGGGCACCTTAACAGCGCCGGCAGTGACGGCTGCGACGGCAAGACCGGCGGCAACGGCG
GAAACTGTGTTTACTACGGGCATGACCCGATATCAAAAAAGCCAAAGCAACCAGAATGGT
ACGACAAATTGGTAGCAGCAGCAGCGAAACTGGATGCGGCCGACAAAGCAAGGCACAGGG
CCGCCGCCCTAGAGCAGAAACTAAGAAGCTTAAACTCAACGCTGACAGCCCTCATTCAGC
TGACAGCCCTACCATCAGGCCAACAAAAAGACCAAGCGAAAGCGCCAACAGCAACATCAG
CGACTAACCCAACAGCAACCGGCAGCAGCACAAACTGCCCTAAACTTAAAAACAACAAAG
AAGGTTGCGAAGCAGACAGCAACTGCATATGGAAAGGCGGAGAAAGCAAAACAGGGGATT
GCGAAGTGAATACAACAAAACTAACTGAACAGACAAAACAAGCAGCAACAGGAGCAGCAA
GCAGAGCAGACCCTAATTGTGGCCAGTATAATGACCCAGAGTCATGTGCCAAGGCGCCAG
GCAAACCTAAAGAGGGAAAAAAATCTGTTTGTGGCTGGATTGAAAACAAATGTCACGATT
CCTCTATTCTAGTAAGCAAACAATTTGCTCTGATGCCTGCCGCTTTTGTGATTTTGGTAT
TATTTTAA
>tev00348
ATGACCGAAATGATCTCCATTAGGTATTTTTTCTTAGGGATAGCGGTATCGCAGCTCGCG
ATGCCAACAAACAACGACGAAAATGCAGTCGACCTTAACATATTCTGCGCGATAGCCAAC
ATGCTCAAAGATGCCAAGTTGGAGGATGCAACAGCAAGCGACCTCGAACAGGACTATTTG
ACGGCATGGAAGGAAATCCAAGCGATTTACATCGCAGCAAGCAATGAAAAATTTTACAAG
GGTTCTGTCGTAGGTAAAAAAGACCAAGCAACCGAAAAAGCTAACGTCATGGAATACGAC
CCAAACTGGGCAAGCACAACGCGCAAAGAGCTCACAAACCTCAAAGTAGCTGGCCCAGAG
GGCAAAGAAGTTGACAAGTATACGCGCAAACATCGCACAGATTTCCCGGAAGAAACAGCA
CACAAGCTTGACAGGCTTTACACCATAGCCACAAATCTTCATGCCGCGACCGAGCAAACA
GCGCAGTCTATAGCAGGAGAACAAACCACAATCACAAAGCAAGCCCATGAATCGCTATAA
AGCACTGAAGCTGCCGTGACAAGAGCGCATACAGATACACACGGAACTTACACATTTCAA
GCGGGATACGCCACGGCGTGCGGATCATCAGAAAGCGCAGCCGGCGCCACACTAGGGTCA
GATACGGTGTGCTCGTGCAGCATAGCTGCGTCCAGCCAGGCAGCAGGCACAGGGCCAAAA
ATATGTGACTCAACAGACAACACTTTCACAGCTCTAGCACTTGACTACAGCGGAAAAAAC
ACTGCAGGAACAGCGCTGACAGAGATCCTAGGGCTGTGTGCTCTCAAAGGCAACAGACCG
GCCCTGTCTGTAGCAAACATAGACGACCTGCTTGAAATTTTCAGGTCAACACTTTGCCGA
TACAAAGGCAGCGCCAACGCCGGCTTCACATACCGCTACGGCAAAGGAAAAGACAGTAGC
TGGCAGTGTAGTGGTGACCATAGCACAGCGGATGTGTGCATTAGTTACGCAACGGTATCA
GCCGGAGGTGAAAGCAAGCCCAACCCACTGGAGGCGATTAAATGGGTGGAAAAGCTGTTA
TCGGTACGCAGCTTTCTGATCAAAAGACGAGCGTTAGCAGAAAAGAAACAACAACAACAG
TCTAGGCTCATATCTCTTGCCGGTGTGATGGGAGCGCTGTACACAGAAGCTCTTTACAGC
TGTCGTCATGCAACTCTAGAAGCACCAAGAAAACACGTGGAAATTTCTAACGCAGAAAAA
AAAGAATGCGAACAGCACAGAAACAATAAAACCGCATGCGAAAATGCTAAATGCAAATGG
AAGGGGAACACCGATAAGGATGGACCATGCGAAGTAGGCGCAACTAAAATTACAACGCAA
GCAAATGCAGAAAAGGGGGAGAAAAAAAGCAGCAGAGGGATCGGCCACATCTCGGTGTAC
AGCGCACAAAGATCAAAGAGCTTTTGA
>tev00362
ATGAACTTCTACAGACTAGGTTTAAAACTGACGGCGCTATTTTATCTGGTCATCCCAAAT
AGAAAAGCGGCTGTCAAGAGCGGCGAAAATAAGGCACTATTAGAAAAGGTTCGCACGCTG
ATGGCACCAGCCGTCTCACCTATAACCGTATCAAACGAGGCCGTAGACTCATCCGCCGAT
GCGGGCATGATACACCAATTAAATATGACCTTCAGTTCCCCACAATGGCGACAAATGTTA
AAAAAACAACCGGGTAAGGGTAACTGGCATGAAAAGGTACCAGATGCCTACAAAAAAAAA
TGAAGGCTGGACAGACATGTGGCCCAAGTGGCTTTCAGCTTACAAAGCAGAAGAGGCTGA
TACAGCAGCCGCTACAACAAAAGCGCTTGAAATAGACCAGCTAAAAAAGCGAAAAAGAAT
GTCTTACGGCTGATTATCTTTGAGCAAGCCTTTAGAACACAACAACTGATGGAAAAAATG
GCAGCCGCAAAGAGAGAAGAACAAAATGACGACGCAAAACAAGCGCAAACCCTGCTCAGA
AATGCCGCGTACGGCGATGCAAAAAAAAGCCGGAAGACACTGACGTCAGCCGACATGTTC
GGAAGCGCCTGCGACTCGACCACAAGTAACTGCTGCGACAACACTACGTCAAAACAAGTG
ACAACAACAACAGCGGCATTACAGCTGTGCGTCTGTGAAGCAGGCAGTTCGGTCACAGAC
ATGTGCGTAAACCCGAGCAGCCCTCTAACGCAGTGGAACAACGGCAAAACGGGCGCGCCC
GCGAATTGGCAGGCGATCGCAGCCCACTGCTCCGGCAAGCCGGTTGTCAACGACCCCGCG
ACGGTCCTAGAACAAACAGTCGCCGACATACTGGCCAGCTTACACTTAAATGGCAACGCA
CTGTACCTCAGAGCGTATGCAGCGACAAACTGTGGAGCAGACCAAACCACAGGCTTCTGC
GTCAAATACAGCAGTGACAACAACAGCGACATGAAAACCGTAGAAGGCCAACCGTGGCTC
ACCAAAATACGGCAAGTCATAGCGGGGCTAAGAAAAAGCTGCCAAGGGTCTGAAAAAGCA
AAACAGATCAAAGCCATACTAGCAAAGCTAGTGGCTGAAATCAAAACAGAGGTACGCTTG
GAAAAAGCACTGCCAGACCAGCAACCGAAAGCAACGGCTTTACCTGTAACAGCAGTAGCT
GCAGCGGGGGAGAGCTGCACGACACACAAGACGAACGGCACCTGACCCAAAAATGACTGC
AAATGGGATGGCAAAACTGAAACAGATGGCCCCTGCACAGTGGATGAAAGTAAAGCAGGA
GCAGAAGCCCCAGAAGCAGGAACAGGAGAGCACGCAAGTGGAGAGAAGAAAAAGGAGAAA
TGCTCAAAACACAGAACCAAAACAAAGAAGAGAAATTAG
>tev00365
ATGCGTTTCACAAACCTTATAGCAGCCGTCTTATCACTAGTGGCGTACAGCACCGCACTA
TACACCAACGCAACCGGACCGACAAAAGGTGAAAACGCCAAAGTTTTTGCCTTACTGTGC
GACCTCGTAACAACTGCAGAAGATGCAGCTGCAAAGCCGGTCTCAGCGAAGCCAGCAGAG
GAGACGACGAACGCGGTTGTTCTCATCACAATTTTACTAGCAGCGCCAGATACACTTGAA
CAGCTGGTACCGAAAACAACGCGCGACGGTCTATTAGCAGACACCAGCAAAATTCCACAT
AAGCTATGCACAGTAGACCGCGTAGCCGATTGCACGGCGGCGCTTCAAGCTGTAGATAAG
CTAGGTAAGGCCGGTGTCAAAAGGATGGTCGCGTCGTTCAAACAGCGCACAGAAATACTT
GATGCAGTAAACACTACCACGAGGGAACTCAACAGTCTTTTACAAGCTGCTGCAACTCTG
GAAACATTACACCAAAAAACAATAACACAACTGGCAAACCAGGCAATTTACGGCACAGAC
ACAGCACCAGCGTCGTTTCAACTAACTGCAGCGACTTCGAACAGGCAAACGATATGCGGC
ACAAACACACCAGCAAAGGGCAGAGGGGCCGGGTCAAGCTTGGCAGCAGACCTAATCTGT
ATCTGCGCTTCTGACGGCAGTCACACCGGCAATACAGGCTGCTACGGATCGGACCCGGGG
AACGTCAACTTTAACAGGGCAAATGCTAACCAGCAAACAGCATGGGCCGCTATAAAAACT
AATTGCAGCCATCGTAAAACCAAAGCGACCGCGCCCGCGGCTCAGCTGCGAAAGCTAACC
AGCGACGTCTACCAAGCACTCCACGAACCCAAAGGCACTAACGGCAAAGTAGGATATCTA
GGGCATGTAGACAGCAGTAGCGCAGCAGGCCACTGCAACGGTGAAGACGCCAGCGGCAAT
GGCACCTGCGTCCACTGCGGCATAACCAATAACGCGCCGAATCCGCCGGCGTGGATGCAA
CCAATTGAAAACTTAGCCACCGCAATTGAGAAATTGGAGACCAACAAACGGACAGCAGCT
CAAAACCTAGAAAAAATGGAGACACTCAACAGAACCCTCACTAACCTTATAGCACTGACC
AGCGCACACCAGAAACTAGCAAGCACCGTTACAAGCACAAAACAGACACAGCCAACAGAA
AATAAACCAAGAGTTGCAGCAGCAACCTGCAATTCAGCCAAAGGCAACCAAGCAACCTGT
GAAAAACTAAAGACACAAGGATGCGTTTTTAACGAACAAGACAAAAAGTGTGAGTTGAAA
AAGGAAGAAAAAGAAAAACTAGAAAAAGAAAAAGAGAACGATGGAAAGGAGGAAAGAAAG
AGGAGAAATGCG
>tev00368
ATGCTAAAAGTAGCGGTATTTGTGTTACTACCGACGACTTTCCAGACACCGCACCAGACA
AGGGCAAATTCGCAAGCCGACGAAAACGCTCAAGAGTTCGCTCTGCTATGCGACGCATTT
CACTTAGAAACAACAGAGCCCGAACTACCGCCTGCATCAGACACCGCGAGCACAAAAGCA
ATTAACATAGGTTCCATAAACATGTCAATTGCAGCCAGCACTTTTAAAGCCGACATTGAC
CACACGAAGGATTTAAGTGAACTGCAAGACAAACCTGCCGTACCCAAAACAGGAACCGAA
AATGGACGGTGGGAAAAATACTATACCTTCTGGAAAAAATGTAAGAATGCAATCGAAACA
GACCCCAACAAAGCCGACTACGCAAAGTGGTCGACGAAAAAGCTTAGCAAAGCCCAGCTC
GCGAAATTACGTTTGTACGCCGAAAGGGCCTTTGAATTTTACAAAGCGGCCCAGACAACA
CTAAAAATCGCCCAGGCAACAAACATTCAGACACTTTTAAATAACGCCGCCTTCGGAGCG
GGGAACACAGAAGCAACAACAAACTATGGGGCAGGCAACCGCGCAGCCATTTGCTCGGGG
ACAAAAACGCCTACTCAACTCAAAGTAGGGAGCTCCCTCAAACTAGACCTTCTTTGCCTT
TGTGCATATGACAATGGTGACGCGACCAATGGCGCCAAGGTGTGCGGGACAGACACAGCA
GCTACCGGGAGCGGCAGCAACGATAACTGGGGAGGAAACTCAAAGATGCAAGCAAACTGG
ACACCTTTGAAGACCGCTTGTCAGAAGAGGAAAACGCAGGTAAAATTAACTCTGGCAACC
GTAGAAGCAATCAGACTGAGACTGGGGGAACTACTGGGCCGGCAAACGCCGGCAACGGCG
AAAACTCATAAATATGTCCTGGGCTCAATAATGGGGAACGGCGACGAAGGATGCAAAGGA
AACAAAGATAGCAATGGCGGCAGGTGCGTGAAGTACAAAGAGTCAGATGTGACCGACCCA
GCCAAAGGAATAGAGTGGCTTAGAAATCTACGCGACGCAGCGTTGGCCAAAGAAGCGGCG
GAGCTCGCCAATGCCGAGTTG
>tev00396
ATGCTATTTGCACAAGTGATTTCGATCCTGCCACTGCTACTGACACACAGAGCAGACAGC
GCGACGGTCGAAGCGCAACAAGCAGCGGAATTCAGGGCTCTGTGTTCGTTAACAGCACTG
CTAGAAACTCCTGTAGCGCCCAGCGAACCAGACCCCGGAGTAGCAGCAAGCGAGCTCGAG
GTGCTGAAGCTCAACATGACAGCAGCAACGGACGGATGGAGGCAATTGTTCGGTGACGGT
TCAGCGGACCGCGACTGGAACAAAAAAGGATCACAGTTCGCCAACGCCGACTACAAATCA
AACTGGCAAGAGCAATGGCCTAACTGGCTAAAGGCCGCGGCCGCAATTCAGCCCAAGGAA
GCTGGAGAAGAGTGGCTCAAACAGCACCCAAAGCCAGCCAGGCAAGCCGATGCAATAGCG
CAGCTGAAGATCCTAGCTTCCAAAGCACAGGAGCTAAAACAAAGTTACGACAAAACATTC
CAAACCGAAGTAAAAGCGAAGAAAACGGAAGCGCAGAACAAGTTAAACAAAGCACTTAAA
GGGATAAAAAACGGCAATCATAAAACATTCTTTGACTTCGCCGCAGAAAACACCGCTGCG
CGGGTAAAGGCTGACTGCGAGGGTGACAAAGTCGGCCAGGGGGTACTCTACGACCTAGCT
TGCGTATGCATTGCAGCGGCAGCAGCTAACAGCAAATACTGCATCGGCGGACCTCAAGCG
GAAGCGTGGGAACGGACCAAGGGTAACCTGCAGAAGGCTATGAACAACCTCAAACAGCAC
TGCAAGCCAGCGCCACGAATAACGCCGAACCCAGGAAACCTAGCTGCGGCGGCGGCAGCA
GTAATCACACTAATCGGGCTACACGGCGACAACACAGCCAAAGGGGACAAGCTAGGCAAA
TCAGACACCGCAGACTGCACAGGGGCCTCAGACAAAGTCTGCGCCAAATACGACGAATAC
TACACAGACACAGCAAATAGGCCCAAACAAAAAAAAGTACCATGGGTGGAGAGCATAGAA
CAGGCAGCTGCAGCATTAACAGCGGCAAGCAACGGCGAAGCACAAGCACAAGCAATTGCC
TCAGCCATAAAGAAACTAAGCACTGCAGCAGAAGCAGCTTACGCACTGGCGCTGATCCAG
AACACACAGCCAGCTGCCGCGACGACAGCCAACCAAAATACCGGATCCAACCAAGACTGT
AGAAATATAAAAACCAACGCAACCTGCAAAGAAAAAGGATGCAACTGGACTAGCACTGAC
AAGACTGATGGAGACTACTGCAGA
>tev00436
ATGTAGTTTGCCGCGGCATTAGCACTTCTACTAGTGAGCTTTCAGCACGGTGATGCATGA
AACATAGTAGAAGGTGCAAACAAAGTAGAATTTGGATTGCTGTGTGACTTAGTGGCGCTA
GCAGAAGCTACTGTAACGTTACCACCGACCACAAACGACGGTGACAATGCTCTCTCGGAT
ATATTGCGCTTGAACATGAGCGTCAGCGACAAATCTCAGAAGAAAATGTTCAAAAAGAAA
ACAGGTGAGAACGAATACCACGGAATGTTGCCAGACAGCACAAAGGACCACGGAGGATGA
GCAGAGATGTGGCCGCGGTGGCACAAGGCGATGAAAGCTTTAAAAGTGGACAAAAAGAAA
CAAGACGTAGCACAAGCTGGCCTAAAGCAGCTCTCTGACGACGAAACAGCCGCGCTAAGA
GCCCACCTAAAGCCGGTTCTAGCAAAAATAGTACAAATAGGATACGCGCGAGCAAACTTA
CAACCAGCGCTAGCTAAGCCGGACGCGTCACAACTAAAGGAAACTCTGTAAACAGCCATT
TTCGGAGCGGCTAGAAAGACAAAAGCAGACGTCCAACACACCGACGCAGTCACGATGACT
GGCCGCACAAACTACGAAACGTGCTGCGATATAACACCAGGTAGAGGAAAAGCAAAATCC
GTAGCGGCAGCAGTAGCGTGTCTATGTGCAAAAGCGAGCGCTAACGCTGTTGATGGAGCA
TGCCGTTTCAGCATCAAGCCTTTGACGGCTTGGAACCCTGCCGCCGCAGTGGAAGCAGGC
CAGGTGAAGCAGCCATTAGCTTTCTGCCCTGGCACAACAGATGAGTCCCTGACCAGCCAC
CGGCTTGAATCGATTTTGTCGGCACTCAAGCGGCAAATGAAGATCATATCCAGCCACGGT
TACTTGGGGGAACTGCACACAACGAGCTGCGGCTGCAAAAACAATGACGGCCTTTGCGTC
AAGTACACATCTTTTACTGGAAAATACGGGAAAGCCTTTGAGGACATACCATGGGTAAGG
ACGCTGTCAACGCTGGTAAGCGAGCTAAAAGAGAGAAAGAAAGCGGCAGTACAAGCATCC
TTTCTCGCCGAACAGCTTATAGCAGAAAAAGATACGGCCTATAGCTTGGCCGAAACCACC
AAGCAAGCAGCAAATCTTGTTAAAGTAACGAGCGACGGCGAAGGAACAGGCAGTAAACAA
CAAAGCAAAGATTGCACGACACACCAGGATAACAGAAATGTCTGCGAAAATACAGACAAA
TGCGAATGGGAAGGAAAAACTGGCAACTCAACGAATCTAAATCTAAAAAGAGAGAAGGAC
AGAAAGCACAACAAACAGAGACACCAAATGCATAAGAAAGGACAGATAAATTCAAATGTG
AATTATAACCCTAATGCACCAAGGCTCCTGAATGAAAATGATAAAATAATGCTTGCAAAG
ATTCCAGTATTCTCTTAA
>tev00447
ATGCTGATAGTAGCGGTGACACTGGCAATATCACTGCTGAAAATGGACTGCAAAGCAGCG
GAGCCAGCCAAAGGAGAAAACAAAAAGATATTTGGTTTACTGTGTGGTGTAGTCTTGGCG
GCAGAAGAGGAAGATAGCCAACCCGTGACACTGGCGACCAATGCGGAAAAGGCGGTAAAC
GACGCAGAAAACCTGGCGTTGTATCTTAACAACGCAGCGGAAGTGCAGACCATCGCCGAA
GCAAAAACAACAGAGGAAATAAACGCCTTGACAGAAGACAAAGCACCGGAGTCTTGCAAA
GGCGCAAAGCTGCAAACCTGCAAAGCAGCGGCACTTTACTACAAAGCGCTTACGGCAGAC
CAGAAGTCAGCAGTAACAAAAGCGGCCACCGATGAACGGGGTTTCAGGAACTTAATCAAT
ATGACAGCCATCGCCGTCGTGCAAGCTAGGCGGCGCCAGACCCAGGGAAAGGAAGACGAT
GGCAGACCAAGCGCAAAGCAACTGCTCAAACAAGCGGTTTACGGCGAACAGGCAATCACG
GCGACAGCGGCACTCAAAGGGCCGGGCAGCTCCCGGAAAGACCACTGCGGCGATGCACAG
TCAAAGCCGGGAGCATCGGCGAAGAAGACAATCGCAGCGAGCATAGCATGCCTCTGCGCC
AACGACGGCTCAAACAACAAGGCGTGTTACCCAACACAAACAGCGCAGCAAACAAGCTGG
ACCAAAGACGCAGAAATAAAAGACTGGACTAAAATGAAGGCGCACTGCAAAGCAGCAAAC
CCGCCTGGCAAAGCGCTGACCCCACAACGCCTACGGAATTTGCTACAAGGTATCAAAGAA
GACCTATATGAAACCAAGGGAACAGACGGCACACACTGGGGTATACTCGGGGCTAGAGCA
GGAACCGGCGCCGGCGCCTGCGACGGCACGGAAGACAGCAACGCCGGGGCGTGTGCGAGC
TTCGCGAAAAGCAGCACAGCAATAGAAGAACCCGACTGGCTAGCGCTAATAGATCAGGCT
GCAACAAAGTTAGAAAACTCCGCCAGCAGCAACACAAATATGCTAGCCGCTGAAGCGCAA
ATACACGCGCTCAACCAGACGCTAACCACACTAATAAGCCTAAACGCGATGGAAGCCCTG
AAGCAACCAACACCAAAACCAGCGAACTCCGCTCAAGCACCATCAGCTGACTCAAAAAAC
CAACAAGAAGAAGCCGAAAAAGACTGCAATAAAAAAGAAAAAGAGTCAGAATGCAAAGCA
ACCCCAAAATGCGCATGGAATGGGGAAGCTAAACCACCCAAGAAAAAGTGCACCTTGAGT
GAGGCAGGCAAACAAGCAGTAGAAGCAGTACAAGAAAATGGAGGAAATGATGGTAAGAAA
GAGGAAAAATGGTCCGATAAGAAAAAAGAGGGAGATTGCACTGGAAACTGTAAATTGGAA
AATAATACTTGCAAGGATTACTGTTTTCTCGTCATTAAGAAGTTTACTTTGTTTTTGGCT
ACTTTTTTGAGTTTGTTAGCATTTTATAATTTTAATTTTTTTTCGTTAATTTTTATGAAA
TTTTACAAAAATCCACTAAAAATAATTTATTTTAATAGTTTTGTT
>tev00449
ATGGCAAGAAAAAGCACAGAACTGGCGCTACTTCTATTACTGAACATCGCTGCGGCGTCA
CTTCAAGTCCCAGGCTATGACACGGCTGGAGGAAAGGTAACTAACGTTTGTGAGGAAGCA
ACCTACGCCTATGCGTTGGCTTATCAGCTAGAGCAGCGGTTGGAACCACTAAAAATAAGC
GTAGCAAAACTAAAAAACTCAGCGCTTGCCCATGCAATGGCTGCAGCACAAACAGATGAC
GTCCAAAGAAAAAGGGGCTCAGCAGCGCTAGCAGCACTGGCACAAAGCCGGTACGCGACC
GCCGCTTTAAACCTGCAAACATCACAACAAAAAACGCTGGAAGCAACTACAGCCCTGAAG
AACAGAGTAGCGCAGATTCTTGCAGCAGCCAAAAAGCACATAACCGGCGAATCCACGCCA
AGCGACACAGTCTACTCAGCCTCAAATAACAAGATGACCGGAGGCGAGGTATGCAGCTTC
ACAAGTACCTACAAAGGTCACAAAAATGGCGATTGTGACTTCTCAAAGATAAATGAAGGC
ACAATAAAGGCTGCGGACACTAAACCCAACGAGATAACAAAGATTAACCTCTCACCGGAC
GCCCTTTTCCAACTCCGGACGCTAAACGTAAAAGCGGAAGCGAAAGGCAACATCGGGACA
ACACCACCGACCACAGACACCACCCAAGGCAGCTGCTACGACGCCGGAAGTGCGGCCAAC
CCGACGACGACTGGCATAACGGCAGAAGTTACAGCTCCGGCCACCAACATCCAACCAACA
GACGTCGATATTTTAGAAGGCGATGGCACACAAAAGACATGCGTGACACTCCAGCCTAAC
AAACAATCAGATGCACCCCTAACGCTTAAGCATCTTCGATCCAAGCTCTGCGAAGCGCTA
AACGCGCCACTAACAGCGCCGCCGACACCAGAGGAGGAGACTCTCGCGGCATTGAGCAGC
GACACCGAGCTGGTGAAGATACTCTTGGCCGTGGACGGCAAAGACAAACCAGCAGCTAAC
ACAGCAACAGCCGACCTAATCAAACACGCGCTAGGACCCGACGATACAGCCTACAAAAGC
AACTTCAAAAAACCGGTAACTACACAACAACAATCCATCTCCATAGGAGGGTCAAAAATC
ACAGGGACACTTCTGACAATAGCAGCTGGCGTGGACGGCCCAAAGACCCATGCCTATTTA
CTAGGTCAAGAAGCAAAGCGCACATTAGCGGCTAAGTCACTTAGTGACCAGCAAAGCGAA
GCGACAGCTACGCAAAAGCAATGCGACACCCACAGCGACAAAACTGCAGAGGAGTGCACA
AAACTTGGATTCGACCATGATGCTGAAAAAAAGAAATGCAAAGCTAAACCAGGCGCCAAT
GGAGCGAAAGCAGAAGGAACAGAAGAGAAGACAACAGATAAATGCAAAGGGAAATTGGAA
CCCGAATGCACCAAGGCTCCTGAATGCAAATGGGATGGTGAAACTTGCAAAGATTCCAGC
TTTCTTGACAATAATAAATTTGCTCTGATATCCGCTGCTTTTGTGAGTTTGGTGTCATTC
TAG
>tev00452
ATGCGAAACATTGTGGTAATTGTGCTTCTATCTGTGGCGACGCGGAATGCCAGAGCAACA
CTGGAGGCTGACAACGCAGGAGATCTAGCTATACTATGTAATATCATAAATATGCAAGGT
GTACAAGCAGCCCCAACTCTTGATGAAACAGATTTCGGAGGCGAAATAGAGACCCTAGAA
AAAATGAACATGACGACCAGCGACGAAAACTGGCAGAAATTGTTCGATGGTAGCAAAGAA
GCGAATAAATGGACAGACAAAAAAGCAACGTACGGATCAGAAGGCAAGAAAACGGGCTGG
GACGACAAATGGGACAAATGGGTCGCAACCAAAGAGAAGCTAACAAAGCCGTCAGAAGGG
CGGATGTGGCTCGATCAAAACCCACAACCCACTGGAGAGTAGGCAAAGAAAACGGCACAC
ATAAACATCAACGCTACACTCGCAAAGATAACAGAGCAGCTAGCGTTGTACAAAGCAGCT
ACGGAAGGCGCCGGCAAAAGAATCCAAGAACAAGTGCAGCAAAAAATCTCGGAAGCGATA
TATGGCAGCGGGCAGAAAGACTTCAAGGGAGAGGCCACAAAGACACTAGGTCACTCATCC
ACATATACAACAGCATGCCAAAATAGCGCGGGCAAATCAGTTGCAAATGATATACTATGC
CTATGTTGCCTCGCTGCCAGCGACACCAGCGACGAATGCGAAAATATAGGGACTCAGTGC
GGCTGGAATCGATCACCCCTGACAAAATTGGCAGCAATCACGGCATGGTGCCCCCAAAAG
AAGCCGGAAGTGATAACAGCATCCAGCATCTGCCAGTTTATTGCGACAGTAGCAGCTAAA
ATAAGGGTAAGCAAGAACGTAGCGACCATAGAGCACTACCTGGGCAAGGAACCAAGCACC
TGCAGCGGCGCCACAGGCAACCTATGCGCAAAATACACAAAATACTTCGGAGACAGCGGC
GACCAAAAAGGTGTACTGGGGATACCGTGGGTATCCAAACTCGAGGAAGCAGCACAGATA
TTAGAA
>tev00454
ATGACTTTAATGATAGGTTTTTGTTTCTCCCTTTTGACTGATGAATGTAGAGGCAAAATC
ACAATGAGACACGAATTAGTGTTTACCATTGGGCTGTTTGTGACTGTTTTGTCTCCTTCC
TTTCAGGGTGATTTGGATGCGGGGAGATGGACAACAGAGTCGGTTGACTGGAGTGAGATT
ACGGACTATATCGGTGACGGCTATAAGTACCATAACGTTGGCGAGTTCGAGACACTATGC
AAGATTTACAGAATTACGCAAGCTGAAGCTCCACAACCTTCCTTTAAGAATCGTGAGAAG
GAAGGAGAGATTATGAATAAGTTGGAGGAAATGGTCAAACAGACGGCGGCTGGTGTTAAT
AACAGTTCAAGCAAGTCAGGTAACAGCACAACAGCATATCAGGAGATAAGGAAACTACTT
GAAAAAGCGAAAAAACTGAAGGAAGAAATGGAAATGAATAGGACGAAAGCCTTGAATGCT
GGTCGGTCTGCTGAAGAAAATATGCTGAGGGCTGTGTATGGCGATGCTGTGGATGTGGCA
AGAAATGAGAATAAAACTCTGGAGCAAGCCATGAGGGGAAACAAATCACTATTGTTCAAC
AGTGTTGATGATGCGGCTACGAGTTGTGGGTCTTATGGAGGCAAGTTAGTTGGGAAGACG
CTAATCAATGACTTTTTCTGTCTATGTGTGGGAGAGGCTATAGATGGAATAGAAAATATA
AAAAAGAAAAACGCAGAGAAGGTGGTAGAGGAAGAGGAAGATAGTACAGATAGTCGAAAA
AATGATCATATATATAATGGGTTTAATTGTCCCTGCAAAGATGAAATGAGGAGACCGAGG
AATGGAAGTTGGACTATGATGGCTGATTCTTGTAAGGGCAATAGTCATGACCTTTGTGAC
CCTAAAAACGTGAAATACAAAAGTTGGACTATGATGGCTGATTCTTGTAAGGGCAATAGT
CAGGACCTTTGTGACCCTAAAAACGTGAAATACAATCATACCGATGCATGGGACGTGATC
AGTAAAGCTTGTGTATACAAAAATGTTGCATCTAATGTAAAAACCTTAAAGAGTGCACTA
GCTCAGTTTAATGCATTAGTGAATTTGGAACAGGATGAATATCAGGTGAAGGGTATTTTT
GGTTATATGAGAACGGGAAAAAACAAAAATCGCACATGCACGGGTCATACTGCTGGATTC
ACGTGTGTCAGTTACAGTTACACACTTGAAAATGGTGGGATTCCTTGGTACAATCGCCTC
ACCAATGCCACTGAGCAGCTACAGGAAATGACAAAATATGCCAAAGAAGCTGACAGTCAT
CTTCATGAGTTGGAAGAGTACCAACATGAGGCAGAGGAAATATTTCTTGAGGTGAAACTA
GGAGGTGATGCGGAGCTATGGAGAAGTAGCCAATGTAAGGGTGACGGTGAAGGTGATGAT
ACTAGGGTGGATAATGATGGACTTACTCATTTGAATATTGCAACTGGAATTTTTATATTA
TTAATTTTATCTCTTATTTGTGTGTTTTAG
>tev00564
ATGCGCGCTATAAATCTTTGCACTGTTTTGCTTGCGCTGGTATTCCCGGCAACTGTCTCG
GGTTCGGAATGGCTGGTTAACGGGAATGAGTTTAAGACATTGTGTGGCATGATAAATTTG
GCAGAAGCAGCACTTGGAAAGATGAAAGAAGCACAGGAAATCACTAAAGGGGCGGCTCGG
ATTGGAGCAATGTATTTGGAATTGAGTGGAGACAGGGATTTGAACAAAACTTGCGAAGGC
GCGGGGAAAAGAAACTGTGCACTCCACAAAGTGTTTTGGAATGAATCGAAAAAAGAATTG
GCAACTAGGGGAAATACAACCCTACTTTCGGTAGGAGGATTGTCCGAACGTGAAGTGGTG
GAGATTAGAAAAAAGGTTCTTTCCGTTGCGCAGATATTCCAAAATATAACCAAAAATCGG
AGATGGGTTTTGAAAGCAAGTGATCTCGAAAAAGGTATTAATCGCGCGCTGTATGGTGTT
CCATATCGACCACAAGAAATTAAAGCACGCAGTTCCGACAGGAGACAGGTATGTGAGCAG
CAACTCTCACGTTCACAAAAGCTTAAAGCGTCCGTATCATTGAGTAGGGATTTGTTGTGT
TTGTGCGCGCCTCGTATGAATTTGGGAAGAGAAACTCAGCTCTGCTGTAGTCGTTGCGCT
AGGAGAGATAATAGAGCGGTGTGGAGACCAGATGAAGACGCGGGGGAAAGGTGGTATTTT
CTTAAAGAACAGTGCTCAAGTATGGAAGGCCCACAAGAAGGGTTTAACAAACTAGTAAAC
GACTTCCGCGACATGATTAACCACGGTGTTGATGGATGTACCGGAACTACCTATGTCTTT
GGTGATAGGAGAAAGTTCAGCTTCTGGCGGCTCTGGATTCTGCCCCAAGAAGCCCCTGGC
CACCGTGTGCGCTACGTGGTTAGGGGTAGGAACAGAGATATTAAGAATATACCGTGGATG
AGGGAGTTGTTAAAAGTTTTCAACGAAATGAGGGATCTGAAAGACTACGAGAATGATAAG
AGAACGCTCGCAGATGCCATTGAAAAGCTACAAAAAGAGTTTGAAGAGTCAAACAGGAAA
ATTGGCAATGCCAAAAATTGA
>tev00567
ATGCGGATATATTTCTCATTTATTGTCGTATTGTTGACTGGGACAGTGGAAAATTCAAAA
GCAGGAAAGAAGGATTCACAAATATTGAATGAAAACGAGTTTAAAACATTATGTGGATTT
GTCAATCTGACGTTTGAAATACAGAAATTGGCGAGTGAAGGAAAGCCAACACTTGGAGGA
TTGAAACCTGAAAGTGTTAACGAGTCCGTGAATACCATTTTGTACGGCAACAAAGGCAGC
ACCGAAATTGGTTTCGAAGGCGAAAACGACAGGAAAGATTACTGCGGGGACAGGCAAAAT
CGAGCCCACAAATATGCGGGGAAAAGCTTAATAAAGGATATTTTGTGTCTATGTAAACCC
CACAGAAGGCAGGGCCAAAACGGGGCTGGTGCAGAAGATCTGTGTTTTAGCGGTAACAAG
TGGTACAAGGGCGGTGAGGTGTGGAGCAATAAAGAGCAAGCTAAGCAGCATTGGGAGAAA
ATAAGGTTGCATTGTAACCAACTTCCGAAACGGGAGCAACATATACAAAATCAATTATAC
CACTTAAAGGAAAAAGTTCAAGCAGTACTGAGAACAGCGACAGAAAAGAAGGGAAGGGAA
TCAGATCAAAACATACGACTCGGGGGTCATCAGGCAACAGAAGTGAAGCAATGCTCAGCA
ACCACTGGAAAGGGTAATTCGGTGTGTTTGATGTATAACATCACTTCCGGCACACTCACC
AACCATAGCATCCCCTGGTTAAAGCATCTTGAAGAACTTGCCGAGAAAATACCGAATGAT
ACACGAACCAATTTGGGCACGAGTGAAAACGACGTCGAAACCGTTCCAAATGGAGTTGGA
GATGCCGCACCTTCAACGGACCGAAAGATTAACGAAGGCATTCACACTAATGATGATAAT
AACAATAATAATGATAATGATAATATTAATTACAAGCACAATGATGGTAATAACACTGAA
TATAATCTAGAAGATCCACTAATAAATGAAAGCGGAACTAATACATCCGCAGAACCACAA
ACACGACCACTTTGGTCAGTAAATGGGAACCCTAACCCTTTAAAAATACTTCTTTTACTG
CTCTTAAATTTAAAATATATGCATATAAATATTAAAACTATTATATTTATGATGAGATAC
GTGGTTTTTTTTTTTAATACC
>tev00683
TATGTAACAATTTTTTGTGTGTGTGCTGGGGAAAGAAGCCGAGAGCTTTTTATTCGTCAT
GATCCTCACCTACGTGGTATGTGTGTATTTTTCGCTAAGTTTGGTACGTCATCTTTCGAA
TTTTCTGGGAAGACAGGTGACATCATTGTGAACAAAAAGGCATATACGAAATTGTTGGAG
ATGAGGAGTTACATCGTGTTTGTTGCGGTGATAACGCTGCAACATATCTGCGTCAATTCA
AAGGCGCATGAAAACAACATTGTGAATGGAAAGGAATTCGAAGCGCTGTGTGGTTTTGTA
AATCTTGCGCTGGATACGCAAACACCGGAGGATCTGGAGCGCAAGGTTAAGGAAACCGAA
GACGAAATTCAGGGAGAGACCGAAGCGCCCGAAGAAAGTGTTAAAAAACTTGAGGAACTT
AAACTAAAAGCGAAAACATATAAGGAAGAGAACGGTGATTTATGGAACGGCCGGGCCTTA
TCAGCTATCAGAAAAAATTTAACAGAAGCGCTGTACGGCAACGGTCATAAACAGGTGGTG
GTCGGGCGCACGCGGGGTGGGAGGTCGGAGTTATGTGGAAAAGCTGGCGGCCAGCCCGGA
AATAAAGCGGGTGACACGCTGGCGCTTGATTTACTGTGCATCTGTGCAGCATCCAGCGAA
GGCAAAGGCGGCAGCGCGGTTTGCTGTGATGGATGCAACACCACTTATGTAGGATCATGG
GTACCCCAGAGAAATTCCCCTGATCACTGGAATTTGCTCCATCCCAAGTGCAGCAACGTG
AGGAGAGAGAAAACTCGGCCGCTTCAAGCGCTCTCAGAGGCGGTCGCTTTCTTCCTCGGC
GAACTCCAGGAAATACCGGGCTCCTCATCGGATTCACGAAACTTACTGGGCGCGCGCGGC
GCCGACTTACACAACGGCTGCGACGGAAGCACCGAGGTTGGCCATGGCCGATGCGTAATA
TATCTCCCAAGACACGTCAATGAAAGCACGCCAACAATTTCGTGGTATCTAAAGTTGCGG
GAAGCTGCAACCAGAATGGAAGAACTGATCCAAGCCGAGGAGTACCTCGTGAAGATTCAA
AACCATGTAAACGAATTGAAGAGGGAGGCACGACCTGTCCCAAACAATTCAAGCGAAAAA
GAAAAGGACGAATCCAATAATACT
>tev00686
ATGACGGCGTGGTATGGGGTCAAATATGCGGATAGCCGCGTGGTTTTATTTCCACATATG
AAAAAGCTCTCCTGCAGCCACATCTCACTAGGGAAAGTTAGGAAGGGTAAAGTTCTCCCG
CAAACAATGGACGGAAGGATCAGAAATGATGCATTTGAAGATGGAGGCTCCAGAAAAGAG
AAGAACCCCTTGCTGTTATCAAATCTTTAAGGCAGATAGGTTAAGAGAATGGCAGCAAGA
AACAAAACCAAAAGTAAATTTGAGTGTCAAACTAGCTTCGGAGCGGTGAAGAGAGTTAAA
AAAAATTAATGCAGTCCCTAGCGATGTGAGTGTTCAAATCTTCTACCGTTGACACATGCT
GATGTTTCATAAAATACCTAATAGGGTTAAACTTTCACCCTTTAAAAGTGCCCCTGCCCC
TCTCATTGGAGATTTCTCTACTATCTGTTTCGTTTTTTTTTATTGATGCTTAGGAAGGCG
ATGTGGAAAATATTAGTGACTATGCTGTGCGTGGTTTGGAAGGCAGCAGGGTTGAGCGTG
CCAGCCGCAGAGATAGAAAATACGTTGAACCAAAGGGAGTTTGACGTGCTCTGCAGTTTC
TTAAATTTGACACTGAGAATACACGAGTGGGTGGAGAAAGAGAGACTCACAGCCGAGGTC
GCAAACGACTTCGACAGTTCCGCGATGAAAGTCTTGTACGGTAGTGACAGCGATGGCTCC
CTTAATTGGACTGGAAAAGAAAAACGAGAAGCTGACTGTGGCTACACCAGCATATTCGGA
GGCGGATTTGGAGGCAAAGCGTTAGCGCTGGACCTTCTGTGTCTTTGCAGACCCAGCGGA
AACGGTGACCACCAAAAAAATCTGTGCTGCGAAGCCAATGCGTGGTATGATCCTGCCGAA
AGTTGGGGAAACAAGGACAGAGCCGAAGAAAGTTGGGGGAAAATCAAGCAAAAGTGCAAC
GAGCAAATTAATATAGAAAGCATCGGTTTTGAATCATTAACCACAACCGTCCAAAATCTT
AGGAAAAAACTGAATGAAATGACCGAGAAAACAACAGAGAGGGAAACTAAGCGCCTCGGA
CACGGGTATGAGCCAATCACCAAATCTTGTGGAGGGTCTGGCAGTGCAAATAACGCCCCA
TGTGTTTTCTATAAAATGGAAGGCAGAGGAGCAAATCAAGTCAAAATTGAATGGTTGACA
CAACTAGAAGACCTTGTCAAAAGGTTGAAAACCCCTAAAAAGGAAAGTGCACAAAAAGTC
AACAAAATGCCACCGCAGGAGCAGAGGGAACCGCCTATTCCAACAAGAGGCTCACCACCC
CGTCAGTCACCCCCGGAAATAAAGGTACAACCAGAGGAGGATCCATCTCCCGAGCAACGT
CCCAAGCAATCTCCCTCAACGGCAACTGATGGCAATACACCAATGGCACCCAACACAAGT
GCAGCTACACAAAGCACCACCGACCCTGACTCTGTTCCTCTTGGTGAAACAAGAACCAAT
CACTCACTCCAACCCTCACACCAGCCACTTCGGCCGAAAAATGTCGCTCAGGCTATTTCA
CCGTTGGTGGTGTTTTTGCTCTTTCTGCTGTGA
>tev01067
ATGAAGGCGACTGGGTGTTGGGTTCCCTTAGTGGTGACAGTAACAGGTCAGTTAAGTTGT
GTAGTGGGGGCGAGAGAGCCCCTGGTGAACGAACAAGAGTTTGGAGCCTTATGTGCTATG
ATAAACTTTTCCCAAGACCTGGAAACGCAGAAACTCGAAGAAAGCGTCAAAGACTCAGCG
AGGCATATTGGAGCCATTGGTTTGGCTGTTGGGCTTCAAAGTTTGTCCGAGGCGGAAGAC
GTAGAAAATGTCCAGGTAGGCCGGCAAGGCGAAGGTGGAGGGGGAGGAGGCTACTGGAGC
TTCTGGGAAGAAGCGGGAACCAAACTTAAAGGTGACAAGACTCGGTATATTCAGTGGGTT
GAAGCGAACTTCGACATACTAAAGAAGGAAAAAATAAAAGAAGCAGTAGAAAACGCGCAC
ACGTGCATGAAAACAAACAACAATTTGTGGCTGGAGCTGAAAATGAGCCCGATCAACAAG
AGTTTAAGTGACGCACTCAGTGGGTCGAACAAAGCTGATGTTATGATAAAGCAACACCTG
GAAGCTGTGGAAGTTTGTGGAGGAAAAGGTGGACAACCAAGTGTGTGGGCAGGAAAGTCG
TTGATCGTGGATTTGTTGTGCATATGCGGAGGTTCTCCCATGCCGAACGATCGGCAGCAG
GCATGCTGCGAAGGTTGTAGCACCGGTGCAAATGAAGATCCATGGAAGCCAGTAGAGCAA
TCGAACACTCGATGGAAACATCTGGCCCAAAGATGCAAGTCGATCGGTACCAACGAGAAA
CTATCCAGCAGTTCCCTCTCACGCGCCACTAAGGTTTTTTTGGAGGTCCTTAAACATTCT
ACAGCACAGAAGGAAGGTACAAAAACATTTCTCGGAGCAGCGAGCGGGGAGCCCCAGCAC
GGATGCACTGGGCACACGCAACCAGGTAACGGAAAATGCGTCCAATATCCAACGGAGATG
GTAGGTAATGAGAACCCTGCGGTCCCTTGGCTCCTGGTATTGCAACAAGCAGCTACTAGG
ATAGATAAGTTAAGAGAAATTGAGAAAAAATTGAAGGATATCCTGAGAAATGTTGAGAGT
ATAAAAACAAGCAAACTAAGCCAAATGCCCCGATCCGGAATCTCTCAACTTAAAGATGGC
ACAACATGTAACAAGGGACGTGGGCAAAAGGGTCCTAGCTCCGGCGTTGAATGCAGTGAG
TGCGAAAGTCAAGCAGAATGTACGCACACAGGTTGCAACAAACGGGAAGGAAACTGCATA
GATATAAAAAGACCGCCATTAGCAAGCCAAGCAGACAAAATCAGTGTTCCGTTGTGGCTA
TTTTTCCTTCCATGA
>tev01070
AGCAGCCTTAGAAAAGGCGGTATACGGCGGGCCAGGCGGATACAAAGACACTAGGACAAA
AGAAGCAGGGCTCAACAGCGCCGTACCTCGCCAAACCTCCTGTGTAGAAACGGCCAGCAC
GCACAACCCAATCAAAACAATAAGCACCATAGTGGCCTGCGTTTGCGCTGTGAAAAACGA
CATGTCACCGACGCCGACGGCACCGTGTGGCCCAAACGGCGAACAATCGATAAAGTGGGA
AGCCACCGGCCTACCACTGGCCGCGGCCTGGAACAAACTGCGCACAAGGTGCCCAGTGCT
AACCGAAACAACGATAACAGCAAGCAAAGTAGAGACAGCGCTGAACACAGCAAAGCAGGC
ATTTTACGGCAAAGGGAACGTCCTTTACGTAGGCAAATACGACAGCGCCGGCTGCGACGG
CTCAACAAACGGCGCATGTATAAAATACACAGGCCAGGCCGCCAGCGACTTACCCAAATT
CGACAAAGCGGAGTGGGTTTGGCTTTTGAAGCCCAACAACAGTTAGCAGCCGCAAACATC
AACGACAAACCCGACAGCGACTTACAAGCAGCCTTAGAAAAGGCGGTATACGGCGGGCCA
GGCGGATACAAAGACACTAGGACAAAAGAAGCAGGGCTCAACAGCGCCGTACCTCGCCAA
ACCTCCTGTGTAGAAACGGCCAGCACGCACAACCCAATCAAAACAATAAGCACCATAGTG
GCCTGCGTTTGCGCTGTGAAAAACGACATGTCACCGACGCCGACGGCACCGTGTGGCCCA
AACGGCGAACAATCGATAAAGTGGGAAGCCACCGGCCTACCACTGGCCGCGGCCTGGAAC
AAACTGCGCACAAGGTGCCCAGTGCTAACCGAAACAACGATAACAGCAAGCAAAGTAGAG
ACAGCGCTGAACACAGCAAAGCAGGCATTTTACGGCAAAGGGAACGTCCTTTACGTAGGC
AAATACGACAGCGCCGGCTGCGACGGCTCAACAAACGGCGCATGTATAAAATACACAGGC
CAGGCCGCCAGCGACTTACCCAAATTCGACAAAGCGGAGTGGGTTGCCGGATTAAGTACT
ATCATAACTGCACTAAGATCCCGAGAAAAAGCGACCGAACGCATAAACGCGCTCCAAAAC
CAAATAGCGACAGCAAAAGTATTAGTAGCAGCAGCAGCCAAGCATGCGCAGAGAATGACC
GACAAAGTAACCGAAACTGGCGGCAAAACGCAAAGACCAGAAGCAGAA
>tev01081
ATGCCCCAAACTTCGCGGATCGCGCTATTTGTAGTGTTACAAACACTAGGTGCCATCGGG
AATGTCGTTCAAAACTCTAATCGGAGGGAATACGACACGCTATGCACATTTATCGGACTG
GCCGAAAGCGGTATAGAAGTTCCTGACGTAGAAGAGACGTACAAAAAAAATTACGACTAT
ATTCAAACAATAAACATGTCAGTCAGCCTACCAAGCTGGCAGTCGATGTTCTTTAAAGGG
CCACAAAAAACAGACTGGCATGACACACCGGCAAGTGCAAAGCATGATGGCAAGGGCTAT
GACAAAATGTGGTCGACGTGGCTCGACGCAGCGCAGAAACTAGCGCAAGATCCTCTACCA
AATAACATAAAGGATTCAGCAGCACTTAAACTTTCACCCGAAGGCGCTGCTCACGTACGG
CCGATGATCAAGGCGTTAGCCGCAAAAGCGAGCCGCCTAAAAGCGGCATTGACCGAACTA
GATCCAGAAGCTAGGAAACTCACAGCGGATGCAGCAATAAAAACGTTAAAGGAAGCTGCG
TATGGCAAAGACAACAAGAAAGCAAGCGATGTAGCGGCAACCGACGCGCTTGGTGGCAAT
GTAGCGACCGACAATAGACAAGACACCTGCAAGGCAGAGACTGGAAACACGGCAGCGAAA
TCGGTACTCGCAACACTAGCCTGTCCCTGCCTCAAGCCGTTCGGAGGCACACCAGCAGGT
GTGTGCACCGAGAAAGCGGAAGGCAGCGGGACATGGAACTCAGCAAGCGCCGCACCGAGC
AACCAAGATGTACGGAACATCGCCAGCAGCTGTCCATCACTAAAAAATGCCCAAAACAAA
GCGGAACTACAGCGGCAGGCAATAGCAGTGCTCCCAACCCTAATCACAACCGATGCAGCG
AATGGTTATCTTGGATCGTTCAAGGTGACAAACTGCAACGGCGCCCAAGGCAATGGCATG
TGCGTACAATTGGACAACTACCCAGCGGACACAAAAGCTGGGCTAGCCAAGCTGCCATGG
CTCACGGCGCTGACAACGCTCTCAAGCCAGCTAATTCAACGAGCCGCCTATAACACAGCA
CAGGCAGAACTAGACAAGCACTTAGCGGCGGAAAAAAGCCAGTTAGAGCACCTGCTCGTC
GAACCAATAAAGATAGCGACCACTGAAAAAACCCTGGGTGCTGATGGAAGTGCAAGTGAA
TCACCACAAAACCAAAAAGAATGCGACAAACACCATGGCAACAAAGACAATTGCACCAAG
AATGGCTGCGATTATGATGAAAACGCAAAAGATGGCAAGAAATGCAAACCGAAGCCGGGA
AAAGAAAACACGGCAACAGGAACAGGAGAGGGAGCTGCAGGGGGAACGGCAGCTTCAACT
GGGTGTGGAAGCCACTTCAATTATCAAACCGCATGTGAGAAAATGAATGAAGGAAAAGAG
AAACCTGTTTTGCATTTAGAAAGGGTAAAGATAATGAACCTGACAAGGATACAGAGAAAT
GCAGAAATGGTAGTTTTCTCGTCAATCAGAAATTGGCATTGA
>tev01094
atcatgtagatatagctcagttatgcacaatataccaacttgtaacaacaccactaccag
aacaaaaaatttaggagacgccggcatcgtcgaccgagcgaacgccacgtgaagtgcttt
ctcaagttctaaacaatgctctaaaactaaatctaaatgttgctgaggagtcagtagacg
ttgtcttcaaagacacggagacgtacaaaacaaaaaatttagtttattacgaagcaaaca
agaaagaatacttcaagctgaaaacatatgccgagctaaaaaaccttcagaaacttcaca
aagaagcacttggcgatgacggggcatcaaaagacttcagcaaagagtttacgctgtttt
ccaaggcgaaaaggcaggtactacagctctccacctggagactatacgcgcagctgacgt
cagctgaagctaggtacacagctataaaacacagtgcattaacaacggcaaccgaggcaa
agaaagcaattatacaagccgcatacagcggcgatgcagccactgaacagacacaagacc
tcaacagcgcgactgctaccgcactgatcagtggcacgaccttttcctggccgtcgacat
cagacagggacacaagctgccaagaagccggagaaatgaaaggtcatgctggcggtggct
tatcaaccgacatgtagtgaatctgtatagcgcagaaaagtaccacacacgaactttttc
agcggctcgactgtcacagccacaaactaaggatcgacccaaacgcaaaatcaagcccac
agagactgggaaaaaatagttcagttgtgtactggcgcggtaacacagactcaaatggag
cggcgggggctgcagctagcagcagcagtttctgacttcaaagctagaccggacaaaaac
atgattaaagtcgcattgttaggcagctcagcgaacggccaagcacaaataggcaatttc
tacggtctatttcgatacggcggcacgccaccagcctgtgcgtccgccagcggcggcgaa
acgagcacagcaggaaaagcagcctgtatcgattacatcaccaaccgcaaagcgggtaca
gatgtcccatgggtgtagcagaaaatgacagaaatcgacaagttagtggtgctaacaaca
caacggcaacaaataagcgacgtcgtgacgcatgcagcccatacagctgagcatatggca
acagtgttgccaatggcaaatttagcagctttccaagcaacatccaatccaacagcaaca
agcaagcagctaaaggcagaagaaaggaataagtgcaaaatcaaaaacgtgacagcagaa
gaatttcaaaagaccaactgcacttatgacaaggacatggaatgcgctcctaaatcagga
acaggagagaaagaaaaagaggatacagctgcaacaactggatgtgcagcgcacaaaaac
aaagctgattgtgaagctaaaaaactgatagcaaacacaattgtgcatttccaaaaggaa
aagattctgaagacgaaaaggaggcagaaaagtgccaaaatggtagttttatcataaatg
aaaaattctctctgatgg
>tev01113
ATGCTTTGCGCAGGGAACAAAAAACAGCCGCTTAAATACGCGGATACCGATGAAATCGAA
TGGTGCTTAGTGGAGGCTGCAAAAACATCGTGCCGACTACACCAAAATGGCACTCAAGTT
TCTTTGACCATACAAAACTCACAGTTCTCCACAAAAAGTAAAGCCACAGCAGAGTAAATG
AGGCTGCCATCGTCTGGCACCACCCCCTCTACCATCTTTTCAGCAACCGTACTGTTTTTC
GCGGCGGTAATGCTGAAAACGCACAACCCGGCGATGGCCGCCGCTAACGACAATGCAAGG
GCGTTTAATGCGCTTTGCGCGGTCATTCACATAGTCAAGGGCAAGGCGCCGGAACTAGCA
GACGACTCAGGGCCTTCCATAGACCTTGATCTGGAGGTCATTAAGCAGCTGAACCTGTCA
ACGGCCGAGGACGAGCTATATGATAGCAAGTTCGAACAAGATGCGGATGACAACAAAAAG
CCAAAAGAATATCAGGAGAACAGGGAATCTTGGAAAAGAATAAAAGCACTAATAGACGAT
GGCAAAACGGAAATAGACGGTATCAAGTTACAGCGCCCTCGGAAAAGTCACGCGCGGCTA
ACAGCGGCAGCCATCATCAACAGAACCCTCAAACAGGCGGAGGCAGCCAAGCTGCAGCTA
AAAACGGGAGTAAACCCGACAGAGGTACAGCAGCACCTCGACAGAGCCTTATTCGGCAAA
ACCGGCAAGGAAACACAAAACAACGACGAAACCTACGGGCAATCTGGAGCAAAAGCATGC
GGCGACAGCGACCCTGCAAGCAACTCGCCCGGAATCAGCCTGTTGTCTGACCTCGTATGC
CTCTGCAGCGACAGCGGAGGAAACAGCCCAGACTGCACAGGGCAGGCATTAACGTCAGCA
ACATACACCAATCCGGCAACAGCACAACCGGTGGCCGCAGCCTTACTGAAGGCATGCCCA
AAGCAAGGGACAATGTACGTCACACCATCGACGCTAACAGCGGCCAAAAGCATTTTGCTA
GCGACACTGAAGGAAAAAGGTTCAGCAACTCAGGCAGACAACGTAATACTCGGCAGCGCC
AATAGGGAACAATGCAACGCCGGAGCCCAAGGGCTTTGTGTTAGGTACAAACCACTGACG
AACACACACCAACTAGATATACCGTGGTTGTCTGAGCTCGAAGCTGCTCAAACAAAGATC
CAAACGCTTAAGGAAAATCAAGCAACCAACAGAGCTCTAGCACAGCACGTCAAAGCGCTG
CGGCACCAAGCGCTAATGGCGTACCTGCAAGCAATGCAAGGCGACAAGCCGGAAACATCC
GCCAGCAGCCAATCAACAATTGGAATCCAAGAAGAACTAGCAAACAGTGAGTGCAACGCC
AGCAACACACGCGACAAATGCAAAGAGCCCTGCAAATGGAACAACAATGCCACTGAAAAA
ACTAAAAAATTCTCATTAGACCCTAAAAAGGCAGCAGACAAAGCAGCTCAAGCAGTAAAA
GATGGAGGGGACAAAAAAGAGAATAAATGTGTAGGGAAGGAAGAAAAAGAATGTTAGAAG
GCTACTGGCTTCGAATGGGAAGGCAAAGAGTGATAAGATTTCAGTTTTCTTGTCAATAAG
AAATTCGCCCTGATCGTTTCTGCTTTTGTGAGTTTTGTAGCATTCTAG
>tev01118
ATGCGAAAAAATCAGGGACTTGTAGTTGTAATACTGCAATTGATAATGGCACTGCTGGGA
AAACAGCTCGCAGAGGCGACAGCGAAAGATGCTCTGGGTTATTACAAGGTCCTGTGTGGC
GCGTGGCGAGTAGCCAAGGAAGGACAGATCAAAGACGACCTGACAGCAGGCGACAACGCC
GATTACCTGAAGATACTTAAGCTGAATATGTCAGTCGCGGACGCCAAATGGCAGACCTTG
TTCGATGGCGAGGGCGAGGAAGGCGAATGGCCAGCCATGGAGAAGAAATTAGATGCCGTA
AACAAAAAACTAGACTGGGCAGCCCATTGGGCGAGGTGGAGGGCGGCCCGAGTCGCAGAT
AAAGCAATGAAGGACGATGTATAATACCATAAAATAAAGAAAATGGCCCAAAACCATGGA
GATGTACACTTAATCAGGCACGCTGTCGCATTTGCAGCGGAAGAAGCCATGCATTTAAAC
AACGCGCTCAAAACAATTGGAACAGGTCCAGACAGCAAAACGATGGACAAAATAAACAGC
GCCCTAAAAGCAGCCCTCTGCGGCAGTGATGCGGAAGGCGAATACGACGAAGCAAAAGAA
ACCTGCAAGGAAACAGCGGCGATGAAAGGCAGCAAAAGCGCTTTGTGCACCAAAGCGGCC
GCCGGCAGCTCCATCGGCGCGGATATACTTTGCCTGTGTGCAGACGACGCAGATGATGCT
TGTGGAAGCGGCGATGCCAGCGGCACGATCAGCGCCACAAACATCAAAAGCGGCACATCA
GCAAAACTAACAGGTAAATGCGATAACTCCAAACTAAGGCAGCCACTAGATAATGAGATA
ACCGCGGCAGTTACCGCGCTCGCAACTTCACTCGCGGCTTTTGGAACAGGTAAGGCAATA
CACGGGATCGGCCTAACATCGTCAAGCTCATGCACAGCCGGCAGCACAGACAATTGTGTC
GATTACACGCAGAACACAGGGGGAGACAACAAGGGAGTCTCAAAGATAAAATGGGTAGAG
CAGTTGGAAACAGCAGCAGCGAAATACGGAAACTACAAGGAGGAACAAAGACAACGGCAA
GTAACAGCTGACAAACTATCCAGCCTCAAACGGGTGGCAACAAGAGAACTCATGCGCCAG
GAAAGGCAAACTGCATTGTTGCCAACAGCACAAGCAACAACGAAAATTACAGATACCACA
CAAAAGCAGATAGATGTATGCTCAGCCATAACGACAGCAGAACAGTGCAGAGGCAAACCC
GAATGTGGATGGAATGATCAGGCTACCGGTGAAGAGAAAAAGTGCAAATTGAATACAACA
GCAGTGCAACAACAAACGACACAAACAGGGGGAACTGGAACTGCAACAACTGGATGTGTA
AGGAACCAAAACTGA
>tev01124
ATGCCCTACACAGCAGCAATATTTTCTATACTGGCAATGCTAGCGGTAACAGAAGATGTC
AAAGGGGCGGCCAATGGCAACATTAAACACTTTCGGTCGCTATGTTACCTAGTCAGATTA
GCGCAAAGCAACATGCCAACACCCTCAGATAGGCCAGACGCCACAAGCGGCCTAGAAGAC
ATACTAAAACTCAACATGACTGTCGCAGAGAAGTCATGGCTCCAGCTGTTCGAAGGTGAA
CCTACAACCAAAGACTGGAACAAAGTCGAACCCACAATTACAAACACAATGCAAAAAAAA
GACTGGCCCACCAAATGGTCAAAATGGCTAGACACAAGGCATAAAATGCAGCAGCCAAAA
GGAGAAAAAGCGTGGTAAAAGAAACATCCGGTGCCACAAGATTTCTTCCAACAGCAACAA
GCGCGCGAAAAACTCAAGAGAATTTCAGCAGCGGCCGAAGCAGCAGGAGCCGACATTACG
ACCCTCAAAGAAGCCCAGACAAACACCGACATTAAGGGGCTTCAGGACAAACTAACAGGC
AGCGGCCTCACTGTCAGTGCAATGCAGCAGATATTAGCAGCGTGCCCGGATCTACCAGCG
GCACCTCAAAACATAGCAGACGCAACAGACACAGCAGCACAAACCATCGCGAGCCTGTTA
GCAGAGGACCACAAAACCGGCAAAGTTTTCCTGGGCAAAGACACCGACGGCAACTGCGCC
CTCGCAACCGACAACTGCGTAGCGTACGATGCATACTACAGCGCAAACCATCTCGGTTTC
GAATCGATACCATGGGTGAAAGCCTTGCGCCAAGCTCAACAGCATTATCGGGATTACATA
GGTCGCGAAGCCGCCAAAGACCTTGCAGCGGCTAAGGTAGCGCAGTTGCATGTGGCAGCG
GAGGCAGCGTACAGTGCAGCAAACATAGCCCTTCATTATCGGGATTACTTAGGTAGAGAG
AACACAAAAGATCTTGCAGCGGCTAAGGCAGCGCAGATGCTTGTTGCAGCGGAGGCAGCG
TACAGTGCAGCAAACATAGCGCTTCCGCTTCAAAAACAAATAGCAGGTCAGCAAGATACA
GGAACACCCGAATTGACCAAGCAGACAAAATGCAAACTGAAAAACTCAACAGCAGAGAAA
TGCCCACGCCAACACTGCAACGACGACAGCAAAAAGGAATGCATACCTAGAGCAGGAACA
GAAACCTCAGCAGCCGTTCCAGAATGCAATAAGCACAAAACAAACGAAACCTGCATATCA
CCATGCAAATGGCACGAAACTGAAAGTGATACAACCAAAAGATGTAAATTAGATCCAGTG
AATGTGGATAAACAAGAAACACAAGCAGGAACAAATGGAGCAGCAGCTTCAACTGGATGT
GCAAGACACGGAACTGATAAGGAAAAATGTGAAAATGACAAAACAGGAGACAAGCAGAAT
TGCGCATGGCAGAAGGGTAAAGATAATGAAGATGACAAGGATACAGAGAAATGCCGAAAT
AGTAGTTTTCTCTTCAATAAGAAATTTGCTCCGATGTCTGCTGCTTTTGTGAGTTTAGTG
GCATATTAG
>tev01125
ATAAGCGATGCCGAATTTTCTAAACTCATAGCTCATGACAAAGACTGGCCCGAATCAGAG
GCCGCCAAGGCAGCGAAAGGCAAGCCCTTCGAAACGATGTGGCAGATTGAATATCCATTC
TGGAAACAAGCCGCAGTCAAGATCAACTCAGACAAACAGACCTTTGAACAGTGGCGCAAA
GCTGAACTATGAAAAGCTGCGAAAGAAACTGTCAAACAAATAGCAGAACAGGCGGCCAAG
GCTTTCCGCAACGCAGACCTCTCAAATTTTCATGCACTAAAAACAAAAATTGAAAACCAG
GCAAAAACAGCACTCTACGGGGGACCCGGGAAGACAGGAGAGGAGGAAGAACCAAATCCA
ACGTCAAGAGCAGGCATCTGCGGCACGAGCGGCACAACCGAAGGCACGGAGGCGGGAAAG
TCCATAAAAGCAGATCTGCTCTGTGCTTGCGCAAAAAAGTCAGGCGGTGTCAGCAACGTG
TGCTGTGAAAAGTGCGACCACAGCTCAAAAACGTGGGACAATGCGGCGGCATCGGCGACG
CTGTGGACGCCGCTGCTAACAAACTGCCCCACTCATGCCCCGACCATGACACTGTCAACG
CCAAACATGGATTTCGCGCTGTCGCAGTTTCTAACGCTAATAAGCAAGAAGCAGGGGACA
ACAAACAACAAGCAGCACATCCTTGGGACACTGGACAGCACCGGAACAGGCGGCTGTGAT
GGCAGCGGTGCCGCAAACAGCGGGATCTGCGTCCAATATAACAGCAAGATAACAGGCGAC
ACAGTTGAGCCAGAGATCGACTGGGTACAAGCAGTAAAAGGCGCGGCAGCAGCAGCAGAC
AACATCGCCGAGCGAAATAAAAGGGTAGAGCAGCTTGAGAGGGAGCTTCGGCTACTGAAC
ACGACGCTTGGTGCTCAAATACACCACAAGGCAAGCAACTCAGGGACTTCAGACCGCAGC
CCAACAACACCCCAAAACCAGGCAGCAAACAAAACCGAAAATGACTGCAACAAATACAAC
AACAAAACTGCAGAAGAATGCAAAAACCTCGGCTGCGACCATGACACTGAAAGTAAGAAG
TGCAGACCTAAAGCAGGAGCAGAAACACCAGCAGTAGGGACAGGAAATGGGGCTGCAGGA
GCTACAACTGAG
>tev01127
GATGGAAAAAGCGGCGATCTTGGTTGTAGCGTTGTTCGTAGCTACTGAAAACTGTCAAGA
CAAGCAGCCGCTGTAAATTCTGGGACCAACATCGCGTACGGTGTATTGCTTTGCCAATCC
CTCCGCCTAGGCGATGCGCCTGTAATATTCGAACCCAAACTGACTGACTCACCGAAGCCG
CCACAGTAACTAAACAAGTTAAACATGTCACTAGCGGATACAGCGTGGCGCAAGCTTTTC
ACACCTGAAACAGCAGGAGTGGCCCAAATACCCAAGGCGAAACCAACCGAAAACTTCCTG
GTTGAGTGGAAAGACAAATGGAAAGTCTGGGCCGAGGCAGAGAAGCAACTGCAGGAAAAC
AACGGAGAAAAGAACCTCAAAGAGCGCCTCGGACTTCAACACGTTAGCGAAGCGATAAAA
GTCCAGATCAGAACAGCGGTTGCAGCATACGTGGAAGTGGCATTCGAAATCTACTCAAAC
TTTGAATCAGCTAACAAGCAAGTACCAGGCGAAGACACCAAGAGTAAAGGCGAGCTTTTA
ACAGCGCTATATGGCGGCACAACCGGTTATGACAGCTCCGGCGAAAACGGCAAACTGTAC
ACAGGGACCAAAGGAGGATACGCCGCAGTGTGCGGCCATGGCTCGTCTCATGACCCAACT
GCTACATTAGCAGCAACTTTCGCATGCGTGTGCGGAGTAGCCCAAGGTAAAACAGCAACG
CATCCTTGCCACAAGGACACAACGACCGAGCCACAATGGGAAGCAGGCGGAATAGTTACA
ACGGCGAACTGGAAAAAAGTACGAATAGCTTGTCCAGTAATCAAAAACGAGCCAGTAACA
GCGGCACGCATCGAAGCGGCACTAGATTCAGCTAAAGCAGCCATATATGTTCAAGCCACG
GACGCCTATATTGGACCATATGACAGCACTGGTTGCAACGGCGACACCAATGGCGCCTAC
GTAAAAATTGCAACTGCGGCCGGAGATAGCAAACTAGCAGACGAAAAAGTGAAATGGATC
GCGAAGCTAAGTGTAGTAGCGATGCAACTGAGGAGTCGTAGCGAATACAATCAGAAGGCT
ACAGTAACCACAGAAAAATTGACAAAACTTACAACCCTAGCTGAAAAACACGCTAATCTA
TCGAAGCTGGTGCCCAGCATCGCAACCCCAACCACCATCGCCACCGGCGTCAAAAATTCA
GAAGCTAAAAAGGCGCAAACAAACTGCGAAGCAATACAAACGGCAGCGGCGTGGAAGGAA
GCTAAACTAACCTGCGAATGGAAAGGACCTGATGACAAGGATGGAAAACACTGCAAATTG
AATGCAACAGCAGAAGAACAGCCAACTCAAACAGGGGAAGCAGGAAAGACACAAACTTCT
TCAGGTAGAAAAGATAAACAACAGAAAAATTACACTGAAAACTGCAAATGGGGTGATAGC
AAGCGTAAAGGTTCCAGTTTTCTTGCAAATAACAAAATTGGCTCTGAGTATGGCCGATTT
TGTGGTTTGATAGAATTTTAAGGATTATTTCCATTTTATGAAAAATGTTTCAAATCTATG
AAAACTTGAATTTTTGAAAGAATTGCTGAATTTTCTAAAATCTGATATATT
>tev01135
ATGCTCGCAGCTGCGTTGTTTTTAGCACTAACACTGACCAGACTGTCAGACCGCTCGGCG
GCAGACATCGGTGAAGGCGCCAACATCTACGAATTCAAGCAGCTGTGTCGACTCGCAGGA
CTAGCACGGCACGCCGTAAAAGCACCAACAATAAGCGACGAAGGGCGGCAGACGTATAAG
ACGATCCAAGAACTCAACATGACGCTAAGCCCACCACAATGGCAGGCGATATTTAAAAAA
GACGTTCAAGGAAACGAGTGGCCGCAGCAACCGCCAAAAGAGTCGAACCAAACCACCAAC
TGTGCGAAATTTTGGTCAGAGTGGGCAGCAGCAGCTAAGGCAATCGATAACCCCGACACG
CTGATCAAGCTCAAAAAAGAAGCGAATCTCGCAAGTCTATCGAAAGAGCAATTGGAGGCT
TCACGGCCAAGCATAGCGGCGATAGCAGATAAAGCCCGCGAAACGTACATTAAGCTGAAG
GAAGCTAAAGCCGAAGCAAACAATGACGACGCAAAACAAGCAGCGAAGTTAATCGCCGAA
GCAGTTTATGGGAAGAACAATGTCCAGAGACGGCCATCGACCCGGCCTCAACATTTGACG
GAAGCGGAGACGACCGCACCAACAATTGCAAAGACGACAACCAAGCCAGGCCCAAAAACA
GTAGTCGGCACGATAATCTGCCTTTGCGCACGCACGACAACAGACTTTGAAAAAAATGCC
TGTTTCTACTCCAAAGCCGGGACTGGAGACTGGGACGGCCAAAAAGCAAACGGACCGGCC
CAATGGACGGCCATTTCAAAATACTGTGGCTACACAACAGAACAAGCTGAACCCGAAACA
ACAATAACAGAAGCGCTCAATGCCTTGAGCAGCAGCCTATACTACACCGGAACGTCAGCT
TACCTTGGAGCCTTTCACACAACAGGCTGCCAAGGCAGCTCGGGAGATGGCGTTTGCGTC
CAATATACAATCGACAGCGACAAACCTGAATCCAAGGTAGAAGCTGTGGCGTGGATAGCA
AAACTACGCCAAGCGGCCAACGGGCTACGGCAGGCACGTACGGCAGCAAGAGACGCCCAA
ACACTGTCAGCCATGTTGCAAACGGACATAAAAGCGGCACAGAAAGTAGCAAAGCAGGTT
GCACAAAGTGTCAAACCAACTCTGACGAAAAATGAAGAAAATGTAAAGGAGCTGACAAAA
GAAATAAACGTCATTTGCAGTCAGCACGACAACAAAAACAAGACGTGCCCCACAGACAAG
TACATTTATGTTAAAGCAGAAAACAAATGCAAACCCAAACCAGGATCAGAAACCACAACA
ATAGAAACAGGAGAGACACCAAAAGAGGGACGAGCTGCAGCCGGATGTGCAGCGCACAAA
GATAAAACTGCTTTTGAAAATGACAAAACAGGCGACAAGAAAAATTTGTGCATTCAGAAA
GAGAAAATGGTGAAGATGAGCCAGAAAAGTAGAAGAGCCGTATACCAGTTTTCTTGTTAG

>tev01148
ATGCACCGTCTAATGCTATTAACACTGGCTCTTCTATTGAGGCTGCTTTCACCGGCAAAT
GCGGCAATATCGGACGGTGACAATGCAGCACTGTTCGACACGCTCTGCGGACTAGTCAAC
CTAGGCCGTTCACCGCACAAGGCACTCAGCTGCGAAAGCAACGCCGACAGCGAGATCACT
GGCATCGTCGACCTAAACATATCTGTGGCGAGCGAAAAATGGCGGAACATTTTAAGGGAC
AGCAATCCAAAGAGCACAAAAGCCGAAATAGCTAAGAAAGCTGGCATAACAGAAGACCTC
GTAGACGATACGTGGACGACAAACTGGCCGCTCTGGAGCGCTGCAGCAAAAAAACTGTCC
GACACTGCTACGACCCCAGAACGAATAAAAAAAATTCAGGCCAACAAGCTTTAGGGCTTA
GCAGGAGAACTGGCCCGTGTTCACACGACAGCAGCAGCGACCACTGCAAGCGAGTTCAAA
AAACAGATCGACGCACTAAAAGCGACGCTGCAGGACAAGGCGGTAAGCACCGCGGCGGAG
ACGCTGAGAAAAATTGTTTACGGCGAAAAAAGCACGGGGACGACATTCGACCCTGCTCAC
GTTTTCGACGGAGGCAGCACAAGCCGGGCAGACGATTGCGTAGACACCAAAGCAAAAACT
GTAGCCGCAACCCTAGTATGTGTGTGCATGAAGGACGATGCCGGCAATCCCGCTCATCCA
TGCCATAAAAGCATAACGCACGGCCAAAACTGGAACAACGCCGGCGCTCTCACCGGCAGC
ACAGCATGGAACGAGCTCATAAAGCACTGCCCGCAACCGGAAAACAACGAACTCAGCGCA
GCCAGGCTGTCACATCTGACGACAACAATCCGCCACGCAATCAAAGTCGACAGCAACAAC
GGCTACCTCGGGGTCATAGCCGGTAGTAAGAACTGCGAAGGGACGAACACCAACGGAGTG
TGCGTCAAATATGCAAATTATATAGTCGCTGGAAAAGTAGCAACAGGTAAAATACCATGG
CTTGAGGGCCTAGAAGCCCTAGCGACAAAATTAAAAACCTACGAAGAAGCATGTCAACAG
ACAAAGATGCTCACTCATCAACTGAAGCAGGCAGTCAACAGTGCTTATGCGACAATCCAC
AATCTCAACCACGCTGACCTAGGCATACCAAACAAACAAATCAAAAAGGTAGTAGAGAAC
AGCGCACAAACAGCAGACATTAAGAAACAAGAATGCGAAAAGATAGAAAAAGCAGAACTT
TGCAAAGAAAAGCAGCCAAAATGCAAGTGGGAAGGACCTGATGAAAAAGACGGAAAACAC
TGCAAAATGAATACGACACACGTAGAAAACAAGCGACACAAGCAGGAACAGGAGAAACAC
AAAGTGGCAAAAAGTGTTCCGATCACACAAAAAAAGAAGATTTTGAGACCGAAAATGTGG
GACTCGCCGCAGGGACAAAAGCTAAATGTGGCTGGATTGAAGAAAAGTGCAAAGATTCCA
GTTTTTTTGTCAATAAGAAATTGGCTCTGA
>tev01214
GAAGATGCAGCAGCACTAATAAACTTAACTCTTCACAACCCCAACGCATTAGCAGAACTG
GCTTCAGCGGATTCACCAGCAGCGGCGATCGCCAAGGAAAATAGCGCCGCAGCAGCAGCG
TGCGCCGGAGACAACAAAGTCATATGTGAAAAAGCGGCAGAGCGTTACAAAAAGCACAAG
CACGACAAACTCTATGTCAAAGTTGCAGGCGCATATTTCCCAGAGACCGCTAAGCGCGGA
CTAGCAAAGCCAGCAATGGATATGCTCAACACAGGCAGGGAGCTGCGGTTGGCGGTTACG
CGGGCGCAGGGCACGGAAGTAAGAAAGAAGCTAAACACAGCCATCGCAGGCACCGACACC
GGAGTCTTCACACTGGCGGCGGGGGCAAGCGACCGCAAAACGGCGTGCGGGCAACCACCG
ACAACAGAAGCGGGCAAAATAGCGGGGAGTTCGCTGACGGCAGATATCCTCTGCATTTGT
GGCAAAGACAATAGCCAAGACACAGACAACGTGTGCGGAGTATCTGTAACCAGTGACGGC
GTCATAACTTGGAACAGCAATACCAATGCCGACAACCAAGCCGCTACGCTCACAAAAAAC
TGCAAAAAGACACCACCAGCAACAAAGGCAGAGCCGGCCGCCATCCAAAAAGTAGTAGCT
GCGATCCGGACAAGGGCAGCAGCAGGGAAAGCATCAGGGGCAAATAAGCCGAATTTGCTT
GGACACCTTAACGGCGTCGGAGGCGGCGACTGCACAGGTGAAAACGGTAGCGGCAACGGT
GCTTGTGTCTACTACGGCAGCGCGGAGGATGCTGTCAACAAAATCAAATGGACAGCAGAA
CTGGAGGCAGCGGCAGACCTGCTGAACCAACAAGAAGTGGCGGCAGCAAAAGCGCAAGCA
CTAGCACATAAATTGGCCGCATTAAACCACACAATGACGACCATAGCGCTAATGGAAACC
ACGAAAGTAGCAACAACAATAAACGCGGCCCAGCCAAAGCTGCAAACCAACACCATCGCC
GAATGCACACAAATAAGCAAAGCGAAGGTGTGTAAGGCTAAGGGAGAATGCCAATGGGAA
GGTGGTGAAAAAACTGATGGACCTCACTGTAAACTAAATGAAACAAAAGTAGAGCAAGAA
GCTGCTGGAGCACCAACGGGAGAAGGGACAACAGCAAATGTATGTGAAAAACATAAAACT
GACAAGAATGCTTGCGATAAGGACAACAACTGCAAATGGGATGGAAAAGAATGCAAAGAT
TCCTCTATTCTTGTAACTAAGAAATTACCTCTCATTTCTGCCTCTTTTATAGGTTTTGTA
GCATTTAAGCTCAATTTTCTGAAATTT
>tev01215
ATGTGTATACAAAAGCACACCATAAGGTGTCAGAACCTGCGGCAAGCGCTGCCACTCATA
GCTTTATATGCACTAACAGTGCACGCAGCAGCAACGATCCCCACAGGAGCAAACAGGCAA
GAACATGCGACATTATGCGCCGTTATAGCTCTAACATCAGCAAACCTTGAAATACCCGAC
GCGCTGAAACTGGACGAAGAAAGCTTCAACGCAATACAGAATCTAAATTTTTCCACGGCA
ACCGACGAATGGAAAAGCAGTTTCTACAAAGGCGGCGACACGACCAAAGTTCAAGAGGAA
GCGACAACCTACCACAAGAAGGTTACCAACCACGGTAAATACTGGGATACCTGGAAAAAA
GCTGCGACAGCAGTAGGCGGCAAAACAAAGCCACAAGAAGTAACCGACAGCAAGGTAGAA
AAGTTGACGCCTGAGGCTCGGAATTTTGCACACAGAAAGATAGTCGGAATAGCGGAACAA
GCGACAGAACTGCGAGACCAGGCGCCACAAGAAACTGGGATGCCAGTGGGATTCTCGTCA
ACCTCGGAACTTGCAAAACTACAAACGGCCATACTGGGCACGGCGACTGACAAAACACAA
ACACTGACGCCGGCACAGGCATTCGGCGGCGCACCGGCCAACGACAGGCCAACGGCGTGC
ACAGCAGACGGACAAGCAACACACGCAAAAACAGCCGCGGCTCAGCTGGCTTGCCTGTGC
ACCAAAGCTCACGCGTCAAACGTCGATGGAGTGTGCACCAAGGCAGCCGATGGCCAGACG
GGATGGCAATCAGGCACAACTGCGGTAGACCAGACCGATCTAAGGGCGGCGCTAGCAACA
TGCCCAAGTGGCAAAGACACACGACTGACAGCTCAAGCACTTCGACAACTCGTACAAAGT
GTAAAAGGCCTGGTGCACCATAACGCAGCAGTCGGTTACATTGGCGCCTATGAAGCAACT
GGCTGCAACGGCGCGAACAACGGCGGCGTTTGCATCAGCCTAGGAAACTACAATAACAAG
CCGAAAGAAAGCTTCGACAAACTAGGCTGGCCGCCGGTCCTAGAGGCCCTAGCGGACAAC
CTTGAGAAGCGAATTTCACACAACGAGCAGGTAAAAGAACTCAACAGCGCCCTTCAAAAA
GCAAAAGACGAAGCAATAGTTGCAATCAAAGAAGCAGAGGCAGAGGCACTGAAGCTCCGG
CACCAGGCGCGGGACCAGGCACAGACCGACCCGGAAGCAGTTTCCAAAGAGCTAGAAAAC
AAGAAAAAAGAATGCGAC
>tev01228
ATGTTTGAAGTAATTCTCACAGTAGTCACACTTGCGTCGACGTCTTTCGCTGACGACACC
AACGCAAAGCATCTCGCGGAGCTTGAAGTTCTTTGCCAGCTTATAGCAGTCGGCCTGCAA
CCTCTAACTGACTTGGATGCAGCATCCACAGACCTTGCTGCACCAGTGAAGCTCCGAACA
ATCAACATGTCTATAGCGAACTGTCGTGGCAAGGGCAGTTCCCGGAAAACAGAAGACGGT
CGGCAAGCGGAACCGAAATACTGCAGCGGCGCTAAGGACCCAGCAAACTGCAAAGCAATG
TGGAAGCAATGGGAATCCGATGCAATCACGGCAAATGACGCAGCAAAGCTGCCACAGAAC
ACCAAAATACCAGCAGACAACTTAAACGGGCCACAAGCGGCAGCAGCACGGTTAGCCATA
GGGCAATTAATAGCGGTCGTCTCGAAAAAAATCGCGATGTTCAACGCAAAAGAGGAAACA
AAAATAAAAACAGCGACGACAACCACTAAAGCAAAAATATCAAAAGCACTTTTCGGAAAG
GCAGCTGTACCCTCGGACCCGGCGGACGCCTGCGAAGGGACGGCCGGTAGAAACCGGCAA
ACAACGTGTAAAGTGGAAACAAAGCCAAGCACTGTGTGCCGAGCGGCGGTTTGTTTATGC
GGCAAAGATAGCACACAAACCCAGGACGTCTGCGGCCAAGCAGCAACCCATAACGATATA
ACATGGTCGAAAACACAGCTGCAAACACCGTTCAAGCCAATCTTCGAGAAGTTCAAGCAA
AAAAAATCAGGCAAACTAACTGAAGACAATTTGCAATCAGCTCTAACCAATGTGCTGTCA
TACCTAAAACAGCACAAACAAGGCACATCTGTGACCCTAGTTCTTGGAACAGGCGACAGC
AGGGAAAACACCGTCTGCAGCACAAACGCGGGGAGAGGCTGCATGGATTTTACAAAACTG
GCGGCAACCAAGCAAACCACAGCGATCGCCGACCAAACCTGGGTATCGGAGCTGCAAGAA
GCGGCAACAGAATTGAAGGCCGCAGAAGCAACTTTAGACGCACGGCGGCAACTAGAAATG
GAGTTAGATGCAGCCTCAGACGTAGCGGACCACATACACCTAAACCTCCTCCACACCAGG
CCCCTGTTAATCCCTCAACTAACAGCCGCAACGGGGCAACAAGCTGACAAGCAGAAAGAA
TGCACGGCACACAAAGACAACATAACCTGCACAGCAGACAATAACTGTAAATGGGAAAGC
GCTGAAAAGGCGACGAAGAATTCTGCAAACGTAAAGGTGGAGAAGAGCAGAAAACCAAAG
GAGCAGATGGAGCTGCAGGAGAAAAAACAACAGAGAAATGCAAAGGGAAATCGCAAACAG
ACTGTAAATATGGCTGCAAATGAAAAGGCAAAACTTGCAAGGATTCCTCTATTCTAG
>tev01233
ATGGCTCATAAACTGGCACTTTGTGCGATACAAGTCATTACCGTTATGGCGTTATTCGCG
GTTCGATCAGCGACGGCAGTAGCAGGCGACAACGGTGACAATACACTGGAGTTTAATGCA
CGTTGCAGGTTACTACGCGCGGCAGCAGCGGGGCTGCAGCAACCGACAACAGAGCTGCCC
GAGAGCATAAGAAAATCATTCAACAGCATAAGTATGGCGGCTAAATTAGCGTACGAAAAC
TCGACCCAAATGGAAGCCGAGTTTAAAACTGTAGAACCCGATACGACCAAATGGCCGAAA
TATCTTTCTCCCACACCAGCAGGGCTTCATGCCAAACGAGCTATAAACGCAACATATGCT
GTGGCAAAAAAACTGAAACAGAAAGCTGAGGAAGCCCTAACCAAACACAAAGCGAACATC
GAGGCCGCCAACAAGTTGCTTGCCGCAGCGGAAACAGGCGGCAGCAAACTACCAACAAAC
TACGACGACAAAGGCGATTTTTTACCAAGCACAGACAATTCGCCAGTATTCGGTCCATCA
GCAACCAAAACGAAAAACTGCGGAGGCACAGGGGCAGCCGACGGCAAAAACGGCGAAAAC
GTAGGGGTAACACTAGTAAACGACATCATTTGCTTGTGCTGCATCACGGACGGCGGCAAC
AAGAAGCTCTGTGGCAACGTTGCCGGCGGCATTGATCAGGCAGACGTAAACTACAACAAC
CCCAAGACAAACTTTAAAACAGCCTTTGCCGCAGTGATGGCAATATGCACAAAACGAGCA
GACAAAACAACGAGCCTGGAGCTAGAGCTTTACCTAGCAAGCTTAGGCAGCTTCATAGGC
AGGCAGACCAGCAGCGCGACGACACTTGACGAGGCAGGGCAATATATTCTAGGGTACGCC
AACAGCCACAGCACCGGGTGCACTGGCGCTGGTAGCCAGACATGTGTAAACTACATGGCC
CAACTCAAAGCGGACAAGGGACCTGGGATACCTTGGAGAAACAAGATAACCGCAGCCATC
GACAAAGCATTACAAGACGAACCAGCCGCGACTTTAGCCCAAGCGGAAACAGCGCTCGCC
CACATAAACGCAACAATTTGGCAGACATACACAGCAGCCTTCGTCCTACCACCCTCGCCA
ACGACAGACAGCCCCACATCGACCAGGCTTCTGGATCCCAGCAAAGCAGCTAATAAAAAC
AACAGAAACAAAAAAAGACATGTGAAGAAAAGAATTGCAAGTTGGAAGAGGGAGGTAAAT
GGGGACTGCAAACCTAAAGAGGGAAAAGAAAAGAAAAACACAGAAGGAAAAGGAGCAACA
GGAACAGCACCAGGAGTAAATTGCTCTAGCCATACAACCAAGGAAACATGTGAGGCAGTA
ACAGGCACCCCTCCAACAGGCAAGGCAAAAGTTTGTGGATGGATTGAAGAAAAGTGCAAA
GATTATAGCACTCTTGTAAATAAGAAATTGGCTCTGATGGCTGCTGCTTTTATAAGTTTG
GTATTATTTTATCATCTTAAGGATATTTCTCAACGTTACCTCAATTTATTGGATATTATG
AAATTTTTTATTTTCGAGTTGTGTTAA
>tev01245
AACAAACTTTTAACAACGAAGATACCAAATCCAGAGATCGGTGAAGGTCAAGCAACGAAC
AAAAAACCTGTCAGCACCAATGTTGCAGAAGTCATGTCTGAGGTGCTACAGCTCAACCTC
ACCGTTGTGGAGGCAGCCAAGGAAAAAGTCCTTCAAGACAAAACAGAATACGGCGACATG
AGCAAAATAAAAGGAAAGAATGAAATAGAGGGATACTTTGAAAAGATCGACAACGACGAG
CTAGCTGCCCTACGGAAAGCATACGCCAAAGGAAGAAAAGGAGAAGGAGCGGACGATGCA
TTTATGAAAAAATTTGCATTACCCCTAAAGGAGAACATACGACAGAAGTTCAGACCAGTG
CTCGCAGATTTAACGTTGCGAGCGAGGTCAATCAAACAAAAAATAACAGACGCCGAACAG
CAAATACACGAAAACAGAAAAAATGTGCGCGCGGCACTGCTACAGGCGCTATACGGACCC
ACTTATCATACGGTCATATGGCCGAGCGACAGCGACACCGACACAGAAGTCAAACCGTTT
AACCCAGAAAAGCCATTTCCATGGGAAGGTGCAAGCCGCGAAGCGACCTGCAAGGCGGCC
AGTGCCACGGACAAAACAGCGGGGGCAGCACTAGCGGCAGACCTGGTTTGCCTCTGCAGC
GGTGGCAACAGCGGCGACGCCGCCAAAGCGAGGCACTGCACTCAAACAGACACAGCAACC
GTAGCAGAAGTGGACTCAACAACGCCAGCCACAAAAGCGCGGACGAACTACATAGCCTTA
GAAAAAGCCTGCGATACAGTAGCAGAAGCGCAAAACCTTGCGCTAAGCCCGGCAACACTG
GCAGAAGCAGTAGCCACGGTACTCGGCAAGCTAGGAGCAAATTGGGTAACACTAGGAGCC
GGGCCGGACCAAACGAGTTTAGCACAAACTCGAAAAAATTACCTAGGAATCTACGTAGTC
GACACTTCGGCGGCAGCATGTGATGCAGCACACGCGACTCCAAAAGGCACTGCTGGCAAG
GGGGTATGCGTAGACTACACTGAACAGCTGAAAACAGGCAAGGGCATCCCATGGGTCACG
CAGGTCAGAAAGGCGGCGGCAGGACTGCAAGAGATCGCAAGTGAATTCAGTCAGGTAACC
GCCCTGCTAGCGCAACTCCAATCAACACCGCAGCAAATGGAGGCAATATTGCTAATGGGA
CTTTCCTCAGTCACGCACCAACCTTCCGCAGACACAACGGCAAGCAGCGGCCCAGCTGTG
ACGCAACAAAACAAATGCAAAAATCCACCAAACAAAACAAAAGAGGGATGCGCAGCGACC
GGCTGCGACTTCGACTTCGACAGCGAAAAAAAGGAATGCAAACCTAAAGAGGAAGAAGAA
AAGACAAACACAGCAGCACGAACAGGAGCTGCAGGAGCATCAAATACGGAAGCCAAAAGG
TGCTCCGATAAGAAAAGTGAGGGAGACTGCAAATCTCCGGATTGTTATTAGAAGGTGAAA
CTTGTAAGAATTCCTCTATTCTTGTCAATAAGAGATTCGCACTGATTGCTACTGTGTTTG
TGA
>tev01246
ATGCTTTTAGCAATAGCACTCAGAATAAGTTGCGTCGCAAGGTACACAAGCGCAGCGGAC
CAAAATTCCAAAGAATTCAAAGACATGTGTGTACTCTTCAAGTTTTTAATCAAGCCAATA
CCAGAAGCTCAAGTTAAAGAAGACCCAATGAATCCACCATCTTCAGCTACCAGTACCGAA
AAAGCGGTAAGTAATATTGTTAAAAGAATTAAAAAACTAAATTTAACCGTTGTAGAACAA
GAAATCGAAGAAGTGTTGAAAGAAAAGAACAAATATGTCATTTTGCAGAAGGTACAAGAC
GGGAAACGCGATGGTTACTTTAATGGGCGACTACTAAATTTTCGAGGACCTCAGGACAAT
ATCCGAAGAGATAATCAAGAACGACCCAGTGGTGAAGAAATGGCGGTAAAATACAACCTT
CAGTTTCCTGAAGCTAAGCGCCAGAAACTCAGACCGGCGTTTCGCCAGCTAATAGAAGCG
GCTTTGGCACTGGCCAAGGAAGCGCAGGCGCTACAAACCAGAGCTACAACAAGCCAAAAC
AAAGCGCGTAGAGCCGCGGTTTCCGCTTTGTACGGTGAAGCCTACGTTAAGTCTATCACA
AATGACGGCGATCTGAAACCAGCGGAGCCTTGGCATGGCAAGCCAAGAAAAACAGCATTC
CCGTGGGCGGCCGCCACAGCTCAGCATACGCAAATGTGCACTCGCACTTCAGCAGCAGCA
GCAGCCAACAGACCTTGGGGAGCAGTAGCAGCCGACATCATTTGTCTATGCCTTGGCGAC
AACTCGGACACAACTGACTACTGCAAGCTTGGCACCTTAACCACAAGTCTGACAACGGGC
ACACCAAATTCTTCAACAAATGCACCACCGGGACGGCAGCTGGCTACTAACCCCGTCAAT
AATTGCGGCCGCTACAGCGACCATAATCTCAGACCTTGGAAAGGGCGGGATAATCGGAAA
CTCGGCACCAAACGGAGCCACTCACTCCGGCCATGCCAGCGCTGCAATACTGGGCGCACA
CCACTTACGACAGGCAGCGGCAGCAAAGGCGTTTGTGTCAACTATAAGAACCTGCTACAA
GGCGATGGCTACATTCCGTGGATGCTCAAAGTAAACGAGCTGTCGACTGAGTTAGACACC
ATTCAGGCAATTTCTACTGAAGTCAAAGCCCTTGTCAAAGCAGCACAGGCAGTGGCACAG
CAGATGACGACCCTTTTGTTTGTCGGTGATCTAATAGCAACCGCAACAGGGCCGCAGAAA
ACACAACTGGCGTCGTCACCATCTGATGCACAGCAGAATAAGTGCGCTAAATTCAACAGC
AATGAAACAGAATGCACAAATAATGGCTGTGAATATGATGGCACCAAAAAGGAATGCAAA
CCTAAAACAGGCGCAGAAAACCCAGCAGCAAAAACAGGAGAGACACCAAATGCGGAAGGA
AAGAAGTGCTTAGATTTTACTACTCAAACGGAATTCGAAGCAGCAGTGGGTTCGGTCTCA
GCAGAAAAAGCCAAATTCTATGGATGCATTGATTTTGTTGATTGTACTGGAAAGCTTTCC
AAGCCGGAGTGCCGCTCTTCCAGTTTGATAATAAACAAGAAATTGGCTTTTATGACTTCT
GCCTTTATGAGTTCGCTATTTTAATTATTCTAG
>tev01248
ATGAAGGAAGTTACCGCACGGCAGCTGGTTGTGGGATTGGCCGTACTACTAACTAATGTC
CTCCAGCGCACGGAGTCCGCCGCAGGCGACAATGTGGCCGAATACCTTGTTGTCTGTGAA
CTAAAACGACTAGTAGACGCAGCGGCGGCAATTCCAGACGGACCAACAACGGAAGACATT
ACCACGCCGCTCGAGGACATAAACTTGCTGAACCTCTCGACAGCGACAAGCAGCTGGTAC
AACGACAAAGACGGCAAACTGAAGAAAAGCGACGGGAAAATAGACGAAGCGCTTAAGACC
GAATGGGACAACCTGAAAAAAAAAATTACAGAAGCCACCGACACAACCGGCAAAAAAATT
TACAAGCGTTTGCCGGTCCAAGAATGGCAGCTAACAGCCAACAAAAAATTGGATCGGATA
AGCAGGGCCGCGGAAGCTGTCAAAATTAAGCACTCAGCAGCTGTGGAAGCAGCTAAAACA
GCTTTTAAAGAAACAAAGGGTCACCTCACTAACGCACTGTACGGCAAAGGCCACAAAGCC
TTTGACAAGGCGCCACTGAAAACCTCCATAACCAACAACTGCGGACACGCCAACGTAGGA
GGCGGCTACGGCGGACTAGGACAAGCCCTAGCTTACGACGCGATTTGCATTTGCAGCACA
AGCGATGCGAGCGGCAAAACGTGCGGGACGGACGCGAGCACAGCCAGTTTAAGCGACCTG
CAAAGCGGCGACAGCGCCAAGCAGGCCTGGGAAAAAGTAGCGACGGCCTGCCCCCAACTC
AAGCCGCTACAACAACTGACGCCGCAGCAAATCAGGGGGGCCGTAAGCAAATTTGCCGCG
ATACTCGGACGCGGCGAACCTAGTGGCACAACAGCAAGCCACAAGAATATTTTCGGCAAA
GCCGCCAACGCAGGGACATGCGACATGGCAAACGCCGGGAACAGCTGCGTCAAGTACACC
GGCATACTAGATGGCAGAACCAAGCAGATACCGTGGATACAGGAATTTGAGGATGCCGCA
ACGAAACTTGAGCTAGGATACGCCAAACAAAACGAAATAAAAAGCTACGAGCATCACATA
CAAATCTTACAAGAATAGGCATGGCAGCAATACATTGGCGCCGAAGAAGAGCTTGAGCTA
CGTGCAAAAAAAATTATAAACCAACTCCCCAAAACTGACCCCAAGCAGAAACAAGAAGAA
GATGAAGCAAAATGCAATAACATAGACAAAGAGCCAGAATGCACAACCACCCCAAAATGC
AAATGGAACGCCGAAGCAAAAGATCCCAAGAAAAAGTGCACATTGAGTGAGGATGCCAAA
AAAGAAGCAGAAAAAGCAAACCAAGAAACAGAAGGGAATGATGGAAAGACAAGCATAGAT
TGCAAAGATAAACAAAAGAAAGATTGAACTGTAAACTGCAAGTGGGATTGAAAATAGTGC
AAAGATTCCATTTTTCTCGTCAATCAGAAAAATTCTTTGAGTATTGCTTCTGATTCTGCG
AGTTTGGTATTATTTTAAGTATTTTTGCTCATTATTATGAAATATATGAAAATTTGCCAT
TTTGTAAGAATTTTCTTAATTTTATAA
>tev01273
ATGCGACTGATATCTTTGGCAGTAGTTGCATTTATTGTACTTCGTTTCGCACATGCGGCC
GATATAGCCGACGGCGCAAACAAGGCGGAACACGCAGCACTCTGTGCTTTTATTTCCATG
GCTGGGAGAGAGATAGAGGTGCCAACGGTGCCGGCACTAGACACAGAAAGCTACAACTAC
GTTCAGAATTTAAACTTCGCGCTAGGCGACCAGCAATGGCAGCAAAAATTCTACAAAAAA
TCCGACAGAAAAGAAGTGAAAGATACGGCAGCCGACGCAGGCATAAAAGGCGAAGGTGCA
GCAGAGATGTGGGCAGACCTCAAAGCAGCAGCGGAAGCCTTGAAACCCGATAACGAACCG
AAACTACTTAAGGAGCTAGAGGCAATGAAAATACCGCCGAAGGCGAAAGAACTAGCGAGG
GCGGAACTAGCAGCGCTCGCCAATAGCTCAAGAGAGCTAAAAAACACGTATCCAGCAACA
GCCGAAATACAGGCCGCCACAAGCAAAACCGAAAAACAGAACTTACTAACAGCATTACTC
GGCGCAGGAAACGCAGACGTCGCGACGGCAACAGGGGCTAACACGATAGGGGCAACGGCA
GCCGACCAAAGGCAAGCGACCTGCACAGCCGCGAAAAAATCAACAGCAAGACCAGCGTCG
GCGCTGGCCATGTTGTCTTGCATCTGTCACAAGTCGGGCACGGACGTCACCAACTTTGTC
TGTACAGAAAAAGCAAAAACCTCGGACCAATGGACGGGGTCGCAGACGCCTCCGGACACA
GGGCTGCGAACCCTGGGGCAATCGTGTCCGAAGCCACCAAGCAAGCCAGTAACACGCACC
GAACTAGAAAGCGCACTGAACAACTTACTTGGGCTCATACACACCGACGGCACAAATGGG
TACCTCGGCGCTTTCGTCACAACTGGCTGCACCGGGGCGTCAAACACCGGAATCTGTGTC
CAATTTCCCAACATGAACAGCAATGACCCAGACGGGCCAACGGCAAACACATGGCTGGCA
ACGGTCACGGAGATAATACAAAATCTAAAGATCCTTGAAGCCAACCAGGCAAAAGCAGAA
TACGTAAACAAAGAAATAAAAGCCAAAAAGCACCAAGCACTCGCAGCGTTAATGCGCAGC
AAAGCCATTGCCGGAGCCATTCAAGAAGCCGACACGCGAAGCGACCACAAACCAAAAACA
GACGTAAATACTCAATGCGAGACACACAATAAATCTAAAACAGCGTGCTTAAAGGCTCAA
TGCAAATGGGGAGGGCAAAAAGATGATGATGGTCCATGCCAAGCTACCGACAAACAAGTT
TCAGAGCAGACAAAGCAAGGTGGAGGAGATACAACAACAGGAAAAGAGAAAGACGGCGCA
GCTGCAACTGGATGTGCAAGACACGGAAATGACAAGGCAAAATGTGAGGCTGACAAAACA
GGCGAAAAACAAAATTGTGCGTGGAGAAGTGGGAAAAATGGTGAAACTGATCAAGAAAAA
GAAATGTGCCGAAATAGTAGTTTTCTAGTAACCAAGCAATTCGCCTTCAGTGTGGTTTCT
GCTGCATTTGTGGCCTTTCTTTTCTAA
>tev01283
ATGATAGCGGTTGTGACTGCAATACTGCAAGCGCTGTCGATGAGTGACAACAACAAAGCG
GCGGCGACCAAGGGCGACAGCGCAGCCGGGTACTTGGATCCTTGCAGCGCATGGTCAGCT
GCCAAGAAAGCGTCGACGGCGAAGCTTCCAGACCTTCCGCCGACGGCCGCGTTCGAAGAA
ATTCAGCAGTTCAACATTTCATTGGCAACTGAGGAATGGAAAGCCCTCATAGACGGCACA
CCAGATAACAAAGGATGGGACGCCATCAAAGCAACCGTCGAACAAAAAGCATCAGAAGTT
GACTGGTCAAAAGAATGGCCTGGCTGGGAATCAGCAAGAAAAGCCACAGCGGATAATTCC
GACCAATGGCAGAAAACAAACCCAAGGGGATTCACAGACAGCCATATACCGGAACTTAGG
GGCCTCGTAAACGCAACGGCGACAGCGGCAGCTGCACTATCAGCAGAACTGAAGAGACCA
ACAACAACAGACAGCAAACCCATTGAACAGCAAATACAAGACCTAGGCAAACAGGCCATG
TGCGGGGCTACGGGCAGTCACGTTTTCGAAGGCCAATTCTGCAAGGACACGACCGGGACT
AGCGACGCGACCAAAACCACCACCTGTGCCAAGGCCAAAAATGGAATATCGATAGGAATG
GATATTGTTTGCATGTGTACGGCCAACACGCACGACAAGTGCGCCACAGGGGCAAGCGAC
TACAGCGGCGGCAGCGGATCGATCAAAGATAGCGCAATAAAGGCCTTCACAGAAGAATGC
ACGACAGCAAGCGAAACAACAGACCTGCCAACAGCCATAAACGAAGCGCTGACCGCGGTC
CGCTCAGCTATAACATGGAGCAGTGGGAGCGGCGCAGCCGACCTCCGAATCATTGGAAAA
GCAGCGGGAACCAGCTGCGAAGCAGCAAGCGACTGGTGCGTTGACTACTCCGGCTACTAC
AAAAAAGGTAGAGGCTTCGATCAGATACCATGGGTCAAGCACCTACTCGAAATAGCCAAA
CTCTACAAAGAGTACACCAAGCATCTGGCAGAAAAAGCAGTCATTAAAAGTCAGCCGGAA
GCCCTAAGGGACAGAGTTAGGATCGAGTACACAAGAGCCAGGCCTGAAAAAAAACTACTG
CCAACACAGGCACAAGGCAAACCAACAACAACCGCAGAAAGCAGCAGCAAAGAAAATGTC
TGCGACAAACACCATGCCAGCCAAGACAACTGCACTAAAGCTCAATGCAATTATGATGCA
ACCGCTGCAGATGGCAAAAAATGTAAACCTAAAGCTGGAACAGAAAACACAGCAGCAGCA
ACAGGAAATGGAGCTGCAGGAGGAGCAACAACAGAAAAATGAAAAAATAAGAAAAAGGAT
GTGTGTAAAGATGATTGCATATGGGAAGGTGAAACATGATAATATTCCAGTTTTCTAGTC
AATAAGACATTTTCTCTGCTGTTGCTTTTGTGGGTTTTGTGGTTTTCTGAAAATTCTAAA
ATTCTATATATTATAATAATTTTATAA
>tev01300
AAGGCGCTGACCATACTTGCTTTTCTATGCCTAACTCAGAGCAGAAACGTAAGAGCCAAC
ATAGCAGCAAGCGAAAATGCAGCCGAATACCATGCACTTTGCGAAATAATACGACTAGCT
ACCGGGGGAAGTTCAGCCACAGACGAATCAATTGACCTCGATGCAGTCCATGCCAAAATA
CAGAAAATAAATATGACCATAAGTCCTGAAAGCTGGAAGAAGATGTTTTTCTTGGGACCA
GAGGACGACAAATGGGCGAATTCACCCGCAGACGCCAAGCCGACTCAACAAGGGTGGCAA
AACGAGTGGAAAGTGTGGTTGCCGGCAGCTCAGGCGGCTGAAAGCCCCGAAAAAGACACC
GACCTAAAGGACAATCCAGTCCTGAAGCTAAACGACCAGCAAAAACTGTATGCACGCCCT
CACGTGAGACTGCAAGCAGCAATAGCTTACAAGGTCCTTAGCGAAGCACCGCAATTGACG
CAAGAAGAGGCGGAGCTAACGGCCGCAAAGCTCACAACCGAACTCAGAAAGATAGCTTAC
GGAGTGGACCAAGCAGACGAAACAACCGTCACAGTCGCCGAGGCATTCGGCAATGTCGCG
ACAACGAACCGCGAGGCTCACTGCAAATCGAACAACAACCCAACCAAACCAAAAACGGTG
ATCGCTGCGCTTTCTTGCATCTGCGGCAGACACGAAAGCAGCGCTGAGGAAAAGGTCTGC
GGCAGCCATATAACTCACACAGGTACTTGGACAACAAGCAGCAACAAACAGGTCGACACA
GACCTACGAGGCATAGCGACGACATGCGGCAAAGGTAATGCGCATGCCGTCACAACAGCA
GAACTAGCGACGGCAGCAAACAACATAAGAAGGCTGATTAAAGTGGTCAGCAACGACGGC
TACCTAGGGTCCAAGCTGTCCGGAACCGACTGCAATGGCAGCAAAGCCAACGCGATCTGC
GTCAAGTTAACAAACTACAAAACAGCCCGAGCAGCAGCCGACTCACAGATATCATGGCTA
GGCGAGCTAGACAAACTGGTTAAAACTCTTGCATCGAGAGAAGTCAAAACACAACTACGC
AAAGCGGCACTGAAACAACTGAAACAGGCAGAACAAGCCATAACCGAAACAATATATGCA
GCTGGGAACATACAGCAGATGCAGACAACCGTATCTGCGGCACAGCCACCAGCCACAAAA
CAGCCTGATGCTGCCAAAGAATGCGAAGCAATACAAACAGCAGCTGACTGCAAAAACAAT
GGAAACTGCAAATGGGACAGAGTTGATAAAAAAGGTGGAACTTACTGCAAAGTGAATGAA
ACAGAAGAAGAAAAAGAAACTCAAGCGGGGGGAACGGAGTAACACAAACTTTTTCAGGTT
GCAAATACAAGCAACAGAAAGATTGCACTTGACACTGCAAGTGGGAAAATAATGCATGCA
AAGATTCCAGTTTTATTTTAAATAAGAAATTACTCCTCAGTATAGCTGCTGATTTTATGA
TTTTGGTGGTATTTTGCTTCATTTTACAAAAATTATGAA
>tev01323
ATGCTCAAAATAGCATTATTAATAGCCGTATATGCCGCGGTGCGGCAAACAGACGCAAGG
GTAGACAAATCAGCCAATGCCGAAGAATACGGGGCACTTTGTACGCTTGTGAATATAGCG
CGCCGAACGTATGTCCACACCGAGGATACGACAGACATTCGCAACGTGATTGCACACATA
GCAGCGATCAATATATCAGCGGCCGGGGGAAACACAACCAGCAACGCAATAGACAAAGCC
GAGGCAAGCTATACTGACCTCAAAGACACAGATCAGATCAAAAAACTGTGCGCCCAGGAA
ACGTGGGCTTTTTGCGCCGAGGGGGCGAAAAGGCTAAAAGCAAAGAAAGAAACTGGTGAG
TACTCTGTGTGGCACTCGGTTAGCGAGCATGACTACCGAAAGCAGCAACTGATATAATTA
GCAGCAGCAGCCTCAGCAATATTGAAGAAGCTGACAAGCCAGATTCAACCGGACGTCACG
GCGGCAATAAACGCCAACCTTAAACCAGCACTTTTAGGAGCAGACACCGACGACAAGGAT
GGGAATATAGTGCCCATCGGAGCGACAAGAAACAGAATATGCGGCTCAGAGGGCGGCGGT
ACAGGAAAGAGCAAAGCGGGAAGTGCGCTCAAAATCGGCATGATGTGCCTTTGTGGCAAA
CACTCAAGCGAAGGCGGAACAGGCGACGAAGCCTGCCACAGTGACTCAACGAACAAGCAG
TCAACGGCGATGAAAGCCGGAACAAACGTTCAAGCAGATTGGGTAAAACTCAAAGCACAA
TGTCAGAAACAATCACGCAGCCCACCTCTCACCCCAGCAGCTATAAGTGCAGCACTAGAG
ACTTTCTACTCAAAAATAGCCAAAGGGAAAAACAACGACTTCACAAAAACTTATGTGCTC
GGTAAAACACACAACACGTTCAGCAGCGGTTGCACCGGCAACGGCAGCGCAAACGATGGG
AAATGTGTTCAGTATGACGCAGCCTCATTCGCTGGCAGTAATGCAGGACCAACGTGGGCA
GAGAAACTGCGACAGGCAGAAACAGAACTTGACGCAATGCAATTGAGGAAAGCCCAGCTT
TTTGCTTTGACGGAAAGGGCTCTGGCTCTTAACAGCAGCGTCAACATACTACGCCATGCG
CCGAAAATACAGCAGATGACGAACAAGCAAAGGGATGTAACAGAAAAGCCACCAACTGTA
GAAGAAAAAAGGCATGTGAAAAATACAATGGCAACCAAAAAGAATGCCCACAAGAGAGCT
GCACATATGATAAAAAAACAAAAGAATGCAAACCTAAAGCAGGAGCAGAAAACACAGCAG
ACACCGCCGCCGCAAGATTCGATCCCAAACACCGAGTACGCAGCCATCACAAGGACAAGC
GTCCAAGATTATATACACTTGTGGAATGCCTACAAAGATCTAAGCAGCTGCGAGACAACC
TATTCGCCGCCAATCACAAAACCTACAGCCAACGACTTAGCAAGCGGCACCACCGTCAAA
ACAGTGATCAAAAACATAGTGTTCAAAGCTCAAGGCGACTACGAGGATACGCCAAAAGAT
AA
>tev01329
AGCGTCGCTGAAGACGGAATAAACATTGTCTTGGCAGACAAAACAAAGTACAAGAACAAA
GCCGCTATTGACGTCGACGCGGCAGTGAAAGGCTACTTTACAGAAAAAACAGAGGAGGAA
ATCACTAAGCTCAGGGTCGACTACGAAGAAATAACAACAGCCAGCGGGGATTTAGCGGCG
TTTCGAAAAAAATACGGGACGCCGCTAAACAAACAGCAAAGAGATGCGCTAAGGACGCCG
ATATCAACATTGTATGTCAAACTCATAAACATAAGAGACGAAATCAAGCACAGGACAGAA
AGGGCGAACGGACTAATCACCAGCGCTCGAGTCACTCTAGCCAAAGCAGTGTATGGCGAT
GCGGCAATAACGCCAATTGAAGACCAGATAAAAGCGTCCGCCCCTCTTCCAGCAATAACT
GCCGCAAATTTTCCCTGGCACCCCGGCGCAGCCAGAAACGCGGTCTGCAAGACAGCAGGG
ACGGATGCTAACAAAGCGGGTATGGCACTGGCCACGGATATGCTCTGCATATGCTTAAAA
CACCAAGTGAACACTCACAACAGCTGCAGCAACTCTTTCACGCCAGGAACGCCGGCGTAC
AACATTGACCGACAACCAGCGGATGCAGCAGAAGCATTCGGCAAACTGGTAGCTGAATGC
AAGGAAACCAAGCAGACAAACTCACTGCAAGAGCCACCGCACCTTCTCACAACCGCCGTA
GCGGCAACCAAAGCAAGCATGGGAACCAACCACGTAACAGCTGCAACCGCCAACACAGAG
CAAAACACACCCGGAAAGAAGGCATTTTTCTACGGCCGATTCATCCTGGCAGGCGGTGCC
CCAGCTTGCGACGCCAACGACGCAAACCCAGAAAAGACAGCGCAAAAGGGGATATGCATA
GACTACAGCGGACTTATGAAGCCAGGAGCCGACATACCATGGATCAAGCTAGTGCACAGC
GGTATAAACCAGCTACAGACAGCGGCAGCAGCAGAAGCAACCGCGGCCATCTCTCTCGTG
GGAGCCGCAGAAGGACTGTAAACTCAGATGGAAAGCCTGCTCTTGATGAAAAGTTTATTA
ACCCCTGCAGCAAGCGTTCTGATAGCAACGTCAAACCAACCATCAGCAGATGCACAGAAT
AAATGCGCTAAATTCGACAACAATGAAACAGATTGCAAAAACAACGACTGCGATTATGAG
AAAACAAACAAAAAATGCAAAACTAAAACAGGAACAGAAAGCCCAGCAGCAACAACAGGA
GAGCAAGCAGGCAAAAAGTGCTCTGATTATGGCAACCAACAGGAGTGTGAGAAAGCTAAT
GACGAGTTCCAGAAGGACAGCCTCGTAAATGCGGATGGATTGGTGAAGACAAGAGTGGAG
GTGATAAAGGCTTTAAATGCCGTGATTCCAGTTTACTTGTCTATAATAAATTGTATCTGA

>tev01336
GAAACACCAAACTGGCCAGCAAAAGTTCAACAGAAGGCGATGACCAAACCACTTGCGGCA
CTAACGGTGCTACTACACACCGTACAAATAAATGTAAACGGCGTAGCCAAAGATCCAATA
TCCGAAACAACAGCCGAATCCCTGTGCCAGCTATCACTAGAAGCGAAAGGGCAGCCACAC
AAGCTGAAGAATTTGCTATCCGCGGTACAAAGAACGCTAGACGAGGCCAATGTGTTAACA
GCTAAAGCGACGATCCTAGCCATACACCTACGCAATGCAACCGAGCAGTTAGCAATAATC
AACCACTACGCCAACCTTGCAGTTACAGCGGCAGCCGCCAAATTGCAAAACCAAGGGCAA
ACAGCAGTGCTGGACACAGCGCACGCAGCATACGTCGGCGGGAGAATAGACGAGCTGCTG
CTGCTACTGGAAAAAGCAAGGAAGAAAGACACGGCTGACAGCAGCAAGTATTGCATCGGA
AAAGACGATAGCGACGACCAAGCCACCGGGGGCGATTTTATAAACGGCTGCCAAACCAAT
ATTATTCACGAAGTAACGCCTGCAACGTCAGACCTAACAACTGCTGTGCTGCAAAAGCTA
GCAACGGCGGCAACAACGTCACCAAGCGGCAGCGGCAAATGCGAACTAAGCAATGCCCTC
AATACTCTTTACACCAGCTACACAGGGGACTTCGAACTTTTGGACGGAGTTTTAAAGATC
GCAAACGTCGGCGGCTTTGGCAATGACAACAAAGCAGAAACAGAAGCAGCAAGCAAACCC
ATTTTCAACAAACTGACAGCAGGGTATAGCGAAACGCATCAACACTTCAGATACGTAGCG
CCCTTAATTCCAGCGGACGAGGACAAACTAAACAAATCAATCGAAGACAGCGAACAGAAC
CCACTTCTCTTACAGGCATCAAGGGATTACAATGGCTGGACTAAAGAAGGAAAAGGCGAC
AACAGCGTATCCAAGCACGTAAAAAAAGTGTTCGGCTTCAACGTTACAACCAAAAAAGCT
AAGTTCACAGCCACGGTCCTATCAATCAGATTAAACGTGAAAGAAGGCAGTAAGACGGAA
GCAAAAATGTACTTGATCTTGGAGGGGAACAGTTGTTGGAGAGACTTAAAACGGTGCGTA
AAAATATCAGCAGCGGCAGAAAACACAGCTCAGTGCAACGGTAAGCTGTCAGACATAAAC
CAACCAGAAAAAGTTTGCAATGCAAAAGGTGAAGACGACAAAGCATGCAATGCAACAAAG
GGGTGCCATTATGATGCTTTTAAAAAAGAAGGACCAAAATTTACATTGAAACCGGAAGTT
AAAGCGCAACTGGAAAAAGTAAACCAAGAAACAGGAGGGACAGATGGGAAAACTGATTGT
TCCACCTATACTACCCAGACA
>tev01337
ATGATAAAACAAAGGATATGTGAGGCGCAAACGATTTTCTTTGTTGTGGCAGTCTTCATT
ACTCTATTTGTAATAGACAAAACGGAAGGAACACAGGGAGACGAAGCTGACAATGGCGCG
GAATTCAGTGCCATGTGCAGATTACTCAGAATGCTACAGAAAGGTTTCAACGAAGCGACA
ACACCTATCACCCAGGAAATGGCTGAAGTTTACAAGGATATATCAAGAGCTCACGTCCTT
GCAGGCAGCAACGTAACCGAAGTCAAACAAGCAATAGAAAAAAAGGAATTCGACCTCTCG
CCCCAAAGCATCCCTATCCCCGGCACACCCGACGGCCAACGAGCAGCAGCAGAAGTAAAC
AGAACATATGCAACAGCCACCAAGATAAAAGCAGATGCGGAAGAAGCAGCCAAAAGCAGA
GCAGATGAAGCCAAAGCGGCCAACAAATTACTTAAAAAAGCAATAACAGGAAGCGAAAAC
GACATCAACGACGCAGATACCGGCGACGGCTATTTCGCCAACGGAATGCAAACCACTTTG
TTCGGGGCGGGGGCGGACCAGACAAAAAACTGCGGCGGCGCCGCGGCGACGAATCAGGCA
AGCGCGCCAAATCTAGGCCGTAGCCTCCTAAACGACATAGCATGCCTTTGCCTTGCAGGG
CACAGCAGCGGCAAGAAGCTCTGTGCCGGGGCAACGACAGCACTCCAAACAGACGCGAAC
TTTCCGTGGCAAGCAGGCCCGACTGCCCTAAAAGCCAAATGGACAACACTAATGAAGACC
TGCGATAGGCAAGATCACTTCACGTCCAAGGCCGAACTGACGGCAGCATTAACCGCCTTC
AACAACTTAATAGGGATGAACGCCGGCACGCGAAAAGGCGGAACACCATCGACCGACTCG
ATGTACATACTAGGCCTAGCAGACACAGCTAGCACGGGCTGTACCGGGGCTGACAAACAG
ACCTGCATAAACTACAAGCCAATTTTAGGAGCAGATGGAACCAAAGCAATACCTTGGCAG
ACCTTGATCAAGCAAGCTTTGCAAAAAAAGACAGAAGAGGATAAAGGAAGCCAGATACAA
GCCGCTATATACAGCCTTCAGGCACTAAACAGAACGATATGGTCAGAGTACTCAGCAGGT
TTCACTCCAAGCAGAAACACAGAAAAGCAAGTGGCGACGCAAACCCGGCCACAACCCACT
GAAAGCGACTGCAGCAAACATACAAAAAGCGATGATTGGAAAGATCCCTGCAAATGGAAC
GAATCCGAAAGTGATACAAACAAAAAATGCTCATTAGACCCCAAAAAAGCAGCAGAACAA
GCAACCAAAGCAGGAACAGAAGGAGCTGCAGGAGCTGCAGCAATAGAAGACCCTAATTGT
GGCCAGTATACGGACCCAGAAAAATGTTCCAGGGCACCAGGAAAACCGAAGGAAGGAAAG
AAATCTGTTTGTGGATGGATTGATTTCATTGAAGGCCAAGGAAAAGTTGAAGCGAAATGC
CGTGATTTCAGTATCCTAGTTAATAAGAAATTTGTTGTCGTGGCCACTTCTTTTGTGAGT
TTGGTGGAACTTTATAATTTTTGCTCAGCTTTATGA
>tev01346
CTAATCCTGGTTCTAGCCACGGTAGTGACCAGCAAGGAAGCAATAGCAGCAGTTGAAGAA
GGATCAAATGCGCCTGCGTTTCATAAGCTCTGCACAATATTAGCAGCCGCGGATACAGAG
ATACCAATTGGACAAGAAACAACAACGGATCAGGACAAGCTTCTAGACATGATACAGCAA
CTAAACCACACGTTCAGCGAGCAAACTTGGCACAACGAATTTAAAACAACGCCGGGAAAA
GGAAACTGGCGAGATACACTTCCCGAAAAGTACAAAGGGGATGTCAAATGGCAGGAAATG
TACCCAACGTGGCTAAAAGCGGCCAAAGAAGCGGAAACAGACGAAGAAAACACGGCAGTA
AAGAAAATCGGAGGGAAGGGCCTCAGTGACGCACAAAAAGCGCTTTTGCGCCCGACCGTC
CAGCAGCTTGCAGCCAGAGCCTACGAGATAAGACAGCAATTAATAACACTGGCTCAACTC
GAACAAAGTGACGACGCTAAACACGCTAGCAAGCTGCTAAGGAAGCGGCGTACGGGAAGC
ACGAAAAAAACACGGGACGAGTTAGGGCACGGCGACATCTTCGCAGCCACATGCACGACT
ACACCAGCAAATTGCTGCAAGGACGACTCAGGACAAACACCGCCACCAACAGCCGCCGGC
GTGATAATGTGTCTATGCACCGCCGACGACACCAACACAAAAATGTGCGTCAGCCCGCAA
AACGCACTAACCGATTGGAGCAACCCAGCCAGCAACCATGCAGGAGAGTGGGCCAAATTA
AAAGTATATTGCTCGCCGAAACTGAAAACAGAGCAGCCAGAAGAAGCAGTAAGCGGAGCG
TTAGAGTCCTTACTGAGCAATCTCCACTACGACTCAAATAAACTTTACCTAGGAGCCTGG
CAAAGTACACCATGCAGAACAGGAAGTGGCAACGGCTTTTGCGTCAGTTACACAGCCAGC
ACAGCGACCGATACCGGCAACATCGACAAACAGCCGTGGGTGGAAAAAACGCGGCGGGCA
GTAACTGCCCTGCGACGGTCACGACAGGCGACAACAGAGGCAAAACAGCTCAAACGACAA
ATAGCAACAATAGTAGCAGAACTAGCGGCCGCAGCACAAGCAGCAAAAAATATGAATACA
AAAACAATAAACACAGAAAAAACAGCCCCAACCTCGACAAAGGATCTAAACGCTAACTGC
GACGCACACAAAAGCAACAAAACTACATGCGAAAGTACAGAGAAATGCGAATGGAAAGGA
AAAACTGAAACAGATGGTCCATGCAAACTTAAAGAGGGAGAAGGACAGACAAACACAGCA
GCAGGAGCAGGAGAGAAACCAAAAGAGGAAAAAGCTGCAACTGGATGCGCAAGACACGGA
GGTGATAAAACCGCTTGTGAGGCTGACAAAACAGGAGACAAACAAAATTGTGCATGGAGA
AAGGGTAAAGATAACGAGCCTGAGCCAGGTAAAGAAATATGCCAAAAATTACAGTTTTCT
CTTCAATAAGAAATTGGTCTTGATTGTTTCTGCCTTTAA
>tev01378
ATGATGAATCAGCTAACTCTACCTGTTTTAGCAGCAGCTTTAGTTGTGCTAGGCGGTACA
AGCCGGGTACATGGAGCCGCCGGCGACAGCGGCAACGCACCGGATTTCATCGTGTTCTGC
AGCCTAGTGCATCTAGCGGAAACAGAAGTGGAAACAGCGGTCCAGACACCAGCAATACCA
GAAGAGGCCCTCAACGAGCTAAGGGAAATCTGGGTGGCGCTAGCCGACCCCAACTACACA
GGCTCATTACCAAGCAAACTTGGGGCCACAGGGGCTCCAACAGCAGACACCGCCTGTAAA
GGATCCGCGGCGGCGACAAGCTGCAAAGCCAACTGGACGAAATGGCAGGCAGCAAAACAG
CGGATAGCAGAAGCTCAAAACAGCGCTAAACACAAACCGCTAAGCGCCAAACTACGAACT
TCACCATGGGGAAAGCTAGCGGCCGCGCAGCTGACGGAAATAGAGGCGGCAGCGACCAGA
CGGCTGGAAGAATACAATAACGGACTCAAATCAGCCGTACAAAACACGAGGAAAAACCTG
CAAAGCCTCCTATCGGATGCTTTGTACGGCGCCGGCCAAACTTCCTTCGACGGAACAGAA
AGGACGACAAGGACACTAGGAAGCGATAGAAACAACGGCTGTGGAACAGCCAATACGGGC
AAAAGTCTAGTAGGCGACATTCTTTGTCTTTGCGTAGTGGACAACCAACAACAAAGCGGC
AAAAGCTGCGGCTTCAGCACCACAACCTGTAGCACAGGGGGATGGACAGCATGCACCGCC
GACAACGCCAAGCAAGCCTGGGAGCAGATCAAGGGTGAATGCGCGCACTTCACGAAACTA
GATTTCTCGGAAGCGTCAATACACCACGCCCTGGGAGCGTTTAACGGCCGACTAAAGCAC
GACGCGCAGGCGGACCCAGCAACCGCAGCGGCAATTTACATAGGACAATCGCACACACAA
AAGTGCGGGACAACGACCCAAAAAGAAAGGTGCGTAGACTACACAAGCGCGTTCAAAGAG
GGGAGAACGAGGACGAAAATCAGCTGGTACGACAAGCTAGCAACCGCAGCAAATACACTG
ACAACACTGAAAAACCAGAACAAAGAAGTTCAAGCAAAACAATACGCGATAAATCAACTG
ACACAGGAAGGTGATAGGATTTATCTCGCACTTTCGACACTGACCATCAATGATATAGAA
GCTCATCCTCAACCACCTCCCGCACTAGCCGCCGGCTTGAGCAACCAAAAGGAAAAGTGT
TCACAATACAAAAACAACAAAACTGCGTGCACAGAGGCTAACTGCAAATGGGAATCTGAG
AATGACACCAAAGGGGGAATGTAAAGTAGGTGAAAGTAAGGTTACAACTCAGACAAATGC
AGCAGGAACAGAAAAGGGAGCTGCAGGAATATCAGAGAAGTGCAAGGGGAAAGGAAAAAA
AGATTGAAAATCTCCGGATTGTAAGTGGGAAGGAAAAGAGTGAGAAGATTCTAGTTTCCT
TGTAAATAAGAAATTGTCTCTGAGTATGGCTGCTGTTTTTGTGCGTTTAGTCTAAGTTTA
GAATTTTAA
>tev01380
ATGCCATTCATATTGATAAGGAAAATAGCAACAATAGCAGCAGCGTCACTCTGTACAATA
ACACTACGAGCCAACGCAGCGCCTACCAACGGCGTCAATGCAGCGACTTTCCACTCCATT
TGTTCGGCATTACAGCTTGGAGATGGAGCGATAACAATTGACCCACCCATTGTTAGCAAG
CCTAAACCACCCACAGAAATATACAACCTCAACATGACCTTAGCAGATGAAAGCTGGCAG
AAAGCTTTATGCAAGCCGGGGAAGGACGGCGCACCACTAACAGCGGCAGAGCAACCGGCA
AACCTCAACGGAGACTGGATAGAAAAATGGTCAACGTGGACGACCGCAGCTATAGCCGCC
AACACCAAAGGTGAGGCAGACAAAATAAAAAAAGAGCACGGACTAGACACAACAGCACCC
AGTCAGATACGAGAAATTAGTGTTGAAATCAGCCAAATCGCAGATACAGCGTTCGACGTC
TACTCGGCGGTAGCAAACAGCGAAGAAACCAAAACCGACGACGACATAATAAAGGAGCTG
AGAGATGCACTGACAGGCGACCCACAAACAGGCGCAGCGCACACTGATGGAACCAAGGCG
TTCACCACAACAGGACAGAACTACGACGCAGCGTGCAACGCCGGCTCAACAGCGGCAGCG
AAAACAGCGCTCGGCGCCCTATTTTGCCTCTGCGTGGTGCCAAACGGCCGAGGCAACAAA
CCGTGTATACCAGAATATACCCATCCAACCTGGAACGTCTCCGGGGAGCCAAACAGCGGC
ACTTACAACAACCTACGAAAAATGTGCCAACAAAGGAGCGCCAATACAATCTCAGCGCAG
AAAGCGACAGCAGCAGCAGAAGCCATCGAAAGTAAACTAACAGGCACTTTGACAACCATC
ATGCTAGGAGAACCGGCGGGCGCCTGCGACGGATCAAATACCGGTGCGTGCATAAAGTAC
CAAAACGCAGCGACCACGGACATCGTTGACTTTAACAAAATACTCTGGTTGAAAAAAATG
AAAACTGTAGCGCAATGGCTACAACAGAGAGAGCAACAAAACGCAGCTAACAAGCTAGCA
ACGGATGAACTCAACCGGCTAAAGAGAGTAGTGTCTAAGATAGCAACTCACGCAACCCGC
CGACCCAAGACACCACAAGCACACGTCCCAACCAGCACAACAAACACAGCTAACTCCAAG
CCGCAGCAAGAAACAGACTGCACAAAGATAACAAACCCAGATGAATGTAAACCAGACGCG
GGGTGAAAATATAACTCTACAACTAACAAATGCGAAAAAGATCCAAAAAAAATCGGTTGT
GCAAGCAAACCAAGCAACAGGATGGTCATCACCCACAAGTGGGTGTGCAAGGCACGGAGC
TGATAAGGCAAAATGTGAAAATGACAAAAAATGTAAATTGGAAGGAAAAATGCTAGGATT
CTGGTTTTTGCACATAAGAAATTGGTTAGGATGGCTGTTTCTTTTGTAAGC
>tev01405
ATGAATAAAATATTTGGTTTTTTAGTTGAATACGCAACAACGCTTCAACAGCCGATAGGT
ACAAATGCCGCCATAGAGCAGGGTGCAAACAGAGCTGAATTCATTACACTGTGTAAGATA
TTGCACCTACATGGAGCAAAACCCCAAACAGCAGAACCACAGCTCAAAGGTGACACGATA
GAGCATGAGCTGAACAAAATGAACTTAACCTTGAGCGATGAAGACTGGAAAGAAAAGCTC
AACAAAGGAGGAGCCAGCAGTAATGATGACCCAAAAATTCCAGACGACAAAAAATCAGAC
CAGACATGGAATACCAGGTGGCCGAAATGGATAAAAGCAAGGGAAGAAACAAAGACGCCC
GAACAAGAGTCAGAGGTCCTACAGACGGCAAACATGCATACACTAACAGCAATCCAGAAA
AATTGGGCTGCGCAACACTTACAGCCAATCCTTGAACGCGCCGAACAGCTTGCGCAACTG
CAAAATCAGGAGTACCCGATGACAAAATTCGAAGTACTAAAATCAGCAGCCCAAACCATA
AAGGAAGCAGTTTATGGTACAAAAGCGAACGGTTCAGGCGACCTGGGAAGCAGCAAGCTG
TACGACAGCAAGCCGTCCAGCGTCCAGGCAGCATGCGAAGGCACAGGGGCTACCCATAAA
GCTGCAACCGTAGTCGGCACAATTCTATGCCTGTGCGCCAAAGCAGCGTCCGGCGTAGCC
GGTAGCTGTGTGCCAAGACAAAACTACGGAACTGAATGGGACCCAAACACCCAAAACGAA
CAAGCAGTCTGGACGGACCTCGCAAAATACTGCCCACGGTCCCAAAGCAAAGAATTCACG
GCGGCAGAGCTCAAACAGCACCTGTTAGCAATAAGAACAGCAATACACTCAGACGGCACT
AACAAATACCTAGGTGCTTTCCTGCAGAACAACTGCGACGACGACGCGAACAACGGCATA
GGCTTCAAGTACAACAACGCGGCAAACACGCCAGACAGCCTGGAAAAAGTGCCATGGCTC
GACAAACTGACAGGCTTAGCCCACGCGTTAAGTGCAGCAGAAAGGGATGCAGCAGGTGCA
GAGAAACTAAATGAAAAAATGGAAGCGGAGAAAACAAAGGCACTGCTACTGTTCGCTGGT
GCGCAAAAAGTAGTAGAGACACCCAACCCAGTAGATGGCAGACACCAAACGCCGGAACAG
CAAAAAACACCCAGT
>tev01412
ATGTGGATGCCTCAAACGAAGAGCAAGATTACATGGATATTCAAAATCTTTATCCCTGAA
CCAATAAAATTAGGCAAAAGACGAACAAGAATGGCAACAGTCAGCTTAATAACCGCCGTC
CTATTGGCAACTGCTAATTTTTGCAAAGCGGCGCTCGCTGACGGAGTAACGCGGCCAATT
TTTACTGATCTTTGCCCAGTGTTGAACTGGGCAGAAAACGGAGTGACATTAGATGTGGAT
GCCTCAAGCGAAGAGCAAGATTACATGGATATTCAAAAACTAAACATGACATTGGCACCA
GACGAATGGCGGACAAAGTTCAACAAGAACGAGCAAGGCAAGCCAACAAGAACAGCAGAG
CAAGACCATCCAAAAGACGAAATGGCTGCTCAACTATGGGAAACCTGGGTAGCAGTTGCG
AACCAGCTCAACGAAAAACTAAACAGAGAACAAATTCTTGAAGCAGCCAAACTCAAAGAA
GCGTCGCAACCGACGCTGCGACAAGCGAGACGCAGAACAGCAGAAGCAGCATCAGCGGCT
TACGTGCTAAAACAGGCATTAGACAATATTCCAAACAAACCCGGGCTCAATGAACAAGCA
GAAGTAAAGAAACTCATAGACTCAGCTGTTTATGGCAAATCCCCAAAAGGTCAAGCCGCC
GACTTTAATCCAGCCGGCATGGGAGACCCCGCGACGAGCCGTGCGGCGCTGTGCGAAACA
AAAGGCTCGAACAAAGTAGCAACACTCGTAGAAGTTGCGGTTTGTCTGTGCACAAAAAAA
AACGGGCGGCACTGCGGTCAACGAACCTTGTCGCCACCTAACAACAGGTAGCGAAGTAGA
TTTCTCCCCCGCAAAGAACCAAGTGCTAACAAAATACGATCTCGTATTCAAACAATGCGA
CCACAAACAAAGCACACCCGTAACAGCTGACATCGTAACGACTACAGTGACCAAGCTGCG
GAGTTACTTCAACCACCAGGCGGCAGCAACATACCTGGGCGCATACATAAATACGGGATG
CACCGGCGACAATGACGACGGCGTATGCGTAAAATACAGCGACATAACCGAGCCGATCCA
AGCAAAACAAACAACAAAGGCTGGCTGCACAACCTCAACGCCGCAGGTCTTCGACTGCGG
CAGATCAAAACTTACAACAGAAAAGCGGCACCACTAAAAGCAAAACTCAGAAGTCTGAGA
GATGACATTTATAACTTCGGAACGATAGCAGCAGCTCTACCGCAAGAGGAAACGGGGAAA
GTGGTTCACTTGCAACCCCAGGTCACTGCGACTGATAGCAAAGCAGAGGCAGTTAGCTGC
AGCAAGCACAAAAACAACAAAACTGCCTGTGAAGACGCTAACTGCAAATGGGAAGGAAAA
TCTGAAACAGATGGAACATGCGAATTAGATGAAAGTAAAGTTACAACTCAGACAAATGTA
GCAGGAACAGAAAAGGGAGCTGCAGGAGAACAAAAGCTGGATGTGCAAAAC
>tev01414
ATGACGCCAATACTGTCACACCTTTTGATAGTAGTTTTAACGGTACAAACTCTAGAAACC
GCATCTGCTGGCAACATCCAAACAGCGGAAAACGCTCACGTATTTAGCGCCTTGTGTGAC
ATAGTGGCAACAGCAGAAGGCGGATTGCAACTGCCAACCATCAGCGACACCAGTGAAGCC
GATTATGACTACATCCAGAAACTGAATATGACGGTTGCGAAAGAAAGCTGGCAAAAAATG
TTCATAGAGAAAGACAAACCGTTAAAGGTATTCGAAGACGCAGACAAGGCCAAACAGAAA
AACAAGGGCTACAACAAGCTGTGGCCGACATGGAAAAAAGCATTACAAGCAGTCAAGGCA
AAGGAGGAAGACGCAGAAATAAAAAAAAGCGGACCGAAGGATCTCAAAGGCGCCTCCGCA
ATAGCCGCCAGGAACCAACTAATAGTCATTTCTGCGGAAGCAGCAGCAGCGATGGAGGAA
GCAGGCAACACAGCTGCTCAGGGCGAGGAGCTAACCGACGCAGCCCTCAACGAATTACTC
AAAGAAGCGGTATACGGCGACAAATTGGCGAAAGAAGCAACTTACACCGTACAAAACATA
TTCGGAGCGGCCACCACAGGGGAAAAAACGGCGGCGTGTGATACTGCAACAGTGCCAACG
ACGGCAATGCCCAAAACAGTGTTGGTAGCCCTTATGTGTTGCTGTTACGAAGACCAAACA
ACAGAAGTCGAGGAGGTATGTTTCACAAGCCTAACAATAGGCACCGCATGGAACGGTAAC
ACACAAGCGCCGGATCAAGCGGACATGCAAAAGATCAGCAAAAATGCGGTAAGCACCCCA
CAGGGAAAGCGACATCAGCCGTCATATCGCGACTACTGGCAGGCGTCAAGCGACTAATAA
CAACGAACAACAACGACGGTTATTTAGGAGCGTACCAGGCCACAGGCTGCAATGGACAGC
AAAGCGGCGGCATTTGCGTCAAGATATCAAACTACAAAACTTAAGGCGAATCTGCACCAC
AAAAACTTCCTTGGTACAGAACACTACTCGACCTTAAAAATCAAACTGGAGGAAAGAGAA
GCAAAAGCGGCAGCAGCTCCCATAAGGTCTCAATTTCTACGACAGCTACGGAACAAAGCA
GCAAGCGTCAGCTCAGCAGTGGAAATTCCAATAAGCACAGAAACAACCGGTGAAACAGGA
AAAAATAGCAAGAAAACAGAGGCTAAGGCATGTGGTACTCACAATACAAACTCAACCTGC
ACAACAGACAATAACTGCAAATGGGAAGGAGAAAGTAAAACCGAAGGAGAATGTAAACCT
AAACCAGGAGAAGAAACCCCAGCAGCAGGAGAGACACCAAAAGAGGGAGAAGCTACAACT
GGGTGTGCAAGACAAGGAACTGATAACACAAAATGTGAAACTGACAAAACAGGCGACAAG
CAAAACAGTGCATTTAGAAAGGGGAAAAATTGTGAACCTGAACCCGAAAAAGAAATGTCC
CGAAATGGTAGTTTTCTCGTAAATAAGAAATTGGCTATGATGGCTGCTTCCTTTATGTAC
TTACTATAA
>tev01435
ATGTTAACCATTAAGGCAATACTAGCGGCACTAATAGCGACGACAAACCCATCAATGGCC
GCGCATACAGATGGTGCGAACATTCCTGTAGCAGCAGCAGTGTGCTCTTTGCTGCAACTT
GGAGATGAGCCACTGGCAGAAGGGCCGGCACTTCCGTCAGTCGATGCGGAACTAGACGAG
CTGCACACACTCAACATGTCACTTTCGGCCGACAACTGGCAAAAACTTTTGGTGACAAAA
GACGGCAAAGAACTAAGCTGGGATGCCGCCGACAATATACACAGCAAAAAGCACGCTGAC
TGAAAGGCCCTCTGGCCGAAATGGGCAAAGAGCAGGCAAAATATGGTAGAGAAAGCGAAA
GCCTCGGAGAAAGTTAACAGATCAGGGTTCGCGGAGCTAAAAGGCAAGCAGCGAGAACTA
GCTAGGGCACGCATTGGCGCGATACTCCAGCAAGCAGAGGAACTAGGCACCATCGTGAAC
GGCGCCAAAAACAAGCTAGCTGGGAAACTCAACACCGACGTCAAAGCTTCAATAACAGCC
TCTCTGTACGGCTCAGGCGAACTAAAGTCTTCTTTCAACAAGGAAGCAGGCCAAGGCGGC
GACTTCGCAGACGCAACCAAATGCGGTACGGACGGCGCCCACGACGGTGTAGCTCCACTG
TATTACACTTTTCTGTGCCTTTGTCTACAAAGCGGCGGAGCAGACGTTAGCACCTGCAGC
CGCAAGCTCACAGCGTCCCAACAGTGGAGCGGAATGAGCAGCAACACACAAAGAGTCTAC
ACCGAAATGCGAAAGTACTGCAGGACCGGACATAAGGAGCAGATAACAGCAGTCAATATA
CGAGCAGGCATACAAGCAGTAAAAGGCTTCCTCACAACATACAACACAAATGACTATCTA
GGCTACACGGAGGCTGGTACATGCGACGGCAGCTCAAACAACGGCCTATGTGTCAAGCAC
AATACGCACATAACTGCCACCACTAACACCTTTAACAAATTAAGCTGGATAAGGCATCTA
CAAACAGCAGCTGAGGCACTGGAGAGCCAAGCAACTGAACTAGCCAAAGCGAAAGCCGCA
ACCGCAGTGATTCGAAGCATGCTGAAGGCTGCTTGGCACGTACCAGGAGAAATCAGTCTA
CATCAGCCAGTCGCAACGATCGGCCCCAACACACAAAGTATTGCGATGTCAAACGAGGCA
ACAGCAGCCTGCATGGCAATAAAAAAAGCAAATGAGTGCGCAGAAAAGACGGGATGCAAA
TGGAAAGGAGAGGACATCGAAGAAAAAGGGGAGTGCAAACCTAAAAAATGAAGGACAGCA
GGCACAGGAGAGGGAGCTACAGGGGAAGCAGCTACAGCTGGGGTAAATTACTCTAGCCAT
ACAGCCAAGGAGACATGCGACGCAGTGAAGGGCACTCCTGTGGTAGGAAAGGCAAAAGTT
TGTGGATGGATAGGCAACAGTTGCAAAGCTTCCAGTTTCGTCATCAATAAGAAATCGGTT
CTTATTTCTGCTGATTCTCTGACTTTGATGGTATTTTAG
>tev01445
ATGAAGAAACAAAATTTTCAAAGCTCACCAAGGCTATCGGTAGCCGAAGTTAAGATTGCG
GTAGCAATAACACTCCTTGCCGGCAGCTGCAAAGGAGCAGCTAACGATAACGCACAAGCG
TTCAATATGATGTGCGGCATCCGTCAGATCCTAACTGCAGAAGCAGATCTTCCAGAGCAA
AAAGACAAGGAAGAGGTGACGCGCGCGATACAACAGCTGATCGAACTTAACCTTTCTACA
GCAGAAGACAGCATGTACAACCAAAAGTTTGAAGATGATTCAAGTGACGGCGATAAACCA
CAGCAGTACAAAGAAAACAGGCCTAAATGGCAGAAAGCCAAGCACCTCATCTCTGCTGGC
AACTTGGAAATAGACAGCATCAAAATACTTCGACTACCAAACAGCCCCATGCGGACAACA
GCAAACAAGCTAATCAATTGCAGTCTAGAAAAAGCTAAGGCACTTGAAAAAGGTTTAGTC
GAACCAACCACCCAAGCAGAGGCACAAGCCGACTTTAACGACATTCTTTTCGGCGATAAA
GCCGGCGAGGATAAGGCCGGAAGCAAGACGTACGGCACGGCAGCGACAGCTTGCGGCGGC
AGCGATCCCGGCAGCAGCGAGGCGGGAAGGTCGTTCATGAGCGATTTCCTATGCCTGCGT
TCCACGACCGGAGGGACATCAACAGCATGCACAGGGACAGCACTAAGCGGCATTACCTAC
AGCACGGCCAGTGCGTCGGCGACAGCGGCGGCGGCCTTAGCAAAAAAATGCCCATTAATA
CCACACACCAAAACGACGGCAGCAGACGTAAAGGCAGCAGCAGCGACTTTCACGGCGGCA
CTAAAACACAAAGCGGGCGCCACGACAGCAGGCAAAATAATGCTAGGCAAAGGCGACGAG
ACACAATGCAACGGCGCCGCCAACGGAGACTGCGTGCTCTACAAGGACATGGCCCCGGAC
GGCAGACTGCAAATCGCGTGGGTTAACAAGTTCGCAGCGGCAATAAACAGATTGGAAACA
GCACGCAAAAACTCACTCAAAAATGCTCGTATTGCAGCGGAGGTCACAAGCTTAAAAACA
GCAGCGTTGAGAACATACTTGCAAGCGACGGTCGAAGTTACTCAACCGCCACAACCCACA
AAAGCTCTAAGCCAACAAGCAGACAAAGCAACACAAGAGCCGGCAAAAAAAGTTTGCAAT
GAAGCAGGGGGTGATCAAAAAGCCTGTGAAAGCTTAAAGGATAAAGACTGCACTTTTAAC
GAAAAAGACAAAAAGTGCGAATTGACAAAGGAGGTAAAAGAAAAACTAGAAAAAGCAAAA
CAAGAAGATAAAGATGGAAAAACGAACACCACAGGAAGCAATTCTTTTGTCATTAAAAAG
GCGCCTCTTTGGCTTGCATTTTTGCTTCTAGCATAA
>tev01449
ATGAAATGGTTAGCACTAACCGTTCTAGCGATTTGCCGCCTCCACAAAGCTCGTGGCGCG
AACGAAAACAGCAACGGCGCAGAGTTTAATATTTTCTGCCAACTAGTTGCAATGCTGGGC
TCAGAGAAAATCGAAGAAGTAAAAGCACTTGACCTTGAAGCCAAAGCGACAGCCGCTTGG
AACTAAATTCAACATATGTACATAATGACAGCAAATGACACCTACTACAACGAAGGCTCG
CCACAAAAAGACGAGGAAGCCGACACGACCGGTGCAAGGAAAAGCCAAAGAATAGAAAAA
TGGAAGAGAGAACGACAGCAATGGGAAACCACAAAACAAACTAGCAACCCTCAAAAAAAC
AAGTGTACAAGAGCGCGGCGGGAAACGGTCTCCAAAGCACTAGCTGCCAAACTAGACAGA
CTCTACGAACAGGCGACCGGCATCGAAGCGGATATTACAGGCAAATAACGGGAAATAAGC
CAGGAAGAAGATACCATCAGAGCAGCACTGCGCAGTGCGCTTTATGGCGGCAAACAACCG
GGCACCGCAGCAGGCTATGCAGCACCAACCACCATAAGCACCGGAAGCAGCTACGCCAAC
AGCTGTGCAAGCGCAACAGGCGCCGGATATTCATTGGCCAACGACCTAGTTTGCTTATGC
TCGACCGCCACTGGGACAGCAGCAAACACAATCAAGATCTGCACACAACTAACCGTCACC
GGCAACGCGCAGGCAACCAACCCAACGACTTTCAAGGCTCAGTACGAGCGGTTGGCGGCG
GTATGCAACAAAGTAGGTCGGGCAGCACCAACATCGCCTGAAGCGATAACGGCGGCGATT
GCAGCGTTCACGGCGCGCCTCGGCCATCACGCCGTAGAAACAGACGTCGACTACGGCAGT
TACAATTTCGGCAAAGGCAGCGACAAAGCCAGCGCTTGCACAGGCGAATCCGACGACACC
ACATCTTGCATAAACTACGCGCCACTTGTAAAATCCGACGGCGGCAAGAAACTAAACGAA
GCCATTAAATGGCTGGGCCAGCTAAGTGCAGCAAGCGACGCACTACAAAAGCGGCGCCGG
CTGCAAAGGACAGCTGATGCAGAGCGCACGAGACTACTTCATGCGCATGATTTAATGGAG
CAATTGTACACTGCAGCGCTCAACCCCCAGCCGCCAAATACAAACCCTGAAAACAAGCAG
CACCGAACACCACCGCAAAAGCTAAAAGACTGCGACAAACACCATGCCAACAAAGACAAT
TGCACCAAAGCGGACTGTGATTATGACGATACAGCAGCAGATGGTAAAAAATGCAAACCT
AAACCAGGCACAGAAAACACAGCAGCAGGAACAGGAGATAAAAAAGTGCAATCCAAAACA
GGAACAGAAACTGCAGCAGCAGGAACGGAAAAAGGGAAAGACGGGGGTAATACTGGCAAA
CCTGTGTGCAGCACCATTCAGAACCAGACAGAATGCGAGGGAGTGAAAGGCGATATTCCA
CCGGGAAAGAAAGCCGTTTGTGGATGGATTGAAGGCAAATGCCAGGATTCCAGTATTATT
ATAACTAGGAAAGTTTCTCTGATTGTTTCTGCATTTGTGGCATTGCTTTTTTAA
>tev01451
ATGAACTGCAAACTCACATATGTTCTGCTGACAGCGGTAGTTCTGCTCCACAAAACCAGG
CAACTTCAGGCAAACGACAGCAATGCAAAAAATATGGCGATCCTAAGTGACCTCTGCGAA
ATCATAGCAATAGCAACCGGAAACACAGATCACATACCAAAGCCAGACTTAGCCGGCTCT
GACCTGAGCAGACTAGAGGTGATAAATATGTCTCTCGCTGACGATGACTGGAGGCAGAGC
ATTCCAACCCAAGATGCTACACAGCCAACGGAACAAGATCAATGCTCCAAAGCAGACAAC
CCCACAGCCTGCAAGGAAATGCGAGCAGGCTGGATCAAAGCGAAGAAATCCATGAAAACA
GCAACAAATCTTCCTAAAAGTAAACAACTCACAGCTGAAAACCTAAAGACGCAGCTACGG
AAGTCAGCGGCGGAGACAGTAGCAGTCCTAATAGAAGAAGCAAAACACGTAGCAGCCGAA
TATGCCGCCAACGAAAAACCAAAATTACAGTATGTTACCGACAAGCTAGCGCAGGACGTA
AATGAAGCTCTTTACAGCAAAGCAGAACCAGCAGCCGGCAACGCAAACCTGTGTGACATA
ACACTGCAAGCGGACAGGCACACAACTTGCAAAATCGACAAACAAGCCAAATACCTTTGC
GTGGCAGCCGTATGCCTATGTGGAGAAGACGGGACGCAAAACGGCAAACTCTGCGAGGGA
ACGCTGACAGTCACAGTAACTGACTGGACAAGCACAAGCCTCAAAGCGCCGTTCGAAACA
ATAAAAAATAAATGCGACACAATACCCAAAAGGCGGCTGACGGCAGCAGCCCTGACATCA
GCAATAGATCGCCTCCTCGCCAAAACAAGCACCAACGCCGTTAACGGCGGCCACAGCGGC
GTAGTACTCGGCCAACCGGCCACCAGCACAGCACCGTGCGCAGCAGAGGCAAACAAGGGT
TGCGTAGACCTAACGCCGCTAACGGCAAGCAAAGGCGACGGGGTCAAAACAGATGAAAGC
TTCATCAGCAAGCTGCGAGCGGTAGCGCTCAATGTACAACAGGCTGAGCAAGCCACAAAC
AGCAAAATAGCGGCGGAAGCTGCTCTAAAGAAAATTCAAGCAACGGCAGACGCCGTCTAC
CTCCGAGTTTCCCTAGCCCGGCCGGAAGCAACACAGCCGACGCCAACAACTGAAAACAGA
GTGGACAAAAGAAAGCAAGAGTGCGACACTATAAAGACAGCAGCTGAATGCAGGGGAAAA
AAACCCGAATGTGAATGGAAAAACAAAGATGCCAATGAAGGCCCCCACTGCAAATTGAAT
GAGACAAATGTAGCAGAACAAGCAGCCAAAACAGGAACAGGAGAAGGAGCTTCAGGAGCT
ACAACAGAGAAATGCAAAGGGAAAGAACAAAAAGACTGCAAAGATGGATGCAAATGGGAA
GGAACAGAATGCAAAGATTCCTCTATTCTAGAAAACAAACAATTCGCCCTCAGCGTGGTT
TCTGCTGCATTTGCGGCCTTGCTTTTCTAA
>tev01460
ATGACTGCCCTCGCTCTATGCAGCCTAACGCTCGTAATCGTCAACATAGACGCGGCGGCA
GACACACAAAATGCAGCAACAGGCGCTTTCTCTGTGCTATGCGACCTGATAAACCTAGCC
AGACAACCGGCACCTAAAGAAAAAACACTTGATGACCTCGCAGACTTTGAGGAAACTGCA
GCACTAATAAACATATCCTTAGCAGCGCCGACAGCGCTCACAGCACTAAAAGCCGCAAAG
CTAACCGGTAGCGAGCTGAAAACAACGGAGGAACCCTTAAAAACGGATTGCGCCGGCGAG
GCAGCCACAGGTTGCAAGCTTGCAAAGGTTAGGCTGGACAAGCCTGGCAAAGGCAGACTT
CCAAACAGCCTTTGGACAGCATCAGCCAGCAGAGACATCAAAGAGGCTCTGAACAACACG
ATAACGGTCATGAAGTCAACCATAGTTGATCTTAAGCAAACGCTTCAGAAAACCACGGAC
AAATCAATAGAAACAGATCTAACCCAAGCCCTAGGAGCAGAGCCCAATAAGCAGCCCGGC
CTACAGATGGTCGGAGCGGCGAACGACCGAGAATCAACTTGCGGCAAGCCGGCGACGAGC
AACAAGGGAACCGCGGCAGGCAAAAATCTAGCGATGGACGCGATTTGCGTTTGCGGCTCA
GTAGCATCCGACAGCGAGGCCAACCAAGTCTGCGGACTGGAGACAGCACTCGCCAACATG
GTGTTCACTTCGGACACGACACCCATACACGCGCAATGGCACAGCTTAGCAGAACAATGC
CGAACCAAACACAGACCAAAAGAGCTAACCGCCGAAAACCTAGCACAGGCGCTGAACAGA
TTCGACATCGAACGAACGAGAGGCCAAGGAACCAACAACGACCTAAGCAACCTCATCGGT
CATATAGCTGGAAACGGCAACGACGGCTGCAACGGGCAAACCGGAGCTAACAGCGGCGCT
TGTGTCTACTACGGAAAAGACACCCCAAGCAAAAAGCCACTGGACCCTGAATGGTATGAC
AAGCTCCAAAGCGTGAAGGCCAAATTAGACGCAGCAGCTGACGCGAAGATCAAGGCAGAA
ACTCTAGAACAGCGGCTGCGGACATTAAACGACACACTCACTTCCTTCATGCACCTCGCA
ACACCAGCATCAACTGCAACAGCACATTCACAACAGAAAGCAAGAGACAAGGCTGTACAT
GAAGCAATCGGCAAAGAATGTGAGAAGCACAAAGACAACAAAACCGCATGCGTTGCAACA
GACAAATGCGAATGGAAAGGAAAAACTGACACAGATGGTCCCTGCAAACCTAAAGAGACA
GGAACAGAAGGAAGAACAGGAACAAGCGATGGGGCTGCAGGAACAACAACAGAGAAATGT
AAAGGGAAATTGGAAGATGCCTGCAAGAAGGCTCCTGGATGCAAATGGGATGGAAAAGAA
AGCAAAGATTCTAGTACTATTGTAATAACGAAATTTGCTCTGACATTTATTGACTTTGAG
AGTTTTCTATCTTACAAATTTTGA
>tev01493
ATGGTCACGATTTTCGCAAACCTAATAGCCATTCTTGCCGCTGCAGCCATTCAGCCGGCA
TCACCGGTGTCCACAAATGCCATACCATTTAGCGCCCTATGCAGTGCCTACAACACAGCT
GCCAAAGGGGCCGCTGTCAAGGACCTAGTACCGGATTCGGAAGCGGAGTAGGTGCCTGAG
GACCTAACATTTCTTTGGCTTGTAACGTTACCCAAAGAAATATGCGAAAACACCACTTTT
TACAACTATACAGAAAACCCAGAAGCCTGGACTCAAACGAAAAAGGCAATAGCGGACAAA
GAAACTAAACCACGCCACAAGCCGTACGTGCGCTTCTCTTCATCAAACAAGCTGCAAGCA
GTAAACGCCGAAATTAAGACTCTAAAGGAGGCAGCAGAATCCGTTGCCACAAACATCAAA
GCCAAGCGGCAAGAGATGGTAACGGTGGTAACGGCAGCCAACGACAAACTTCTAACAGCA
GCCTTCAGCAGCATAAAAGCGGAAAAACTAGAAGACGGCAACTTCGGCACGCGCAGGCAG
AGCTGTGCGGGGGCAAGCGGCCCAAAACCCGGTTCATTCCTAGCGGCCGACATGGTATGT
CTTTGTTCCGGAAGCTCAGGCAACAACATCTGCGGTAGCAATGTTGGTGACACTACCTAC
AACGCCGCCGATGCGACAGCGGCCACCGCCAAGTCAGCATGGGACACAATAAAGCCTCAC
TGTCAAAAGTTCGGTACCCCAAACAAAATATCAGCGGCCCAAATCAGAGCCACAATGGCC
CAAGCGGCCGCATTGATCGCCACAGGCCACGGCCAAACGACCGTCAAACCCAAAGTCCTC
GGCGGCACCACAGGATCTGACTGTCTCGGGGCGACGGAAGCAGAAATATGCATAAAATAC
GACGAACTATGCACCGGCAAGAGCCTAAGGCCAATTCAATGGCCAGCTAACCTCGAAGAC
GCAGCCGACGAACTCGACAAACTACCTTACCTAAAAGGTGAACTAGAAGCAATGAAAATG
AAACTAGCGAATCTACAGGCTTTAGCATGGAACACTTTCGGCTTGCTGAGCCACCCTTCA
CCGGCAGTCCAGCCGCATACAGCAGCTACACCCGTCATCAGTGTTCAGGTGGACTGCGAC
AAAGCCAAAACGGACAAAGATGAGTGCGATAAACTAGAAAAGCAGGGATGCGTTTTTAAC
GAAAAAGACAAAAAGTGTGAGTTGTAAAGGGAAGTAAAAGAAAAACTAGAAAAAGGGAAC
CAAGAGAAAGGAGGAAAAGGTTGGGAAAAGAAAAAAATGTACAGGGAAAGAGCACGAAGC
CTGCGAGAAGGCTTCTGACTTCAAATGGGTAAGTAAAACTAGCAAAGATTCTAGTTTTCT
TGATAATAAGAATTTTAAACTAAT
>tev01504
AATGTGGAAACAGGTAGCGTGAATTTAGAACAGACACCAAAGTAGCGGCTACATCAGAAT
ATCACGGCCATATTCAAGCTCAATCTAACCGTAACGGAATCAGCAATACTGGATAATGTC
AAAACAAAGCCGCAACCATAGAAACTGGCCAACCTGAAATCAGGCGAGGCGACTAAGGCA
TATTTTGAGAAAATCACAGACGAAGTTTTTGCAAAAATGCAAGTGGCTGCTGACAGCCTC
TAAGATCCAGGCGAGGAAGGACAAAAGTTCAGACGACAGTTCAAACTACCACTTTCCGAA
CAAAGGAAACTGAAGCTCCGGCCAATATTCAACAACCTAATGGAACAAGCTTTGATAATC
AACAAACAGCAAGAACACCTAGAAAACACCGCCCAAGTGGCGAGGAAGGCAGAAAAAAGA
ACCATGATAGCGACCCTATATGGCAACGCTTTCGCAGAAGCCAAAAAGGCGACAATAACG
CCAGAAACCCAAGATCTGCAGCCAGAAGCCAAGGAATTCCTGTTCTCGAAAAGCAAAGAC
AGAGACAGTGCATGCAAACAAGCGGCAGAAATTCCGGGAGAAGCGTCTGATAGCGTGGCA
ACGGACCTTGTCTGTCTCTGCACCAGCAACAATGGATCGGTAAGCACGCTTTGTACGACC
ACAGCAGTGGGCGGATACAACGACATAAACGGCGCGGACGCCAGCGGCGGCAAAGCTAGC
GCAAACTACCAGGGGCTAGTGGCAGCCTGCAAAACGCTAGGCAACACCCAGGACAGCAAA
ATAAGCCCGGCTGCACTAGAAAAAACAGTAGCTTCGTTTTTAGGCAACTTAGGCGGCGGA
GCCATACACGCAGGGACCAGGCCAAACGCCCTAACCGAAATGGAAACGGCAATTCGCTAT
GTCTTCGGGTAAGTGGTGCTAGAAGCAGCAGGAAACCCTACATGCAACAGCGCCGGTCAC
ACCGGCTTCGTCACGGGCCAGAAAGGCGTGTGCATAGACTACAAAAACGTGCTAACGACA
AACAAAGGCATTAAATGGATAGAAAACATCAAAGAAGCTAGCAAGCAGTTACAAATAAGC
GATAAAATATTTGGACAAAGTTTGGGACTAATTATAGCCGCGAATTCAATTAAAGCTCAG
ATGGAAAGTGCTCTTATGTTGGGCATTTTAATGACAGAAAACGGCCAGAAAACAGAAACA
GCATCAAGCAGCAAACTACCAGCAAAGGAACAGAATAAGTGCGCTAAATCCAACAAAAAC
GAAACGGATTGTAAGAACAGCTGCGAATATGATAACACCACAAAGGAATGCAAACCCAAA
GCAGAAGCAGAAACCACAGCAGCAGGAACAGGAGAGACAATTACCGTGGTAGATTGCGGT
AAACACCAAACCCAGCAAGCCTGTGAAGTGGAAATCAAGGATATAAAACCGGTTCATAAT
GCAGTATGTGAATGGATAGATTTTGTTGATGGTACAGGCAACTTCCCAAGCCCGAGTGCC
GCTCTTCCAGCATTCTCGTCAATAAGAAATTCGCCATGATGGCTTCTGCTTTTGTGGCCT
TTCTTTTTTAATTCCTTCTCCAAATTTTTTCTTTTTCTGAAATTTGATATATTTTAA
>tev01514
ATGATCACAACACGGCAGTCAGGCGCATTTTCAGAAATAGTGGCGCGAGCAGGCATACTT
TCGCACTTGTTGTTCTTTGTGGCAAGGGAAGCGCTCGCTAACTCAGCCAAGGGAGACAAC
GCGGAAGACTTCACGACGCTTTGCACTTTCGCCAACATGGCGCAAAAACTCCCCGGCGGT
CTACCGGATTTGCCGGAACTAGTTGCAAGGGCACAGGAAATAGTCGCAATCAACTTAACC
ACAACGAACGACGCCTTTCTGACAGGTGTCAACCTAGAGAAAGACATCGGGGATACAGAA
AACAAAAACAAGGTGCCACAACAAGGCCCGGAACGGACAAAATGGGAGCAAAACTGGCAC
CTATGGCAACTGGCTGCGGCGGAACTGAAAGAAACAAAAAATGCTCAGAAGTATAGTCCC
TGGAAAACGGCAAAGCTGAGTAAGAAAGCAACACAGGCATTAGCAAGATACGCCGAACAA
GCGGCCGCGTATTATAGCGCTTACAAAACAGACGCCGCTGAAAACCTGCATGGCGCGGCG
GTCAGCGCCGCAAACCAAGCTTTGTACGGGAGTGCCGGCGCCGAAAACCCCGGCATAACA
TGGCCTGGCAGATCCCGCGAGGACGTCTGCGGAAAACCAGGCGAAAGCCCTCTACGGAAG
ACGGCGGCGACACTTCAACTGGATCTAATGTGCCTATGTGCTTTCGGCAGCAGCGGCACA
GACGCGGGCGAGGCGTGCAGCAAAGCCTATGCATCGGGGGGATCGTCACTCGACAGGACC
AACTGGGAACCGGCAACAGCACAGCCCGCAATGTGGCCAGCCCTGAAGTCAGCCTGTAAA
CAGGCAGCAGCTTCGCTAGAGCTAAACTGGGCCAACCTCAAACCGGCGACGGCTGCATTT
GCGAAGGCAATAGGAAAGCGAAGGACAACAGACGGCACAGACATCGGCCCTTTCTTAGGC
ACAATGGACACAGCCGGCACAAACGGCTGCACCGGCAACAAAGCAGGCACTGCCGGCCGA
TGTGTCCTCTACACCGCAGCTAAGCTAAACGACAAAGGAATGGGCATCGAATGGCTGCAG
AAACTAGAAGAAGCCGCAGACAAAGTAGAACAGATCAACAAGCGCATGTATGACAGAGAA
AAAGCAGCACAACACCTGAAGGAGCTCAATACCACAACACACCTTTTAATCTTTGAACAA
GAAACACCCACGCTGACACAAGAAGGAACAGCCAAACAAACGCCAGCAGATGCAGCGGGT
AGCAAATGCAAAACACCAGCGCCAAGCCCAGAAGACTGCCCGAAAAATGAGTGCGACTAT
AATATTACAACAAAGGAATGCAAACCTAAAGGAGGAACAGAAAATACAGCACCAGGAACA
GATGGAAATGGAGCTGCAGGAGCAGCTCCAGCTGGATGTGCAAGACACGGCACTGATAAA
GCAGCTTGTGAAAATGACAAAACAGGCGAGAAGCAGAATTGTGCATTTAGAAAGGGAAAA
GATGGTGAAACAGATGAACCTGAAAAGGAAAAGTGCCGAAATGGTAGTTTTATCGTCAAT
AAGAAATTGGCTCTGATAGCTGTTGCTTTTGTAACTTTGGTGAATTTTTAA
>tev01534
ATGCCGCATTCTGTGATACTGGCTTTGTTGGTAGTGATTACCAATGGTTGACTTGGTGGA
AACATCCAAGCGGCGGCAAACAAGCCAATATTTGAAGTACTCTGTCAAATAGCGCAGTTC
GCTGAGCGGAAGGCGCCGCCAGATAAACAACCACTAGATGAATCTGCAACCTTAGGGGCG
CTCAACGCCATAAACATGTCCCTCGCACCGCCTGAATGGCAGAAACAATTTGTAGATAGC
AAAGGAGACGAAATTGCGTTGGAATCCGAAGCAAACAAACTCAAGACATCACAACCGCAA
TGGGCGGATAAATGGCAGCTCTGGTCAAAAGCAAAGCAAGATATTAAAGACACTGGCAAA
TACGGGCAATTACTAAAGGAGAACAAATTCATCGGCCTTACCGATGAAGAGCGACGGATT
GCGGCTCAAATGCACCAAAGCCGACTTGCGAAAACGGCACACATGGCGAGCAAGATTGCA
GGATTCAAGACGAAACTAAAGACAGCAACCAAAGAAGCAGTGGACAAGCTGATTAACGAC
GCGGTGTTTGGAGCAGAAAACGGACAAGGAGAAATTCAAAAAGGTGCAACCGGTGACGCA
GCCGGAAGAAGCGCAGGCGCATGCAACACCGGCGGGTAGCATTAAGGGCAAGGAAACCAT
TGACCATGCGCTAATGTGCCTTTGCCTCGGCATAGGCGGGGGAGAAACACCCAAACCGTG
CGACGAGGAGACCACCGCTTCTGTAGACTGGGCACGCCTTGCAGGCAACGCCAAGACTGG
CTACGACGCCGTCAGAGCGCTGTGTCCCAAAGCACATGCTGCCCAGTAGAAGCGGCAGAA
ATCAGACAGGCACTAGCGGACCTCATGCGGAAAATCAAACTAAATGCCAACGTAGGTTAC
TTAGGATTCTACGCAGCAACAGGATGCAATGGCAGCTCAGGCAACGGAATATGCTTTAAC
TACAACAACAAGATAACGCATCAGAAAAACGACTACGACAAATTGAATTTATTAGTCAAG
CTGACAGACACGGCCAACTTACTGGAACAGGCAACAGCGGCAAAGCAAGCGGAGGATCTC
TGGACAAGCAAACTCAAAAGCGAAGCGAAGGAAGCATGGCTGACACCATCAACGGCAATA
ACGCTCGCCAAGAAATCAAAGGCTGTGCTGACACAAGCAGAAGAAAGCAAAACATTCGAA
AATAAGAAGAAAGAATGCGAACAGCACAAAGACAACAAATCTGCATGCGAAAATACAGGT
AACTGCAGATGGGAAGGTGATGACAAAACAGGGACGTGTAAAGTAGACGAAAGTAAAGTT
ACAACTCAGACAAATGTGGCAGGAGAAGGAGAGGGAGCAACATGTAAGGAAACAACGGAG
AAATGCAAAGGCGAACCCCAAGGACGACTGCAAATATCCGGGTTGTGAATGGGAGAGAGA
AACTTGCAAAGATTCCAGTATTCTTGTCAAGAAGAAATTGGCTCTGAGTATGGCTGCTGC

>tev01535
ATGACCGCAGTTAGCAATATAATTGCGACTTTTGCCGGCGTAATTGTGGCAACACTGCTG
CTAAGTCGCGGCACACAAGCTGACCCTGCAGCGGAACTCACAAAACAAGAGACGCCATGC
AAATCGGCGCATTACCTAATCAAGCTCGCTGCAGCAGCGGAGGGGAAACTGAAGAGTCTG
CTGGAGAAAACAACGGAAGAGGTAGATGAGCACAGGGCGCTTGAGGTCTACGCAGCAACA
GCAGATACGGGGGCAGCCAACGCAGCAGTAGCCTGGCTGTCAGAATACGCATCAAGGCGG
ACAGCAACTTTAGCAAGAGCGGCTGTAACGTGCGCGCAAGCAGTAAGCCACCTAACACGA
ACGCTCAACATCGAAGCCGGTAAAAACTGGGCGTTAGCATCTGCAACGGAAATCACGTCA
ACGACAGGGACAGCTCAGGCGATGTCAAACACCGGGCAAGGGCAGTCAGTCTCAGCTCAC
CTAAAACTGGACAAACTGACCGCAGATTCATGTGCAAAGACATACACCACAACGGCGGCG
CAGACAGACAACGACCCAGACGCACGGCACCTAGAGGCAATCAGGATACACAAACTGGAA
GGTAAAACCACCGCAGACACCGCAGCCGGTGTCTGCCAGGTCGCATGTGTAGGCGCTGCC
TGCAGCACAGCCGAGACCAACATCAAAGTTTCATCAGCGGCAGCAACACTTTTTAAGGCA
GGAGAACTTGCGCAGCTAGCGGTGAAAACAACCGACGCTAAGCCCAAACGCTCAGACACA
CCGCAAGGAATAAAAAAAGAATTGAAGGAACACCAAACGAACATAGAACACCGCCTCTAC
GACTTTCTCAAAAACAAACCATGCGATACAGACATGCCTTCCGTGCGCAGCATGGCACAT
GTACAAAACGATGAAGGTTTTAGAAAAGCAGTTCTGATAGAATTACAAGGCCCGGCAGCC
ATATACGACGCAAGCAATGATCCACAATCCAAAACCATAACAAGCGGCATAAAAGCCATG
TTCGGCGATAGTGAAACAGAATTTAATACTAAGATATGGGACAAGGTGAAGGCAAACTCA
GTAAAACAGAAAATAGCGGGAACAGACATTGACAGAAAAATCGACCAACTTTCTACCGAC
ACTAACAGAGGATTAGTTCTAGCATACCATGCCTCTCAAAGAAAAAACAAGCCTAGCTGT
AAAACAGAGACCTCCACACAAAAACCACAACAATGCGGAAGCCACACAACCCCAGAACAC
TGTCAAAAAGAGGGTTGTGAATTCGATGAAAACAAGACTCCAAAATGTTTCCCAAAAGAG
AGCAAAGACGACAAGAAAAATGGGGATAATGGCCAAACCGGAACCACAAACACCACAGGA
AGCAATTCTTTTGTCACTAACAAGGCTCCTCTTTGGCTTGCAGTTTTGCTCTTTTAA
>tev01563
ATGGCAGCGGTAGCAGCACTAACCCTGATATTTGCCGACGGCGACGATGCCCAAGCAGTT
AATATAGCAGAATTAAACGCAGTATGTGAACTAGTGAAACTTATTGACACCGACACAACG
AAGCTGCCGAAAGTAGAAACACTAGAAGGCGATACTGATACACTGTGCACTAAACATGTC
AATTGCAAAGACAGAATACAGAAAATTTTTCCAAAAGAAGAAAAGTCAGGCAAACCGGGA
CCTAACTCGTGTCAACAAAACAAATCAAAGCCAAGGTGCCAACCTGAGTGGAAACAATGG
GCGAAGGACAGTATAAAAGCGGCAGCGAAGGGAACAAGGCCAAACGATATAGAAGTACCA
ACAGCCAAACTCGAAAGCCCGGAAGGGCGTGCAGCGGCCATCTACGAGCTCGAACAGTTT
GAGGAGCAATATAAACAAGATCTAACCGATGTAGCAAACAAAGTAAAAACAGAAATAGGA
AAAGCAGTGTACGGCAGCGCTTACACGCTCGCAACAGTTTCGCCGACATGTCCCAAAGCA
GCGGGGGGCGACTGGCAGACAATATGCAAAATGCCAAATGTAGGCGCCGCCATGTGCCAT
GTTCTAGCCTGTCTCTGCTCCAAAAACAGCGATGGCACGATAACGAACGATGTGTGTGGC
GACCCGACAACACAAAGCGTTACAAGCACTTCGCCTAGCGGCTACATAACGGTAGCAGCG
GAGCTCACCAAAGTGTGTCAAAAAGAGCTGCCGATCAAACCAACTCCGGCCTGCATTCGG
ACACACATAGCGAAAATACGCAGTATGCTAAAAACAAAAGGCAACTCTGGCAGCTTTGGC
GTGGTGTTGGGCACAATTGGAGGAACAGCCGACTGCAAAGACATAGCTGACACAGCATGC
GCAGACTTAACGGCAGCAGTGGCAACAAAAGGAGACACCGATGTCGACGAAATCCAGTGG
GAAACTCAACTAAGCAATGCAGCAGACATACTAGAAAAGGCAAGCGAAGCAGCAGCTTCA
CAAAAATCACTGAAGGCGCGACTAAACGCATTGAAAAAGCAGACGGAGAAAACTTTTAAA
CACTTAATAAGCACAAAAAAACAAGCAGAAACTACATCGGTAATAGCGCAGAAAACGCAA
AATCAAGAGGCGCTGAAAAAACAGGAATGCGAAAAGATAGAAAATGCAGAAGACTGCAAA
AACAATGTAAACTGAAAATGGGAAGGAGGTGATAAAAACGATGGTAATTACTGCAAATTG
AATATGAAAGCAATAGAAAAAAAACCAAACAAGAACTGGAGCAGGGACGACGCAAACTGG

>tev01584
ATGACAGCTCAGGCAATTAAAGGCTCACCTAGATTGCCACTATTTCCCAAAACAACATAT
ACAGAAACTATGAAAGCCGCACAAATCGGTGCATGGCGCAACACAGCGGTGGGTCTGACG
CCACAGCTGTTAAAATCAGCAGCAGCAGTAATTCTTTTTGTGACGGCACAAACCCAACAA
ACGTACACGGCAGCAGTCAATGGGCAGGTACTCAGCACCCTGTGCGTGCTAAAGCGACTG
GCAGAAGCGTGTGTGGCAGATGACAAGTCGGTATTTTCGTGCGATGAAAAGCTCAAAGAA
TTACATGCCTTGAATGTCTCTTATCCAGCCCGAATGGCGGGCGAAGTTCCTGAAAGAAGG
CGAGACACCGATACAGTGGTCAGACAAAGAGCAGACGGAGCAAAAAGTGCCAGACAACTG
GGAGCAAAACTGGAATCTGTGGGCAAGCGCGGCTGCTCATCTCAAAGCAAACAGAGACGG
CGACAAATACATTGACAAAAATTTCGCAGCCAAAGTACCGACAACCGTCAGGCCAATCTT
GCAGGCGAAACTGTCAGCACTTATAAGCGCAGCAATGACAACCTGCTCTGGGGAAGAGAG
GGTGAAACCGCGAGACCCACAAAAGAAGCGACCGACAAAAAGCTCAACCAAGTCATTTAC
GCAGCATAACAAGGGAGAGGTGTATTAGGCAGTGACGCATACTCGGGCGGCGCAGGGCAG
GTGGCTAACTGCGGAACGGATGACGCCCTCAACAACAAACACCCGCTAGCATACGCAATA
ATGTGCGTAAGCATGGCGGCAAACACACAAAACACGCTAAAGCTAACCAACGACAAGGAC
AACGCACAGGAGTGGGAAGCAGGCAACAACGCAGAGAAGACTGTGTACCACAAGATCGAA
AACATATGCGGCTGCAAAGGGACAATAAAAGCGACAGCGGCAGCACTAAGAGCCGCAGTG
CAAGCCATCCACGGCACAATAACTATGGTCAGCGACGTCGGTTACTTAGGACAAACAGTT
ACCCGAAGCTGTACTGGCTCAACGGCCGCTGGGGTCCGTGTAAAATGCGCCAGAACGATA
ACCAACCAAAAAATAAGACTTCAACAAGCTAACATATGCATCACTGGTACAAGAGAACAG
CAATATCAGCAAAAGAAAGCAGCAAGCGACTTAGTTTCGCAGCAAGTAGCCAAAGCTTAC
AAACTAGCAGAGGAAGCAGAGGCTCTGCATAAATCTCTAACTTCAGCAGCAGCAGCAGCA
CCAAAAAGCAACCCTGAATCAGCAGCAAAAGCAGCCAAAGCAGCAGTAGAGTGCCGCTCC
ATAACAAAGAAGGCGACATGCCAAGCCAAAGCAGAAGGTGCGTGGAAAAGCACAGACAAG
ACTGAAGGCCCCCACTGCAAATTGAATGAAACATACGTAGCGCAAAAAGCAACCCAAACA
GGGGGAAGTGGAACTGCAGCAACTGGGTGCGAAAAACACGGAACTGATAAGGAAAAATGT
GAAAATGACAAAACAGGTGATAAGCAAAATTGCGCATTTAGAAAGGGAAAAGATGGTGAA
GATGACAAAGAAACTGAAAAATGCCGGAATGGAAGTTTCCTAGTAAACAAACAATTTGCA
CTAGTGGTTACTGCATTTGTGGCCTTGCTGTTTTAG
>tev01609
ATGCTTGCAACAAAGATAAATAAATCTGTGGCCAGAGTACCTCCAGCAATGAAAAGGAAC
ATGATGATTGCATTTTTGTTAATTTTAGCGTGCTGCAGCCATGGCGACTCGAAATCTGGT
GAAAACGCTGGAGCTTTCACAGCACTTTGTGCGGAAATCAAGCTAGCAAAAGCGACGCCA
GCCGACCTACAAGAACCACCTGAGATCAACTCGATAATGCAGACAATAGCTGCCATAAAT
TTAACCGTCGCGGACGACGCATTTAACCAGAAAATAGACAAGAGTAAAACATGGGCCACC
GCCGACGATAAGTTTCGCCAAGAAAGAGCCGGCTGGGACAAGCACTACGATATGTAGGCC
AGTGCCAAGGCAGAAATAACCGGAGAAGGAGAGAAAAAATACGCCAAATGGTCGAGACAC
AGAAGCGGTTCCGCGGTAGCCGAACAGGTCAGGTTCCTGGCCAACGAGGCCTTCGCAATC
AACCTGGCAGTCCAAGAGGAGCAAAGCAAGCTGGCGACGGCGCCGGTCTCAGCAAAACTC
AACGAAGCCCTCTATGGGACGGCAGCACAGGACGACAATACCTACAAGATCGGCATCAGC
GGAAGCAACGGGGCAAGACAAAACGTTTGCTCGCAAACAAGCAACGCTCATGCAAGAAAA
CAGGGCTTCAGCTTAGTGCAGGACGCTCTTTGCCTGTGTACAACGGCAGCCGGCGGCGAC
CAAGCAGCCGGCAAGGCATGCTGCGATAGCTGTGCAAAAAGCGCGGATGGCCAGTTAAAC
ACGAACACGGAGGGAAAAGACTGGTGGGCCCAACTGGAAAAAGCGTGCGACAGTCTGGCA
CTACCAACGAAGCTAACAACCAGAGCTCTAGAGGCGGCGGTAACGGGCATTCAAGCAGCA
CTAAACCACAAGACAGGGACTCAAACAGCCAGCAGCAACGTACTGGGCACATTGCTTGGT
AACGGTCAAGCGGGCTGCTCCGGCAACAGCGTTGCCGGGAGCAACTCAGGAAAGTGCGTC
ATCTACATCGGCGGTTTAACAATAACCGGCGACAACAAAGTAGCATGGCTAGAACACCTA
CAGCAGGCACTAAACCTAGAAAACGCACGACTAGAGGCAAAGGCGCAGCTCGATGACGCA
GAGAAACAGCTCAAGATCATAAACCTAACGATTGCAGCGCTGCTTCACGCACCACCAGAA
CAAAGAACTGCAACCGGCTCAGCAACTTCCGCAAACACCAACGGCGGCACGGAAGCCAAG
ACAAAAGACGCCGAGGCAAAGGCCGAAAAAGAATGCAATGCAGCAGGAGAGAACAAAACT
GATTGTGATAAGTTAAAGGGCCAGGGGTGCACTTATGATTCAACAAACAAACGGTGCACC
TTGAGTGAGAAAGGGAAACAGGGAGTGAAACAAGAAGCGGTAAAAGTAGGAGGGAATGAT
GGAAAAGCTGACTCAAAACGCTACAAACTCAAAAAAAAAGATGACTGTAAATCTCCGGAA
TGTAAGTGGGAGGGTGAAACTTTCAAATATTCCAGCTTTCTCGTCAATAAGAAATTTCCC
TAGTTTCTACTGTATTTTTTTCCTTAGTAAAATTTTAAAGATTTTGCTTTATTTTATGAA
ATTTTTCTTTTTGAAAAAAATTGA
>tev01624
ATGACGTATACATCACTAGTTGCTGCAACATTCATGGCAATATCTGCTGCAGAAGCAGGA
AACGTGCACGCAGGTCAAAACTAAGGAGGTTCTGCGGCCATGTGCAAGCTAGCAAGAGCA
CTCATGGCACCTCCAGATATCCCGCCTAAGCAACAACTCAAAACGCTGGAGTACTATGGA
ATCCTTCAAAGGAATATGACGCTCGCAGACTCGAAATGGCAGGCACTTTTCGCAAACCCA
GCAAAGCCGATGGAGTGGGCGACCGAAGCGCCAAAAACAGGAGCTGCAACAGAGGACTGG
ACCGAAATGTGGGAAGACTGGAAGAAGAGCATTCAAGAAATACAGGATACACCAGGAAAA
ACGAAAAACACAATCAAATATTTCTCTGGACTTACTACAGCTCAGCGCAAAGCATTAGAA
CCAGAGATAAGGATAATTGCAGAAACAGCGAGGCACATCGTCAAAACGTCTCTAGCGGCG
GAGCCAGCCGGCACCCTAATTGATAGCCCAAACATCAAAGCGAAACTTAAAGCGCTTTTT
ATAGGCGACGGTGCAACAGCGATCGGATCTGCAACGCTAGCACAGATCTTTGGCACGACG
ACGCCAGGATCATCCAATAGGGGCACGGCCTGCACTGCAACAGACCCCGCGGACGCAACA
AAAACGCTGCTGGCAGCAATAGCTTGCGTCTGTGACGGCGAAAACGCAATGGAGCAAAGG
GACATATGCTACAAAAACCAAGGCGGGACACCGTGGGGCAACAGCGGCAACCCGACCGAA
GCAACAATACATGGCCTAGGCAAAAAGTGTCTAACTGACGACCATACTTCCGTCATAAGC
ACTGACCTAATGGCAGCGATCGAAAGCATACTAGATCAGACCACAACCGATGGCACTCAC
ACCTATCTCGGCGCCTACGAAACCAGCTGCAATGGCCAGCAGGGCAGCGGGCGATGCGTT
AAGTGGGAAAACAAGAAGCCACACGAGATCCTACAGGAGGACAAAACGCCATGGCTTTCC
AAGCTGTACCAGCTGTCTCAAAAAATAAGCATTAGGAAACAAAACAACGAAAAGATACTG
CGGGCTCAGGAAACGATAAAGACGCTGTCCCTGCGAGAAAAAGCGTGAGAAAACCCCCAA
CGTATCAACGTCGCCCTTGTAGCGCCAGAAACATCGACACCAGGAAAAGGAGAAGGATCT
CAACAAAACAATCAATGCAGCAACCACAAAACAAACGCGACCTGCACACCAGACAATAAC
TGCAAATGGACAAGCACTGACAACAGTGATGGAGACTTTTGCAAACCTAAAGAGTGCGAA
GGACAGACAAAGCAAGCAGGAGCGAAGGAAGAAGCTACAGGTACAGCAGCTACAACTGGG
TGTGCAAAACACGGCACCAAAACTAATTGTGAAAATGACAAAGCAGGCGACAAACAAAAT
TGTGCATGGAGAAAGGGTTAAGATAATGAAGATTACAAAGATACAGAAAAGTGCCGAAAT
GATAGTTTCCTCGTCAATAAAAAATTGGCTCTGATGGCTTCTTCCTTTGTGATTTTTGAA
ATTATTTTAAGAAACTTTTATTAAT
>tev01625
AATGCGATACGCCAAGCTAGGGATATTTCTGTTGCAAGTGGCGTTAACGCCACCGGTTTT
TGCTGCTTTTGAAGCAGCAAACGGCGCTGACATGCACATGCTATGCAATCTGTTAATCCC
CGAAACGCTAGAGCTACCGGAGCCAATTGACACCCTGATTTCACCAAAGATATCACCGAA
ATACGGAAAAATGAATATGACGACGGCTGCACAGGAATTGCAGAACCTTTTTGCCGGGGG
AACGACGGCGAATAACTGGAAATTAGAGGTGGAAAAGACAAGACGGAACCAATGAAAACA
CATTGGAAGTCAACGTATAACAACTGGGTTGCCGACCTAGAGAGAGCTACCAAGGGGCAG
GCAGACAAGACGTGGATGGAGCTAAATCCGCCCCCAGCTGGAACATGGAAAAGACTCGAA
AGTCACAAAATCATCAGCAGAACGTTACAATATCTGATAGAAACCAACAACCAATTGCTG
GCTTTGCAGGAAGCGGTCAAAACAAAGAAACCTCAGGAATCAAGAGAATTTTTATCAGAG
GATTTGTACGTCGAATGTGTAAAATACAATAAGCCAACAAAGAAAGATACCATAAACAAC
GCAGGTGGATATGCGACAGGTTGCGCAACAAACGGCTGCAAATCAATCCTAGGTGACCTC
ATGTGCGTCTGCGGATCGACCACACCCGGAGACACACAGGACTGCACAGGAACCAACATC
AACTTGGCAGGAGACAGCGACATGAGCACCAAATTCGACGTCGCGAAGGAGCTGTGCAAA
GAAAAGCCCACAAGCAAATTAACGTCTACGAGACTCAATGCGGCAAAACAACCAGCAAAG
CTAGCTATCAGAACATCGGAAAACGGCGGCACACAAGTTAAGCACTTGGGCAAGATTATG
GCAGTCACATGCAACGGCTCAACCTCACAGCAATGCGTCATCTATACAACCTATTTAACA
GGCGAAGATAAAGCCAAAGGCTTGGCCAACATACCGTGGATCAAAAAACTAGAGGCAGCA
GCGACAGCGCTTGAAGAACGGGAAGGTACTCAAACAAAGCCAAGCAGCAAAGCAGTTGAG
GTGAAGACATTTATAGCCCAAGCGAAGCAAGCATACTTGGCGGGAACTCGCCCTATAAAA
CAAAGCCAAGCAGGCACAAATCACAATACAAAAATACAAAAAGAAGACTGCAGTAAACAC
ACCGCAAACGCAACCTGCCCCACAAGTCACTGCAAATGGAATAGCACCACATACACAACG
GGAAGCCACTGCAAACCCAAAAATGGAGAAGAGCAGAAAACTCAAGGAACAGACGGAGCT
GCAGGAACAAATGCAGAGGGCAAAAAGTGCTCCGATAAGAAAAAGGATGAGTGCAAATCT
CCGAATTGCAAATGGGATAGAAGAAAAATGCAAAGATTCCAGTTTTCTCGTGAATAATAA
ATTAGCTTTTATTTCTACTTCTTTTATGAGTTTCGTAGAATTTGAAATTTTAATGCTTTT
TCTCCATTTTATGAAACTTATAAATTT
>tev01630
ATGGCCCTGAAGCTGTTAGTTCTGCCAATAATCGCGGCAACATTGCTCAACACCAAAAAG
GCTCGAGCCGCAGCACCTGACAAAGGTGTAAACAGGAAAATATTTGGTGTCCTGTGCACG
GCGGTTAATGCACAGGGAAAATTGAAAAAGCCGACGCTAGCATCTGACGATGCAAACAAA
ATAGCGGCAGAAGCCGGCCATCTTTCACTGTATATGAAGGAGCCGCGGGCAATCCAACAA
CTAGCCGATTTAGAAGGCAAAGAAAATAAGCCGGATGGCTGGGAAACCAAACTACCAGAG
CTGTGTAAGGGCTCGAACTTAGGGAAGTGCACAGCTGCAGCAAAACACATAAAAAACCTG
CCAGACACCGAAAAATCAAAGATCAAAAAAGCAACAGACAAAAGCAATCTTGTTGCAACC
AAAATAAACAAAACGCTAATCAAAATTAATTCAGTAGTGAAAGAAAAACAGGGCTTTTTC
ACCACCAACTCAGGCTCACCAGCTACGAGCGAGCCAGAACAGAATTTAGCCAAAGCGGTG
TTCGGACAAGCAGGCACCAAGGACTCACTGTCAAACCTCGCAACGGGGAGCACAAGGCAG
GGGATCTGCGGCACCAGCGGCACGACAACAGGCGAGAAAGCGACACAATCAATTGCAACA
ACCTTGATCTGCATATGCGCATCAGATAGCTCAGGACAAAACAAAGGGTGCTTCGGCAGC
AAAACAACAGACCTGGCGTTCAATGGCAGGCCGGTCAATGCAGCAACGGTCTGGTCGGAA
ATAGAAACAAAATGCAAAACGGAAGCACCAACAAAAGCAGAGTACGCAGCAGCAGACCTA
GATAACCTCATATTACAGGTAGAACAGGCACTACACGAACCGCACGGCAGCGACGGAAAA
ATAGGCTATCTAGGGTCAACAGATACCGCAAGCCCGGCAAGCTCTTGCGACGGCGATCTA
ACAGCCGGCAAAGGAGCCTGTGCATATTTCAAAGGGAACGCCGACGCAGCCGGGCGCCCG
ACGTGGCTCAACGACCTGACCACGGCGGCGGCACGACAAAGGGCACTCGAACAAGACCAG
GGAACAAACCTTTTGGCCGAGGCCCAAATACACAGCCTCAACGACAGCCTCACCAATTTA
CTGCAACTAACAGCGATACCAAGCCGGCAGGTGGCAGTCAGAAACAATCCGCCGGAGACA
GCAGACACAGACAAAGCACGAACAGCAGAAGACAAGGAAAAAGAATGCAAAACAGCAGGA
GAGAACAAAACTGAATGTGATAAGTTAGAAAAGCAGGGATGCACTTTTAACAAAATCCAA
AAAGTGTGAGTTGAAAAAGGTAAAAGCTGAGCTGTAAAAAACAAACAAAGAAACAGGAGG
GAAGATGGGAAAACTGACTGCTCAAGTCACCAGGATCAGACACCTTGTAAAGTAGTAAAC
AATGGAGGAAAGCCAGTTACTTGTAGATGGATAAGGGGAAAATATAACGAGGATGAAAAA
TACAAAGTTATATGCCGAGACAGCAGTTTTCTATTAAATAAGAAATTCGCTCTGAGTATG
GCTGCTTTAATCGGTTCGGTAGCATATTAA
>tev01642
ATGCCAAACATGTGGACTAAACTATCGTTTCCACGCCAAGCTGGAACTTTCTTACTATTT
TTGCTGGGCTTACTTCAATGCCGCCAAGCGGCGCCGGCAGTGGCAGAAGCAGACAACGAG
CGGCCATTCGCGGCCGTATGCGGCCTGTTACAAGTAGCGGAAGGCCAGTTACCACAAAAC
GTTGACGTTCCAACGGCCAACACCGAAACAGCAGAGCTGGCAGCCATAAACATGACGCTA
GCACCAGAGAAGTGGCGAAAACAGTTCATCAAAAACGACTACGAGAAGCAAAGCTGGCAG
GCGGCCAAGGAGGCAGGCAACAACCCGCACGACAGCTGGAAAGCAAACTGGGACAAGTGG
CAACAAGCCGCAATTGCAACTAAGCCAGGGACGGCCACGGCGAACAAAATCAAAGAAGCA
GGCTTCACGAACCTACCCGAGGAGATCAGATTACACCAGCAAATGAAACTAGCCAAAGCT
AGCGCCAAGGTCGAACACCTAGAAGGCCTAAGGCAAGCTGCTGCACAGCAACTGGCAGGC
ACAGCCAACGCCGAACTTGAAAAAAAAATGAATGAAGCGTTGTACGGCGTAGACAGCGGA
CAAGGCAGCTTCGGCGCGGACTCAGGCGTAAGCGACGGAACTCAGCAGAAAAACGGCTGC
GATGCTGACGGCACAGTAAAAGGCAAACAACCACTAGCCTACACGCTGATGTGCCTGTGT
CTAGAAAACACCCAGTCGACAACAAAAGTATGCAAAAAAGGCCAAGACATAAACGCACAG
TGGGACAACATCGCCGGCGACGTCAAGACAACTTTCGACAAAGTGAGGGCGCTGTGCCCG
AGCGGCAAAAAAGCAACGGTAACGGCCGCAAGCATACGATCAGCAGTGCAGCAAGTGTAC
GCAAACATACACGTCAACGCAAACGTGGGCTACCTAGGCGGCTACACAGGTACAGGATGC
ACCGCAACAACAGCGACAGGAATCTGCGTGCGATACAATACCAAGATAAACGGCCCGAAA
AACGAATTCGGCACTCTCACCTTCGTCAAGAATATGCTGGACGTAGCGGACGCACTGGAC
AAGCGGCAGGCAGCGGCAACGACCATAGCAACACTAACAAATGCAATAAAAGCCGAAATC
GCTGCACTGTGGCTACAGGCCAAAGAAGCAGCAGCACTACAGAAACTTACAGCCAAAGTA
ACAAGCCCCACCACAGAAGCAGCACCGACACTAAACAAAAAGAAACAAGAATGCGAGGAA
CAAAAAACAAACGCAACCTGCAAAGAAAAAGGATGCAACTGGACTAGCACTGACAAGACT
GATGGAGACTACTGCAGAAATGCCAATGGAGAAGCAACCACAGCAGCAGGAAAAGCAGAT
GGAGCCGCAGCAACAAATACGGAAACCAAAAAGTGCTCCGACAAGAAAAAAGAAGAGAAA
TGCAAAGATGGCTGCAAATGGGAGGGAACAGAGTGCAAAGATTCCAGTTGTCTTGTCAAT
ACAAAATTGGAACTGAGTATGACTGCAGCCTTTACGGTTTTGGTAGCATTTTATCATTCT
AATGATTTTTGA
>tev01659
ATGCGGCGTTCGGGGGGCGTGAACACAGCACTAAGCACGCTAACTCAGGCAACGACGTTT
ATAGCAATGGCTCAGCAAGAAGTAGAAGCGCCGCACCTAGAAAGCCTGGACGTGGAAGCA
TATAGGCGTGTCCACCTGCTGAACTTAACACTATCAGACGATGATTTGATAAACAAATTC
TACACCGACAAGACGCGGAAAACGACAAAAGTATCATCGGCCGAAGCGGGACTAGACGAC
AAGGGTGGAAAACTGCACTGGGACGACTGGAAATGGGCGGCTGAAAGACTGACGGCAACG
CCAGAAGACCCGAAGCTCAAAGAAACCGGCGCCATACAGCTATCCGGTCTAGCAAAAAAA
ATGGCAGGTGTTGCGATAAAAGGCATAGCAGCAAAAGCAGCCAAACTGAAAGACAATTTT
CCGGAGGAAGCTTTGCCAGCAAAAGCATCAAAACAAGCGGCAACCGCAGAAGCTAAAACG
CTTCGGGATGCGGCGTTCGGGGGGCGTGAACACAGCACTAAGCACGCTAACTCAGGCAAC
GACGTTCGGCGGTACACCAGCAAACAACAGGGACGTCGAATGCAAGACGCAGCCGCAAGG
AAAGGGCACACATACTACTCTAGCAGCACTAGCCTGCATCTGCTGGCAAGGAACACAAAC
ACTGTAACGAACGGTATGTGCAACAAGGCGATGGAAGGTCAAACAGGTTGGAACGGCAAC
AGCAACAAACCGACCGCGGCAAACCTAGTCAAACCAGCAAAAAGCTGCGGCGGTGCCGGC
AAACAAAAGGTCACAGCGGCGAGACTTCTGGCGGCGATAACTTCACTGCGGACGCTTATA
ACTGGGCACGACACCGGTAACCTTTACCTAGGCACTTTTATCACAACCGGTTGCTCACGA
TCGTCAGACAGTGGCGTTTGCATCGAATTCACAAAATAATCTGCCGGAAAAGAAGACCCG
CTCACCAAGCTGCTATGGATCAGCAAAGTGGAGGCGGCTGCTGGCGAACTGGAGAAGCTA
ACGCAGGTTTTGCCCAAGGCACAAACGATCAACATCCAACTAGCAGCAGCAGAAACCGAA
GCGAACCAAGCGGTAAAGCAGGCTGCAGTGGAAGCAGAACAAATAAGAAAAGGTAAGAAC
AACCCGAGTGTAGCGACGCCAGCACTAAGTAAGACAATCTGCGAA
>tev01667
ATGCTGAGCGCGTTTCATAGCCTAGGCGCAGTGGCTTTACTGACCGCCACACTGCCCAAC
AGCGACGCGGCTGCCGGTGCTAACGCGGCAGCGCACGTCACCATGTGCGAACTGCTAAAT
CTAGCGAAGGCGGGAGGACAAGTCGACAAACCAAAAAACAATCCTCGAACTTCGCTAGAG
CACATACTGGACTTAAATATGTCAGTCAGCGACAAACAGTGGTCAGACGAATTCAAAACC
GAGCCAGGCCCCGGACAAACCAAAGACTTTCCAAATTCCTACAAGCAAAACGAACAAAAA
AAGCACTGGGAAACAAGCTGGCCAATGTGGTTCGAGGCAAAGCGGCGCGCAGAGCAAAAA
AAAATCGGCAAGCCAGACGGCACCGAGCATAGACCAATAGTGAAAGAATCGCAGAAAAAA
GCAGCGCGGGCGATCATACAGCAAATAGCAGACAAAGCCACCGAACTTGAAAGCCAGTAC
ACAGCACTGGCGTCGACCGGCAACGACTTCGGGCAGGCCGCGGCCGAGCAACACCTAAAT
AGAGCGCTGACAGGAGAACCAACAGGCACCACACCTGCAACACCTAATACAATTGCGGCG
ATCGACACGTGGGCAAACGGATGCGCCCCGAATGCGGCCAAAAAAAGTATACTAGCGACT
TTTAGCTGCATCTGCATAAGCTCTACAGGCAGCAATACCAACGAGTGTTACAATAACGCA
GTGTCGCTTGATTGGAGCACGCAACTAAACCTACAGACTGCACTGGCACAGCTGACGGAG
TCATGCAACTACGGGCCGCTAAAGCCAGCAACACCAGAGGCAATAGAAGCAGCACTAGCA
ACCTTCAGAGCGACGGCGAAAACAACAGGCACAGGCGGAACCGTGGAGGTAACCATCGGC
GATGACACAGGAGGCGGCTGCGACGGAGCGACAACAAAAATGTGCATCAAATTCGGCACC
CTATTCCGCAATGCCGGCAGCAAAGGATGGGGCATGATCGACTGGTACAACAACCTACAG
AAAGCCGCAGCGGAGCTAAAGAAAGCCCAGCACACAGCTACACAGGCAGCAGCCCTAGCC
ACAGCCATCGACACACTAAAGCAAGAAGCAGATGCGACCTATAAAGCAGCAGCCCAAAGC
CGTCTAACCGAGCTCGACCAGGCCACAGCAAAAACCAGCGGCCCGGCATCAGGTCGCCCA
GACACCTCAACCACTAAACCAAACGAAAACTGTGAAGATAAGGCACAAGAAAACTGCACA
GGAATCTGCGCATACAATAAGACAGAAGGAAAGTGCAAACTCACAGAGAAAGCACAAAAA
GAAGCAGAAAAAGCAAACCAAGAAAAAGGAGAGAAAGATGCGAACAAAGATAGGTGCACC
AAACACGGCACTGACAAAACCAAATGCGAAGCTGAAAACACAGCAGGCCAACCCCCCGTT
TGTGGTTTCAGAAAGTGCAAAGATAATGAAGATGACAAGGATACAGAGAAGTGCCGAAAT
GGTAGTTTTCTAGTAACCAAGAAATTCGCCCTCAGCGTGGTTTCTGCTGCATTTACGGCC
TTGCTTTTTTAA
>tev01767
ATGAACCAGGGAGTAGTGCTCTTAGGATTCTTTCTAGCATCTATCAACGGGCGCCAGGCG
TCTGGAGCACTCGGCGATGCTCATGCAGACTTTCTTGCTCTTTGCGGCGCATGGACAGCT
GCCGGCAAACTAGCAAAAGAATCAGTCGTTAAGACAGATATCGCCGAGGACATGACGGAG
ATTCTAAATTTGAATATGACACTAGCGCCGTCAGAATGGCAGCAGAACTTCAAAGACCAA
GGTGCAGAAAATATGTACGAAAACTTCAAGACTGGAAAAGAAAATAAACTGGGGAATACG
GACTGGAGCGACCTGTGGCAGGCCTGGAAAAAAGCCTACAAGGAGACAACTGACACATGG
CACCAATGGCACAAACAGTTCAAACAAAAAGGCAAAAAACCCAACCCAAGTATCAGCCGA
GGCTATGTAGCAGAACTAGCTGATGCAGCATGGGTACTAAAAAAGCAACACAACAGCGAA
ATACCGAAGGATCAAGACGGGGCGAAAGAGTCACTTTTAAGCGACATCAAAGCAGCGCTT
TGCTCCGGGAGCCTAAAAGCCAAAGCCGACGCGAGCGGCTGCGAACAAGACGCTATAACA
GCCAGAAAAGACGCGACTTGCGGCAACGGCGACGGGACCAAGGAAGGGCACTCCATAGGG
ATGGACATGATGTGTCTGTGCGCGACGGGGACGACCACTGAATGTCTAGGCGCGCCAGGC
AAGGAAGTTCTCTCTACCGCAAACCTGGTAGGGGGCATCCTAACGCACCTAAAAAGCAAA
TGTCCAGCCTTGCAAGAGACAGCGGACGCAGTCGCAGCAGCCGAAGGGGCACTCAACGTA
CTGAAGAGCAGAATCGGCGCACAAGTAGCTGTCGATGGAAGCGGTAATGTGCTGCTCGGA
AAAAAATCGACCAGAAAGTGCCAAGGGACAGACGCGGCTTGCGTCAACTACAAAAGCTAT
TACGATCAAGGCAAACAGGGAATGGAAAGCATACCTTGGGTAATAAAGCTACGTAGCGCA
ATCAAACACGAAAAAGAGATGAGGAGATTAACTCAAGAAAAAACCAGCAAGCTGCTACGA
TTAAACAGCTGAAGCTAAAAATAGTGGCAGAATTCGCTAGAGAATTTAAAGCAGATGATT
CTTCAACACAATATAAACAGGTCACGCCAGCAGCCGGCGCAAAACAAGAAAAAAATCAGT
GCTCCAAATACGACAAAAATAAAACATGCACAGCAGAAAATAAGTGCAAATGGGAAGGAA
AAACTGAAACAGATGAAACATGCAAACCTAAAGATGAATAAGGACAGAAAAACACAACAA
CAGGAGCAGGAGATGGAGCTACAAGAGAAAGAGCTGAAACTGGGCGTGCAATGCACGGAA
CCAATAAGGAGACTTCTGAGAATGACAAAAGAGGCGATAAACAAAATTGTGCATGAAGAA
AGGGTAAAGATGGTGAAGAGAACAAGGATACAGAAAAATGCCGAAATGTTAGTTTTCTCC
TCAACAAGAAAATTACACTGA
>tev01769
ATGGGAAAAAGCAGAATTGTATTAATATTATTGCTTATCGCAGCGAGGTCGCTACACCGT
GCACATGGAACGGCAGGCGACGCACAGAATGTTTTCCTGGCATTGTGCAACGTCTGGCGG
ATAGCCGAGAGCGGCAGCATTCCGGCTTTCACGACGCCGCCGGACGAAACAGACTACAAA
GATATACTATACTATAATATGAGTGCAGCAGACGACAAATGGCACGCCTTGCTTGACACT
GCTGCACCAGCAGGAACGTGGGACAAAATGAAGGTAACGCTAGGCGCTCAACAAAAGCAC
TTTGATTGGACAGGAAAATGGGAAGAATGGCAAAGACAGCGACAACACACAAAACCAGGT
GCGAAAGACAGCAACTGGGCAAAGGAAAATCCTCTGCCAATATCAAGAGAGGAGAGGGCG
CGTGCGGCTCGAGCATTGAATCTAACAGCTCACATCGCCCAGCAGATCAATGACCCAACT
AAAAGCACCTCCTACAAAGGACGGCATAGACTTAATAAAAAAATCAATTCGGCGCTACAG
GAGGCTATGTGTGGAGCCGAAACGAAATACAAATTTGAGGCATCCACAAACACATGCAAA
AAGGTTGCACCCGCGCTAACCAAGGCAACCGACTGCGCGAAAGGAGAGAACGGCAAGAGT
ATCGGCAATGACCTAGTATGTATTTGCGCGGACAGCGCAGATAACGCCTGCGGGGCAACG
GACGCAGACACGTATGCCAAAGGCGATAGCACCAACGACAGAATAGAAGGGACTGCCGGC
ACGTGCCCCGAGAAGGCAGCAGTTCAACACTTAGACTCTGAAATATCCGCCGCCATCGCC
CAGATAGGCGCGCTAATGGCCCAGCAGACCCAGTCCACGAGCAAAACCGTGCTAGGGAAA
GAAAACTCTGCAAGCTGCACTGACAGCGGCCCCAACTGTGTTGACTACCACACCTATTTC
AGTGGACCGGACGGAGGACTAAACAAAGTGCCATGGATCCAAAAGTTAAAAGAAGCGGCA
GGCGCCTACAAACTGTACGAAGCAGATAAACAAAAGCGGATACGACTAAAGGAACAGCTG
GCAGCGCTTAAAAAAGCAGCAGAATACGAGTACAACACTAAAGGACAAGCAGAACCATCA
ACAATACCAGTACAATCGACAACGGCCACCGCCAGCAAGGAGATAGCCTGTGAAAGTTTT
AACAACAATGAAACCCATTGCCCAACAGACTCTTGTGAATATGATAAGACAAAAAAGGAA
TGCAAAGCTAAACCAGGATCAGAAAGCACAGCAGCAGGAACAGGAGAGAAACCAAAAGAG
GGACCATCTTTAACTGGATGTGCAAGACACGGCACCAAAGCTGAGTGCGATGCTGACAAA
AAAGATGACAAGCAAAATTGTGCATGGAGAAAAGGTAAAGAGGGCGAAGATGAAAAGGAC
ACGGAGAAATGCCGAAATGGTAGTTTTCTCCTCAATAAGAAATCTTCTATAAGTACGGAT
GCTGCTTTGATGAGTTTGGTATCATTTTACATTTAA
>tev01775
ATGACAGGCGCGACAGGAGCGATTCTTACTTTGGCTATTTTATTGAACCTGAAGCTGATA
AGGGGCGCCGTCGACGATGGCGAAAACAGAGCAGTCGGTGCAGCTCTTTGTTCACTGGCT
CAACTTTCGACAAGCCAGATACCACCTGCGCCATCCGCAACGGCAGGAGACTCAGCGATA
AGTTCTGTACACCTACTAAATATGACACTCAGCGACTCGAAGTGGCAAAATGCCTTCCAG
AAAGAAGGTGAACCAAGCGTTTGGCTTGAGGAAAAAGTGCCACCAGCCTTCGAAAACAAC
GACGCGTACAAAGCAAACTTCAAACATTGGCTGCAGGCAGCAAAAGACTATGAGGCAGCA
AAAGAGAAAAACGACACGCCAGAAAACAAAATAGCTAAGCAGCTTTCACCTAACCTACGA
AAAATCTACAGAGCCAAGCTTTCCGGCCTCATTGACAGACTGACGACCTTGAGCAGCAAG
CTTAAAGAAATAGAGACCACGGCCAGCAGCGAAGACGCCAAAGACGTGCAGGCAAATCTA
AACACAGCTGTATACGGCGACAAAACACCACCCACATGGCCCATAGCTGAAAACAAAATT
TTTAGTCAACAGGGCTCGGGTAGCATCGGTACGCTCTGCGATGGAACGGGCACAAACGCG
AAAGCCAAAACACTAATAGCGACAATCATCTGCACGTGCGCAAGCGTAGCATCGGGGTCG
GCCAAGGCGTGCTGGCAACCCAAAACGCCACTAACAGCCTGGGGCGGAAGCGACGGAACG
AGCACAGAAAGGTGGAACGAGATCACGAAACACTGCCACATTCCAGGGAAAGCAAAACTA
ACATCATGGGCGCTACAGGCAGCGCTAAGTGCAGTGCCAGCCCAAATAGAGTACGACTCA
ACCGTCGCTTACCTGGGTGCAGCCGGCGACGGCACTTGCGCAGGCACGAAAGCAGGCGGC
ATTTGCGTCAAATTCAGAGGCGCAACAGGAATTGAGCATTCAAACATCCAAGCTACCCCG
TGGGTGTCTGGACTCACAAAAGCAATTAAAGGCCTGAAGGAGATAGAAGATGCGACAGCA
GCGACTGCAGGAATCGAAGCAGCAATAGAAGCCACCAAACAAGAAGCGTAA
>tev01778
ATGATTGGGGTGACAAAGGCGCTATTTCTGGTCATAGCTGCTCGACCATCAACGCAGGCG
GCCAACACCAACGCGCCAGAATTCAAAACCATGTGCGAAATATACCAATTGGCTGCAAGT
CCATGAGACATCGACACAATTAACGCCGAACCAAATGTTGAGTCAAATATGGAGGAGCTT
AAAACCCTAAATTTAACGGCTGCAATCGATGCCTAACCGGAAGACAAAGAAGGTGCACTT
GCCGACAAAGACGGCAGAAAGAAAGAAGATGAAAGGAAAGAGTGGCAAAAAGAAAAGCTA
AAACTTGACAAGACTCCAGCCGATGGCAAAGACCACGAATTCCGCAGGGTTCCAAACCAC
AGCCATCGACCAAAAGTGGCTGCTGCAATTAAAAGAGCCTTGGAAGCCGCACTGAACTTA
AAAGACCAGTACGACCTAATATCGGCACGGCAAAAAGCCGCACCTTCAGAAATTAAGAAA
GCGCCAACCGAAACGCTACACGGTACGGGCGACACCGAACTGACCGGAACGATTATGACA
AGCACGGCCAAAAATTACTGCAGCACCACAAATAACAATGCGGCGACAGGGACAGGGATA
GCCTACGACTTTCTCTGTCTCTGCAGTTCAACGGACCAGGCGGACACCGTGGAGTGCGCC
CACGGGATAACAGGCAACCAGCTAAACAACCCGACCAGCGGCACCAACGCACAAACCGCA
CTCACAGCGACCATACAAAAATGTCCCAAGAATGTTGGCAAGAACGACCTGACAGCTCAA
CGAATTACAACGGTCATCAGCGCGTTTCTTAGCCAGCTGGGACGGGCAAGCACAGGAGCA
GCAAACGCCCCAGTGAGTTATATTTACGGCAAAGCGCACACCAACTGAGACTGCAACGCC
AAATACGGTCAAGAAAACTGTGTAAACTACAAGCAGCAACTCACAGGGAGAGGAACCGGG
ATACCGTGGATCAAGAAGCTCGATGACGCACAACAAAAGCTTTTAAATCAAGTAGCAGAT
GAGAAAACAATGAGGACGATCGCAGCTAAAATTGAAACACTGACAGCTACCGCGTGGAGC
GTACACGACCAAGCGCTGATAACCCCGGATATCGCCGCGACCACCAAGCCAAGCACCACA
GAACTCTCAACAAGAACCGAAACAGATGCAACTTGCAAAAAGAAAGGGAAAAGAAACTAC
AAAGATGGATGAAAATGGGACAGTGACGACACAAATAAAAAGCGAGTAAAAGATCCGTAT
TACAAACCAAAACAGGTAGAGGAAGCAAAAAAAGATGGAAAAGCTGACTGCAGTAAACCT
GACACACAAGAAAAATGTGATAAGGCTAATGAAGACCAAACCATCAAAGTTTGTGGATCG
AAGTGAAAAAATAGTGACAAATCTGAAAAAACTGGTTACAAATGCAAATATTCAATCATT
GTCGTCAATAAGAAATTTGTTATTACTGTTGCTGCTGCTTTTGTAAGCTTGGCAGCATTT
TAAGTATTTTTGCTCAATTTTTAAATA
>tev01789
ATGTGTCCCGCTATACTTTTAGTGATTGTAACAATAGGTGCCAGCCATGTAAGCGAAGCT
GCGGTGAAAGGCAGCAACGTCGCCGTGATGGCAAGTCTCTGTCCGACTCTTAGGTTAGGT
GATGGCGAGCTGACTTTCGAACCACAAATTCATACCCAAGCAGCTCAAACCGACAAGTTG
TTCAAGCTAAACATGTCACTGGCTGACCCTGTATGGCGGTCCACTTTTATAACGACAAAT
GCCGCCGGCAAAGCGGAGGTAAAAACCAAACCAGAGCAAGGAATACCAGTGGAGTGGCAA
AACAACTGGGCGAAATGGGCCGCAGCAGCAGTAGAAATGAGCGAAAAAAACAAAGAAGAC
CAACTAAGGGCAGAGTTCGGCCTAACAGCCGCCGGCCCAACGCAGTTAGAAATGATCCGA
CAAACTGTCGCGGCTTACGCGGAAATGGCAAACGACGAAAACCAAGACAAAACCGCCACG
AAGACCCCGGAATTGCAAAACGACGAGACCTTAAAGCAAACCGTTCTGACGGCACTTTAT
GGAGAAGCACAGGTGCCAAAAGGGAATCTGCTATCGAGCACCATAGCTAATCAGGAAAAC
CAAGGATACAGTACGGCATGCAGCGCAAGCGTGGGACCCAAAGGCGCAAAAACCCTAGCG
CACGTCATCGCATGTGTCTGCGGCACGCTAGACAGCAAGTCAGACGAAGAACCGTGCATA
CTGAAAGGGACAACGTCAGTAGCCTGGGAGGCGGGGAATCCACCAGCAACCCAGCAGTGG
AAGCAAATTCGCACAGCTTGCCCAGCAATACAAGCGAAAGCGATAACAGCATCAAGGATC
CGCCAGGCTCTAGAAGCAGCAACAGCTACAGTACATGCCGTAAACAACGACGCCTACATA
GGAAACTTCGACACAAGCTGTGACGGAGACACTAATGCGGCCTGTATTAAGCTAACTGGA
GCCGTACAAAACGGCGCAGATCCAGTAACGAAACTGCCGTGGGTAGGGCAATTGATTGGC
GTTGCAAAACAGCTAGAACAGCGCGCGATAGCAAACAAACAAACAGCTAACCTACAGGCC
AAAATAGCCCACCTTGAAGAACTCACAAAGGCGGTCACCAAGCGAGCGCAGTTTCTCACA
ACTCCGCGTACCAACCACAAATCCCACGAAGACAAACCGCCAAACAGCCAAGGCAAAGGC
AATCAATGGATGCAAGCAGAAGAGAAAGAGTGCAACAAAAAAGAAAAAGAGCCAGAATGC
ACAGCCAACCCAAAATGCAAATGGAACAGCGAAGCAAAAGAACTCAATAAAAGGTGCACA
TTAAGTGAGAAAGACAAAAAAGAAGTAGAAAAAGAAGAAATCCAAACTGGGTGTGCAAAA
CACAAAAATCAACCTGCTTGTGAAAATGACAAAACAGGCGATAAACAAAATTGTGCATTT
AGAAAGGGTAAAGATAAAGAAGATGGCAAGGACACGGAAAAAATGCCGCTCCTCCAGTTT
TCTCGTAAATAATAAATGGCTCTGAGTATGGCTTCCTCTTTCGTGAGTTTTGTAAAGTTT
TACATTTTTTTGACTTTTCACAAGAATTTGCTATTTTAA
>tev01835
ATGCCTCCATTGTTTTTGGACCTAAAGCGCCTGCGAGCTGGCACTTTATCATTTAAACAG
TATTGCTTCTTTCTCGAGCTTTCACTAAAGAGAAGATTGAAGATGTTGAAAAACATAGCT
CTACTGCTGGTTTTCACGGCATGCAGTGCGAAAGCAGCACAAAACGACAACGGCCAGGAA
TTTAGAGCGCTTTGCGACCTGTACAAGCTAACGCTCAAAAGCAAAGCCAAAAACGATGCC
AAGCAGACGCCCCATGTAGCGGACGTTATTCTCGAGCTCAATAACTTAAATATTTCGACA
GCGACGGATAGTTACTTCCAAACAAAAGGCGAAACAGTACCGGCCACAGGCGGCGAAGCA
AAGCAGAGGGAACTGACCAACTGGCACGAAAACAATAAAAAGCTTGTGGCACCAACAGAA
GACGGCAAGCCCAGCAACTATCAGAGACCGCCACCAGGTGCCGCGCGCAGACTGGCGAAT
CAACAAATAAATAATCTTCTGCAGGCGGCAAAGGCGGCAGAAACCGAGGCCCGTACACGG
ATGGCGGCAGCGGGAACAAAACGGGACATCGCCCATAAAGCACTGCAGCAGGCCATTTAC
GCGGGCAAAAAAGAGGATGCTAGCGAGGCTATATATGCAACCACAAAGAAAAAAGGCTGT
GGCAACGGCGGCGCCGGTGATGATGAGGCAGGACAAAGCATTCTAGCAGACTTTCTTTGC
TTGTGCACCCACACAAGCGGTGCAGAGAGCGCATGCCTAGCAACTGGCAACGTACAGCAG
GTAGCAAACGACAGCCCACATACCGGAGCACCGGCCGCATGGACGACCATACGGGACAAA
TGCAACAGCATACAAGGACCTACCGAACTAACAAGCAAAGTCTTAGCATTAGCGCTACAA
AAGATAACCAACCTAGTAGGCAAACAGTACGTAAATGGCCAAAGCCACAGCCCGTATGTC
CTAGGCAAGCACACCAGCAGTGACGGCTGTGAAGGAGCGACAACCAAAAACTGCATCAAT
TACAAAGCCCAACTGACTAAAGGCACAGGCAAAATTCCGTGGGTAATTGAAGTAGAAAAA
GCTATAAAAGAACTCCAGGAGGCAGAACAAATAGAGACCTCAATAGCAGAAGCAGCATAC
CAACTGAAACAGCTCGCAACGCAAGGAAGGAACCACTACCTAGCCGCGCTACACGCACCA
AAAGAACAAACAACAGCAGCACAAACTAAGAAATCCCCAACACCGGAAGAAAGCAAGGCA
TGTGAAAAGTACAACGGCAGC
>tev01836
ATGCAAGCAATACAAAGGCCGATTGCAGCGCTGCTGCTGTACGTGACGATAGTTTCAAGT
ACCAAAAAAGCGGAGGCAACCAACCATGCTAATTCAGCACATGCATTCTTTACGCTTTGC
AGCATATACAGAAATGTGGACCGGATGCGTAACCAGTACTTCAAACCCCTCGAAGACGAC
GCTGATTACAAAGAAGTTTTAGCGTTTAACATGTCCACAGCAGATAGCGACTGGCAGCAG
CTTCTCTCAGACGACTCACCAACTAACACGTGGAAAGACAAAAGTGCTGAACTAAAACAA
AGGACAAAAACATCGAATGGGAAGAGATGTGGGAACGCTGGCGTAATGCGGCCAAAGAAG
TTAGACGATAAAACCCAGTGGGGGAAAAAGTGGGCAGCAAAAAAGGACGGCCCGCGGTCA
CCACAGGTAAAAGTCATGTTGGAAGCTCTAGCCAGCGAGGCAAACGAGTTGTTTAAGGAA
GGCCAAGAAATGCCGCGGGAAGCAGACAAGCCGCTGACAGAGGAAGTAACAGAGGCCGCT
CAAGCTGTCCTTTGCAACGGCAAAAACAAATGGAATCCATCGAAATCAGGCTGCGAGGAA
CCAGGACTCACCGATCGGTAAAAGACCACACTTTGTGAAGACACCGAAGCCGGCAAGTCA
CTAAGCCAGGACATGATCTGCCTCTGTCTAACCAACACCAACAGTGAGTGCATACTAGCC
GCCGTAAGGTCTTCAGTAGCGTCTGGCGGAAACTACCAGCAAGGCGGGTGGACTGACTTG
CTAAACAACTGCCCAGCAGCAGACACTGACGAAAGCGCTGCAACCAAATTACGGCACGAC
CTAGTGGCGCTGCAAGCCCAAATAGGCCACGGCGGTGACGAAAACGGGGCGGTAATTCTG
GGGTCAGAGCACAGCACAAACTGCCACAATGCAGCCAGCGCCTGTATAAACTATGGGACT
CACTATGCTACGACAAAGAAAGGTTTCGTCCACATACCATGGGTAAAGCAGCTGCGCACG
CTACTTGTCAAGCAGGCTCTATTAGATAGCGCAGCTGCCGACAACGAGAAGAGGAAAGAA
CGTCTGTCACAACTCGCCAAAACGGCAGCAGTTCTGTATGAATATAAAAGAGACAGAATA
GAGGTTTTAAGTAAGCCCAACCGATCAGAAATGACCGACACAAAAGCGCCCAAAGAAACT
ATATGCAAACTAAAAGACACCACCCCAGCAGAATGCCCAAGCGAGCACTGCAACTATGAT
GCCAGCAAAAAGGAATGCACTGCTAAACCGGGATCAGAAAACAGACAAACAGGAACAGAA
GGAGCTGCAGGGGAAGCAGCAGCTTCAACTGGGTGTAAAAAAAACGAGACTGACAAATAT
AAGTGTGATGGTGACAAAAACTGTAAATGGATGGGTTAAATATTCAAAGATTCTTGTTTT
CTTGTAAATAAGAAAATCCCCTCTGATTTATGCAGCTTATGCCAGTTTAATAGCATTCTC
TAA
>tev01838
ATGATAAAAACAATAACCACCTTAGCATTGCTGGTAATAGGATCAGCGAGTGCGGCGCCA
CCGACTGGCGGCGACAATACAGCAACCATGGCACTGATCTGCCCAGCACTGCAACTCGCA
GATGGCGACATGTCGACCGCCGCGGACAACCCACCAAAACTACCGGAGGTAACCGACCTC
TACACACTAAACATGACCCTGGCACCTGACGAGTGGCAAACCAAGTTTACTCAGCCAGAT
GGACCCAAGAACTTCAAAGCAGCAGAAATACCCCCAGGAGAAAAGAGCCCAGACTGGCAA
GCTAAATGGCAGACCTGGACTAAGGCTGCGCTGGAAATCAAAAATTCCGATAGCAAGGCA
AACGTGCTCAAGCGCTATAACCTACAAACCGCTAGCCCAACACAGCTAGCGGGCCTCAGA
GCTACTGTCGCTGCATATGTCGACGCCATTTTTGAGCTTTCTGAAAGCGCTAACGGCAAC
CAGACAGAGCGCCTGTCGGACGACGAGGTAAGAACTAAAGTACGAAAAGCAGTCTACGGA
GGAAAAACAAGCTATGGCAATTCCATGGGTGGAAAAGATATGCACGGTGGCACAGCAGCA
GGCAGGCAAGCGGTGTGCGACGAAACGGCGGGCACGCATAACCCAATAAAAACAATAGCG
ACCATTGTAGCCTGTATCTGCGGAACAAAAGACGGGAAAACAAACAAACATCCTTGTGGA
CCTAAAACCGGTGGAAACGTCGAATGGGAAGCCGGGAACATGCCACAGGCAGCCATGTGG
CCGCTGATCAGGCAGGTGTGTCCAGTGAAAGCAGCGAACAAACTAACAGCAGGCAGAATT
GAAAACGCACTAAACTCTGCTGTACAAGCGATCTATGCCGAAAACAACGATCTTTACATC
GGCAAATACGACGGTGCCGGATGCGACGGATCAAACAACGGAGCCTGCATTAAATACCAA
GGACAAGCTACAGCAGGCGTTCCCAAGCTGACATCGGCAGAGTGGATAGGCGAACTGGAA
GCAGCTGCGGCCGAACTAAGAAGGCGCGAAACAGGCGACACAGCAACGATACAAAAAGCA
ACACAGATAGAGCAACTCAAAGCACTAACGGAGGCTGCCACGGGCCACGTACACGCAATA
ATCACCCCGACAACCCCACCAGGAGGCTCACATCCAACAAAAGCAACGTCTGACACCACA
GTGGAAACGAGGGAGACATGCAACAAACACCACGGCAAAAATGCTACTTGCCCCACAGAT
AAATGTACCTATGGTGAAAAAGAAAATAAATGCAATCCAAAACTAGAGGGATCAGAAAAC
ACAAAAACAGGAACAGGAGATAGAGCGGCAGATAAGAAAGAAGAGAGATGTGCAGGAAAA
CCAGAGAAAGAATGCAGAGATGGTTGCAAATGGGAGGGTGAAAGTTGCGAAGATTCTAGT
CTCTTTGTAAATAAGACACTTGCTCTGACGGCTGGTGTTTTTGTGAGTTCAGTAAAA
>tev01853
ATGATAGCACTTGCGTTTGCGAGCGTGCCAAAACTTAGAGCAAACGCAGCAGTTGCGGCT
GGTGAAAACGCAGCACTATTCAGTGACATGTACACGATTTTGAGCGCAGCTGAAACCAAA
ATAACGATCAGCAGCGACACCACAACGGAGGACCCGGCCGTCGGATCTATATACCAGCTA
AACCTAACGTTCAGTGACCTGGAACGGAAAGCCGTCTTTAAAACAAAACCAGGCAAGGGA
AACTGGCGAGAGGAGATACCCGATGCACACAAAGACAACGACCAGTGGAAGGCTCTCTAT
CCCACCTGGCTAAAAGCGGCACAGGCAGAAGAAAAGATACCGAGCTAAAAGTACTCAAAG
AAGTCGGCGCAGAGCAGCTGAAACCACACCAAAAGGCTTATTTAGGATCTGAGGTAGCCA
AGGTAGCAGCACAAGCTTCGCAAATCGCAGAAATTGCAGGAGCTGAAAGCAACCGAGAGA
TCAACTGACGCGGAATCCGCACAAAAACTGCTAAAAACAGCAGCCTTCGGAGGAGGAGAC
AAAACAAGAGCAGGTCCAACGCACATAGAAATGTTCACGTCGGGTTGCGCTTCCGACCAG
GTGGCATGCTGCAAAGTTGACGCAGGAGCGGGCAGTCCACCGAAAACAATAGCAGGCGTC
ATAATGTGCGTTTGCGCGGCTGACAGCAACCTGGAAAAAGCATGTATCAACCCCCAAACA
GCGCTAACAAACTGGGCCAACCCAAGTTCGTCAGCAAGCACAGAATGGACAAAAATCAGT
GACTACTGCACAGAAAGCAGCGGACAGGAAATAAACGTCGACTCTATCGACACAGCTCTT
GACCGAGTCCTAGCCACAGCGCGGTTTGACACAAACAAACTATACATCGGTGCAGCCAAC
GGTGGTGCTTGTAGAAGCGGAACCGCAAACGGCTTTTGCACAACATACACCGCCGCGTCA
GCAACGGACACAAGCAAGCTCACCGCGGCACCGTGGGTGGCAAACGTAAGGAAAGCAACA
AGGGCACTGCGGCTTTCAAAGCAAGCAACAGAGGATTCGAAACGACTCAAAGCATAAATA
GCTTCACTCTATGCAGGCCTATCCGGAGCGGCCGCGGCAGCAGCACGGATCCAAGAGCCA
CCTGCACTTGATAAAGGACCAACAGTGGCAAGGGTGACTGAATTAAACACTAACTGCGAA
CAACACAAAATCAACAAAACTACATGCGAAAGTACAGATAAATGCAAATGGGATGGAACT
ACGGAAAAAGATGGAAAGTGCGCAGTAGATGAAACTAAAGTTACAACTCAGACAAATACA
CTAGGAACAGAAGATCAAACAGGGGGAACAACAACAAATAAATTTAAAAGGAAAACT
>tev01867
ATGATAAAACTTCTGGCCGTTGCAGTAGCGGCATTCGCAGCTGTCGGCTACGTTAACGTA
GAAAAACACAAAAATTCTGTGGAAGCCGCAGATTTTTCGGACTGCGCCGCCTAGCCACGT
CGTCACCAACACAAGTAGTAATCACTACAACAGGAAAAGACCATCACAGTCAAACACACG
CTCTAAACATTTCACTATCGTCACCAGAAGTACTAAAGGTTTTTGAGCACGGAAAAGCCA
GTGGCGAACTAAATCCCGCCATTACAGACAATCTCAAAGACGAAGAAACCGTGGCCAAAA
GCGTATGGCTATTGGCTTTCCGAAGTTTAGTATTTGAAAGACCACAAGAACGACCCAAAT
AACGACGTCAAGAAAGCAAAAGAAGGTCTATCTGACCCGAAAAAGGCGCGACTTGAGACG
TGGCTGCAACCAGTGCTGAAGCAGGCTGACCACGCGTACGAACAGTTAACAACAGCAGCG
AAAGTAATCCAAGACAATCCGACGGCGACAATAAGCTCCAAACTAAACACTGCAGTCTAC
GGCCAAAGCAACCCATCGACGCCGGCGTTGAACGGGGCGACGATCTTCGGAACAGAACCA
TCCGGCACTCGAGCCAACGTCTGTGACCACGGTGTCGACAATAAGAAAGTGAAATCTCTA
GCAGCGACGCTAATGTGCGTATGCGCCCCAAGCAACAGCGACGCCACACAACAATCGTGC
TTCACACAGGGGACGACCCCGCGAACCTGGAACGCCCAAAGCGCTGCCGCGGCAGAGATC
GTAGCAGCCTGCAACATGCCAGGGGAAGCACACACGGACGGTGAGCAAATACTAAGCGCA
TTGAACCAGGTAAAGGCTCACATCAGAAAAAACGGCGGCGACGCATTCCTTGGAAGCTTA
GTCACAGTGGCAACATACACTGGAGCGCAAGGCGCCGGGCAGTGCATCAAATATGCGGGA
GCGTACGGGTCAAAGCACGCCAGCATCGCAGGAATACAGTGGATGGCCACAATGCCGTCA
GAAGCAGCTAAACTCACGCACATCAGAGTAGCAGCGGCGCAGCAAGCGGTTGCCAACAGC
AAACTTGAAGAACTTCTAGAAAGTGCATTAGAGGCAGCATATGCAGTGCGCATAGAACCA
ACGATTGATACCAGCGCGGTAAACATAGAACAAAACATCCCAAAAGGCACGGAGAATAAG
CAACAGACGAAGTGCCCAAAGAAAAACACAACAGCGGAGGAATGCCCAATCACCGACTGC
GACTATGATGACACCACAAAGGAATGCAAACCTAAACCAGGAACAGAAAGCACAGCAGCA
GTAACAGGAACAGGAACAGGAGGGACAACAACAGATAAGTGTAGTGAGGCCAAAACCCCT
GAGGGGTGCGCAAAAGTGCAAGGTACGAAACCTGAAGGCAAAAATGCCGTTTGCGGATGG
ATCGATTATATTGATAGAAAGGGCAAAGTTAAGTTAGCTTTCCGCTCTTCCATTTTTCTC
ATAAGAATTTTTCTCTGA
>tev01875
ATGTTTGTGGGGCTTGTTATGGCCTCTTTTCTTCTTTTAAACTGTGCGGATGCCGCAGCA
AACGCCAACGCCAGAGCGTTTTCGACGATCTGCGCTATGATAAATGTAGCCCAGTCAGAC
CTTGAAGAAGCAGAAGATACACCCGAGGTTAAGCTACAAAATGAAATGAAGACGTTAAGA
AAAATAAATATGTCACTTAGCACGGATTCGTTCTTCAACTTAGAATTCGGGCCGAAACCG
GCAGATGGCAAGGCATCTTCAGAATGGGCAGAGAACCATGAACTGTGGCTAGAACTCAAG
GCAGAAGTCAACAAAGGACAAAAAGACATCAGCGGCTATAAACTCACTCGTACACCACCG
TCACACGCGCGAAAGGTAGCGAGCCAATATTTAAACGCTACCCTGAAGGAGGCACAAGCA
ATACTACAACGATATGAAAAAGCAGCAACACCCAAAAAGACGGCAAAGCAACTCTTAAAC
ATGGCGCTGTTTGGGGCAGACGGTGTGTTAGACAAATCAACAACAACAACATTTGGATCA
ACAGCAGCGGCCGCGTGCAACCCGGAAAGCGGCACGCTAGGCGTAGGCAGCGGAATGTCG
CTAGCAAATGACCTAGGATGCATCTGCGATGACAGCGGTCAGGGGCTTGATTGCACAGGA
GTAGACATTGAGACGGCCACAGCATACGGTGGTGTAACCGACGCAGCGGCGAGCTACCAA
GCGCTAGTCAAAAGTGCCCGCATCGAGCACAACAAGCTAACAGCTGAGGGCATAACAACG
GCCATTTACGCATTCCTAAGCAATATCAAAGAGGCAGGCAAAGGCACTCAAGGAGGCAAC
GTAGTCCTAGGCAACAAGGACAGCGCAAACTGCAACAGCGGCGGCAACACAGGTTGTGTC
AAGTATAAACAGGACGAAGGCACTGGTAAGCTTGCGATCCCATGGATAGAAAAGCTAAAA
GAAGCGGCAAGCAGCCTAAAAGCCGAGAATGAAAGAAGAAACCGAAACGCAGAGCGTTAC
AAAGAGATCAAGGCGCTTGTAGCTTTAGCAACGAGGCAATATGCAGCAGCACAAGAAGAT
GACCCGACACCAAAGGCTTTCTCCACAGTAGCAGCACCCTCAGGAAAAAACACGCTTCCG
ACAGAAGCGGACTGCAACAAACAACAATCAAGTGACAAATGCGGAGACCCATGCAAATAG
AACGAGAATGCCACCGATGCAAACAAAAAATGCTCATTTGATCCCCTAAAAGCAGCGGAA
CAGCAAACAACCCGACAGGTAGGAGCCACAGAAACAGAACAGCTTTCAATAGAAAGGAAA
CAAGGCGACGGCAACAAGTGTCTACAACCATCAAGGCCGGGCTCACCCACTGCAACGGAG
ATAATAGAGATGCTAGTTTGTGAAGCAATCAACACCGATATAGACGTCTGGCCACAGCTG
ACTGACCTGACTCTGAGCTACCTAGAAACAGACAAGGATATGAAACCACTAGCAGCGATA
TTACTAAACCCATCGATCGGCAAAAAAGAAACGTACAACAGCGACAATGAAAAAAGCATG
GCAAGCCTCATAAAGGCGGCGTATGGCCAGGAAGACACAGCATTTCAAGCGAGGTTCATC
AAACCCCTAACCACCGATGAAATAAAATTCAAAGTGGGAGGGACGGCAGTGAGCGGAATA
CTGCAAGACGTTACGGCAGGTGAGAACGCAGGTCTGGTACTAGCATACTATGCGTCTGAC
ACTATAGCGGAATCAAGCAACAATGAATCTTAA
>tev01880
ATGTTTAAATTGCTCTATCTTCTCCTAGAACTAACCATGTGCTGCGCAAGCAAACTCGGA
CAAGCAGCAGGGGAGGTGCTCAACGGCCTGGGGTTCAACCTATTCTGTCACACGGATATC
ATGCTGAGGAAGGAAGAAATCAAAGACGACGACGAGCCCGATCTAACAGAAGCTGCAAAG
GCAGCAGAAACAAAGATCGACACAATCTTTACCTTAACCACCAATGATACGTACTACGAT
AACGGGCCCAAACCAAATCCTGGCACTTGTACCGAAGACGCTAGTCAAAAGCAGAACCGG
ATCAGCCAGTGGCTGCAGGCGCGGTCCGAATTCGACAATGTAGCTATTTCCAAAATATAA
GGCAAGCAGAAATACAAGCTCGTCAAAAGCAAAGACACACCGACATCAACGATCAAGCTC
TTGGACGCTACACGCAAAAGAGACGGGCAGATCAGAGAGCCGATCACTAAAAGCACAGAA
GAACTGTCCACTAACGCGACAAACGTCCGAGCAGCAACGCGACGCGCTTTTCTCGGTGGC
GATAGAAGCGACAACGGCGCTTTCCCGGCAATGCCAGAAGACGCTTTCACAGCAACGCAC
GTGGGGGCCTGTTTAACGCTAAATGGTCAAGAAAAGTCACTAGCTTCAGACATGGCGTGC
CTATGCGGCACCGGATCTTCACCTCACGAGCACGCTGTCGGTCTGCACGGCCGACACGAC
AGGACTCACATACAACACCGACTACAACACGGCGGCCAAGGGGATCAGCGTCCAAACACG
CTCTACTCCGTCTACAAGGCGACCACAGATCCGCAGCCACTAACTCCGGCTGCAATAACA
GCACAACTACGTGCGTTTTCGATGCTTCGAGACCGATATACATTAGGGCACGCGACCGAC
AAAGGAACCTTCGCGTACGGAAAAGGTGAAGACAGCGGCGGCCACTGCGAAGGTGACAAG
GCCTCAGGGCACAGCTGCGTAAACTACGCCGCAGCCTTCAAGCAAAACACCAGGACAAAG
GTAGGTCAAGTCATAAAATTGTACAGAAGGTTAATAGAAGCCCGACAGAAACTAGTGGAG
CGAAAGCAGTTGCTCAGGCAGCTGACACACCAGCGTAGCAAACTCGTATCGCTAGCCGAC
ACCATGGACAGCCTTTACGAGACAGCTGCAAACCCACCAGCAACCCAGACGGGAAACACA
GCGCCTGAAGACCCAACACTAAACACGCAAATAAAATGCCCAAAGACAAACACCACCCCA
GCAGAGTGCCCAACCACCAACTGCGACTATGATGACACCACAAAGGAATGTAAAACTAAA
GCAGGAACAGAAACCCAAGAAACAGGAATAGGATAGGGAAATGCAGGGTAGCAGCTTCAA
CTGGGTGTGCACGACACGGAACTAATAAGACCGCTTGTGAAAATTACAAAACAGGTGATA
AGCAAAACTGCGCATTTAGAAATGGCAAAGATAATGAGGATGGTACAGAAAAGAAAATAT
GCCGAAATAGTAGCATTCTTGACATTCAGAAAATTGCTCTGA
>tev01883
ATGATAACCAGCCAGGTGCTGACAACTCTAGTGGTACTGAGCGTTCTGAAAGCAAGGAAA
GCGCGTGCGAAAGTCAATGCGGGAGACAACGAGCACCTGTTTCTCGCTCTTTGCACATTA
ATTACGCTACAAAAACGAACAATACCAGACGTTCCTGCAATAGACGATGCGACAGCAGTC
TACAAAAAAATACAGAAGCTAAATTCGTCAATAAGCAGCGAAGAGTGGCGCAAGAAATTT
GTCAAAACTGCCCAACCACCTGTTAGGCCAGAGTATACTGCTGTAAACGACAAGCCCGAC
AAACTGCACCAGAAACGCTGGAAGACTTGGACAGAAGCAGAAGACGAACTAGAAGCAGAG
AAGGACACGTAACAAACTCTAAAAGACGCACAGGCGATAGGACTCACTGAACAGGCCCAA
CAGCAGATGCTGGCATTGCTTCAGCCTATAGCAGAACAAGCAGCGGCGACCTATGAACAG
CTGTTGGCCCTGGAGCAAAAGCCAAAAAATCTAAAAATTGAAGCGATAAAACAAAAACTT
ATAGACGCCGCCTTCGGCAGCGGCATTGCGGATTCAGGAAAAATTACGCTTGACAACTTC
AAACAGACAAACGGCGGTGAAACCAGCAGGAAGGCACTATGCGGCGACTCAACGGGCGGA
TCGGCAAAAGCCGGCACACTTGCGGCTTTCCTATACTGTATATGCGCTGGCGAGACCACG
GACAACACAGGTCAAATCAAGTACTGTACAAATGAACAAAATCAGAACAACGAGGCTCAA
GCCTCCCTAACGACAGCAGATGCAGCAACACAAGACCTAATAAACAAATGCCCAGAGCCG
GGGAGCGACCCGATCACGGCCGACGAACTAAGCACGCACTTAGCCACCGTACTAGCCAAA
ACACAAAGCAAGGCCTCAGCCACTTTTTTCGGAAAATACGAAAACGCCGACTGCGGCGGC
AAGTCGGCGAACGGCCTGTGCGTGTACTACAAAACCGACGCCAAGGCAGGATTCCAGCAA
GTACTCAACATACAGTGGGTGAAGTTACTCAAAGCGGCAGCCACACCCTTAAGAGAACAG
GCTCTGGCCACACATAAAGTCGAGCAACTAAAGGAACAACTAACCATACTACAGCAACAA
GCCTTCAACCTCAAGCCGCGGCTTGATCTCAGCGAAAAAATCATTAAAGCGACCGGAAAG
TTAACAGAAGCACAACAAACAGACAGTAAAGCACAAGAGCAGAAACAAAGAGGGCAATGC
GAAGCGATAAACAAGGCAACACAATGCAGAGAAAAGCAGCCGACCTGTGAATGGAAAGGC
AAAAATGACAAGGATGGAGAATACTGCAAATTGAACGAAACATATGTAGAACAACAAGCA
AAAGAAGCAGGAACAGCTGGTGTAAATGGAGAGGCAAAAACAACGGATAAGTGTAGTTCG
GCTAAAACTCCTGAGGAATGTGCTGCAGTAAAAGGTGAAATTCCGAAAGATAAAAAAGCT
TGTTTGTGGTTGGATTGACAACACTTGCAAAGATTCCAGTTTTCTTGTCCGTAAAAAATT
TCCCTGATTTTTCTGCATTTGTGGCTTTGCTTTTTTAATCCTTCCCCCTTTCTGAAAGAA
CTTTGCTGTTTGATATATTTTAACACTTTTGTAAAACTTTGA
>tev01911
ATGGCAATTACTTCTTGAAAGTTTCGAATTTCACTGGCATTTCTGTATGTTCTTCTAACA
ACGCGCACTACAAGCGGCAACACGGAAACCGGCCATAACAGTGATGCTTACGCAATAATG
TGCAATATCATCAATATGCTAAAGAACAAGCCAAAGCGCCCACAAGCAATCGATGAAGTC
ACCAACATGGCCGAGCACATTGGTGCACTGAACCTGACAGCGGCGCCAGACGATTTTACA
GCAAAGATCGAGGCAGGGAAAAAGTGGGAAACCCTAGAACCAAACAAGAAACCAAAGGAC
CAGCCGACAAAAGACTTATGGGCAAGATACTATGATTTCTGGGCGGCTGAAAAACAGAAA
TACAAAAGTAACGAGGCGGCTTTCGATAGCTTTGGCGGAAAAAACCTTCCTCTCTATGTA
AAAGCGAGACTAAGGTCAATAGCCGAACGTGCCTTCAGCATCCGAAAAAACGAAGCACTA
GGCAAGTACGCAGCCCACTCACTTATATACGAGAACGAAATTAAAAAGGCGTTTTACAGT
GGCCCGGGAAAAGAGGAAGAAAACGCAGACGACGCCGTAGGCACACGCGAAAACACCTGC
GGAGGCGGCAACAACGGCCAAAGCAAAGCGGGAAGCAGCATCCGATGCGACCTAACCTGC
CTTTGCCTGCCGACGACCCAGAACCAACCGCCGAATGTCTGCTGCCCCGGCTGCGACCTG
GCGACAGTAACATCGTGGGCCAGCGTGACGTCGGCGGCTACGTTGTTCAGACACCTTTCA
GCAAACTGCGAACACTACGAACCAACGCAGGAGCTCAGTACAGGCCACCTAAACGTAGCA
CTAGCAGCGTTTTTCAATAAAATAGGGGGAATACACGGAATCAACGCCAAAAAAATATTC
GTTCTAGGCCACCTCGATGGCACCGGCGACAGTGACTGCAACGGCCAAAGCGCCGCAACC
GGCGGAATTTGCGTAATCTACAAAGGCGCGATCAGCAGCCCCAAAAAACCAGTAATAGCA
TGGATTGAGGCAGCCAAAAAGGCGGCAGCAGCGGCTGACAACATCGCAGAGAACGCGAAA
TTTCTGGAAACACTTTAACTAGAACTTAATGTCCTGAAGCAAGCAGCGGAAGACTTAAAC
ATAACAGCGCCACAGCACAGCAAAACAGCAGGGCAACAAAAATCAGATTTTACGTCAAAG
ACGTTTTCAACAGAAGCAAAATGCACCCCTCAAAACAAAACGCCTGAAGAATGTCCAAGC
AGCCACTGCGACTATAATGAGAAGGCCACGGATGGTAACAAATGCAAAGCTAAACCAGGA
ACAGGGGTACAGAAAATACTAAAGGAAGAAGTATTCCCATAATAGAAATGAGTTCTATTC
TAATTTTCTTTATATTGTTTGTATTTTTTATTTTATAAATATTAA
>tev01920
ATGCATGCAGCAATCTGGGTTGTATTTGCCGTAACGTTCGCAAAAAGAGCGGAGGCCAAT
TCGGCCGCAAGCGAAAACAATGCAGCCTTTGCCGCTTTGTGCGGACCCATCAGACTTGCA
ACATCAACACCGAGAAACTTGCATGCTAAAGACGAGGAAAACTCCATTATAGCCGCGATT
GCGGCGATCAATCTGACCGTCGCTGACGACACTTTCACGAGCAAAATAGAGCGCGATAAA
ACATGGAGAACGGCGCCAGAAGAGTACACAAAGGCCCGACCTGGCTGGGATAAATACCAC
GACACGTGGGCCGCAGCAAAAAAAGAAATAACAGGCGACAACAAACAGAAATATACAAAC
TGGAAGAGCTTCAAAGGTAACAAAGCAGCACAAGCGCAAGTATCCCACATTGCAGAAGAA
GCATTCACAATAAAATCAGAACTAGAAGATCTCAGAGCTAAGCTGAATGACGCACCCGTA
GCGACAGCACTAACCAAAGCAATTCACGGTGAGGTAGGGGCCGCCACTAAAAGCTTCACG
ATAGACTTTGGTGCATCCTGGGCCAATCGGGCCAAAATGTGTTCACAGACCAGCGCGGTC
GGCTCAGAGATGAAGCCCGGAACGTCTTTACTGCTGGATTCGATCTGCCTATGCGCAACA
GGACCAGACAGCGACGCATCAGCCGGTAAAGCATGCTGCGACAGCTGCGAAGAAACGACA
GCAGCAGACAGAACCGAAGGGGGCGCTTCCGTAAACTTCAAAGACAAGTGAACGAAGCTG
GCACAAGCGTGCAACGCCCTAGCGCCAAGGCCGCCACTAAATACACAGTCGGTTGCGCAA
GCGGTCGCCACAATGTCGACAGCGCTAAACCACAAAACAACAACACAAACTAACCACGAC
AATCTTCTAGGCAGCGTCGACAACAGCGGCAGCAGCGGCTGCACAGGAAATACAGCAAAC
ACCGGCGGCAAGTGTGTGGTTTACAAAGCCGGACTGACAGCAGAAGGAGACGACGCGGTC
CAATGGCTAAAGCACCTGCAGACCGCAGCTGCAGCAGAAGAAGCAAGGCACCTTGCACTA
CAGGGCCTGGAGAGCAAAGCTGGCAAACTCGAAGCCCTCAACAAAACGCTAGAAAGACTT
TTTCTGGCGTTAAGGAGCTCAGCGGCCGCCGGTAACCCTACACCTGCAACTGCGCCAGAA
ACGACAAAATCAAGCAAAGCAAGCAAAGAAGAAGCCGAAAAAGAATGCAATGAGATAGGC
AAAGAGGCGGACTGCAAAGCAAACCCAAAATGCGCATGGGATGGGGAAGCAAAATATCCC
AAGAAAAGGTGCACATTGAGTGAGGAAGGTAAACAAGCAGTAGTAAAAGCGGCAGAAAGT
GGAGAAGTGAGAGGTGGAAAAACTCCCTCAATGTGCGCATGTAAAGAGCGAAAAGACTGC
AAATATGGCTTTGAATGGGAAAATAAAGCTTACAAGGATTCCAATTTTCTCGTTAATAAG
AAATTGTTTATGAGTATGGCTGCTACTATTATGAGTTTGGTAGAATTTTAG
>tev01924
AATGAGGTTTCATGGAAAAAAAATCAAAGGATGAACATGAACACAATTAACCGCATAGCG
ACGGCGATAATCGCCGCTTCATTTATCCACAATTGCGACGCGGCAATAGTAAATGGTGAG
AACAGGGGCATTTTTACCAAGCTCTGCACGCTCACAAGCTTAAACGATAAAGCACCTGAA
CTTCAAAACAGCGGCACCGATGGCGAGTCAGCGTACAGCAAGCTACAGCAGCTAAACATG
ACACTCAGTAACCCGGAGTGGCAGCAGATATTTAATGGAGATAACGGCAAGGTAGATTCA
GAAAAAGCCATCCCAACCGCCTTCAAAAATGACCAAGTGTGGCAAAAGAACTGGGATTCC
TGGAAAAAGGCAGCCAAAGCAGTCGAGGAAGACAAAGAAGCCAAAAAGTTCGACGAAGAA
GCAGGCATAAAGGGTTACACAGCCGACCAGAAAAGTCAGCCGCGAATCGAGCTGACAAGC
TACTTAGCAAAGGCGAGAAAACTAAACGAGCTTTTGCAAGCGGCCAGAGCCGAGGAACAA
AACAGGGAAGCGCTAGCAGCTTTGGCCACAACACAGGAAGCCGTTTTTGGCGAACCCAAA
ACAAAGGATGCAACCAGTTTCACAGCAGGCAAGATTTTTTCAAACACAGCCACCACAGGC
AGACAAGACAGCTGCACAGCAGGCGGCAGCTCGGCAAAAGCAACAACAGTAGCAGCGACT
TTGCTTTGCGTGTACAGGGTGACGAAAACAATGCTAGAAACGGCATGCGTCAACAGACAA
ACACCACTCGGAGACTGGAATGGGCAGCAGGGCGATGCAAGCGAGAAGCTAAAAGAAATC
CTTCAACACTGCCCAAAAACCATAGGCATAAACGACGTACAGTCAACAATAGTAAGGACA
CTAAACGAACTTAAAACCAAACTTTACAGCAGCGGTGGCAACGGTTATCTGGGTGCGTAT
CTGCAGACTTGTTGCGACGGCGACCAAGCCAACGGAATCTGTGTCACGTACAGCGGGCTG
ACGACCACAGATAGCTCAGCCTTCGATAAAACAGCCTGGGTAGCCAAGCTAACCTCCGTC
ACCGGCGCGCTGAAGCGCAACAGACAAGGCGCAGAACAATCCAAACACCTCTCGAGCAAC
TTGCAAGCGGAGCTCCTAGCCTCATACGGCAACGAAATAGAGGTTAGAGCGAGAAAACCC
CAGCAGCAGAAGCACATTCGCGAGACAAGTAAGGAAGAAGTTTCCGCCAAGCAAAAAGAG
AAATGCGAAGCAATACAAAAAGCAGCTGACCGCAAAAACAATGGAAACTGTAAGTGGGGT
GGCGGTGATAAAAAAGATGGAAAACACTGCAAATTGAATACGACAGTAGCAGAACAACAA
GCAACCCAAGCAGGGAAAACTGGAGTGACACAAACTTCATCGGATTGCACAAATAAACAA
CGGAAAGATTGCACTGGCAACTGCAAATTGGATGGTAATTCTTGCAAAGATTCTAGTTTT
TTCCCAATAAGAAATTGGCGCTGAGTATGGCTGCTGCTTTTATGAGTTTGGTCGCATTTT
ATTATTCAATAGTTTACGGAATCTATGAAATTTAGTATTTTGAGAAATTTTTGTAAAGTT
TGA
>tev01966
ATGTTTTTAGAATTAGCAATCACATTTGTTTTGGCGTCAACGCCAGCCAGAACAGCCAAC
GACGAAAACGCAAAGGAGTTCAGGGACATGTGCACTTTACGCAATCTTATAATTCAGCCT
ATAAAAAGACTACAGCTAACGGATGGTGCTGGCACAGCAGTTAAAGAGATAAACACTGAA
ATGGAAGCGGCCTTTGAGCGAAGTCTGCAACTTAACATGACGGTTCTAGAAGCGAAAATG
GCCACTGCCTTGGCGGCGACCGACCCAGCGCCTACAGCGGCCAAACTGATAGAAGACAGT
TCTCCTGTTAAAGATTATTTCAAACAAATACCACAAGATGTCATCACCAAGATGATAGCA
GACTATGCCAAGCTTAAAAGTGGACAAGCCCCTTATGACCGTCCGAAAAAAAAAAAAATC
ACCCTACCTGTCCCCGAACACGCCAAGGAGGCATTACAAAGCGTGTTCCACCAACTAACA
CAAGAAGCACTGCAAGCGAGACAACGAGGCATTGACCAGAGAGCTCGGTGGGAAGCAATG
GCAAAATCCGCAAGGGCGGACATGGTGGCAGCTTTATACGGTATCAACAATAAACCGAAC
GATCTGGCAAAAGTAAACCCAGCGGAGGCATTTAGCTTCGAAATGACTGACGAAAACATG
CCCTGGGATGGAAGCGACCGGGATGCTGTGTGCGAAGCGACAGCCGACGCCGCGGCAAAA
AAGGCCGGCTATAGTCTGGCGACGGACATGATATGCCTTTGTGCGGTTAAGGCCAGTACA
GCAGCAACGGCACCCTGCGGTACGACCGGCGACGTAAACGCGGCAGTAATAGACACCAAC
GGTAAATCAAAAAAGGTATCAAACTTCTGGAAAGTCGTGGAAGCAAAGTGTTCGCAACTA
ACAGAAACGACCTCAGGACCATCCACAACAGCAACTTTAGCTGCAAGCCGCGAAGCGATA
TTCAGGCACCTGGGGACCAACTACCAAGCAGCAGGAGGCGCACCAGACAACACAGGGTTA
GTGCCAAAGCGCTCAAATTTTCTTGGCTATCACGTCGTTGGAACAACAGCAGCTGCGTGC
AAGGCTGACGCCGCGATGACCAGCGCCGGAAAAGGGGTATGCATAGACTACACGGCACTT
CTTGGAACAAATGGCGGGATAACCAAGGTAAGCGCCGTAAAGCAAGCGGAGGCCAAACTA
GAGCCTTCACACTATAACAGCCCAAGACCTCAACACACTAACGACCATACAAACCCTATA
CACACAGATGTCAAGTTTATTGTCGTTCGGAATATCACAAAAACACAATTTAGCAAGCAC
CACAACCCAACCAAAGAAGCAGACAGAAGTAGACTGCAAATAACACAAACAAACACAACA
TGCACAGCAGCTAACTGCAAATGGGAAGGAACTGAAGAAACCAAAGGAACATGCAAAGCT
AAGCCAGGAAAAGAAACCCCAGCAGCAGGAACAGGAGAAGGAGCTGCAAAAGAGGGAACA
ACTACAACTGGATGTGCAAGACACAAAAATAAGACTAATTGTGAAAAT
>tev02026
TATGGAAAAGAATATTAAATTTCTGACTATTTAAAGTACACTTTGGGGACGTCTATAGCA
TCCTTTAAAAACCATCGCATCGGACATAAGACCATGCACAGGGACAAGTTTACTATACAA
TTACGACACGTCATCCATAACGCCATGCACAACAACCGACAATAGCTGTAGTCCACCAAC
TACACAAATTTTCATTATTTACCTCATGTAACACGCTATTTTCTTCTAACTCTTGACTTA
CATATCAACAGCAGATGTCAACACATAACCATATAAGGATATTTTTAGCAGGTGTTCTTC
TGACAGCTTTTGTCAACAGCCACTGATAGTTGATTCAACGAAAAGGACGGAGAATTCAAC
GGTGACAAAAAGGATCCTGACGGTACAAAGCTTAAAGCATGGCAAGCTCACGCCCAAAAG
GCAGTGGAAGGACCACAAGATCAGCCAAACCCATTCAAAAGACTACCGAGCACAAGGGAA
CGCGCACGTGCCAACAGGATAATAGCCGACTTTCTAAAAGAGGCCGAAGGGAAGGCCTCA
GCGTATAATACTAAGGTCGCGGAAATAACAAAAGCATAACAGACGACGGCAGAGAAAATA
GACCACGCAGTATTCGGAGCCGGCAAGAAAAAATTCGACAAAGCAAAGTATGACAAAGCG
TCGCACTCAAGTAAGGGGCGTAAAAAAGTCTGTGGTAACGGCAAAAACGGCGATGCAATG
GCAGGCGACGCGGCGGCAGACGCCTTAATCTGCATGTGCACCGGGGAATCTGCCCAAGCG
ACCAGCGAGTGCTACAACGGCGGAACAAAACAAGTACAGGATAACGGCAACAAGGCAGCC
GATGCCGAACAGGCATGGCAGGAGATACTAACCAAATGCGCGTTACTAAACCAACCATCC
CAAATATCAGCAGCAACAATAGAAGACGCAGGCCAAGGGGTAAGAAATCGCATTGGCGCA
GCTAAAAGCCACCAAACAGCCACTAATGGCGCGTATACCCTAGGTAAAACAGCCGATGGC
GACTGCGAAGGCAGTGCAAACAACAAGTTCTGTATCAACTACAAAATACAGCTAACAAAT
GGCGGCGCCGGCATCAAATGGCTAACTGCACTCAATGAAGCGGCAGCACAGTTAACGAAG
GCCCAAATTGCGTATGCAGACGCACTAGATCTGAGGCGCGGGCTGAAGCAGCTAAGCTTC
CAGGCACGGGGTGCGTACACAGTAGCTTCGCACGACATCGAAAACCCCCTACCCATTACA
CAGCCTATCCAGTCACAAACAGCGAAAAAAACTAAAGAAGAGGACTGCAACAGACACCAA
AGCAACAGCACTTGCAAATCACCCTGCAAATGGAACGAAAAAGCAACTGATGCAAACAAA
AAGTGCACATTATATCCAGCAAAAACAACAGAACAACAAGCAGCTCAAGCAACAGCAACG
GGAGAGGACAAGGAGGAGGAGAAATGCAAGGGAAAAAGAGAGAAAGAATGCAGAGAAGCT
ACTGGCTACAAATGGGAAGAAAACAAGTGAAAAGATTCTAGTTTTCTAATCAATAAGAAA
TTGGATCTAATTTCTTCTACATTTAAAAGTTTGGTAACATTTTAG
>tev02037
ATGCGTGCGGAAGCCAAGACGTCACTACAAGCGCCGTGCCGAGCGTGCGCTGCCGTTTTC
CTAACTTTGCTAACCACAAGGCAAGCCCTAACAACGGCGCCGACGGCGGGCGACAATGCC
AAAGACTACGCTGTGCTCTGTGAACTAATAAATATAGCAAGGTCCACAGTGCCAACTCCA
ACATTACCAGAAGAGCCGAAGGATGTAGAGGCCACAGCAGCCCTGATCAACCTAACAGCA
GCAGACGCCTTAGCAGAAGAACAACTGGCAGCGGCAACCGACGTCGATGCAGCTTTAAAA
CTAACAGGATCACCGGCCAACAAGAGCTGCGACGGCGATGCAAAAGAACTTTGTCGTAAA
GCAGCTGAGAGAGCCAAGATGGTCAAAGAAGACGACCTGTACAAAAAGCTAAAGAAATCG
AAGCAGCTGTCATTGCACAGAGACGCAATATCAATCACGGCATCGACGCTGCTAGCGGCC
CTAAACGATTTTCGCTCAAACGTTCAGAAAGCAAAAACGCCTGCTGCCACAGAGCTGCTA
GCATCGGCTCTTGGACCCAAGCCTGACGGGACAATGGCCACCGGCCTTGCCGGCGCCTCG
AGCAGGGTAACGGCGTGCGGCAAACCGGCCGGCCCCCCGACAAAGGGAACCAAAGCAGGT
GAAAACCTGGCAATAACGGCGCTTTGCCTATGCGGCCGGGACACAATGCAATCAACCCAG
CAGCCGTGCGGGGAAGCAGCCACGGGTGCAACTGACATCAATTGGAACACCGACGCCAAT
GCACCAAGCCAATGGAAAGCTCTAGCAGCCGGATGCGCCAAGGGCGCATTACAGACGCCC
ATAACAGCAGCAGCCATCAGGGCGGCCGTTGCTAATTTCATGACGCACCTAAGGAGGGGA
AAAGGAACCAATGCAGCTGTCTCCGGGGTTCTAGGCAAGTTCAGCGACAGCCCAACCAGC
GGGTGCAACGGCAGCGTCGACAGCAACGGCGGCACGTGCGCGTACTACGGCCAACTAACA
GCAGACAGCGGGACAAACGAAATAAAATGGGCAAAAAATTTACTTGAGGCTGCCAACGCC
TTGGAGAACCAGCAGCAAGCGGCAACCAAAGCCTTCGCACAGGCAGAACAGATAACGGCG
CTAAATAATACGCTGACAGCACTGGCATTAGTAGCAAGCAGTTTTCCACCTCAAAGCAGC
GGCAGCCCGGCCATCAGCGCAAAAAAAGAAAGCGACCCAGCTCAGACAAAACGGTGCGAG
CCACACAAAAACAACAAAACTGCCTGTACAGAGGCTAACTGCAAATGGAAAGGAGGGGAC
AGCGAAGACAAAGGGGAGTGCAAAATAGGTGAAAGTAAGGTTACAAATCAGACAAATGCA
GCAGGAACAGAAAAGGGAGCTGCAGGAGAACAAAAGCTGGATGTGCAAAACGCTGCACTG
ATAAGGCAGCTTGCGCAGCTGACAAAAATTTTAAATGGGAACGAACAAAGTGCAAAGATT
CCTGTTTCCTTGTAA
>tev02040
ATGATAAAAGGCATCAGACTCACAATTCATTTAGAAATACTGCTAACAGTACTGATTTTG
CAGCGGAAGGCACAAGCGACAATACCAAAAGGTGCGAACAGTGGTGTCTCCAAGTTGATG
TGCAAAATACTGCAGTGGCAAGCAAGCGCACCAAACCCAATTGAAACAGGTACCGAGCCT
TCATTGGCACTACGCCAAGCACTTGCAATAAACATGAGCCTAATTGAAGACAGCTGGTGC
CATAAGTTCGCCGAGACAGCCGACAAAAAAGGCGAGCATCACAAGCCAGAATGCGAGGAA
GCGAAAAACAAACACTACGTTGCCATGTGGAACAAGTGGCTCGAAGCGTACGACGCGACC
AAAACTCCGCAACAAAGGGAACAAACCATCACGCCACAAAGATTAGACTCACTCCAGGAT
GTTGACAGAAGACAAGCCCTAAAACACGTCGCCTTGATAGCACAAAAGAGGCTGAGTTTG
GCAAACGGCGTCGAAGCTGCTTTTCCAACAGCCGACAAGCCTGCTCTTCCAACAAACGTC
AAGCCCACCAAGAGTCAAATAGAAGCTGATCTGAACGAACTCGTATACGGACTAGCAACG
CACAAGGGACCGGCACTAGAAGCCACCAAAGCATTCTCAGGGGCCGAACAAAGCGGACGA
AGAGGGAACTGCGAAGGAACACCAACAGCAATCAAAGCACAAACACTGGCAGATACACTG
ATCTGTCTATGCGCAAAAGACAACGGCGGAACAGACGTCGGAAACGGCTGCTACCACGGG
CCAGACCTAACCAACGCTTGGAGCGGCAGCAGCCAGGACAAAGGCAACACATGGGCGGAG
ATTGGCGGCCTCTGTCCTCCGCGCGAGCAGCACATCCTAACAGCGGCCGAAGTGAAAGCT
GTAGCCGAAGACCTGCTAGGAAGCATCAGAATCCTCACTAACGGTGCGTACCTCGGCGCA
TATGAAAACAGTGGATGCGACGGCAAAAACAACGGCGGCACCTGTGTACTATACACCGGT
GTCAACAAACAAACGGCCGGCACATTAAGCAACATAAAATGGATCAAGAAATTGCTGGAA
CTACATACCAAGCTCAGAACGCACGAAGCCGGTATACAAAAGGTGAAGGCTTTAAACGGC
CAGATAGAGCAACTAAATCATGACTTAAAATCAGTAGCGGCAACGATCGAATATGAGCGA
CGTAATCAGCAGCAGCTAGCAAGAACTAATCACCAAAAAACCGGTCCGAAAGCAAAAGAA
CAGGAAGAGCTGACCGTAGCGCAAAAAGACTGCGCCCAACAGAAGGAGAACAAAACCCAA
TGCGAGAAAACAGGAAAGTGTAAATGGGAAGGAACTGGGGAAACCAAAGGGGAATGCAAA
TATAAAGAGGGATCAGAGCAGAAAAACGTAGCAGGAACAGGTGAGGAAGCAAAAGTTGGA
TAAGCAAATACAGAAGGCAAAAAGTGCTCTGAAAAGATAAAACAGGATGACTGCAAATCC
CAAGATTTTAAGTTAGAAGGTGAAATTTGCAAAGATTCCAATTTTCTAGTTCGTAAGAAG
TTGGCTATGATGGCAGCTGCTTTTATTAGTTCGTTAGGATTCTTTGTATTCTAG
>tev02050
ATGCTTGCATATACAACTGCAATAGCCCAACTGTTGTTGCTTACCGCCGGTCGGACCAGC
GCGGACACAGCGGCAGGAGCAAATAGCCAGGCGTTCGGCGCGATGTGCGAAGTGCTGAGA
GTAGGTTTAGGGACAGCGGACGACACAGAGCCAACAGGCCAGCTGGCCACCCTGTATGAA
GACCTCTTGGACATAAACACAAGCCTCGCCCCTGATAGCTGGCGCAAGCAGTTCACTGCC
GACAACGGCGGGGTGCAGCAATGGGACCCAAGCGGCAAGCACGCAGCTCTGAACAAATCA
TGGGAAACACAGTGGCCAATATGGGCTGCCTCAGCGCAACGCACTTCAGGCAGCGGACGA
AATGTCAAAATCACCGAGCAAGCGGGACTGACCGAACTTTCGGAGGCAGCAAAGGAGATA
GCGCGGATCAAGATAGCGGCAACTCTAGCAGCAGCCAAGAAATTCCTACCTCCATCGGCA
ACAACCGCCGACCCGACAGCCATTTTACGTGAAGCAATGTACGGCGGCGCAAACGGCAAG
TCCGAATTCGAAACTGGCACGGGCGCTCACGTCGACGGGCGGGGTGACCACATGTGCGAA
GAAGGCGCCAAAGTTGGAAACCAACAGACGGTGGCAGATGCCCTGCTTTTCCTTTGCCTC
CCACACCACAGCTCAGGCGCCGGCGGCGCAGGACAGATGTGTAAAAAAGGCATACAAGGG
ACCTTAAACGAAAAAATTTCGCAACTAGATGCGGCGAAAACAAAATCAGCCTACGACAAG
TTGGTCGGCGCCTGCAAGATAAAAAAAGGTGACAAGGTAACCGCCCCAGACGTTTTCAAT
GCCGTGGCAGCGATAACCGCAGCTCTAAAAAAAACAGAAACTGCCTTAATACTGGGAAGT
GCAGCAAACGACATCTGCGACGGCACGAGCACAAACGGCGCGTGCGTCAAATTCAAAGCC
ACTGAAACAGCGGACAACAAAGGGATAAGATCAATAGCCTGGGTAGACAAACTCTTGCAA
GCAGCAGAGGCGATTCAGCAAAGAAAGCTCGATCATATGCACGTCAAAAGTTTAGAAAAA
GCGATGCAGGGCGCACGAGAATATGCTTTTCATATAGCAACAGCAGCCAAAAGTCTGGCA
GCCAGGACTACTACGACAACCACTCCCCGCACAGAATCAACCGCAGCCCCGCAGAGAAAA
AAAGAGGCAGAATGCGCCGCGGTAACTAAAGCAAAACTCTGCAAAGAAAAGAATCCAACT
TGCGAATGGAAAGGTAAAAATGATGAGGATGAAGGTCCACACTGCAAATTAAATACGACA
GCAGCAGAACAAATAGCAACCCAAGCAGGAACAGCTGGAGGAAATGGAGATACAAAAACA
ACAGATAAGTGTAAAGGTAAGAAAAAGGATGAGTGCAAAGATGGTTGCAAATGAGATGGT
GGAACTTGCAAAGATTACATTTTTCTCGTCAACAAGAAAACTACTCTGATGGCTGCTGTC
TTTGTGAGCTTGGTAGCA
>tev02111
ATGAAGTATAAATTAGTTAGGATCTGTGCTATGGCCTTCATCTTATCAGTCTGGTCCAAT
TTGGTGACAGAGAACGTCGGCGAAGACACCAATGTCCACGAAGCAGCGGCCCTATGTGGC
TTAATTGAGCTCGGAGCCAACAGGGCATTGCTCACCGAAGAGGAAGACACCACAACAGGA
GCAATCAACAACATAATGGACTTAAACATGAGCCTGTCAGCAGAAACATGGCAAAAGCTG
TTTCGTGAACTTTCAAACCCAGAAAACTTCCGCGACTTACCAAAAGGCGAATTTACAGAG
AACAAAGACTGGCCGACTAAATGGCCAAGCTGGAAAGCGGCGGCCCAAAGGCTCAAGACA
GCTCAAGCACACGAAACGATTCGAAAGAAAGCAGGCTTACAGACTGCAGATGATGTAACA
TTAAAACAAGCCGTCGCGGCCGCAGGAAATCTAGCTGACCAGGCGGCTACACTACAGCAA
GAAATAACCGACATCGACAGCAGCGGCAAGCTATTAAAACAACAGCAACTAAGGGAAGCC
CTGGACAAGCAGATTTATGGCGCAACAACTGAAAACGAAGACGCCGTCGAAGTAGCGACG
CTACTGAGAACAGCACACTCAGGAACACGACAATCAACCTGCGAAGGTGACACTACAACA
GGCAAGGTAACGACAGTTCTGGCAGCCATGCTTTGCGTCTGCAGCAAAGACCACTCACCA
AGCGGCGACGAAGGCAAGACCTGTTCAGGCAAAACAGCTTTAAGTAACGCGTGGGACGCT
GCATCACCGCCCACAGAAATAGAGTTAGGCGAACTCATAAACCTATGCGACACGAAGGCT
GCAGTCCAGCTGACATCGTCCGAACTCCAAACTCGGATCAACAATGTCAAAAAACTTCTA
AGGCGAACAAGTAGCGGAACTTACCTGGGCAAGATAGTGGGAAGCAACTGTGACGGAAAA
AACAACGGAGGGCTATGTGTAAAATACAGCGACGTAACAAATGAAGGTGGCATAAGCTTC
GACAAAATACCATGGTTAGCGGGGCTGCAGCAACTAGTTAACAAGCTCAAAGAGTCAGAA
CACGCATATAGCATCAAAAGAGCGCTAGTCCGGAAGCTCAAAGCGGGAACAACCGAACTG
GCCAATATAGGAAACAAGGCGCGGCGGAGCGCAGCAGCAACGGCTCTGAGCACAGCATCC
GAAACACGCCCCCAGAAACAGGCACAAGATCTGAAGAGCCAATGTGAGGCACACAATAAA
TCTAAAACAGCATGCTTAGGAGCTAAATGCGCATGGGAAGGACAAAAGGATGATGACAGC
CCATGCACTCCAACTGAAGCACAAGTTGCAGAACAACAAGCAACCCAAGCAGGA
>tev02113
ATGGCGACAAAGCAGAAAGCGCTTATATTTTTTCTAACCGTAAGGAACTTCCAACAGGCG
TGGTCAGCAGACCTCAGCGCCAACGACAACGAACCGCACTTCAGCAGCCTTTGCACCATC
ATAAGGCCCGCAACATCGAAATTACCTACACTTCCTAATGTTACAGACACAGACGAATTT
GCAGCAGTAGCGGAACTCGTCAACCTTTCTTACGCAGCGGCCGAAACACTTAAGGCAAAT
AGTGGAAAGCAAAAAGGCAAACGAAAACATCGACAAGGCAGATACACAGGCCAACAAGTA
CAGCAAGGAAAAAAGTTAGCAACAAGCAAAAAACTTGCGCAGTTAATTGGCGAAGGCAGC
AAACCAAATCAGGCAACAACCTTCCTTCAACGCCTCCAACGCCAAGCGGCCACGCCAGAT
ATACTAGCAATGGCGGCAGAAGTGTCCAAGGCTATCGTCGACATCATTGCCCTGAAACCT
GATGACAGCCTAGCAGCAGCAGTAAAAGACGTAAATGCGGCACTTGAGGGAAAGGAGGCG
GGCGATGCAACAGCGGAAGACCTTAAGGGTAGCAGAGATCGCGTAACAGACTGCGGCAAA
GCAGACAGTGGTGGCCCGGCAGCAGGGACACTGGCAGGCAAAAGCCTGGCGCACGACGCG
CTTTGCATGTGTGGAACTGCCGGAGCCGCAAACCAACAGAAAGCATGCGGCATTGACGTG
CAGGCCGAGGCTGCTGCCGCTTTCACGTGGGGAACGCCAACCACACAAGCCAAGCAGTGG
GCCAATCTTAAAAAGGCGTGCACACAAAACAACAAAGCCACAATCCTATCATCGGAACAG
ATACGGACCGTAACTGCAGATTACCTCAACAAACTAGCCATGGGACAACTTTCAAAGGAG
TATTTCCCTGGAACTATAGGCTACACAGAAGCGACCCAAACTAAGGGCTGCGACGGCGAA
AAAGGAGCCACCAACGGTGCATGCGTTTTCTACGGCAACCCAACAAAAGGCGAAATCGAA
GCCAAAATAAAATGGACGACGAAGCTACTCTCAGCAGCAGCTAACATCGACGACGCCATA
AAGGGTAGGCAACAACAGCTCCATCTACTTAGCCATGTAAAGGCTTTAAACACCACTCTA
ACATCACTAGTATTAATGCCAAAAACAATCGCCAAAACACAGCCTCCAGGGGGCGGCGCA
TCCACAGAAACCCAAAAGGCGAAAGCAATGGAGGAGAAGAAGGAATGTGCGACCCACAAA
GACAACAAAACTGCGTGCGAAAATGCAGGAAAATGCAAGTGGGAAGAACAAGATGGAAAA
GATGGAAAGTGCGTAGCAGATGACAGCAAATTTACAACTCAGGGAAATGCAGCAGCAGGA
ACAGAAGGAGCTGCAGGTACTACTACAAAAAAATTCAATGGGAAATTAGAAACCGACCGT
GCCAAGGCTCTTGGTTGA
>tev02139
ATGGCGTCAAGCATTGTTGTAATGCTGGCGATCATTGCCCGACTAGCGTACAGAGCCAGC
TGAACTGCCAATGAAGCCGTACAGCCCTACCATACCCTGTTCGCAATTGTAAACATCGCA
AGAGGGGAGCCAACAACGCCAGAAGACACCGAAGGCGCAGCTATAACTCAGGAAATAACT
TTGCTCACAGAACTAAATATAACAGTAGCAGACGACGACTTCTACAACCAGGACTTTAAG
GAGGATCCAAATAACAAGATCACAGAAGCAAATTGGGTTAAGCACCGAGCAGCGTGGCAT
GCAGCCAAAGAACAGATTACAGGAAATAAGCTTAAGGCCCACGGTCTGAAAATCACCCGG
CCGCTCAACAGTCACGCCCGGCAGACAGCGGCAGTTGTAATAAATAGGTCACTGGAAATA
GCTCTAGAAAGACGCGAAGATTACAAACCATTAGACACAAAGGCAGTGACAGAAGCGCTG
CTAACGGCTCTCTACGGCCCGACCAAAGCACTGTCGAAGCAAGCGGGCGAAACATTCGGC
GCTTCGGGAACCAACGCATGCTAAGCGCCCGGGTTGGCTCCCGCCGCGCCGGGCATTACG
CTGATCTCGGATATGGTATGCGTGTGCAGCTCAACCAGCGGCAGCAACAGTGCCGACGAA
TGCCTTGGAGGAGCCGGCAGCAGCGCATGTGTCTACGCGAATCAAAACACGGCACACACA
TGCGCTGCGCAACTGCTCAACGGATGCCCGACAGCCGGCAAGACCAAAGTTAGCGCAGCA
GCAATACAGGCAACGATAGGAGCATTCATAACCGGCTTAAAGGACAAGGCCGGCAGCAGT
CAAGAGAAAAATTTAATACTCGGCACGAAAAACGCGTCTACCTGCGACGGCGCCGCCAAC
CCTGGCTGCGTCAAGTACAAAGCCAGCGGCGAAGGCGAGATGACGATACCATGGCTAACC
AAGCTACAGGAAGCCGCAGACAAACTGAAAACAGCAAAAGTCAAAAAAGCACAAAACATG
GCAGCCCTAACAGAAATAAGGCAACTTCGCAGCATTGCGATACAGGAATATCTTAAGGCG
CTCAAAGGAGACCAGCCTCAGCTTCAAAAAATAGCAGGCGACCAGGCAGCAGATCCGAAA
AAAAAGGAACCAGACTGCAACAAACACAAATCAAAAGACGACTGCAAAGACCCCTGCAAA
TGGAACGAATCCGAAAGTGACGCAAGCAAAAGATGCTCATTAGATACAAAAAAGGCAGCA
GAACAAGCAACAGCAGCAGGAACAGGAGAGGGAGCTGCAGGAGAACAAAAAACTGACTAA
AAGTGCTCCGAAAAGAAAAAACAAGAGGACTGCAGAGATGGTTGCAAATGGGAAGATAAC
AAGTGCAAAGATTCCTCTATTCTAGTCAACAAGAAATTGGATCTGATAGATGATACT
>tev02154
ATGGAGAGCGACGCTTTCCTTCTAGTAGCAGCTCTAGCACTGTCTTTATTGGCAGTAAAA
CATGTACAATCTAACAGCGCCGACAATGACAACATAGAGCCATTTTCAGCGCTGTGCGCG
CTAGCTAACTTGGCACAAACTCAACCGGCGCCAATAACTGACGACACACAAAATAAGCAA
CTCACCCTAGACATACTCGCAGCAAACCTCAGTGTTGGTGACCAAAACTTCACGAACGCC
GTTCTAGAGGACAAGAATTGGAACAGCCTAACAAAGCAAGAAAAGGCGGACAGACCAGGG
TGGCAAGATAACTGGCCGTTGTACCAGGAAGCCAAATCGTCGCGGAAGACACGCAGCAAA
GAGTCTCACGCACTGTGGAAAGCAGTAACGAACAACGAAGCAGCGGCGAAGCGGATCAAA
TATTTGACACAAGAAGCGCTAGGGCTGTTCAAGCTAGCACAAAGCAAAGCACAAGAGCTT
TCCATGACCGATGTAACGGAACAGCAGAACTTAGCCCTGTATGGCAGCGCAACCAAACCG
GCAGAATTCAAGTCAATAGCAGCAAGCAAAACCAGAGGCGACAGCTGCGGCAAAAAAGAC
GCCGATGCCGACAACAAAACCGGCAGCTCAATCTACCTGGACATAACTTGCTTATGTGCA
AGACATGGAAGCAGCACAGCGACCCACGGAAAAGCATGCATTGGCACGTGCGGGGAAGCA
AAGCTCAATACGGCGCCCACCAGCAACACCGACTACCTTGCCGCGGCAGACGAGCTCCTC
AAGTGCTGCGCACCGTTTGCGCCCCACAACGAACTCACGGAGTCAACAGTCGGCGCAACC
CTAGTCAATTTCATAGGAAAATTAAAGCACAAACAGGGCAGGACCGCCAAGCAGAATTAC
GTACTCGGCGAGTTAACCGGAGACGGCAGCGGTGGTTGCACCGGCAACAAAGCCGACAAA
GGCGGCAAGTGTGCCGCCTACAAACCCGATCTTTTTGCCAAAGGAGCGACCGGCATACCA
TGGGCAAAGCACCTAATGACTGCTGCACAGAAGCTGCAAAACAAGTACAAAACACTAAGC
GCACTTCACACAATTGAAGCCCAGCTGCGTTTAATAAACGCAACAGTGCACAGCTATCTG
TACCAAAATCCCATACAGGACCTCACCACAGCGGCCCCAGTAGTAAAGAAACAGCTCCCC
ACGGAAGAAGAGTGCAACAAACATATAAAAAGCGAAAAATGCAATGATCCCTGCAAGTGG
AACGAAAATGCCACTGATATAAACAAAAAATGCTCATTAGATCCCGTAAAAGCGACAGAA
CAACAAGCGACCCAAGCAGAAAAAGATGGAGCTACAGGAGGAGCAGCTTCAACTGGATGT
GCAAAACACGGCACCAAAACTGATTGTGAAAATGACAAAAACAGGCGACAAACAAAATTG
TGCATGGAGGAAGGGTAAAGAGGGCGAAGATGACAAGGATACGGAGAAATGCCGAAATGC
TAGTTTTCTCGTCAATAAAAAATTGGTCCTCAGCGTGGTTTCTGCTGCATTTGTGGCCTT
GCTTTTCTAAACAAATTTCCCCTCTTTTTAAAAAAAGACATTGCTATTTGATATATTTTA
A
>tev02178
ATAGACAATGGAGCCAACGCGAAGGAGTTCGCTAGCTTATGTGGCATTTACAATCTAAAG
CACTCTACCCTACCCCTGCCACCGGCACATACCTTCGTAGACGTCGATAACTTGATTGAC
TCTATTTACAATTACAATCTTTCAACGGCGGCGAACGACTTTTACGATCGTAAAGGCAAC
GCATTCGACAGCATCACCGACAGAGCAAGCAAAGCGAAGCAGATACAGAGTTGGAAAGAC
GAAGTTACAAAACGGACCAAACTTAAGACAGACGACGGACAGCCAAGCGAACATGCGAGA
CTGCCAGACACAGCAATGCGGGCCAATGTCAATAGCCAGATTAGTAGCTTGCACGCCACC
GCTGTTTCGTACAGAGAAGAATACGCAAAGGCCGTACAGGCAGTAGCAGACGCAGCGAAG
CTAGCACGGGGAAAGGTACTCTCTGCTATTTATGGCAAAGCCAACCAAGCATACGACCAA
AAAACAGCAACTGCCACAAAAGCAGCGATGTGCGGCAGCGGCACTGCCGGCAGCGGCAAC
GTCGGGAAAAACGTAATAAACGACATGATCTGCCTGTGCACGGTGCACGGCGGCGGATTA
GAAAAAACATGCGGCGAGAAACCTTTCCCCGACGTATCAACAACTCCAAAATCGACGGCA
GCCGCAGCCGCCGCCAAGCTAGAAGCAGCTTGCACAGCCAAAGAATCAAAACAGACGTTA
ACCGCTGCGCTCATACAAGCGAAAATCAGCAACTTCCTTGACCTCATAGGCAGCAATCCA
AACTCGCAAACGGATCCGTCAGTAAGATTCGTCCTAGGCAAAGCAACAAGCAGCGGCTGC
GAAGGGAGTTCCCAGAAGGAGTGTGTCAACTACAAGACGCAGCTACAAAGCGGCTGCAAG
GGTATACCGTGGGTCGTGGAGTTGAAGGCGACAGCACAAATTCTGGCAGCGGCTGGAGCG
CAGTACAGCAAAGCAATAGCGATAGAAAACGAACTGAAAGTTTTAAAAAGGACGGCTGCA
AACTTGTATTTGTCAGCAAAGACAGGCCTGCCTTCAAAGGCAGCTGCCACCAACATGGCC
ACATCAACAGGCGGCACTGTGTCAGGGAAAGAAGAGGAATGCAACAAAATTAAAGATGCA
ACTGAATGCAACAAAAGAGATTACTGCAGTTATGAAACAGAAAACACAGACGAGAAAAAA
TGCAAATATAATAAAACAAAAGCTGACAAAAGTGAAGTTTCTTTACCACAAACTCAAACT
ACAGGAGGAACAGAAACAACAACAGAGAAATGCAAAGGTAAGAAAAAGGATGATTGCAAA
TATCGGGATTGCAAATGGGAAAATGATGCTTGCAAAGATTCCAGTTACCTCGTCCATTAT
AAATTGTCTCTCAGTATGGGTGCTGCGTTTCGTGAGTTTTGTAGCATTTTAAGGGTTCTA
AAAGATTTTATCTAA
>tev02180
ATGCTTTTGGCAGCGGCAATTAGCAGCCACGGCAATGTAGCCATAGGCCACAACGCCAAC
GAATTTTCTCACCTTTGCAGCTTGCTTGCTCTGGCAGACGCTCTTCCAGGACTTCCCCCG
GCTCCTCCAACGGACGTCCCGGGTTACAACGAACTATTGCAATTAAACATGAGTTTGAGC
AGCGAATCATGGCAGTCAATGTTCAGCGAAAACGGCGAAAGCAAGAAGTGGCACGACTCG
AAGCCGCCCACTGTCGCAGACCCTGGAGGGTGGGCCGAGGCATGGACTGAATGGCTTAAC
GCGTTAAAAGCCATAAAGACTGCGGACGGTGACAAGAAAATACTGGAGAGGGGCTTCCAT
AGCCTTTCAAGCACCGAGAAGCAACAGGCAGCGGCGCGAATAAAAACTTTAGCCTCCAGA
GCTCGTCATTTAATGTCAGAGTACAAAACACAACGAGCAGCTATAGACGCACTAAGCGAT
GACAGCGCGCGGAAAGAACTAAACAAGGCGGCGTATGGTCAAGACATACCGAAAAAAGCA
ACGCCAGCGGCTGCAACAGCTTTCCAAGGCGGTGGTGGGAACAACTACGGCGAGGTTTGC
TCAACGGCGGCTACGGCCATCAAGGCAAAAAGCATAATAGCTACTTTAGCATGCGTTTGC
GCCCACAGCGACAGTACCGGCGTCGACGGAGTCTGTGGACTGACAGTCAAGCCCGCGACG
CAATGGAACGTCGACGGCACTGGAGCGGCGGAAGCACAACTTAATCAGCCAAAAGCCTAT
TGTTCACCGGAAACGACCAAAGTGCTAACCGCAGCGGACCTGCAACGGAGGCTAACAGCG
GCAGAAAGCGACTTTAAAATCAAAGGCACTGACGTCACGCTGGGCGCTTCGATGAGCGGA
AACTGCGACGGCAAAAGCACCGGCGGGATCTGCGTCAAGGTAACCGGCGTTGTCGAAGGC
ACGGAATTCAAGAAGGAAAAAATACCGTGGATAGCGACATTATCCACTTTACTAGTTAAA
TTAGCCAACAGAGAAGCAGCAATCACAAAAGCCAATTCCATAGCTAGTCAATTGCAGGTG
GAACTCGTTCATGCTTACCGCCTAGCGGAAGAAATTAAAGAGGTTCCCACACCATCAAAC
AGCGCACAGGGCAGCGAAACAAACAACACCTCCAGCAAGGTAGCAGCAACTGACGAGGCG
TGTGCAGAACAAGGAGTGAGCAAGTGCGAGAAGCCCTGCAAAGTGGTTGTCGGAGAGGGT
GGCACAAAGAAGTGCAAATTGGATAAGGAAGCCAAAAAAGCAGTAGAAAAAGCAATCCAA
GAAACAGAAGGAAATGATGGCAAAACAACAGGATCACCAGGAAACACACCACAGGAAGCA
ATTCTTTTGTCATTAACAAGGCACCTCTTTTGCTTGCATTTTTGCTTCTATAATAAAGTT
TTTAAAGGGATTTTTTTCAACTTTATGAAACTTATACATTTTTGCGAAATTCGCTATATT
ATGAGAATTTGATATATTTTAACACTTTTGTGA
>tev02183
ATGTTAAGACAGCTCGCACTTATAACTTTGGCGACCATCATAATCGATATAACCCAGGGT
GTCAGCGATGGAGACAGCACTCAGACGCTGTTGCTGCTCTGTCCAGCACTACATCTGGCG
GACGGAGACATATCATTCGACCCACAGCCAGTTGCCGCACCGTTGGACCCCAGCGAGTTG
TATCAACTAAACGCCACACTAGCAGAAACAGCCTGGAAGGAAAAACTCACACAAAAGGAC
GGTGAGCAAAACTACAAAGCTCAGGAGCTGCCGAAAGACAACACCAACCAGGAGTGGGCT
CAAAAATGGGAGACGTGGACGACAGCGGCGGTGGCGGTCGCCAAAAAAGATGAAGCAGGC
AAAATACTAGATAAATTCGGGCTTTCAAAAGCAACGCAAGAACAGTTGCACGCCCTTAGA
CACACGATCGCAGCCTATAGTGACGGTACTTTCGATGTTTTAGCGGCGCCAGAGCCACAG
GCGTCAGCAGAAGACGCAGTTTTGGCTAAACAAATAAAACGCGCAGTGTACGGCGACGAA
GGAGGATTCAAGGATGGGCTAAAAGGCGAAGCTGTCCACGGAGGCAACGCAGGCGGATAC
GCCGCAGTTTGCGCGGGAAACAAAGGGACACAAAATCCCATAAAAACAATAGCAGTAACG
GTAGCATGTGTGTGCGGAACAGCCAACGGCAAAACAAACACTGAGCCGTGCGCCAAAAAA
GGGGGCGGCGACGTCGCTTGGCAAGCGTCAGCTCTGCCAAAGGCCGATCAATGGAAGTTA
ATCCGCCGATATTGCCCACCGATAACTAAAAACATAATGACGGCCGAACGAATCAGGCAA
GCAATACATACTGCGACATCGACAATATATGCCGTCAACAACGAGCTATGGGTAGGCAAG
CACGACAACAACGGATGCGATGGCAGCAACAACGGCGCGTGCGTCAAATACACGGACGCG
GCAGCAAACGGCATCCCAGATCTAAAGGAAGTTGAATGGATATCAACATTGACAGATGTA
GCCGATGCATTGGATGCCCGACGGCGGACCGTCGCGGCTAAAGCAAACAAGGAGATTCAG
CTCAAACAGTTATTGGCACTAGCGAAAGCAGCTGCCAAGCAGGCAAGCCAACTAAGCAGT
GTAGCCAGAGGGATAACACCCACAAAACAGGCGCTACAAGAAGAGGCCAAGCCAAGGACA
CTAGACTGCACAAAGATAGCAAACATACAAGAATGCAAACCCGAAGTGGGCTGAAAATAT
AATGAAACAAGCAAAGCCTGCGAAAATGACCCAAAACCTGCAGTTTCGAAAACAAACCAA
GAAACTGCAGGGGAAAATGTGGGTGTGAAATGCTCAGAAAAGAAAAAGCAAGAGGACTGC
AAAGATGGATGCAAATGGGATGGAAGAGAATGCAAGGATTCCAGTTTTCTCCTCAATCAG
AAATTGGTTCTGAGTATTGGAGCTGCTTTTGTGAGTTTAGTATCCTTCTAG
>tev02206
ATGCTAAGGTCAGTGCTTACAGCACTAGCGGCCATCATCACAGTTCTGCTGTGCCGGGCG
GCGTTCAGCGACGGAGACAACGAATGTGTAGGACGCGCAACGTGTGCAATAGTGCAAATA
GCAGATGCGGACGTACCGTCTGACACTGGATCCGTTTATGATAACGTCGCCCTGGACAAG
CTCCTCGCCATCAACATGAGTTTGTCGGACAAGGAATGGCAAAGCAAATTTGTCAAAGAA
AATGTCGCCGCAATTGACTGTGACTCCGACGACAACACGCACAAAAAGTCAAATCCCGAA
TGGGCAGACAAGTGGCCAAAGTGGTTAAGGGCAAGGCAAAGAATCAAGGAAAAAGGCGCC
GCCACCGAAGCCATTAAAAAAACTGCCCTACCAACCCTAACTGACAGCGAAAAGAAGATC
GCACGGCAACTTTTAGCAAGTATAGTAGCGGAAGCTGCGGAAGCTGAAGCGGCACTCAGC
ACCGCCGACGCTGCCCCGGTAGCCGACTCTAACAGCAAAGTAAAAGCAGCAGTGAACACC
GCCATCTACGGCGACGCAAAAGGAGAAGACACCTACAAGAAAAGCGCCGCAGTAACAGGA
GTGCCGGCCAGCGTTGCCGCATGCATGACTGATGGACTGTCGGGCAACGCAGCCCCTTTC
TACTGCACTTTCCTATGTCTCTGCCTTGAAGCTGCTAGCACAGAAAAAGTGACGTGCAGC
ACCACGGAAGCATCTGGATCCCAGTGGGCCGGCCTAGACAGCAATGGTAAAACGGTGTAC
GACAATATGCGCAAGATCTGTCCGGAAAACAAAAGAGGTCCGATGACGGCAGCAAGAATC
CATGCGGCAAAGGTGGGACTAGTGAGCAGCATTAGTCTACACAACAACATCGGCTACCTT
GGCAAATACGCCGCAAACTGCAACGGCGCCTCAGCCAACAGCCTTTGCGTCAAGTACGCA
ACTAAAGTATCAAACAAAAATGACATAAAAACACTTCCGTGGGCGTCGAAACTTACAGAA
GCAGCGACGATGCTAGAGAAGCAGCAGGCAGCAGAAGCACAGGCTACAAAAGCAGCCGCC
ACGCTGAAGAGCAAACTTAACGCCGCATGGACCATAGGAGAGACGGCCAAAGTACTTGCA
AATGTACGACAAGCTGGTGGTATTCCATCCAACCAGCCGGCAGCCAACAGAGCAGAAAAC
AGCGGAGAAGACTGCGCCAAGCACAAAAACAACATCACCTGTAGCGCAAGAAGCTGCAAA
TGGGAAGAAAAAGATGGAAAGGAAGAGTGCAAACCCAAAGATGGAGAAGGACAGACAAAC
ACAGCCACAGGAGCAGAAGGTGCAGCAAAAGATGGACCAGCTTCAACTGGATGTGCAAAA
CACGGAACTGATAAGGCAAAATGTGAAGCTGAAAAGACAGGAGACAAGCAAAATTGTGCA
TGGAGGAAGGGGAATGATGGTGAGCCTGATCCATAAAAAGAAATGTGCAACTCCTCTAGT
TTTTTCGTCAATAATAAATTTACTCTAATTGCTGTTTCTTTTGTGAGTTTGATAGAATTT
TAG
>tev02209
ATGCCAATACAGCCACTGCTGTCGTTTGTTGTGGCTGGCTTGCTAACAACGATCAAGCAA
TGCTCAGCGGTCGCAGTTAAAAGTACAAACGCCGAGGACTTTGCTGCTTTGTGTGGCTTA
ATAACTTTAGCGAAAGCAAACCCCCAAATCAAAGCGGAGCCACAAGACATTGCGGACAGC
ATAAGAAGCCTAATAGCAATCAACTACACAATTGGCGATGACGCGATACGAGCTGACGTC
GCCGCCGACAAAACAAAGGATTGGACAGCTGTATCAGCGAAGCACACCGGCACAAAAGTC
TATTATAGTAAGCACTGGGAGCAGTGGAGACACGTAGAGAACCTCAATCCCTCAGATGCC
GAAGCAAAGGCTCTACTGGTATGGCACAAGCACCGTAATAACAGTGAGGTAAAACAGAAG
GTCAGGATGATCACAGAGACCGCAATGGCACTGAACGACGAAGCGGCGCAAGCCAGAACG
GACCTCAAAGCGGAAGGCCTCTCAGACGACCTGGAAAGATCTCTTTACGGCGGGACCAAG
GCAGGAACGACATTCAAGTTCGACGGCGCGACCAGGGAGCCACAGTGCGGGAAAGGCACA
AGATCCACAGCGGCCCCGGGGGCAATGGCAGGCACGGCGCTGTACTGGGACCTCCTTTGT
CTTTGCGCCGGCGAGAGCACAGACACTGACGCAGGGCTCGCTTGTTGCGAGGGCTGCAAC
GAGGGGACCAACAGCAACGCCTGGACGGCAGGCAACGATGGCAAAACAAGAGCAGAAAAA
ATAGCCGACCACTGTCCACCTTACCTCATCCCTGACACCCTCAGCCAGACACTGCTAACT
TCAAGGTTACTATCATTCCTAAAGCGTGCAAACATGCACAAAGGCAGTGGAAAAAACGAA
AAGTTCGTCCTAGGGTACATGGCCGGCAGCGGTACAGCGGGCTGCACAGGGGAAACGGGA
GGAACGACACCCAACACCGAAGCATGCGTTAAATATGCAGCCGGCAGTATCCTCAAAGGG
ACGCCTGAGCTACCCTGGCTGACAAACCTAAAACAAGCAGTAACAAAAAGTGAAAAACAG
CTCGCAGCTGAAAAGACGCTGCGTGAATTAGCAACTAAGCTAAAAATACTAAACAATTCA
GCAGAGAAGATACTATACACAGCCAGCTATAGGACTTCAGAAACTGGCACAGCAGCAAAG
GCCAGCAGCGCAGCTCCGGCAGCTATCTGCACACAGTATACCATGAACGAGACGTGTATT
TCAAACAAATGTAAATGGGAAGGAAAAACAGAAACGACAGGGGCACATTGTAAACCAGGT
GATAATCAGGTTACGGGCCAGACAAACACAGCAGGAACCGGAGAGACACCAAAAGATGGA
GCAGCAGCAGATGGGTGTGCAAGACACGGAACTGATGAAACAAAATGTGAAGGTGACAAA
AGCTGTAAATGGGAAGGGGAAACTTGCAAAGATTTCAGTTTCCTTATGAATTAG
>tev02230
ATGCAGAAATCTAGTATACCTCTAAAAGGCCTCTATGTTGCCTTGTTTATAGCAGCAGCG
AAGCTCGTTTATTCGACCGTCAGCCCTGGGGATAACGCCCACGAGTTCACGCTGCTGTGA
AAATTAGCGGCGCTAGCGGAAAACACACCGCCACACGCAACAGCAGAAACCCCAAACGAC
GCCGACCTTGAAGACATAATGAGGCTAAATATGTCGCTGTCTACGCCTGAGTGGCTGCAA
ATGTTTGTGAAAGACGCAGAGACCAACACCGTACACGCAACGGTGCCAGCGACGGTGAAA
GATGAAAACAAGTGGGAGCCGTACTGGAAACACTGACACAAAGCAGCCGAGGATATATTA
AAGAAGGAGAAACTTAAAAATAATCGACGATATGGAGCTCTCAACGCTAACACCGGCTCA
AAGGCAGGCAGTAACAACAGAAGTGCGCCAACTCGCAGAGGAAGCGTACCAAATCAAACT
CGAAGGGAAGAACTGGCAGCTGAACTAAAAAAAGTAAAAACTTCCCCAGGGAAGACACTA
AAAGTACTAGTTTACGGAAACAAGGACAAGAAGGCGTCCACTGTCGACAACAATGATGCT
TTACAGGACGGCGGGACAACCTACAGTGCCGCCTGCACAGGCAGTTCGGCAGCGATCAAA
GTAAAATCAGTAGCCGGCCTAATAGCGTGCCTGTGCGCCAAAGCCGAAAACACCCAACAA
GACCGAGCATGCGGGACAACAGTAAAAATAGCGGGCACAGCTTGGACAGTAGCAAACCCG
CCGGCCGCCAACGACGTAACAGAACCACTAACATTCTGCAACAAACCAACTCCGAAGAAA
TTGACGGCCACGTACGTAAAGCACATTCTTACTGAGCTACAAGGAGCGATTAAAGTGCAG
AGCGAAGCCGGGCTACTAGGCGCGTCAGAAACGGGAAGCAGCTGCGGCGGCAAAAACAAC
GACGGACTGTGTGTCAAAGTCATTGACTGGGCAGACAACGGCATAATCAAGCTGACAAAG
CTAACTTGGTTAAAGCAACTGGAAACACTAGCGGAAGAATTAGAAGAACAGGAACAGGCA
GTGGCGGAAGCAGCGGCACTTGACAAACGGCTAAAGAATATAAAGCAAAAAGCGCTTAAA
GTTGGGGCCAACTCGTGGCACATAAAAGAGGCAGATACAGCAAAGCGAAAGGACGGCGCG
GGCCAAACTCAAACCAACTCCGCTGGGACCACAAGAGATCGAGCCAAAGCCGAAAAAGAA
TGCAATGGAGCATGAGATGACGAAGGTGCATGTGATAAGTTAAAGGAAAAGGACTGCGTT
TTCAACAAAAATGCCAAAAAGTGTGAGTTGAAAAAGAAGGTGAAAGAAAAAATAGACAAA
TAAAGTCAGCAAGCGGTTGATGGAAAACCCACAAACACCACAGGAAGCAATACTGTTGTT
ATTAGCAAGGCCCCTCTTCTGAATGTAAATTTTGCTTCTAGGATGAATTAATATTTTTTC
TTGAATTTATAAAATTTTTGCCAAAAATTGATATATTTAATATACTTTTAA
>tev02267
CGGCAGCAATGCCGCAAGCTATATGGCCACATGCGGGTTGCTACTAGCTGCAACAAAGGA
GCCGGCAATCGAAAACATCGAAGACACATGGACCGCCATCCACAAAAAAATTCTGCAAGC
AAACATGTCGGCAGCACCGGCGGAATGGCGCACACAATTCCTCAAAGAGAACAACAAAGC
ACAGGAATGGGACCCCAACGGCAAAACAAAAGGCAAACCATCTGAATGGGCCCAACAATG
GCAGCCATGGGCACAACAAGCACAAGAATAGCTGGTGCACACGACCCGGCACTCAAAGCA
AAACATGCAGCACTGCAGGCACTAAACGGACTCGCCCAAAAGGCAGCACAACTAGAACTG
GCAGCGTTGATAAACCGAACGGAAAAAATAGTGGCCAAGCTGCACGCCATGAAAACGGCA
GATGAAAAGCCCCGAGCCCGACAAGTCACCGAATTACTAAAAACAGCACTATACGGGCAA
GCAGACGGCCAGAGCGAATTCGCCAAAACCAACGGAAAAGCGACAGCGCCAAGGGCTCGA
ACAATGTGCAGAAGCGGAGCAAAAGTGGACAATCAGGAGACACTAGCAGACGTCATGCTT
TGCCTCTGCGTAGATGGATCCGCGGGCAGCGCGGCAGGGACAAAAAAGGTCTGCGCAGCC
ACAACCGGTAACCACGTACCTCAGAATTTCCCGCTGACGACAGGCGGGCACCTAAAAGCT
GCGTTTGACGGCATTAAAAAAGGCTGCGGACAAACGGGGGATAGCAAGACAACAGCGGCG
GAGATCCGAGCAGCACTCACAGCCATAAGGGGCCAGATCACGATAAAAGACAACGACGGC
TACCTAGGCAAATACGACACCGACGGCAATTGCGATGGCACAACAGCCAGCGGCTTTTGT
GTAAAATACGCCGACTATGCATTAGGGGCGAACGCACCATACGATAAGATTGGCTGGGTT
CTAAACGCGGAAAAGGCGGCTGAATTAATTGAAGAGACTGCGCGAGAAATAAAAACCACT
GAGACCCTAACATCCGTACTTGAAACTCTTGAACAAGAGGCGTGGACAATAGCACACCGT
GCTGCGATCCTGACAGAACACAAAGCAGTGGAATCCAGTATACAACCAGTAAGCGCGCAA
AAAGAGGATCAAAGCAAAAAATGTTCACAATACCATAACAATGAAACCCATTGCCCAACA
TTCTCTTGCGAATATGATAAAATTAAAAAGGAATGCAAAGCTAAACTAGGAACAGAAAAC
ACAGAAACAGGAGCAGGAGCAAGTGGGTGTGCATGGCACAGCACTGATAAAGCTGCTTGT
GAAAATGACAAAACAGGCGAAAAGCAAAATTGCGCATGGAGGAAGGGTAAACATGGTCAA
TATGACAAAGATACAGAAAGGTGCAGAAATGATATTTTCTTCTAAATAAAAATCAGATGT
AATTTTTGTTTTTTTATG
>tev02268
ATGACGTACCGAAAGCTGGCTTTTTTACTAGCACTTGTTTGTGCAACCACAGCAGATGCC
AACGTCGATCCTGGTGACAATGAGCGGGAACACGCAATTTTATGCGCGCTAATGCAAGTA
TGCCAAGGAGATCCGCAGTTAATAGCACCAAGCAAGATGCCGACGCAAGCACTGAACATT
ATCCTAGAAGCAAACATGACATTGGCGGATGCTTCATGGCAGAACCAATTCATTGGAGAA
GGCGGAGCCGCACTACAATGGAGTGCTGACTTTACATCTAGCAAAGGGTAACCAGCTGAC
TGGTCAAAGCTATGGAATACCTGGTCCGCAACTGCTAAGAAAGTTCGCGACAACAAACCC
CAAGAGAAAAAGCTAACGGATGCAAGGCTCTTCAAACTAAGAAAAGCAGGCAGCAAGCAA
GCCCAGCAGGTCGCGCAACTATCTGAAGCAGCCGCTGAAACCAACAACGAACTGGACAGA
ATTCAGGGGGAAATACTGAAAACTCTAAGGAAAAAAATCAAGGATAAACTAAACGAAGCC
GCCTACGGCACAGCCAAAGGACAAGGCAACTATGCCGACAACCCCAACGCCGGTGCTAAG
GCGGCAGACCGCGCTTCCTGCAATATAGGAGCCACCGTCGACACGACGCAGACGCTGGCG
CAGACATTACTATGCATCTGCACAACGGACAACACAAAAGCGCAAGACAAAGCCTGCACG
AAGCACGCGGCAATCACAGCGAAGTGGGACACTCACACCGCCAATATCATAAGCACAGCA
TACGCCAATATCGTAGGCACTTGCGGCAAGACGCCACCAATGATGGCAACGTCCAGCAGC
ATCCGCCAGCTGCTCCAGACGGTACACAGACTAATCAGGACGAGCGGGACGAAGGGAATA
CTTGGCGCTAGAGTAGCAGACTCGGGATGCACAGGTTCATCAGATTCAGGTCTCTGTGTA
GAGTACCAAAACTATGTTTCGGGAAGCAGCGACAACTTCAAAACGATCAAATGGGCAGCC
AGTCTTGCAGCGGCGGCGGACGCCATAGACATTCACAACGCCGCAGCCGCTCAGTTTACT
CAAGCGGCAAAATCAATAGCTAAATACGAAAAGAAGCTGTGGGGACTAGCCAAGGAAATA
GCAGTCCTTGACAGCAGGTTTTAGAATGCAGCAACAAAAAAAACAGCAACAACTGAAACA
GACACCCAAACGACAGACAACAAGAAAAAAGAATGCGAAGCAATAAGAAAAGCAGCTGAC
TGCAAAAAGAAGACGCCGCTTTGCAAATGGGAAGGCCCTGAAGACAAAGATGGTCCCCAC
TGCAAATTGAATACGACAGTAGTAGAACAACAAGCAACCCAAGCAGGAACAGCAGCAGGA
GCAGGAACAGCAACTGTAAAATGACCTGATTATGGCTCAAAATAAAAATGCGAAGAGGTC
AATAAAGGGAAAGACAAGCTTGTTTGTGGATGGAGAAGTGGAAAAGATAACGAGGATGAA
AAGGATAAAGTTAAACGTAGAAATGGTAGTTTTCTCATAACCACAAAATTAGCTCTTATG
ACTGATTTTTTAAACTTTTTTAGAATTTTGTATCTTTATTTATAA
>tev02278
~~ATGGAAACGGAAAGCAAAGCTGTCGAGAAGCCAAGAAATTCCAGAGCGGTTTGTCAGC
AGCCGACAAGGAAGTCCTTGTCAAATTTATAGAAAGCCAGACTCATATAGCAAAGGAAGC
AAACGCCACAGCCAATGAAATAGTACAAGCGGCCACGAAGCCGCCACAACGATTAAACTA
CTATTCAACAACCGAAAAGAGGTAGAAGCGACTGTTGACACGGCCGGCGAAACGCAGCAA
TCGGCAAAAACAGGAGCAACTCAAGCAGCCAATCCATGCAATGGAAACGGAAAGCAAAGC
TGTCGAGAAGCCAAGAAATTCCAGAGCGGTTTGTCAGCAGCCGACAAGGAAGTCCTTGTC
AAATTTATAGAAAGCCAGACTCATATAGCAAAGGAAGCAAACGCCACAGCCAATGAAATA
GTACAAGCGGCCACGAGAATTCAAGACGACACAGCTCAGGCAAACTACAAGGATGTAAAA
GCCAAACTAAAAACAGCTCTTTTCGGGGAAACGCAAATGGCGACGGGGCTGCTATCAGGC
AGCGACACAAGCAGAACAGCAGCTTGCGGCTCGGGCGCGGCAACAGCAGCAAAGGGCGCT
AAGGCGAAGATGGCAGTCGCACTACTTTGTTTGTGCGCAAGCGACAGCGCAGGCTGCACA
ACATGCAAAGCGTGCGGCGCAACGGCCACCGACGACGTCACTTTCGAAAATGCACACAGC
TCAGCTGACACAGCTTACACCACACTAGCAGCACAATGCAAAACGACAGCGAAGAGAAAT
GACCACAGACAGCTGAGCACGCAGCTGCAAGAAGCAGCTACTGCAATACGACTCGACTTG
CTTGCACTGAAATCAAATGGACAGAAAGCAGGGTTCATCGGCGGAGTCAATTCAGGCCAT
GGCGCCGGAGCGTGCGACGGCAAAAGCAGCAGCGGATCCGGTGCCTGTGTTTTCGCAGGC
GAGGAAAATGGCCAGCCACAAATGCCAGCATGGCTCAACCTAATAGAAACAGCCGCAACA
GCAGCGGCAACGGCAGAAGAAGTTGTTGCATCCACAAAAAACAGATACTCTCAGTTAATA
GCACTCAATATAACACTTACGGCGTTGCTAGTCACAGGGACCAGCGCGTCCAAGCAAGTG
CCTACATTACAACAAACACCCACAGGCACTCAAGCACCCGCAGCAGCAGAAAAAACTGAA
AAAGACTGCAACACCAAAGACAAAGAACCAGAATGCAAAGCAAATCCAAAATGCAAATGG
AACACCGAAGCAAAAGATCCCAAGAAAAAGTGCACCTTGAGTGAGGAAGGCAAACAGGAA
ATACGAAAAGAAGCAGTAAATGCAGGAGCGGAAAACCAAACCGGTAGAAAGTGCTTTGAT
TACACAAGAAAGAGGACTGTAAAGTAG
>tev02384
ATGTGGCTAATCTTGGCGCTTCTAACTTTAGGTGTGGCCCGGGTGGGACATGGCGCAGGT
AAGAATGTCAACGGCGTTAAGTTCAACCTTTTTTGTCACATAGCCAACATGCAAACGCGG
AAAAAATAGAAGATGTTAAAACTGATGGCCTAGACAGCCAAGCGCAAGCGGCATGGACGG
ACGTCAAGAACATATTTACAGTAACATCCAACGAAAGCCACTACAATGAGGGGCCAACCC
CTACAACGACGCCAGCCACCGAAGATGGCAGTGCTAAAGCGGCGCGAATAGCCAAATGGG
TAGAGACTCGCCAGGAAATGGAAAAAACTAACTGCCTGGCGAACCCAACAAAAGAAGTAC
ACAAGGCAACAAAGGGACAAGATGCCAAAAGGGACACAGAAAACGCTAAATACGCTTTTC
AAGGTCGCATCACAAGCAGAGAGCGAAGTGCAAGAAGTCGACCGACAACTGGCAACAAAT
GCTGAAGAAATACGCGCGGCAGCAAGAAGCGCCCTACTGTGAGGCAACCGGCAAGGCAGC
CAAACAAAACCCACAGCGGATGATGACGCGTTCGGAGGCAACTACGCAAGCGGCTGCAAA
GGCCAAGCGGGGCCAGGGAAAAGCCTAGCAAACGACATAGTATGCATCTGCGGCACTGAC
AGCGGCAACGACAAGACCACACTACAAATGTGCACCACCATTGACAAAAATTCAGCTTAT
CCAGCGGCCTATACCTCCGCAACCAATGACAAAACGATTTTCACTGCACTCCTCAAAGTC
TACAGCAAAACCGCCAGCACGCCAGACCTGACACCAAGCAACATTGACGCCAGTATAACA
GCTTTTACAGCAACGCTGGGCCGGCACACACAGAGCTCAGCCACCAATGAAGGGGCCTAT
GCTTTTGGAAACGGCGAAGACAGCGGCGACGAATGCAACGGCGGCGCGGCCAGCGGCCAA
CCCTGTGTCAGCTACCACGGACTGATAACAGCTAACGATGGCACAGAGCTAGGAACAGCA
ATCTTGTGGCTAAGACAGCTACAAATCGTCCGGACAAAACTAAAAACAAGCCGCGAGCTG
CTACAAAAAAGGGAACGGGAAAAAACTCGCCTGATATCACTAGCAGACAAAATGCAAGAA
TTATTTCAAGAGGCCTTACATGGCGAATTTCCAATCACGACAGAAGCGCAGAACAAACCG
CAACCGACACCAGATTCTGACAAGCAAAAAGCATGCGAAAAACTCACTAACAAAACTGCA
TGCGAAGCAAAGTCTTGTAAATGGAGTGGCACTGAACAAACCATAGGAAAGTGCGAAGCT
AAACCCCCCGAAGAGGAGCAGAAAAGCCAAGGAACAGAAGGCACAACAAAAGAGGGGACA
ACCACATCTGGATGTGCAAAACACAAAGATAAAACTGCCTGTGAAAATGACAAAAAAGAT
GGCACGCAAAATTGTGCATGGAGAAAAGGCAAAGATGGTGAAGATGAACTAGAAAAATAG
AAGTGCCGTGATTCCAGTTTTATAGTAAATCAGAAATTTGCTCTTATGGCTGCTGCTTCT
GTTAGTTTGGTAGCATTTAAAATTATAAAATTCTAA
>tev02386
ATGCAACAACGTTTCCAATCGGGCGCGGGGCTGTCGTTGCAAAAACCACTGCTTTTAGCC
GCTGCACTGGCCATTATTTTTGCAACTCAGCGGGCGCAACCAACCAATGAAAACGCCAAA
GAATTCAAGGATATGTGCAAGCTATACGAACTTTTGTCGGCGGCCGTCCTTGAACCCAAA
CTGGAAAAGAGAAGCGAAGCAGACACCGCGACCTCCCCCTCAACAAGAATGACAAATATC
ATGGAAAAAATACGCAAGCTGAACCTAACAGTATTACCCTCAAGCGTAGAAAAGGCCCTA
AGAGGGCAACCACCGGAAGGCGGATGGGAAAAAGCAAAGGACACCCACGAAGCGGTAGCG
TATTTCGGAAAGGACGCCAAACTAGCTGAAATAGCAACTCGGATCAAAACACTGACAAAC
CATGATAAAGACCCCTGGAAAGGAAGGTTGAAACTCCCCCTACCTCAAGGTACAGCGAAC
AAGCTCCGGAGTGCAGTAGCTCACTTGGTAGCCAAAGCCGAAGAACTAGAGACGGAGCAG
AAGTTTCTAGCTCGTGAACTGATAGACATGCGGAAAAAAGCGCGCTACCACGCCTTCAAA
GCACTGTATGGCACGATAGGATTAGCGGGACAAACAGAGGAGCAGATGAAACCAGATGAA
ACAATAGCGCTACCGACGGATGCAGCAAAATTCCCGTGGGACGACTCCAAAACACAGACA
GGAACCTGTGGAGCGGCGGCAAACGGGGCAAATACGAAAGGCGCTACACTAGCGACGGAC
ATGGTATGCATCTGCGTAGCTGACGGCGTAGCGCTGACCCAAGCATGCACGACCTCTGCT
AAACCGGCAATACAACAGTTCACCGACTCAGGCTACAAGGCGAAGGCACACACAGCATAC
AAAGCACTAATCGCAGACTGCCCGCAAACGATAAGCGCAGATGAAATCGACAAAGGGGCA
ACATCAATATCGGCAGCAATATCCAGTCTTTACAGCAATGCAGGACGCAACGCGATCTAC
AAAACAGGGAGCCCGACCCATGATGGCCTGGTAGACAAGCGCAAGCATTACCTCGGCGGC
TACGTCGTAGCTACGAGCAGTGCGGCGACATGCGACAGCAACGACGGCACCCCATTTGCA
ACGGCATCAAAAGGGGTGTGCATAGATTACGGCGACATGCTTTACAAGAAAGACGGTATA
CCATGGGTCGTTGAAGCAAAGAAAGCGGAAGCTGCAGCCCAGGGGATACCTGCATTATTC
AGAACAGTAGAACAGATAGTTTCAGCGGTTTCAGAAATAGAAAGCAAGCAGAAAACTTGT
TGTTTGATAGGGGACTTATCAAATCTAGCAATCGCAATAGGCGAGACAAAGCAAGGCAGC
AAACAACAAGCAGCCGAAGACCAGCATAAATGCAAAACTGCAAACAACAGAACAGCAGAG
GGATGCGCGAGTGTCGGATGTGATTATGACTCAGAAAAAAAGGAATGCAAACCTAAACCA
GGAACAGAAAACACAGAAACAGAAGAGAAAGCAGCAACAAGAGTAAATTGCTCTGATTTT
AAGGATCAAACAAGTTGTGATGCAGCAGTTGGTCCT
>tev02404
ATGACTAGCGGCGCTTTTTTTGCTACTGTGCGCTAGCTTCAAACCAGTAGAGGCAGCTGA
ACCGACAGCGACATAATAGATGTCATAGCAGCGGTAAACCTAACCGCAGGCGCCCAAAAC
GTAACAGCAGCGGCAATAGAAAGACTCGAAAAGGAGTATGTTCAGCTAGATGAATCGAAC
AGCGCAAAACAGGCATGCACCCAACAAGCCTGGGGCTTCTGCAAAAAAGGCGCAAAATAC
AACAAAAATCATAACGGAAACGAGGTGTTACTAAAGTGGGCGAACCAGAAACTCAAGAAA
GAAACGACTAATCAACTTCACAGACTAGCACGCGAAGCAGTACTTTTAGAAGACGACATA
TCCAACAAAGACTTTTCAAAAGACGTCCAAACGGTCGGAAAAAAACTAAAAGAGGATTTA
ATCGGAAACGAACCAACAGATTCAGTTGCTAAAACCATTCCGCTCGGCAAAACAAGGGCC
GGAACTTGTAGCAGCCAGGCCGGCACGGAAACAGAAAACATTGCCAGAGCGAGCCTCAAA
CAGGATGTGATGTGCCTTTGCGGCACGCACACGGGCGACAATCAAGGCGGCCTTAAAAGT
GTGCGCAAACTTGACAACAACCCGGCCGTGGCGCTCACAGAAGGCACTGACGCTCAAACA
GACTGGGTAAAATTCCGGGACCACTGTGACAGGATATCAAACACAATGCATTTAACGAGA
GAAGCAATAAACACGGCGCTGCAGAACTTTATCAAGTTAATATCTCAACCACAAACAACC
AATTTCGACAAAGCCTTCTTTCTGGGGAAAATCGACGGCGCGGAAAACAACAATGGTCAC
TGCGTCCAATACAAAAAGACATATACAACAGAAGCCGGAACAACGATACCTTGGATGGTA
GCCCTCAGAGAGGCGGCAGAAGCTATGGATAGTGTCCAGAAAAAGGCGAACCGTCGCCAT
ACCATAAGCATGCGACTGAGGAGCTTAAAGCAAGCTCTACAGACACTAGCAGCCGACCCC
GATGAAACCACCGCTACACAGTCTGCTACAAAACCGCACAAAACAGCGCCCAGCGCCAAA
GCTTGCAGGCAGAACACCACAAATGAAACCTGCACAGAAAATAACTGCAAATGGGATGGA
AATACTAAGGACAAAGGCACATGCAAAGTAGATGAAAGTAAAGATACGACTCAGACCAAT
GCAGGAGAAGCAGGAGAAAAAACAACGGGGTGTGCAGCGCACTTCAATGGTAAAAACGCT
TGTGAAAAAATGAATGAAGGGAAGGAGAAACATGTATGTGAGTGTAAGAAAGACGGTGAA
GGTGACAAGGATAAGGACGAGCTTAGGTGCCAAAATAGTAGTGTTCTCGTAAATAAAAAA
ATGGCTCTGATAGCTTCTTACTTTATGTATTTGGTATAATTCTATCATTATAAACTTTTT
TCTCAGTTTCGTGAAATTTATGAAACTTTGCTACTTTGA
>tev02409
ATGCAAAAAGTGGCGATCTTGGCTATAGCGTTTTTCGTAGCAACTGAAAAGCTGTCAAAA
CAAGCAGCCGCCGTAAGTGAGGGCGACAACGTCGTGTACGGCTCGCTGCTTTGCGGGTCG
CTCCGCCTAGGCGATGACCCGGTAGCGTTCGAACCGAAGCTAGCCGATGCACCGAAGCCG
CCGCTAGAACTCTACAAATTAAACATGTCACTAGCGGAGCCGTCGTGGAGAAAACTTTTC
GCGCCAGAAGAAAACGGCAGCCAAAAAAAGCCCAAACCGCAGCCAGCCACCAACATCCCA
ACTGAGTGGCAAGACAAATGGCAAGTCTGGGCCGAAACAGAAAAAACCCTAACAGCCGAC
AACGAGGAAAAAGCGCTCAAAGAGCGCCTAGGCCTTGCCGACATCAGCGAAGCAGCACAG
GCACAGATTAGGCCAATAATCGCTGCATACGCAAACGCAGCCTTCGAAATCTACAAAGCC
TTCAGGGCAGCAAACCCAAAAGCAGCAGACGACGATAAGAAGCTAAAAGACGAACTTTTG
ACAACGCTGTACGGAAACACAGACGGCTACACCAACAACGGCGAAGAAAACAAACTCTAC
GTAGGAACTAAAGGAGGCTACAATGCAGTCTGCGGTGGGGGGAGCAGCAAGGATCCAACG
TTAACTGTAGCGGCGACTTTCGCATGTGTATGCGGAGTAGACAACGGCAAAGGTTCTGTC
CACCCTTGTCACAAGGAGACGGCCGACGAGCCCAAGTGGGAAAGCGGCGGCGCTCCGACG
CCAGATAACTGGAAGAAAGTCCGCAAAGCATGCCCGGTAATCCAAAACTCACCTGTAACA
GCTGCGAGGATCGAACAGGCTCTAGCAGCAGCGGCAAGCAGCATAACGGTGCACAACACC
GACGCCTATATAGGGGCAGATAAGGCGGCCACATGTAACGGGAACGGCAATGAAGCCTGC
GTAAAAATTGCAACTGCTGCCACAGACGACAAGCTAACAACTAGCAAGGTACAATGGATC
GGGAAGCTAAGCGCAATAGCAACAAAGCTGAGGACGCGCGCCGACTACAATCACCAAGCC
ACGGTCACCTCAGGTAAACTGACACAACTTACAGCCCTAGCTGAAGCACAGGCCAAGCTA
TCAAAGCTGATCCGCAGTATCCCAACCCCAACCACCGGCGTCACAAATTCAGAGGCTAAA
AAGGCGCAGAAAAACTGCGAAACAATACAAACAGCAGTGGCATGCAAGCAAGCAAAGCCG
ACATGCGAATGGAAAGGCAGCGATGACAAAGATGGTCCCCACTGCAAATCGAATACAACA
GCAGTAGAAAAACAAGAAACCCAGACAAAAGCCAGAGGAGAGAACAAAAAAGAGGAGAAA
TGTGCAGGTAAAGGAGACAAAGACTACAAATCACCGGATTGTAAATGGGAGGGCGAAACT
TGCAAATATTCCAGTTTTCTTGTCAATAAGAAATTTGCCCTGATGATTGCATTTGTGAGT
TTGGTAGCATTTAAATGA
>tev02435
ATGACGATTGTGCTTTGGTTAGTGACGAAAACAGAAGGGACAGACATTGTGGGCGGAGCC
AACCGCCAGGAACACGCGGCTTTGTGCAAATTCGTGGCGATGGCACCGCGCGAAGTAGAG
ATACCGACCATACCGGCTATGCCAGAAGACGACCTGGACTACATACACATGGTAAATTTT
TCAGCAGCAACAGGATCTTGGCAAGAAATGTTTTACAGAGACAAAGCTGCGAAGAAAACG
CACGATAACCCAAAATCAGCGGGCCAGGATGGCAGAGGGTTTGAAGAAAACTGGCCTCGG
TGGACAAAGATCGCCGCCAAAAAACTGGAAGCAACGACGGGGGGACAAAAAAAACAGGCG
GGAATAATGGAACTAACCGAAGACCAAGCAACTCTAGCCCGGGACCACTTAAGCACATTA
GCACAAGAGCGCACGAGCTGGCGAAAAAAATTGCAGAGCATACAACCACCGTCCGACGCA
CCCAAGGATAACACGGCAAAAGAAACCATAGCAACAGCCGTATACGGAAAAAATGCAAAG
CCAGCTAGCAACCCAGACCCATCAAAGGTTTTCACAGGCACAACAACAGGCACAAGGGAC
TCAGTATTCAAAGCGCAAGGCGGCGACGGCAACCCGGCAACAGCCCTGGCAGCCCTCACA
TGCGTCAGCTTTAGAGGCACAAACAATGTAGACCCAGCAGTTTGCGTCAAAGCCGCTGAC
GGCGTGGCATGGCAAGCCGCCGGCATATTCGAGACAGGGGTAACTGGACCAAACCTAGCC
AACCTAGAAAAATCATGCCCTGTTGCCGGTGGCCGATTAACCAGCACAGAAATACTAGCC
GCGATAACTAACCTCGACACCCTCATACACAAAGACACCAACAACGCATACCTAGGACGG
TTCGCAAGCTCGAAATGTGACGGCAACAAAGCGCAAGGCGTATGCTTAGAGTTCAGCGGC
TTCGCAAGCAAGGCACAGCCTATAGTAGAACAACTAACCTGGATACCCCCGCTAAAAAAC
CTAGCGCTAGGCCTTCAAACACTTGAAAGCAACAAGCAACGCGGATTACAGATAATAGAA
CAGATCAAAAAACTAAAGAAAGATGCAGTTGTTATTGTAGACTCGGCAAAAGCTACGGCC
GCTGCACTTGAGAAAATCAAAGGAGGAACTCAAAAACAGCATACAATAGGGCAGACGACG
ACCAACTGTAGCACTCACACAACAAACCAGACTTGCATCAAAGCTAACTGCAAATGGGAA
GAAAAAGATGGAAAGGGGGAATGAAAATCTAAACCAGAATCGGCAACACCGGAAACAGCA
GGAACAGAAGGCACAACCAAAGAGGGGGGAACAACTGCAGCTTGGTGCACAGGGCACAAA
GATAAAACCGCTTGTGAAAATGACAAAACAGGCGACAAGCAAAATTGTGCATTGAGAAAG
GGTAAGGAGGGTGAAGCAGATGAGCCTGAAAAGGAAAAGTGCAGAAATGGTAGTTTTCTA
GTAAACAAGAAATTCGCCCTCGGCGTGGCTTCTGCTGCATTTGCGGCCTTGCTTTTCTAA
ACAAAATTTCCCCCTCTTTTTAAAGTTTTCCTTGCTAAAAATTTTAGCTACTTGAAAACT
TCTGATATATTTTAA
>tev02516
ATGCACCGGTTGCTTTCGGCACTTAAAAACTTAATAACCGTAGCAGCAGTACTCACGCTC
TGCCACTGGTGGAGCAGTGGAAGCGCTGACGACGGCGGCAATGCAGCAGCGTTCGCGGCC
TTGTGTGGTACTTATACACTCAAAGACGCAACTGAGCCTTCAGAGTGGAAAGAGACGTTC
ACAATCGAAAAAGACGTTCTAGACTCAATATCCAACGCAAACGCGAGCACAGCGATAAAG
TCGTGGCTAGAAACAAAAGACAACACGCTTAAAGGAAGCGGTTGGACAAGTGGAAGGGAA
GCAGCTTTAAAAGAATGGATACAACATGTTTCCAACAGAAAAAAGAAAAAACATGACGAA
AAAGACCCTGACACATATGCGGCAGTTCCAAATACCCCTTTCGAAACAATTTCAAATGTC
GAAATTAACGGAATGAACAAGCGGGCCGCCACGGTGGCAGAGAAGCTGAAGGCAGCGAGA
CAGCAAGTTACAGAGGGCTGCGCAAATGCAAAGAAACACATAACTAATGACATATATGAA
GCAGAGCAGACTGATTTCAAAGCAATGACCGGCCTTGACACAAAGAACAACATATGCGGC
AACGGAAACAGCGGGCACACCGACGCAGGCAGAAGCATATTAAACGACGTGATTTGCCTT
TGCACATCCCACAGAAGTGCTAGTAGTGCGCACAGCTGCTGCCAGACAAAAAACCCTCAA
ACAGCAGCAGACCAGAGCACAGACGGAGCGGAAGCAGCAACGTCGCTGACAAATCACTGC
CAGAAAAACACAGCGCCCACGCATCTAACAGCGTCGACCATAGAGGGCAGGCTAGCTGCG
TTTTACGCACTAATAGTCAAAAAAACATGAAAGGAAGCCACCAAGGGCGTGCAATACATA
CTCGGCGAGGCAAAATACACAGGTTACACAGGCAGTAGCCAAGCGGAATGCGTCAACTAC
AAAGCACATCTAAGTGGAGCCTGGGCAGGAATTCCTTGGGTGCTTGAGATCAAAAAAGTA
GCAAGCGAATTGGTAAAGACAGACCACGCGCACGCCAAGGCGGTCACACTACAGAAGCAA
CTCCAAACACTAGCGTAAACAGCAGAAAGCATGCGCCAGGCCGCACAAACTGGCCTTCAA
TTACCAAAACCAACCACAGGAATTACAGCAAAACAAACCACGCAAACAACCAAAAAAGGG
GACTGTAACAAACACCTATCAAGTGACAAATGCGCAGACCACTGCACATGGCACGACTAT
GAAAGTGATACAAAATGCTCATTAGACCTAGTAAAAGTGGCAGAACAAGCAACATAGACA
GCAGGAACAGAAGAGGGAGCTGCAGGAGCAGCAACTACAACTGGATCTGCAAGACACCAA
AATCAGCCTGATTGTGAAAATTACAAAACAAAACTTTTAGAATACTAAAATTCTACAAAA
CTCACAAAATCAGCAGCAACCAGGGAAAATTTCTTATTGAAATAA
>tev02518
ATGGGCCAGATACTGGCAGCAGTGCTAATTTTAACCCATATCGTAACAACGCAACTGGCC
TTCGGCGACGTACAGGCAGGCGACCACAAGCGCGTTTTCGCGGCATTATGTGCACTTGCA
AATTTCGCCAACATCGACCCAAAACTGGACACACTAGACTGGAGCGGCGAAGCAGCTTAT
GAGGAGTTGATCAAAGTAAACCTCACCTTGAGCGATACTGCGTGGCTAAAGCACTTCGAA
AAAGACAAAACCACACAGCAAAGGCCGACGCAACCACCTCCAGACAAGCGAGGGGATAAG
AGCTGGACAGACAACTGGCAACAGTGGCTTAAAGCAGCAGACGGCATCGAGCAACAGACG
AACAAAGATGCACTTCTCACGGCATACGGACTGGCAACAGCAACAGATACCGAGCGCAAA
CACACACTCATTAAGCTAGCAGGGCCACTAGCACGGGCAGCAGCGAGCATGGCAGACCTA
CAAGAGACAAAAAACAAAAACGACGACAACACCACGGAGCAAATCCGCAAAACACTAAAC
GCCGCAATATTTGGGGAAGCGCTACCAGCAGATGCGTCATTCAAACCCGCAAACGCCTAC
ACCGGCGACGTCGACAGTTCAACTGTTTAAAACAACTGCAAGGGCGAAGAAACAACGCAC
AAAACCAAGACGATAGCAGTGACTATAGTTTGCGTCTGCGGCAAAGGCAACAGCAAAGGG
CTTTCCCACGTCTGCGCAGACGACCAGGCCGAAACCTACACAAATCTCGGCGCGAGGTAC
AACAAAGCAACCGAAGCCTACGCTGATATAATAAAGAGCTGCCCGCCGCGAGCGGAGAAA
CAACTCACAGCACAGGAACTAGAAGCGGCCCTCAAAGAAGTAACAAAACAACTGCAGACA
GCAACAGGGAAAGCTTATTTAGGCACCTTGGTCACTGGCAAATGCGATGGCGCATCCGAC
AGCGGGATTTGCGTAGAATACACCGGATATGCACGCAACACACCCAAGCCCTTCTCCACA
GTACCGTGGGTAACAAACCTAGAGGTGGCGCTCTCAAAACTGAACAGACACGAAAGAGCA
GTCCAGCAAGCGACAGCCCTATCTAACCAGATAAAGAAAGAACAACAAACAGCGCGCAAC
TTAGCCATGGAAGTAACGGCGTTAAGAGACTTACACAAGCAACCGAGCAGATCACTAGCT
CCAAATGGCGAAGCAACAAGCGACGCAGTTTTAAACAAGCGCAAAGAATGCGAAGCGATA
ACAAAATTTCAGGAGTGCAAAGACAAGGGAGAGTGCAAATGGGACGGCGGTGAAGCCAAA
GAAGGGAACCACTGCAAATTGAATACGACATTAGTAGAACAACAAGCAACTAGAGCAGGA
ACAGGAGATAAAACAGGGGAAACAACCTCAAAATGTACTGGACAAGATACCAAAGAGAAA
TGTGAAGGAGTCCAAGGAACTCCAGCTCCTGGCAAGAAATCTGTTTGCGGATGGATCACT
TACGAGGACGGTAAAGGAACTCTTGAAAAACCTTACTGCCGGGATTCCAGTTTTCTT
>tev02519
ATGATCACAAGAAATAGGCTTCTAACGATACTACTTCTGAGCACAATGATAAGTGGAGCC
AGCAACGCCGCCAAAACGGTAGAAGCGACAAATGTAGACGCGTTCGCCGTCACATGCGAT
CTAATCACGGCGCTGGCAACAGAGCCAACAATTTACGACGGTAAAGCAGCAGCAAGGCAA
CTAGCAGTGGATATCGCAGCGCTAAATATAACAATCAGCTCAGAAGCAATCCGAGAAGCA
TTAGCGTCAGAGACTTTGCCAGGAAAAGACGACGACAAAGTCACAACAAAGTTCACACCA
GCTGAAAAACAGGCATGGCAAGAAAACTACGGCATCTGGTCCGAAGCTGCAACCAAAGTG
AAGGACCTAGCAAAAATTGAAAGGCTGAAACGAACACTACCAGCGCCGCTAGAAATCATA
GCGACCATAAGCGAAATAGCCAACGAAGCAAAAGAATTGCTTAATACTGCCGCTCTAACG
CAGCCGCAGGCATCGGCACAAACGTTCAGAACGGCGGCTAACCAGGCGATCTACGGCGAC
AACGGAAAAGACGGCAACAGCGCAACCGCAGGCTCAGGCGACGACCGCAACGCACAATGC
GTAACAACAAACAAAGTTAAGGGGTCAGAATCCGGCAAAAGCCTAAGGGACGACATGCTT
TGCCTTTGCGCAAACACAGGCGCCGGCGGAGGCGTCGAAAAAGTCTGCTGCTCAACCTGT
CAGGCAGCGCCAAACAACTGGAACACCGGCGCCGATGGCAAAACTATTTTTGAAAAGCTA
AAGGCGGAATGTGACAGCCTAGTCAACAGACAAACAACTTCAGCAGACCAAGTCAGGAGC
GCATTGGCGACATTCAAGTCACACATAGCAAAGCCTCAGGGCGATGGCCGTGACGCCCTG
TTTGTCCTAGGACACCTCGAAGGCAACGCTGGCTCAGGATGTCTCGGCGTGTCAAACGCC
AACGGCGGCATATGCGTAATCTACGCAGCCGCGGCCGCCGCCGGCCAGAAACATGCGAGC
ATTGCGTGGCACGCAAAGGTAACAGCAGCCTTAGCAGCACTGGAGCGAATACCAGAGGAC
AACTCGGAAGCGCGGCAAATAGTATTGAAGCTGGTGTCCCTCAACAAAACGGCGTACACA
GTGGCTTTCACTGCGCATAAACAAACACCACCACCAACTAAAGGCCAAGAAACAAAAGAC
CTAGACAAAGAGGACTGCTCTAAACACATCAGAAACAGCACCTGCACGAACAATGGCCGC
AAATGGACCAGTGAAAAGGAGGAGACAGGCAAGTACTGCAAAGTGGATGAACCTGAAGTT
ACAACTCAGGCGAACACAGCAGGAACAGGAGAGGGAGCAAAAGAG
>tev02583
ATGATTAGTGTGCTCTACCTAGCTACGCTACCGCATAGTACATACGCCGACGATGGACAC
GCACAAAATCTAGCAGAAATGGATGCCATATGTCAACTAATAAAACTAGCGAAAATTGGC
GCGGACGCCGCCAAACCCGTCGTGTTGAATACAGCAGACATTGAAGACATTAAAACAATC
AACATATCTCTAGCCGACCCTGAATGGCGCAAAGGCTTCCCTTCAGAACCAACGTCACAG
CAGGTAAAGCCATCGGATTGCACAGCGGAAGACAAGAGACTTCAGTGCGACAGCGCCTGG
CAGGAATTCCAAAAATGGAACATAAAAGCGGCGCAACAAGAAAAAAGCGATCCCAACAAA
AGGCTACCCGTTTCGGCCACAACGGCGCCAGTAGGCAGGGCGGCAGCGGTAACAATCGCA
GGAATAGCAGCACAAGCGCAGCAGCTTGTCGACAGCTTCGTCCAAACCCACGGCGACGCA
ACAAAAACAGTACAAGACAAAGTAAACAAAGCTTTAAAACTAGCGGCATACGGCCGCAAA
GATGCGACAGGGGCCGACAGCGAAATATGCCAGGCGGCAGACAAAGGGGACCAGGAAAAC
AACTGTAAACTACCGACAGTCGGCAGTGCACTCTGCGTCACACTAGTCTGTGTATGCGGC
AAAAACTCAGCCACGCAAGACCAAGACGTCTGCGGCGCAGCGGCTACACCGCAGGTAGGA
TCTTGGAACAAGGACGGAATCAAAACCGCCTTTGCAACGTTAGCGCCAGTGTGCGACAAA
GCGAAAGGCACACCGGCGACAAGCACAGATATACTGGCAGCTCTGCGGAAACTAAAAGGA
ATGGTAAAAACCACCAAAAACGGCGCCACAAACGCCATGGTCCTAGGGATCAAAGGAAGC
TCCAACAAATGCGACAACACGGCAGGCACGCAGTGCGCCGACATAACCGCAGCTTTTGCA
CGAAAATCGACCGAGACACCGCAAGACATCCAATGGGAAACACAGCTCACACTAGCAGCA
GCCGAGCTGGCGGCACTAGAAGCGGCTTCTTTAGCTAAGAAAACCACAGAAACTCAGCTT
GAAGCTCTAAAAAAGCAGGCCGAAGCAACTTTCGTACAGTTGTTAAACACAAAACCACCA
GCCATTGAAGCCCCAGCGGTAACACCGCAGAAAGAAATCGACAAAGCGGCACTGCAGGAA
CTGGAATGCCAAGGACTAACGAAAGCAACCCAATGCAAAGAGAAAAGACACTGCAAATGG
GAAGGGGACGAAACCGACGGGAGAAAATGCAAATTGAATGCAACAGCAGTAGAACAACAA
GCAATCCAAGCAGGAACAGAAGGTGGAACTACAGGGGCAGTGGCTTCAACTGGGTGTGCA
AAACACGGAACTGATAAGGCAAAATGTGGAGGTGACAAAAGCTGTAAATGAGAGGACGAA
ACTTGCAAAGATTCCTCTATTCTAGCAAATAAGAAATATTCTCTGACTACTTCTGCTTTT
GTGAGTTCGCTATTTTAA
>tev02589
ATGTTAATTATTAAATTTCTTGCTCTGTGTATACTGGTAAGGATCGGAGATGCAGCCAAG
AACCAACACCCAGCTGAATTTGGCGCTCTCTGCAACTTGTTTAGTTAAAAGAACGAAATC
AAGCCGCCAGACGCCGGCGAAGCCATTGCACCGTTTTCAGAGCTACAGACGCCAGTCTAC
AACCTCAATGTATCAGTAGCAGATGACGACTTCCTAAAAGATGCTAATGGAAAATACAAG
GATCTGATGCAAGGGGCCGACGATGCGGCGAAACTGAAAGCGTGGCAACAGCACATAACA
GAGATAATAAACTCAAAACATGGACCTGAAAAACAAATATATATATATATTCATGCCAAG
CTCACCAACACAGCCCAGAAAGCCTCAGCTCGAGCGATCATAACAGAACCGATGAAGGAA
GCCGACACACTGCAAGAAAAGTACGAAGAAGCACAAAGAGCATCCGCTAGCGCCCACAAA
AAAGCGATAGAAGACATACTCACAGCAATATACGGCGACAAAGACAAAATGTACACGGAA
GGCGGCTTCGGAACAAAAAGAAACAGCTGCAGCCCGACCACAGGCGGTAATAGAGCAGTA
GGAAAAAAAGGTACTGGCCGACATGATTTTCCTGTGCAAAAAAAAACAAGCGGGGACGCG
ACGGAATGCGGCGGAAACAATGCGCCCCAAGTAAGCGGTGGTATCACATGCGACAGGCCT
TTTCAAACCGGCCACAGTAAAACTGACCCTAACGTCCGAACTGAGCAGCAGCCGGCTAGA
AATATTCCACAGCATGCTTGGGCAGTAGCCAGAAGTCCAGACTGGCGAAGAAATTCGCTA
TATCTTTGGAAAATACAGAAGCAGCCAATGCGACTGCGCCACCGACAAAAACTGTGTAAA
TTACGTAGCTCAGTTAAAATACCCGGAACGGGTATACCCCGGAAAAACAATGTGCGTGAG
GCAATCGAAAAGCTAAAAACTGGCCAAACAGCTTCTGTAGCTCTACGCCACCATCATCAC
CAGCTACAGAACCTAGCCCTGACAGCAAGACATACGTACGAAACAGCAAAGCTATCCACG
GAGGGAACGACCTCACCACTGGCACCACCAACTCTAGGAGTTGTTGAGATCACAGAAACA
GACACAACTTGCGAAAAGAAAGAGATAGGCGATAAATGCACGACCTCATGTAGAGAAGTC
GAAGGAAGTGGGGAAAATATGTGCAAATTGGATAAGAAAACCAACCAAAAAGCAGAAAAA
AACAGAAAAACAAGAATGTAAAGATGGAAAAAACTGCCTCAAATAGGTACAAGACATACC
AAAAAAGAGGACTGTGAAAAGGAGAATGAGGGGCGGAAACATGGTGAAAAAGCCGACTGT
GGTTGTATCAAAGTAAAATGCAAGGATTCCAGTTTTCTCGTCCATAAGAATTTTGCTCTG
GTATTTGCTGCGTTTGTGAGTTTGGTAAAAATTTAA
>tev02727
ATGTTATTGCGACGCCTAACGGTGTTTCTGCTCTTTGTAGCTGCACCAGAGACAACCATA
GCGGCAGTCCAAAAGGAGAACGGCGCTGACTTCCAGTTGCTTTGCGCGGTCGTATCATTA
GCCGACGCGGACCCAGAACCAGCAGAGGTTCCCGACCTGTCTGACGACAAAATCCAACAT
GTAAGAGCGCTAAACATGTCAACTGCAGATGAAAAATGGCAAGAAGTCTTCAAAGGAGGC
TCAGCGGCAAATAAATGGGAAACAAAGCAACAAAAAACAGGACCGGAACCGTTTCAGTCT
CACTGGGCAGTGACATATGACGACTGGGTAAAAGACAAAGAGAAAGTCGATTCCGGAAGC
GGTTCAACAAGCTGGTTAGCACGAAACCCGAGGCCCATAACCGCAGAAGGGCAAAGAGCG
GCATCCGAAAAAATAAACACGGATCTAAATCGCATACTGTCGTTGCAAACCGCATTACGA
AGCAAGATAACCGAAGCTAAAGAAACGAAGCCTAACGAGGCCAAAGCGCAGTTAAGGCAG
GCAGTGTACGGCACGGGTGTGGCCGACAGTAAATTCGACGCTACAAAATCAATCGCAAGC
GCCAGGACGTGGACCAGCGGCTGTGCGACTAACGGAGGAAAATCAGTCATTGGAGACATC
ATGTGCATCTGCGGAACAGCAGGCGGCTCAGACGACCAATGTCTTAACACCGGCATAACA
TACAAGTGGGACAGCGCGAACGACGACACAGTAGCAACAGCAATCAAAGCTAAGTGCCCC
AAAGCAGAAGCCGCGAAATACACAGCAGCTACTCTTCACAGACTAATCGCAACGGTGACA
GCGCGCATCAGGTACGACAAAAAAGCCGACAACAGCATCGTAGCTTACCTAGGCAAAACG
GACACCGGTACAGCCGGAACTTGCAACGGCGCCAACGGACAATGGTGTGTAATATACAAA
TTCGACACCTCTAAAAGCGGCGCAAGCACGGCCGGCTTCGACATATCCTGGCTAAATAAC
CTTTTCCTCGCGGCAGATGCATTAGAGAAAACAGAAAAGGCAACCCAACAAGCAAACAAG
CTGTCAGAACAGATTAATGACCTGGAAGAAACTTTCGAGGAGGCATACAAAGCGAAGCGT
TACAACCGGGAGCCAGCTCAGGCAACAAAGCAAGACGCCGCTACGTCAACGGCGCAAAAG
ACAAAACAGAAGACACAGTGTCCCAGAAAAAACACAACAGAAGAAGAATGCCCAGAAGCT
CACTCCGACTATGACGCCACCAAAAAGGAATGCAAAGCAAAACCAGGAAACGAAAACACA
GGAACAGTAGAAGGAGATGCAGGAACAGCAGCTACAACTGAATGTGCAACGCAAAAGATA
AAACCGCTTGTGAAAATG
>tev02901
ATGTTGATCGGGAAGTGGGCTATTTTTGTGTCGATAGTAACGCTGCCTTTGATTCGGCGC
GCGGCACTAGTTGCAAAGGGTGCAGAAAATGAGGGCGACTTTAGGGCGTTGTGTGGTTTA
ATCAATTTGGCGGTCAAGCCCGGAGATCATGCGGCACTTCTTGCGCGGGTCGAAGACACA
GCAGCAAACATTGGAGCTATAAGCTTGGCCATAGAGTATCAGAGTTTTTCTGATTTGGAG
AGAGCAACTAAAGATTAGGAAGAAATAGCGGACGACAGAAAACATTCTCACGAAACAAAT
GAGGGACACCGAAAATTTTGGACAGGAGCAAGGAGCAAGCTTGGGGGTCCTGAAAAGGAC
AAATATGCGGTATGGACTGGGAGTGCCTTGAGTAAAGAAGATAAGAGGAAGGTGGAAAAT
GCCGCAGAACGTGCCGAGGAATGCATGGAAGAGAATGATGGATTATGGAGAGTATTGAAG
GAGACATCAATAGAAAAAAATCTGATAGAGGCACTCTATGGGTCCGGACAACAAAATGGG
GAGGTAATGAGGGGAACATACGGTCGAGAGCATGTGTGTGGCAAAGGAACATTTACAGCG
AGTTGGGCTGGCTTGGCATTGAGTATTGACTTATTGTGTCTATGTGGTGCATCGGGAAGT
GCCGTTGAAAGCGACCAGGGTTGCTGCGCGCAATGCGAAACGGGGGGCAATAGCGACACG
TGGATTCCCAACCAAGGGGGAGAAAAGCAATGGAGAGCGCTCAAACACCAATGCGAGAAA
ACTGGCAGTAATGCCAAGCTTTCGACGAAAAGTCTTTCGGACGCAATGAATCTGCTTCTC
AAGCGGCTTCAGGCTCCTCCTGGTCCCGACAGCGGAAGGTTGATGGTGCTAGGCAAGTTT
GAGGGTAATTTGGCCACAGGTTGCACTGGAGTTATCAAAAACGGGCAGGGACGATGTGTG
CAATACAGCGCGAGCAACCTCAACCGAAATAACCCGACCCTGCCGTGGCTGGAGAAAATG
AAGGCGGCAGCCGATGCTATAGACCAACTAAGCGCCATCGACGCGAGGTTAAGTGAGTTA
GAAGACGAAATAATGGCCTTAAACGCGAAACACATAAAAATCAGACCCGGCAGGGAGGGT
GGCAGCCCTTACTCAGGAAGCAGAGGTGCGGAGGGTAGAAATAAATGGCCGGGCTCACCC
AGACTCGAACAAAGCAACGGTAATAGAGAAGGCATATCGAAGCCTGTCGATGTTGCCGCG
GTCAGAAGCGAGGATGAAGGAGACGGGGGCGACAGTTCCCCTTTACTTGAATGCAACGAT
TACAAGCGGGAGCAAACATGTGCCGGCCTAAAAGCGGAAATGGGATGTGAGTGGAATGGA
GGTGCATGCGTGGCCGCGACGCGAAGACGAGTCGTCCGCAGCGGTGTGAACAACCTCCAA
ACGCCACTGGCGTTATTTTTACTGTTATGA
>tev03401
ATGCAAAGAAGTATGTACTGGGTTGTATTTTTAGTGGCGGTACTGCAGGGTAGTCATTTA
GTGTCGGGGCAGGATATAGTCAACCAAAAAGAGTTTGAAGCGTTGTGCCGAATTGTAAAT
TGGGCAGAAGAAGGACTGAAGCAGATAAATTTGGCACGACAGATTATCCAAGAAGCTCAG
AAAATAGGCGTGAGATATCTTGAAGTAGTCGGTGAGGAAGAGGGTACTAAACTCGCCGAC
AAACAAGAAAAGTCTTGTATGAGCAATGAAATGGAGAGTCGCGAGAAAAACTGTGTGCTG
TACAAAATATTTTGGGAAGTGGCAGAGGAAGCATTAAACGAAAAGCATGCCAGATTGCAA
GCGCCTCACAGAGCAGTGAGTACTTTGGAATATCATACAATGGAAAAAATAAGAGAAAAA
GCTATAGAGGCAGCGGATATATATCACCACGTTGGAACGAAACTCTTTGACCTCAAAGCA
AATAATATGGAAGAAGAACTTAATAAAGCACTTTATGGAGAAATGTACTCAGTAGATGAA
ATAAAGCCGGGAGGAGACAGAAGCAGAGTGTGCGGACAAAATTTGCAACGGTTGCAGACC
ACAGGAGGACAATCACTAGCGGTGGATTTGTTGTGCTTGTGTGCAACACACAGCTCTTGG
AATGGAATAAAAGTATGCTGCGCAGACTGCACTACGGGAGAGAATAGCAATGAATGGGAC
CCAGAATCAAACGGAGTACACCGCTGGAAATTTCTGAAACAAAAGTGTGCGGATCATAAT
CTAAACCATAATGATACAGAAGAAAGACTGCGTAATGCAGAAGAAGAAATTATAAAAGCA
GTAACTAAAGTAGATCTACAACAAAGAAGCAGAGTTGTGTACAGGTTGGGAGAAAAGAAA
AATAATCAAGTAAACAACTGCGGGGCGGGTACTGGCCGCGGACATGGAATATGCGTGCTA
TATCACGTACGTGGAGAAGAGTTGCCCTGGTTGAAAGCGTTGCAAAAGGTAGAAAATGAA
ATGAAAGTTACGCTGAAAGATAAAGAAGATAAGTCAGCTAAGCTAAAGCGGATGGAAGAA
CTAAATCAAGAGATAGAAAGCTTAATCAAAGGTGATACGGGGCGAGGAGGGCAACGGGGA
AGACAGAAACGCAGTGTCAATCCCGAGAACAGTGTCCCAGAAAACCCAACCGCCCCAAGC
GACTCAACACAGTCAACCACACATACCAATGAAAAAAAGAGAAGTGCAAGGAAACCAATA
TCAACAGGTAACAATGCATCCAAAAGCTACGGTGGAGATGAGGTTGATTCCTCTGATTCC
AAATGCAAGGGAGAAAACTCAGCATGCTCAGATTCACCAGCAAACCCAACAGTAAAAAGC
AGCAAAAGTGCTATAAATGGTCCACTGGGATTAATTTTGCTTTTGGTATAA
>tev03426
ATGGCAGAAGAATCTGCTTTGAAGCTGACAGCATTAGCTATTTTCCTAATAGCCGGACGG
GTTCGTTGCGCCAACATAGGTGCCGGAGACAACTCCAGATACCTCGCCGCCACCTGTCAC
TTGCTGCAGCTAGCAAAAGGGACTCCCAAGCAAGACGCCGATATACCAAACACTGTTGCA
AGTTTACACACACTTGAGGACATTAACATGACACTAGCCGGCGCGTCATGGCAAGATAAC
TTTTACGACAAGGAAACCAAGCTTTCCTGGGAAACAGCAAAGCAGAAAAACAGCAAACTC
CCTGACGACTGGGAAGCGAACAGGGAGGGGTGGGCCGCGGCGGCAGAAAGAATCAACGCA
GAAGGCAACGCCAAAAAACTATATATTAAAAAAACTTTTCGGGGCTGGCGGATTCAGCTT
GCAGCGGCTAAAGTCAAAATAGCCATACTACTCAACAGATCGACCAAAATTTACAACAAA
ATAAAAGTTGAAAAAAATACAGTAGACGAAAAAAACGAACATAAAGTGCGACAAGACTTA
AACAACGCAGCGTATGGAGTGCCTGAAGGGACGGGAAAATATACAAACGGCCAAAATAAC
GACAACTCCATAGGCAACGCGGCGACGTGCGATAACGGCGGCAAACACAAGAATGTGCAA
AATTTAGTGCAGACCTTGATTTGCCTGTGCACGCCAGACAACGGCAAAAAAGAAACCAAA
GCCTGCATCAAAGAGAAAGCAGTAACACTTGACTACAGCGGGCTTAATGGCGACGGCGCC
ACAACACATCTTGGAGAGCTTTTAAGCTTCTGTAGCATAAACGCAAAAGCAGAGGTCGAC
GCCCATGCTATTACAGCCGGACTCAACCAGCTAAAGGGACTAATCACAGTTATCGGAGGA
ACTGGGTACTTAGGGTGGACAGGAACAACACCGGCATGCACGGGCCAGAGTGACAGCGGG
ATGTGCGTAGCGTACGCTTCTTATGTACAAAACGGAGACAAATTCAATGAAATACACTGG
GTAAAGGCGCTGCAGGCAGCTGCAGACAAGATGGCAAGGAGGGAAACCGCGATGGCAAAG
TGGCACAGCTTAGACCAGGCACTAAAGGACAACGAAGCAGCGGCATGGCTAATACCAACA
GAAGTGTCACTACTTAACAAACCAATTGGGGTTTCCACTAATTAAACCCCAGGCCAGGCA
GCAGCAGCCGCCATTAAATCAGGATGTGCAGACCACCACTACGACCAAACAGAATGCGAA
AAACTAGAATCCACTTATGATGCATATGCGGCAGATGGCAAAAAATTCAAACAAAAGCAG
GAACAGAAACCGCAACAGCAGAAGAGAAACCAAAAGAAGGAGAACCTTCAACTGCATTTG
CAAAACACGGAACCAATAAGGATGCTTGCCCTAGCTGACAAAACAGGAAACAATAGTAAT
TGTGCATTTAGGAAGGGCAAAGATGAAGAAGATGAGTCAGCAAAAATGCTTAAATTGCAG
TTTCTTGTAAATAATAAATTGTCTCTGAGTATGGTTAGTGCTTTTATGAGTTTGGTAGAA
TCTTAA
>tev03454
ATGAAGGCGACTGGGTGTTGGGTTCCCTTAGTGGTGACAGTAACAGGTCAGTTAAGTTGT
GTAGTGGGGGCGAGAGAGCCCCTGGTGAACGAACAAGAGTTTGGAGCCTTATGTGCTATG
ATAAACTTTTCCCAAGACCTGGAAACGCAGAAACTCGAAGAAAGCGTCAAAGACTCAGCG
AGGCATATTGGAGCCATTGGTTTGGCTGTTGGGCTTCAAAGTTTGTCCGAGGCGGAAGAC
GTAGAAAATGTCCAGGTAGGCCGGCAAGGCGAAGGTGGAGGGGGAGGAGGCTACTGGAGC
TTCTGGGAAGAAGCGGGAACCAAACTTAAAGGTGACAAGACTCGGTATATTCAGTGGGTT
GAAGCGAACTTCGACATACTAAAGAAGGAAAAAATAAAAGAAGCAGTAGAAAACGCGCAC
ACGTGCATGAAAACAAACAACAATTTGTGGCTGGAGCTGAAAATGAGCCCGATCAACAAG
AGTTTAAGTGACGCACTCAGTGGGTCGAACAAAGCTGATGTTATGATAAAGCAACACCTG
GAAGCTGTGGAAGTTTGTGGAGGAAAAGGTGGACAACCAAGTGTGTGGGCAGGAAAGTCG
TTGATCGTGGATTTGTTGTGCATATGCGGAGGTTCTCCCATGCCGAACGATCGGCAGCAG
GCATGCTGCGAAGGTTGTAGCACCGGTGCAAATGAAGATCCATGGAAGCCAGTAGAGCAA
TCGAACACTCGATGGAAACATCTGGCCCAAAGATGCAAGTCGATCGGTACCAACGAGAAA
CTATCCAGCAGTTCCCTCTCACGCGCCACTAAGGTTTTTTTGGAGGTCCTTAAACATTCT
ACAGCACAGAAGGAAGGTACAAAAACATTTCTCGGAGCAGCGAGCGGGGAGCCCCAGCAC
GGATGCACTGGGCACACGCAACCAGGTAACGGAAAATGCGTCCAATATCCAACGGAGATG
GTAGGTAATGAGAACCCTGCGGTCCCTTGGCTCCTGGTATTGCAACAAGCAGCTACTAGG
ATAGATAAGTTAAGAGAAATTGAGAAAAAATTGAAGGATATCCTGAGAAATGTTGAGAGT
ATAAAAACAAGCAAACTAAGCCAAATGCCCCGATCCGGAATCTCTCAACTTAAAGATGGC
ACAACATGTAACAAGGGACGTGGGCAAAAGGGTCCTAGCTCCGGCGTTGAATGCAGTGAG
TGCGAAAGTCAAGCAGAATGTACGCACACAGGTTGCAACAAACGGGAAGGAAACTGCATA
GATATAAAAAGACCGCCATTAGCAAGCCAAGCAGACAAAATCAGTGTTCCGTTGTGGCTA
TTTTTCCTTCCATGAAAATCCCTCCGACGAGTAATTCCCCAAAAATGGTGATTGTAGTTG
TAGCCAAGCCTGCGAACCGTTAGATGCGCGTGGAAAATGATGATTCTCCCCTCGCTGAGG
CAATGGAGTTTACGGGATGAAAAGTGCGACTATGTGCCTCGTCGTGGGGAGCACGTTGAA
TTTTTCAGTGATGTCGCTGTCGAGGGGAAAGGTGGTAAAAACCGAGAGTTTAGAATGCTC
CGTAGAACGTACAGTATTTATGGGAAAAACACAGCGGACTGCATAAAAGAAAATACGGTG
AGGCGTGGAACTCGTAGGTTTCCGGCACGCACAGAGAAAGACACCGTCATCTAA
>tev03755
ATGGCAAGGACTGTAGCGACGTTAATCCGACTACTTTTGCCGCTACTGCCGCAATTTCTA
ACGCCTGCCGCAGCGGCGACGGCGGAAGCAGAGCAAATGGTTGAGTTCAAGGCACTGTGT
GCGGTAGCAAAATTACTTGAGGTACCGGTACCGCTAACGGCGGAGGATGCGTCTGTAGAC
GCCGACGTCGACGAGATTCTCAAGCTAAACATGACAGCGGCACCGGCAACGTGGAGAACT
TACTTCGGCGATGGATCGGAAACGTATGGCTGGGACAAAATGAAAGATAAGATAACCAAG
CCAAAAGACGCAACGCACTGGCAAGACAACTGGCAACGGTGGCTGGACACAGCCAAGATG
CTGAAACCAAACCCAGACAACAAACAGTGGCTGGAAGACCATCCACCACCGCCAAACCAA
AAGGTAGCAGCAGCGCAACTAACAGTAATAGCCCAGAAGGCGATAGAACTACAATCAAAA
TACAAGACAGACTTCGCAAACAAAATAAAAGCAAAAGAAAGTGAAGCTCAGACGGCAATG
ATACAGGCACTCACGGCGAGCGCACAACGGACACAAAAAACTTTCGATGCCTTCGCAGCA
GCCAACCAACAGGAACGGACAGACGGGGACTGCAGCGTGGATAAAGCCGGACAGGGAGTC
CTCTACAACCTGGCGTGCCTTTGCTTAGCAGCGACCACAGCCAACAGCAAGTATTGCGTC
GGGCAACCGACGACGGCTGCATGGGAAGGAACAGCAGGCAAACTAAAGCAAGGCATGGAC
GAACTTAAGAAACACTGTAGCCAGGGCCTCACAGTAAAGCCAAGCGCTCACAGTTTAACA
ACAGCGGCAGCTGCGGCCGAACAACTAATAGGAAGATTCGGGAAAGCAACAGTGCTAGGC
GACAAGCTAGGCAAAAGCGATACAGCGGCCTGCAGCGGCGAAGCCGACAAGGTGTGTGTG
AAGTACGACGAATACTACAGCAGTGCTGCAGCCAGCACTAAAAACAAGAAGATACCGTGG
CTAGTCCAGGTTGAAAAAGCGGCGGCAGCCTTGCAGGCAGCCGATGCGGCCAAAACGGAA
GCCTTGGCGGCAGCCAACAGTATAGCAAACCTAAAAGCGGGAGCTGAAGCTGTTTACGCC
GCGGCCCAGATAAGCCCACCCAACGCAGCTAACAACGGCGAGACACCAGCGCCGAACAAA
GCAACGGTAGACTGTACAAATATAAAAACAAACACAACCTGCAGAGAAAAAGGTTGCAAA
TGGGAAGGCAAAACTGAAGCAGATAGCCCATGCGTAGTAGATGGAAGTCAACCAGCAGCA
ACAGGAAAGAAAGCAAACGAGGGAGCTGCAGGAACAGCAACCACATCTGGCTGTGCAAGA
CACTGAACTGATAAGACCGCTTGTGAAAATGACAAAAAAGATGGTAAAAAAAATTGTGCA
TTTAGAAATGGTAAAGATAATAAAAATGATAAGGATACAGAAAAGTGCCGAAATGTTAGT
TTTCTAGCAGGAAAACAATTCGCCCTCAGCGTGGTTTCTGCTGCATTTGTGGCCTTGCTT
TTTTAA
>tev03786
ATGACAACAAAAAAAAGAAAGCAAGCCTGGCACCGCATACTCGCAGCGCTAACTCTAACT
GCTTTCACGCAGGCGAACAACGAGGCGACGGATAACAGTGCCTTGTATCATGCCTTGTGC
GAAACTGTAAACCTAGCGCGCGGGACGGCAAACCTGAAAGAGGCGGTAAAATCGGCAACA
TCAGCGTACGACGAGTTAATAGAACTCAATACGTCAGCAGCTCCTAACGAATGGCAAAAA
ATGCTGCAGGACCACAAGAGCACAAACTCAGCAGACGACATAGCGAAATCAGCAGGAATG
CCGCAAGAGCACGTAAATAAACACTGGACGACGAACTGGGAAAAGTGGAAAGCAGCCGCC
GATAAACTAAAATCACCAAGCACAACACCAGACAAAGTTAAAAACAACGCACTAGCACAA
ACCCTCGCCGAGCCAGCCAAAAGCCTACCTACAGCAGCAATAAGACAAGCAGCGGCGGCC
GCAGAAAATATAATGGAAAAAATAGACAACGAGAAGAAAACAGCGACCAAGTACACAGCT
GCAACAGCACAACAGCAGATAAGGCAACTAGTTTTCGGGGCAGGGAGCACTGGACAGACG
TACGACAACACCAAAGTTTTTAAAACCCCAAGCAACACGCGGCAAACAGACTGCACAGAC
AACGCAATAACTGTTGCGGCCACTCTAGTATGTGTCTGCGCCAAAGACAACGCTGCCGCT
CTAGCAACGCCTTGCTTCAGAGGACAGCTAAATACACAAAATTGGTACAGCGGCAACACA
GCGCCGAGCCCAGCACTATGGAACGAATTAATCGGGCACTGCCCTGAAACACGGGCGTCA
GCCATAACAGCAACGGGATTAAAAGCCCTGGCGACTCGACTAAGAGCAATGGTCAAAATA
ATTTCAGGAAATGGCTACCTAGGCACCTTGCACAGTGGCACAAGCTGCGAGGGAACGCAA
GCCACCGCAATCTGCACCAAATACACTGGCTATAGCACCGCAGCAGCGACACACACAGGC
AAGATCCCGTGGCTGGACGGGCTGGAAAGAATAGCAGCCGACCTTGCAGACCAAGAGACC
GCGATAACAAACACCAATACGATGGCCGAGCAAATCAACAGGCTCCGCGACGAAGCATAC
ACAATAGCAGAGGCGTACAAGCTCGTGCCCATAAAACAACGAGCAGTGGCAGAAAGCTCA
ACAGCAGGAAGTCCGATGCCAGAAACCAGCGACAAGCAAGAGTGCACGACACACAAAAAC
AGCAAAACCACATGTGAAAATACAGGTAAATGCAAATGGGAAGGAAAAGATGGTAAATCT
GACACAGAAGGCGAATGCAAACCTAAAAATGGAGAAGGACAAACAAATGCAGGAACAGGA
GGAGATAGAGCTGCAGTAACAACAACAGATAAGTGCAAAGGGAAAGGAGGGAAAGATTGT
GAAGAGGCTACTGGATGCAGCTGGGATAGAAAAGAATGCAAAGATTCCAGTTTTATTTCA
AATTAGAAATTTTTACAGATCACTTCTGCTTTAGAAAGCCTCTTAATATTGTACCACTTT
AAAGATTTATGCTCAATTTTTCAAAAAATATATAAAATTAATGTTTTTGAGAGAGTT
>tev03788
ATGGCGTTAAACATTGTTGTAGTGCTGGCGCTACTTGCAGGTCATGCGTTAAACGCCAGC
GGCGCTGCAAATGACGCGAGTCGTGCTTACCATAGTCTCTGCGCAATTGTAAACATCGCG
CAAGGCGAGCCAACAACGCCAGAGGACACCGAAGGCACAGCTATAAGTCAGGAAATAACT
TTACTCACGGCACTAAATCTAACCGTTGCCGATGACACATTCTACAACCAGGAGTTTAAA
GACGATCCACAAAACAAGATCACAGAGGCAAACTGGGTTAAGCACCGCGCGGCGTGGCAT
GCGGCCAAAGAAAACCTACAAAACAACAAAGTGGAAAAGCACGGTCTCAAAATAACCCGG
CCGCTCAACAGCCACGCCCGGCAGACAGCGGCAATTGTGATAAATAGAACCCTGGAAATG
GCACTCGCGGCCCAGGGTGAATTCAAGACACCGGAGGCAGGGGAGATTCAAGCCGACCTG
CAAAAGGCAATGTATGGAGCGACAGGCAAACTGTCAACAACACCAGGGGAGACGTTCGGC
GCTTCGGGAACCAACGCATGCTCAGCCCCCGGGGCAGCACCGGCGGTGCCGGGCATGACG
CTAGCGTCGGACCAAGTGTGTATCTGCGTGTCCAGCCCAGGCACCAACAAAGCCGAAGAG
TGCCTTGGAACACAGGGCGGCCAAAACTGCGTCTACACAGATCAGCGGACAGCCAATACT
TGTTTCCCACAGCTACTGGCGGGCTGCCCGCAAACACAAAAATTGAAACTGAGCGCCGGG
GCAATACATGCAACGATTTCAAATTTCATAGCAAACTTAAAAGATAACCGCTGGCACCAA
CCAGGGAGGCAATTTGATCCTCGGGGCGAAAAACAGCGCGACGTGCAACGGCGGCGCCAA
CGCAGGCTGGATCAAGTACAAGCCAACACCAAAGGCACAATGCCGATACCGTGGATGAGA
CACCTGGAAGCAGCCGCAACTAAACTAGCCGAGTCCGCGGAACAAAAATCTAAAAACATG
GCATCCCTAGCAGAAATAAGGCATCTTCGCAGCATTGCGATACAGGAATATCTCAAGGCG
CTTAAAGGAGACCAGCCTCAGCTTCAAAAAATAGCAGGCGACCAGGCAGCAGATCCGAAA
AAAAAGGAACCAGACTGCAACAAACACCAATCAAAAGACGACTGCAAAGACCCATGCAAG
TGGGATGACAATGCGGCT
>tev03825
ATGCAGTGGATGAATCGCTATCCAAGAGCGAAGCAAGCAACACTAGGGTTTTTAGCAGCG
CTAACTTTATGCAGCCTGGCGCAAACAGCAAACATAGTCAGAGGCGCAAACCGAGCAGAG
AAGGCGGCCATTTGTAACATTATCGCGCTAACCGACGCATATATTGAGATACCGGCGATA
CCGCCACTCACACACGACGACTACCAGTTCATACAAGACTTGAATTTCTCAGTGTCAACA
CCGGCACGGCAATCAATGTTCTACAAGGGAAAAGACACAAAAGCAGTTCACGACACCCAA
AAAAAAGCCAAAAAAACAGGTCTAGGCTATAAGGACTTCTGGAACGACTGGAAAGCAGCC
GAACAAGCAGTAACGACCGATCAAGTGAAAGACAAAATTAAGGCGACAGGCGCTGCGGAA
CTAACCGAGCAAGGACTCATAATTGCGCTGGTAGCACTAAACGAAGCGACCACAAGAATG
CAAGAGCTAAGGAAGCGCTGAGCAACCGACGCTAAACCGACTAAAACTCTAACGACACAA
GATGTAGCCGCCGCAGTAAACAATGCAGTCTATGGTGAAGCCACGAAACCCTCACCTAAC
CCGGCGCGCAACGCTATGTTCGGCGGTGCAAGCTCAGGAAACCCCGAAGCTCTCTGTACA
GCCGAAACTAGGACGTCCGAGGTAGCCACGGCCCTGGCAACGCTGGCATGCCTATGCAAC
AAAGGAACGAATGCGGTAGACTCCCCTGTCTGCTCGAAGGGCGGCAACGGCGCCAATGCC
TGGGAAGGGTCCACCGGTGTCGGCACCAACCCCACCGACGAAGAACTCAAAACGATCGCA
GAGAGCTGCCCCGTAGTGAAGGGAGGCAAAATAACACACCGTGAACTTTCAAGGCGCGTC
GAGGCAGTCACAAAATTAATTCACATCGAATCAAGCCACGGTTACCTCGGCGCCTTCGTC
GGCAGCGACTGCAGCGGCAGCAGCGGCAGCGGTGTCTGCGTGAAATTCACAAATTTCAAC
ACGAACGCGGTCCAAGCCCTACAAAAAGTAAAGTGGGTTCATGACTTGACAGACCTGTTA
GCGACGCTAAAAGACGTGGAAAACAAGAAAACAGCAGCGGAGCATATACTAATTCAGATT
AAAGCAGCAGCAGAAAAGGAAAACGCCAGAATCAAACATGCAGCGGCCTCAGCCCAGGCG
ATAAGCATACATCAAGGCCAAGAACCAAGCCAGGCAAAGCCAGTAGAGGAACAGAATAAA
TGCAAACCAAAAAAAACAACAGCGGAGGAATGCCCAGAACCTCACTGCGACTGCGACGTC
ACCAAAAAGGAATGTAAATCCTCAAGCAGGAACAGAAAATACAGAAACAGAAACAGGAGG
AGAAGCCGGGGTAGATTGCAGTAAACACAAAACCCAACAATCCTGTGAAGCTGAAAACAA
GAACGTAAAACCGTGTCAGAAAGCAGTATGTGGATGGATTGATTTTGTTGATGGTACTGA
TAAGCTTCCCAAGCCTGAGTGCCGCTCTTCCAGTTTTCTTGCAAAAAAGAAAATTTCTCT
GAGTATGGCTGCTGCTTTTGTGAGATGGGAAAATTTTAG
>tev03826
ATGCTTTTAGCTGCTGTATCACTGCTAGCCCTAGCTGTTTCAAACGTCAGCGAAGGAGCA
GGAAAAAACGTTAAAGGATCAGAATTTGGCTTTTTTTGCACACTCCTCAATACGCTAGAC
GCGGAAGATATCGAAGATGTAGCAACATAGGGGTTGGAAGAAAAAGCAAACACCGCCTAC
ACAGAAATAGAGCACATGTTCATAATGACAAACAACGAAAGTTATTACAACGAAGACCCT
GCGAATTCCCCGGACGCTGCCGGCACAGTCAAACTAGAAACGCCAGAGGAGATATCGCAG
TGGAAGACAGCCAGAAAAGTGTGGGAAAAATCGGACGAGGAGGGTAAACCGGGCAACAAA
AAATACAAGAGAAAGGACAGAGCCCTCGTGCCACAGCAGATCGGAGCTAAGCTTGACAGA
ATATTTAATTGTGCAGCAAAAATAAAGAACAAAATACAAACAGCAACGCAGGCAATAGAA
CAGAAAGAAAAAGAAATAAGAACCGCAATGCGGCAAGCATTGTACGGCGGTCACAGTGCA
GGAGACGCAACGGCAAAACCAGACCCAGTCGCAGGCGATTTTGAAAACACTTACGCTGCC
GCATGCTACGGCGCCAGCGGCCCCGGCAAGCGTCTTGCAACCGATCTTGTGTGCTTGTGC
AGCGCCAGCGCCTCAACCAGTACCGAAAACAACAAGCAATGCACGGACGGCACGATTTTA
ACAGACACAACAAACTACGGCACCAACGCCAATGCCTTAACGAGGTTTACGGCGCTCCAA
CAAGCATGCAAAAAGGTATATCAGACGTACAAGGTTTCAGTACCAGCACTAAAAGGTCTG
ACGACGGCGTTCACAACCAGGCTAGGAGCACACAGCCTCAGCGGCGCCACCGACAAGGGA
TCGTACACCTTCGGCAAGGGCCGAGACAGCACAAATGCCTGCAACGGCGGTTCCTTTGAC
GGCCAGTCGTGCGTCAACTATGCCACGCTGGTAAAAACATCAAGTGGAACATCACTAGAC
AAACAG~TAGCGTGGCTCAAGGAACGAGGGATAGCAAAAACCGCCATTTTAGCGCGATTT
ACTCTACTTAAGAAGAAAGAAGCAGAGCAAGCGAGGATGATTGCACTGAAGGACCAGATG
GATGAATTGTACCACAAAGCCTTGAACGCTGAGAAACCAGTTAAAACTCAACAGGAATCC
ATAACACCAGCAGCAACAGAATACTCGAAATAAAAAGAGTACAGTCATGACAGAAATGTA
CTAACAACAGATGGAAAGAACTGCTAATAATACAGGATAAGAGTACTAAATGCAAAAAAC
GCGCGCAAGACAGGAGTGGCGGCATTATATAGTCATTGAAGATGCATCCACAAAAGAGTA
TTCATCAAAAAAAGAAATACATAACAACCGTAAATGATGAATACTTTACAAATAAATATA
TATTATATATCGATAATAAGATTAGAAGTGGAAGTCCGGGAAAATTTATGTGATTCCACC
ATCTGTATTCTTAAGTTTTCGTCGAATTCATATTGGTTTGTTGTTCATGCTAATTGACGC
AAACACACATGA
>tev03838
ATGGTCCTTATAACTTTACTTCTTTTGGCTGTATTTAGCGAACGGAGTGACGCGGTCTGG
GCAAACAGTGACAATGCTCAACTTTTTGGCCCACTATGCAAGCTTCTGCAGCTCGCGGAC
GGCATACCAACAGCACCCAAACCCGCCACTGTCGACACAAACCTGCTTTCAGGCATGCAA
AAGCTTAACATGTCACAAGCAGATGATGCATGGCAGGTGCAGTTCGTGAAGAACGGCAAA
GGAAAACAGACCTGGGAAGGTCTAACTTCGGAGCCAAAAGTAAGCTACAAAATGCTTGAG
GGTGGATGGGACCAGTGGGCCGAAACTAAAAGCGCACTAGCAGCGGACACCACGTTCAAA
GAAAAGCTTGCTAAGGCAGGCTTCACCACGTTAACCCAGCCGCAAAAAGTTTACGCGCGT
TCAGCACTGGAACGCATGGTTAGCGAAGCGGAGGAGATAAACAAACTTCTAGAGGAACCC
GAAAGGAGTAGCATTGACAAAGTGAGCACTCAAATAAAAGCCGACCTCAACACGGCCGTA
TACGGTGATGCCAACGGCGGGGGCGACTACGGCAAAAGCACTGCCCCACACAACGACCGG
AAGACAATAGCCAAATGCGACGACTCAGGAAAGATAGCAGGATCAGCCGAGCTGGCATAC
ACAATTTTGTGCGTCTGCTTACCAGGCAACACCGAAACTGCCTCTCAGCCGTGTGCCAAG
GATGTGACGCTAACGAAAACCTGGACCGACGCGGCCACGCGACTAGACCAAACATGGGCG
GAGGTGCGATCCTATTGCCCACCAACGCCAGACCACCAGACAACAGCAGCCGCCATACAT
GAGGTGATCGGGGCAGTAAGAGCAACGATAACCCTCACAGGCAACGTAGGCTACCTGGGA
AGCAAGTACGGAAACAAATGCGGCGGCAGCAGCGCCTCTGTCCTGTGCGCTAAATACAAT
GGTGTTGTAACCGATACTACAAACACCCTCAACGAACTAACCTGGGTGAAGAATTTCTTA
ACAGCTGCTGACAAAATTCAAGCAGCAGCAGCAGCGGCGCACACAACAGAGATCCTAGTA
CAAAAACTCAAGGACCTCAACTTAACGGCTTGGGAAATTCAAAGGCTGATACAAGAAACC
ACAAAAATGACGGCGGCTGTCCAGGCAACCAACCCTTTTAAAGCAGACGAATCGAGGCCC
GGAACCACTAAATGGGATTGCGCTAATCACAAATCAAACGTGACCTGCACAGCAGACAAT
AACTGCAAATGTGATAGCACTAACAAGAGTGAAGGAGACTTCTGCAAACCTAAACAAACA
GGAACAGAAACCCCATCAGCAGCAGCAGGAGAGACAGCAAAAGAGGGAGCAGCTTCAACT
GGATGTGCAAGACACGGCAGTGATAAAGCCCCTTGTGAAAATGACAAAAAAGATGACAAG
CAAAATTGTACATGGAGAAAGGGTAAAGATAATGAGCCTGATCTAGAAAAAATGTTCCAA
AACGGTAGTTTTCTTATATAAAATTGGTACTAATTGCCACTGCTTGGTAGTATTTTAGCA
TTTCAAGGATTTTTGCTCAATTCCGTAAAATTTATGAAATTTTCTACTTCTAA
>tev03853
ACCGAAACTTACTTTAATAACAAAGACGGTGCCTTCACAAAAGAAGGCAAAACTGACGAC
AAAAGCATCGAAAAGTGGCGTGAGGAAGCGAATAAAATGGTTTCCGAAGAGGATCCGAAG
ACGAAAGCTAAGAAATCAACAAGGATGCCGCCATCGGAAGCTCGGTCAGCAGCCAACAAG
AGGATAATCGAACTTCACAGGGATAGCGCAAACGTACTTGCAGAATGTAAAACAGCAGTA
GCAATCGCCCAGGCAGCCCGAAAAGCGGTAGCGGCGTACTTGACGTATGCGATTTTCGGC
GACGATAACACAGATTTAATAGAAGATAAGGTACCGGTAACGACAAAGCAAATGTGCGGC
AACGCAGCAGGGGGACACGCCAATGTTGGACAGGGCATAGCCCACGCACTCACATGTCGC
TGCACCGTCACTACCGGGGCAAGCAACGAATGTGCCAAAGGGCTGACGACAACGGGAACC
CAAGGATCGAAAAGGCAAACCGAAACGGCCGCAAACTGGAAAACGATCGCCGCGAAGTGC
AGCGAGCGAACAAAACCCATGAAACCAACTCCAGAATTACTTGAAGCAATAACAGTAGGA
GTCGAAGCCCACCTAGGCAGAAAGGCAAGCGGAGGGACAGACGGTGAAAACGCCTATGTT
TTAGGCAAGCTAGGCGCTTCCAGCGTGTGTGACATGGGAACAGGCAAAGCATGCATCAAC
TACAAAACGCAGATGACAACAGGCACCAAAGACGTCGCATGGCAAAGAAACTTGAGAAAG
GTGGCAAATGAACTGAGAAAAGCAGCAGATCTGGACCGACAAGCAAAGTTACACAAAATG
CATTTACAGCACAACGACGAGGCCGCAGCAACCATTTTGCTTACCGCAGAATTAACCTCC
AAAGCCGCTTCAACAAGCACGTTGTTTCCGTCACCCAGAAGCAACCAACAAAGCGGGCCA
GGAGAAGAAAGTAAATGCAAACTGAAAAACACAACTGCAGAAGAATGCCCAAGCAAGCAC
TGCGACTATGATAAAGACAAGGGATGAAAACCTAAACCAGGAACAGGAGAAGGAGAAGCA
TGGACAGGAGGAGCAGCAGCGAATGCAGAAGGCAAAAAGTGCTCTCATAGGAAAAACAAG
ATGAGTGCAAAGATGGTTGTAAATGGGAAAGTGAAACTTGCAAGGATTACAGTTTCCTTG
TCAATAAGAATATTTCTCTAA
>tev03880
ATGATCTACAAATTCATATTGGCACTGATAGGTCTGTGTGGCACAATTTACAGTGCAAAA
AATGACAACGGCGCAGAATTCAGGGTTTTGTGCGACATACTGGCTCTGAAGGACTCTGTT
TCGTCAATAGCTGTGACAACAGAAAATTCAACGGCGGACACAGTGGTATCGGACTTAACA
ATGCTAAACATATCAACGGCCCCGGACAGCTACATACAACACAAAGACGGCGAGCTGATG
GAAGCAAAAGCGGGTGAAAAGAAAGCCGAAATCACGGCGTGGAAGGCAACATTAGCAAAG
CTGGACAAACCAGAGGGCACGCCGCCAACCGTCAAGTATCAAAGACTTAAGAACAACAAC
GTCCGAACGCCAGCCAATGAAAACATCAAAACGCTGCTCGGGAAGGCAACTGAACTGGCG
GAACAATACAGAAACACAAACAAAGAAGCAGAAGAAGCAACAGCAGAGGCAAAAACCTTA
ATTACAAACGCTCTTTTCGGCCAAGACAAGACTGAATTCGACGCCAACGGCCTAGATTCC
AGCACCGTCGGCAACAACTGCGGTACCACGGTCGGACATGCAGACGTCGGCAAGTGCGTG
GCATACGACTTACTTTGCTTGTGCGTTCCACAGGATGCGCAAGACACCGACAACAGATGT
CAACACGGCCTACAACCCCAAGGTGTACGATCAAATCAGAGACAGAGCGGGACCAAAGCA
GAATACGCCAAACTAATCGAAGCCTGCAAAACGGACAAAAAAAGGAAGCTAATCACGCCC
AGCATATTGGAGACCAAGGTAGCGGCGTTCGAAGCTCTGCTAGGTAACCAAGCGGCCAAG
GCGAGCGCATCGGGGACAGCAGCATCAACATTTGGCCGCCCGCACACTGACGGCAGCTGC
AACACTAGCTCTGGACAAAAGGTATGTGCAATAAATTACAAAATGCAGCTGGAAACCACC
GGCGGCGGCATACCATGGGTAAACAGACTAGTCGATGCTGCGAACAAACTACGAACCAGT
GCAGCAGCCCAGGCACGGGCGCATGCATTAAAAACACAACTTCAGACCCTCCAAACGACA
ACATGGGCGATTTACAAACAAGCTGTCAGTGCTGAGCTCAATGCACCAAAAGGGGAACAC
AGTAATTACAAAGGTTTAGGCAAACAGGAGCAGTGCGTAACGAAAAACCAAACTTCTGCA
CAATGCCCAAAAGACCACTGCGACTACGACAGCGAAAAAAAGAAATGCAAACCTAAAACA
GGAACAGAAACCACAGCAGCAGCAGCAACAGGAGAGACAAGTAACGGGGTAGATTGCAGT
AAACACCAAACTAAGCAAGCATGTGAAGCGGAAAACAAGGATGTAAAACCGGGTGAGAAA
GCAGTATGTAGATGAATTGACTGTGTTGATGGTGCGGGAAAGCTTCTCAAGTCCGAGTGC
CGCTATTCCAGCTCTCTCATCAATAAGAAATTAGCTCTGAGTATGACTGCTGCTTTGACG
GGTTTGGCTGCCCTCTATAATTATAAAATTATAGTACTTTAA
>tev03925
ATGTGCACTTTATACAATCTTCTAATTCAGCCTATAAGAAGACCACAGCTAACGGATGGT
GCTGGCACAGCAGTTAAATAGATAAACACTGAAATGGAAGCGGCATTTGAGCGAATTATG
AAACTTAACATGACGGTTCTAGAAGCGAAAATGGCCACTGCCTTGGCGGCAACCGACCCA
GCGCCTACAGCGGCCAAACTGATAGAAGACAGTTCTCATGTTTAAGATTATTTCAAACCA
ATACCACCAGATGTCATCACCAAGATGATAGCAGACTATGCCAAGCTAAAAAGTGGCCAT
GCCCCTTATGATGATCTCAAAAAAAGATTCACCATACCTGTACCCGAACACGCCAAAGAG
GCATTACAAAGCGCGTTCCACCAACTAACACAAGAAGCACTGCAAGCGAGGCATACAGCC
ATCGACCAGAGTGCTCGGTGGGAAGCAATGGCAAAAGCCGCAAGAGCGAACATGTTCAGC
GCTTTATACGGTAGACACAATAAACCAGTGGATCTGGCAAGGCTAAACCCAGCAGAGACG
TTTACCTTCGAGATGACTGACGACAACATGCGCTAGGATGGCAACGATCGGGATGCCGTG
TGCACCGCGATCAACTACCCAGACAACAAGCAGGACAGCTACAGTCTGGAAACAGACATG
ATATGCCTTTGCGCGGTTAAAAGCCAAACTGCCGCAACAGCACCATGCGGAACAACAGGC
GGAGAAAACTCAGCAGAAATAGGCAACAACGGTAAATCAAAGAAGGTATCAAACTTCTGG
AAAGTCGTGCAAGCAAAGTATTTGCAACTAGCAGAAACAACCTCAGGACCAACGACGCCA
GCAACTATAGCTGCAAGCCGGGAAGCGATATTCAGACACCTGGGGTCCAACTACGAAGCA
GCAGCGGCCCCAGATCAAACATGGTTAGTGCTAAAGCGCTCAAATTTTCTTGTCTACCAC
GTCCTTGGATCAACGGCAGCAGCATGTGACTCAAGCGGCGCACTGAGCAGCGCCGGAAAA
GGGATATGCATAGACTACACCGCGCTTCTTGGCACAAATGGCGGAATAACCTGGGCAAGC
GCCGTAAAGCAAGCAGAAGCCACACTAGAAGCCTTTAACACTATAACAGCCCAAAAACTC
AACACACTAACGACCATACAAACTCTCTACACACAGATGTCAAGCTTAATGTTGCTCGGA
ATATCACAAAAACACAATTTATCAAGCGTTACAACCCAACCAAAGAAGCATACAGAAGTA
GACTGCAAAAAAAACACAACAAAAACAACCTGCACGAAACATAACTGCAAATGGGATGGA
AAAACTGAAACAGATGGAACATGCAGACCCTAAGAGGGAGAAGAGCAAAAAAACGCAGTA
GGAACAGGAGAGAGAACTACAACTGGATGTGCAAGACACGGAACTGATAAGACAAAATGT
GAAAATGACAAAACAGACGGTAAACAATATTGTGAATTTAGAAAGAGCAAGGATGGCAAG
CCTGAACAAGGAAAGGAAACGTGCTGAAATGTTAGTTTTATTGTAAATAAGAAATTTACT
CTCATTTACTTCCGTCTTTACGAACTTGATATAATTTTAAGAATTTTAATAGATTTTTAG

>tev03928
ATGCTTGTTTCAGCAGCAACACTGTTAGCGATAACTGTAGTGTTACATCTACCACCCGCG
GCGTAACCGACCACAAATGACAACGTCCAGGCTTTTAAAACGGTTTTCTCGATGATCAGG
TTTGCAGCGGAGCAACCCAGCTTGGTAGACAAAACGGCCGCATCAGCCTTCGAAACGCCA
ACTTCAGTCATTGGAAAGCTAAATATGTCCGTCAGCGCAGATTTGTTCTACAACCTAGAG
TTCGGGCCAAAAGGAACAGACTGTGAAACAAGCACGGATTGGGAAAAGCACCACTCAGCG
TGGAAGCTTTACAAAGAAACTGTAGAGAAAGGCACCGAAAAAATAGGAAGCTTTCATCTA
AAAAGAATGCCTTCTAACCACGCCCGGGAAACAGCAATGTTAGAGATGAACGCTACTCTG
TCCCAGCTTGAGACCATCAAAGGACGGTACGTTGCGGAGCCGATCAAACTCACGGCTGAA
GAGCAACTAAAGCAAGCGCTGTATGGTGGCTCCGTCGAAATTTCAGCCACTGGCGAGACG
GCCTTCGGGGCGTCAGCGAACGATGCCTGCAACCCACCGGCACGCGGAAAGAAAGGCAGC
GGCATGTCACTAGCGTCTGACCTGCTGTGTGTATGCGACAGTATCGAGCAAGCTCTAGGG
TGCGCCTGGAAAGCAGTCGGCACGGCGACGGTATACACAACCGCAACCTTGGCGAAAGCA
CGCTACGAAGGCTGGTCAAAAAGTGTCCCACAGTCAAACACAGCAATCTCAAAGCTTCGG
CAATAATAGCAGCCGTTACAGGTTTCGGCGTGAATGTTAAAGCACAAGGAAAAGCAACCC
AAGCAGGCAACATCATTCTTGAAATAAACGACGCCGCAGACAATTTTTGTTCGAGAGAGC
CGTGGCGCTCTTCGAATTTGTCGGCACGGGGACCGCAAAAACTTCCACGCCAAAAAATGG
AACCGGCGGCAGCAACAGCGACAAACAATGCACAATCACTTCCAAACTGACGTTAACAGG
CCCAGGAGACTGCAAGGCAACGGCAGCGGCGGAAGCGCCCATAGACAAGAACAAGATTGA
CATCAGGAAAATCGACCAACTCAAGCTGTCCAACGACCTGCAGAAAGCAAAACAGAAAAT
CACAGCAACGATGGGACAGCAAGCCAGAGGTAACTGCTGGGCGTTCAGCAGCGTACTCGT
CTTGAACAGCGGCGGCAACCACGGATGCGGAGCAAACAGCTGGACGGCCAGCGCCGTCAA
ACTGCTGTACACAGTGCCTGCAGACACACGGCTAACAACGTTAGCCACGACCAACATCGT
ACCACAATCGCCTGCAGACAAAAACTGCAACAAGCATAAACAGCTAGAAGACGACACAGC
AACGACAAATAACAAGATATCTGAGGCGATTTGCCGATTGGGTCTGAAAGAACCGCCAAC
GCCGGGGCACAGCCAGCAACCTGGTCGGGAAAATCATTGAAAGCAGACTCAACCTTTGTC
TCGATCGCCGCTGCACAAGGCCTAGCAGGCCCCCCAGAAGATTTAGCCGGAAGCGCCGAA
ACTGAATACAAACAGAGCCTGCAAAGCGTATTCAAAGAGTCGGCGGCGGAATTTATCTCT
TCCTACATCTAA
>tev03977
ATGACAGCGCTATTAGTCCTGTTGATTACAATGACGCCGCAGTATTCTGATGCAGCAGCG
GGGGAGGTGCTCAAACAAAGCGTAGCAAAAGCCATATGCGACTACAGCAAAGAAGCCAAA
GGCCAACAGCACCATCTAGTCACAAAAATAAAAGAAGAAAAAAGCAGCGCGGAAGCAGCG
GCCAAAGCATACAGGCAACAAAGCCTAGCTGAGCTACTTTTTCCGGCATACGCAGAAGCG
ATCAAAACTCTAGCGACCTATGCGTCCATGATGCTAACCGATGAGCTTGCCGCTTTGGAA
ACAACAGCAAACGCGGCGGTGCAACTCGTAACGACGGCAGCTTACGGGGCCGGAACAATG
GACGAACTGATGCTCCTGATGGGGGCACTGTAACACAGCAGCGGCACAAGCAAATACTGC
ATTGGCCAGGACGGGGCAGACGACAAAGCCCACCAACGATCCATTAAACGGCTGCAGCGT
CGCGATAGATACGGCGCCAAAAGCGACAAATACAAAGTTGGGTGCACTAGAAACAAGCAC
ATTCGAACACAGCAACGAGATAAAGACAGCCACGAACGGCAAATGCTATCTCACGGCAGA
CATTAATAGCGCACATACGTCGCTGGCCGACCATGTACCTATTTTAGGGGGGCTCATAAA
AATAGCGACAACAGGAGGCATCGAAGTGGAAAATTCACCAGCAGAGGAATTGGCAGCAGC
TTTCTCAAGACGATTGCTTCAGATTACGATGGGCATGCCGGAATGATGACGGAAATCACA
CCCAAGATGCCCACAAGCGACGCTGAACTTCTCACGTTTCTAAAACAGTACAAAACGAAT
ACCAAACTGAAAGAGGCAGCGGGAAAGATCAATAACTGGGACCCGAACAAACCTGATAAC
GACAAAATAGAGCACCTCAAAACGATATTTGGCATTAACGAAGCCGCTACTGAAAGTGAA
TTCGTTACTGCACTAAAAGCGACAAAGCGGACTGTAAAAACAGGAAAATCAACCAGTGCT
GAAACGGCTTTACTGCAAATGAACGACGAGCAGCTAAGACAAGCAACAGAAGCCGCACTA
TCAGAGCTAAAACTAACAGCGAACAAAAGCACTAGCTGTCCAGCGAAACAGCTAGCAGCA
AAAGCAGAAGCTCAGAAAGATTGTACCAAAAATACGAAAAAGGTGGACTGCAAAGACATT
GATGGTTGCAAATGGGACAGTACTGATAAGAACGAAGGGGACTTTTGCAAATCAAAATAT
GGAGAAGGGCAAGCCAAGCAAGGTTCAGAGGGAGCTGCAGTAACAAATGCAGAAGGCAAA
AAGTGCTCCGATAAGAAAACTGAGGGAGAGTGTAAAGATGGTTGCAAATGGGAAAATAAT
GCTTGCAAGGATTCCAGTTTTCTAGTAAAAAACAATTAGATCTGATGGCTGTTGGTTCAT
TTGTGAGTACGGTGGCATTTAAGCATTTTAGAATTTTAA
>tev03978
ATGCTAGGCCTGATAGGCATTGCGGCGGTGGCGTCTAGAGCAACAGGGGCAGCTAACCAA
GCAAAGAATCTGGCTGAGCTCAGCACGTTGTGCGATTTAATCAGTCTAGCAGACACAGAA
ATAACAGATTTACCAACAGCTGACATCGACCTCAGCGATCTGAAAGTAATACGAGCGCTA
AACATGTCGACCGCAGACGACAACTGGGCCGACCAGTTTCCTAGCACCGCGTCGGCAAAA
AAGGCCGACGAGCCACAAAGGTGCAAGCCCGACAGCAGCCCGAAGTGCAGAGAGCAGTGG
CTGGCGTGGCAGGCCGACAAGATAGCATCCAAAGATGACGCCAATAGACCAGGTAACCTC
AAAATTTCAGCCATTCAAAAATCCTCAATAGTCGGCACAATAGCGCAGATGACCATCGCT
GGATTAACCGCGGAAGCTGTACACATAGTCGCAAACTATAACAAAAACTTTAAACCACAA
CTGACGTCTGCTGCTCAAGACGTTAAAAAAGAATTACTAACGGCAGCGTATGGCATGGAA
AAGCCAGCAGCGGACGCAGCATCAAAATGCATCCAACCGGACGGCGGCAACCACGAAACA
CAATGTGCGATGCCGTCGGCCGAAAAAGCTCTATGCATAACGCTCCTGTGCGTTTGCAGC
AAATACGCAGGCACCATGACAGACGACATATGCGGAACAGCGGCAACACCACAACTCGCA
GGCGACACGGCAGCGCAGATGCAGGCAGGGTGGGCAACCCTCGAACCAGTATGCAAAAAG
CACAACAAAGGAAAAGTAACAGCGGACTACATCATAGCGAAAATAGCTCAATTAAAGGCA
ATGTACAAAACAGTTACGCACGCCAGCGGCGACATGGTTATATTAGGGACAACTACCAGT
GCGGAGAACTGCGCAAAGACAGCCAACAGCGCATGTGCAGACTACAGCAAGGCCAACCCA
GTAAAGTCAGGCGATACACATACAGACATCAAATGGGAGATACATTTAAATACCGTGGTT
TCAAAGTTGCGTGCCACGGAGATGGCGAAGGTTAAACAAGAAGATACCAAAGCAAAGCTT
AAAACGCTACGACATCATGTAGAATCGATCTTCACGACAACAGCACTGAGCAAACCGACG
CCCATGATGCCGATGGCACCCCTTGCCAACGGCAGCCCACCATGCAAGCAGCACACCGCA
AACACGACCTGCACAGCGGACAATAACTGCAAATGGGAAGGCGAGTCTGACACCAAAGGA
GACTGCAAACCTAAAGAGGGAGAAGGGAAGAAAACTCAAGAAACAGATGGAGCTGCAGCA
ACGAATGCCGAAGCCAAAAAGTGCTCCGACAAGAAAACTGAGGGAGAGTGTAAAGATGGC
TGAAAGTGGGATGGAAAAGAATGCAAAGATTTCAGTTTTCTCCTAAACAAACAATTCGCC
CTCAGCATGGTTTCTGCTGCATTTGTGGCATTGCTTTTTTAA
>tev04016
ATGCTCGGGCAGCTGATAACACTTTTTTTACTTGCATACAAAGCTGAAAGCGCGGTCAAC
AGCAACCCGGCCGAGTTTAAAGCACTATGCGATCTGATAAGGCTGGCAGAAGCCAAAGGC
AAAATCGACATTTCAATGGATACCAGTGCAGCTGACAACGCAATAAGAGAGCTTGACTAC
CTCAATCTCTCCGCAGCCGACGACGGGTGGAAAAAAGACAAAAATGGTTTGCTGGGAAAA
AAACAACCAGATGAAAAGGCCACTGAACGGGAGGCGTGGGAAAAGCACGTGGCGGGTCTC
GGAGAAAAGGACGCCAAGACGGGCAAATACAAGTACGTTAACTTAACAAATCAGCGTCGC
AGGCCCAGCTTAGCCATTGCGCTCAACAGGACCCTGAACAAAGCACAAGACCTAAAAACC
ACCTACGACAACTACGCAGCCGCCGTCAAAAGCGCGGCAGCCAAAGCTCAGAAAGCCTTA
ACCGACGCGCTTTATGGAGCAGACAACGAACAGTTCTCGAAAGTCTGCCTAAAACCCACG
CAAGACCTGAACTGCGAAGACGACAGCGGCGGCGTAGCAGGCAAAGCACTGGCCTGGGAT
TTGTTATGGATTTGCACGGGCGACCAGAGCGACTCCATAAAGCAGTGCGATCAAGCGCAA
ACCGTCGGCACAGTCGACGACTACACAAACTCGGGCAAGGCGGAGCAAGCCTACAGAGCG
GCCGTAACCGCATGCCCGCCAGCAGACCCTGATGCGGTTCCTACGCCGGATACCCTAAAG
GAAGCTCTGGCAGTATTCAAAAGTCTAATTGGACGACAGGCAGAAACAGCGACCGGCGCA
TCAGCACACTACATCTTTGGGCACCCACACAGCGACGGCGCCTGCAACGGCTCATCAAAC
CAAGGCATGTGTGTAAGCTATAAGTCATCAGTAAAAGGCGGCAGAACAAGCATGCCCTGG
GCAACAGCAATAGCAGCAGCAGCGACGGAAATGACAAACGCGGGCCAGGCAACCCAGGAA
GCGCGAGCAGTAAGCGGACAGCTGACTGCAATGGCAGTGCATGCATGGGCCTTGTTTGAC
GATGTCCTCCATGAGCCAGACCACAAACAGCCGAACACAGTCTCCGGCAAAGATACGCCA
AAATCATCAGAAGACAAGGAGAAAGAATGCAATTCAGCCAAAGACGAAACCGAATGCAAA
ACTAAAAGTGGCTGCCATTACGTTGAGGAAAATAAGGATAGCAAAAAGTGCACTTTGAGT
GAGGAAGGCAAAAATGAAGTACAAGATGCAGCAGAAAAAGCAGGAGAAAACCGGATGTGC
AAGACACGGAACTGACAAGGCAAAATGTGAAGCTGACAAAACAGGCGACAAGCAGAATTG
TGCATTCAAATAGTGCAAAGATGATGAAGATGACAAGGATACAGAAAAGTGCCGAAATAG
TATCTTTCTTGTAAACAAGAAAATGGCCTTGATGGTATTTGCTTTTATGAGTTTGTTAGC
ATTTTAGC
>tev04018
ATGTATCTAACGCTCAGTATCGCACTATTTATTGCTTCAGCTCGGGTGAAAACCGCCGAC
GAAAACCAAAAGGAATTCACGAAACTGTGCAGAGTTTATAATCTATTAACAACTGCCGTT
GTGGAGCAAAAAATAAGCAGCGGAAACAGCGATGCACATGAAACAATCACAGCTGCAGCT
TCAAGAGCTCTAGCAAACGTAAAAAAACTCAACTTAACAGCAGCAGAAGAAGGCAAAACA
AAGGTGCTTAGAGACGCTAGTCAATACCTAACATTGCAAAAAGTCAACGGTGACAATGCG
GAAAAGGGATATTTTGAAAATGTGGAGGAACCTGAATTTCATCAGCTACGAAAAGACCTA
GAGGACATCGAGAACAGCAAAGACACCGGCGAAACGTTTGCAAAAACATATGGAACGCCG
TTTTCCGACAACCAAAAGAAAGCCATAAGAGCCCCACTAGCATTACTGGCAAAGGCAGCA
GCCGCAATTCATGCCAACTTAACAGCGGTCTACAACAAGGCTACTCTAGCCCGGCAACAG
GCTCAGCTAGATTTCTCCAAAGCAGTCTATGGTGACGAAGCAATGAGCGGCAAAGATGCG
ACTTCAATGAAACCCGACAGTCAGCTACCAGATGAAACGACAGCAACCAACTTCCCATGG
GGCCCGACGGAAGACCGTGATGCAGTGTGCAAAAGTCCAGCAGCAAACAGTGGCAAGGCT
GGAAGCGGCTTAGCGATAGACATTGTTTGTATCTGTACAAAAAAGGAGTCAAAAGGGCAG
CAACTCTGCAACAGCGCACTAGAAAGTGGAAGCTCTGTAATAGACGGCACCGGGTCCACA
GCAAAAGCGCACAAGGCGTGGAAAGCATCGTCTGCGGCATGCCCAAAGGTGGCAAACGAA
GCAGTAGAGGGTGAGCAGAAAATGCAGCTAAGCGCGGAACTAGCAACCCTAGAAACGATG
CGTGGCCAGGATACAATAGTTGTAACAGGCAATCCAGGGTTCCAAGCGCTAGCGGCCAAA
ACACATAATTTCTTCGGAGCCTTCGTTGTAGCCACGACAACGGCATCAGATTGCGACACG
GACAATGCGGAAGTAGTCGGTACAGGCGGCAAAGGACCATGCATCGACTATAGCGCATAA
CTCAAGATAGCGGCAGGAATACCATGGATAAACCATGCCAAAACAGGCCACAGCAAACTA
CAGGAAGCAGATGACTTATTCAAAGAAAGTCTTGTA
>tev04021
ATGTGGTCGGCAATCATCCTCACGCTATGGCTACTATTGCAATCTAGAACGAGTCAACAA
GCCGTCGAAAACGTACACGCTTTTCAGGCACTATGCCTTAACTTCAACGCGGCAACGTTC
AGCATAGACGACGTCGGCTATACTGGAAAAGACGAGGACGAAACCGCCCCAGAATCTGTA
ATGTATTTATACATGTCCTCCTTAACTTCCAAAGACTATGCTAACGAAACTAATGCAATA
GTCGACGGCAATGAAGGTTATCGTAAGCAAAAAGCAGCACTGGAAGGCTTAGAAGACGAC
AACGGAACCAACCGATATCCACTAGCACCAGACGGGCCAGCCAAGTCAGCTGCAAAATTA
ACCTTGGAGAAAATATACAACGAATCTACGGCCCTGAAAAACAATATACAGAGCATCAAA
TCTGAAATAAAGGCAACGACAAAAGAAGCGGGAGAGACATTATCGACAGCCGCGTACGGC
GGTAAGCAACTGAACGACGTACCAAAAGAACAATTTGCCGGCAGATCTACAACATGCAGT
GGAAACACGGCAGCAACGAAACACGGAGTGCCAATAGCTCACGACATGGTTTGTATATAC
AGCGGCGGGACAGACGGTTCAAATATTTGCGGCAACAGCGTCGGCACGACAACGTGTGAC
GGCGCGCAGTCAACACCCGCAACAATTCAGGGAATTTTCGAGGCGTTGCGAACTGCTTAC
GCAAAGTGGTCAGCAAGCACAAAAACAACAGCAGCCAGAATAACTGCCGCATTACGAGCA
TTTGAGGAGACGCTAAGACAGAGGACAGCCGTCGGAGGCGCTCATTCCATAAAGCTACGA
AACGGCAACACGGCCGACTGCAACGGGGCTGGCAGCAGCGCTACTTGCGTCAATTACAAA
AACGTTGTAGGTGCCAATAAACTGGACGCAATAAACTTGGTGAAGCAAATGCAAACAGCC
ACCGAGCAGCTGCAACGAGCCTCGGCGAGATGTGCAACCCTTGAATCAGCAAGAGCCGAA
ATGAGACAGAAAAAAAACAGCTGCATGGACTGAAGCGGGCTTATTAAAACTAACAATTCC
AGTACCAGCGAACCCAACCGCACAACCACCGCACGCAGCACAGGCAACAAAGGAAGAAAA
TTGCAAGAAACATCAATCAAGTGACAAATGCAAAGACCTCTGCAAATGGGAAGAAAAATC
CAATGATAAAAATTTAAAAATCTCATTAGATCCCGTATAAGCAGGAGAGCAAACCTCAAA
ATGTACTAGCCTAGAAAGCAACGAAAAATGTGAGGGAGAGCAAAGAACTCTAC
>tev04022
TGGAAAAAAAGTTGGCCAAAGTGGGCCGCCGCAGCAGAAAAACTAGGAGCGGAAGGGACG
ACACTAGAGATAAAAAACAGCGGCTTCGAAACCTTAAACCCAATAGAAAAGGCAGGGGCC
AAAGTAAGTGTAGCACAAATAGCAGCAGAAGCACAATTTCTAACACAACAAATCGCCGAA
AAAGAGAACGTAGGCAAAAAGCATACAGCGGCCACCGTTAAAGCGGCGCTAAACGAAGCT
ATATACGGCGTCAAACAAGAGGCACCACCAGACTTTGAGCCAACGAGAAACTATGACGGT
CTGAACACACAAGAAAGGGAAGCGATCTGCGTCGGGCTAGGCAGCGAAGCTAAAACAACA
ACAATCGCAGGCGCTATTTACTGTATCTGCGGCCAAGACAACGCCCAAGCAGAAAAAGTG
TGCGCAAGAAACCAGGCAGATAGTCACAAATGGACCTCAAGCACTGACGCAATGACCAAG
CTCGGCTTCGACGAAATAGTAAAACACTGCGCCGGACCAGCAAAAACGCACCTAACATCC
AGCCTATTAATGGGTCTCATAACCAAGATCAAAAACCTATTAAGAAGAGTAGGCGGCGAC
GCCTACATGGGGGCTCTCAAAACAGGAAGCAGCTGCAACGGCGACAAAACACAAGGAATA
TGCATAAAGTACGCTGGCTATGACGGGACGCCCACCAAGGATTTTGCGGCGATCCCCTGG
GCCCAGAAGTTGCTAGCTCTCCACGACGATCTGCGCCAGCAAGAAAAAGCAATCGCAGAA
GCGACGGCACTCGAACAGCAACTTGCTGTGGCCAAAAATAAAGCCTATGCGGCAGCACTG
CTACAGAAGACCGCACCTCCAACAGCCGGTCATACAAGCAGCGACAATGTCAACCGCAAA
GGCGACCAGGGGACTCAGCCGACTAACAAATGCAATCAAATAGTTACGGAAGAGACATGC
AACAAAGAAAATGAATGCAGTTATGAAAAAGAAAGCGATGGTACAAAAAGGTGCAAATAT
AATGCAACGAAAGCCACAGCAAATGGTGTCCCTGTAACACAACCTCAAAAAGGACCGGCT
AAAACAACAGAAAATAAATGTAAATGGAAACCGGAGAAAGACTTCAAATCACCTGACTGT
AAATGGGATGGAAAAGAGTGCAAAACTTCCTCTATTATAGCAAACAAACAATTCGCCATG
ATTGTTTCTGCATTTGTGGCCATGGTTTTCTAA
>tev04051
ATGCAATACAGTCGACCAGAACTGGCGCGGTTACGGCTTGCGGCGATCCTTTTTATTGTC
GCTGTCAGACTAGGCGCAGCAGCGATAACCGTCGGCGGGAACACAGCAGTGTTCGGTGCA
GCGTGCGCTTTATTCCAGCTACACGAAAATGAGGTTCCAGCAGACTCTGACGTTCCGACG
CTAGCACCAGAGTTTGACGAACTTCTGGCACTCAATATGAGCCTAAGCAGCCCAGTATGG
CAAGGTAAGTTCATCAAAAACGGTGAAGAAAAGGTAAATTTGGCAGACACGGAAAACAAA
GACAAGAAGAGCAACCCGACGTGGCAACCCCTTTGGGAAAACTGGACCAAGGCCCGTCAG
AACCTCAAAGGCAACACCGGCATAGCGAAGACAGTAAAAGAATCAGACCTGAACAAACTT
CAAGATACGGCCAGAACCATGGCGCAGACTAAAGTGAACCAAGTGCTCTTGCATGCAATG
GAGCTGGCGATAAACGACAGAGCAGCACAAATGGCAATAGAAATCGGCTCAAAAGCCAAA
ATAGACGCAAAACTGGTAGAAGCAGCATACGGCGGGGAAGCGGAAAAAACAGCATACGCC
ACAGACGGAAACGGGCTCGCAACGGCCAAAGCTGTAGCCGGATGCGACACTGACGGCAGC
GTCTCGAATAAGCAGACAATCGCTTACACGATGCAGTGCCTGACGCTGCAGGACTCCGTA
ACCACAGCAAAACCACTGGGTGGGACAGAAGGGCCAGGACAGTGGGACAATGCCAACAGG
AACCTCAAAACAGAATTCGACAAAGTTAAAAAAAGCTGTCCCAAAGGAACAGGCGGAGAA
CTGACACCAGACGCAACCCGGCAATTGCTCAGAAACCTACGGAGCCACATCAAGGTCATA
GGCGGCAGCGGCTACCTCGGAGAATTCTTAGACACGGGGTGCACAGGTCACTCGGGCAGC
GGCCTCTGTGTCAAATACACCAAGATCACTGACACTAAGGACGAATTCAATAGCTTGACT
TTCGTCAAAGCTCTAACGGATGCAGCGAACCTGTTAGAGGCACGGAAAAAGGCAATCGAC
AAACGCAAGCAATTGAAAGAAGCACTCGGCCTGGAGCTGAAGAGGGCATATAACCTCGCA
GCCGAGTTGCAACTGCAAGTCCAAGCACATGCTACAGGACGCGTGGGCACCCAACCAGCA
GACGAAGCAGCGGCCACTGACCAAAACAAAAAGAACGAATGCGAAGCAATAAACAAAGCA
GCTGCATGCAAAACCAATGGGAACTGCAAATGGGAGGCCGGTGACGCGAAAGATGGCCTC
CACTGCAAATCGAATACAACAGCAGCAGAACAACAAGCAATACAAACAGAAACAGGAGAG
ATACCAAGAGATGGAGCAGCAGCAGATGGTTGTGCAGCACACGGAACTGATAAGACAAAA
TGTGAAGGTGACAAAACAAGCGACAAATAAATTGTGCTTTTGGGAAGGGTAAATATAATA
AGGATGAGAAGGATACGGGAAAATGTCGAAATGGTAGTTTTCTTGTCGAAAGGAAATTTG
ATTTGATTTCTGAAGCTTTTGCGAGTTTGGTAGTACTTTAG
>tev04053
ATGACAATGTTGGTAGCAGCAATACTTTTATGGCTGACACCCCAAGAGCTTGTTAGTGGG
GCGGCTAACGACAACGCCCAAGCATTCACCTCAATGTGCACTATCTTGCGAACACTTCAG
GCGAAGCCAGATATACCGCTCGACACAAGTGAAAACTTAATAACTCAGACGATCGCTGAG
CTGCAGCAGTTAAATCTGTCGACAGCAGAGGATAGTCTCTACGACCAATCATTTGAACCA
GCAGCCGACGACGACAACAAGCCAGAAGAATATCGGACCCAAAGACAGCGATGGCTAGAC
ATTAAAAAGCAAATAAAAGCAGGTGAGACTGAAATAAGCGGCCTGAAGCTGCAGCGACCA
CGAGCATCGTTCGCAAGGCAACGGGCGTCAGAGGTCATCAACAGAACGCTGAAACTGACG
GAGAAACTCAAACAGCAATTACAGCAGGGAGTAAAGGAACAGGCAGTGATGGACGATCTG
AAGACTGCACTTTATGGTTCGTCAAAAGCAATGGACCGAAGCGGTCAAACAACGTTTGCG
GATGACGGCGCAACAGGATGCGGCGGCAATGACGCAAGCAACAGCACAGCCGGGCTGTCA
TTCGCCTCAGACCTAGTATGCCTTTGCAGCAGTTCGGCCGGCACATCGGACGAGTGTACG
GGAACAGCGCTAGATGCAGTAAAAATGGACGATGCCGCAACCGCAACAGCGGCATTCAAC
GAACTGGAGCAGAAATGCCCTCAACAACAAAAACAAAAAGCCAGCTTAACAGCCCTTCTG
CAAGCCAAACAACTTTTTATGGCGACGTTCAGACAAGCAGCACACTCAACAGCAGCAGGC
AAAAACATACTAGGGGGCGGGAAGAAAACACAGTGCAACGGCGCCGGAAACGGCAACTGC
GTGCTTTACAAGGACCTCACGAACAAGGGGAGCTTGTCGGTAAAATGCCTGGCCGCTATC
GACGACGCAATATCCAAGCTAGAGCATGCCGGACAGAACGCACAACACAACGCACACGTT
GCAACAACAGCAACGGCGCTGCAAACGACGGCACTAGCCGCCTACATGGCGGCACTAGGA
GGAGATCCGCCAAGCCACGGACAAGCGGTAAAAAATACGGCAAAGCAAAGTGAACAAGAA
ACACAAGACGAAAAAGAATGCAATAACAAAGAAAAACAGCAAGAATGTAAACCACCATGC
AAATGGGACGGTGAAGCTAAACCACCCAAGAAAAAGTGCACCTTGAGTGAGGAAGGTAAA
CAAAAAGAGGCAGAACAAGCAACAAAAGGACCAGATGGGAAAACTAAAGAGAAGTATGCA
GGCAAAGAGCAAAAAGACTGCAACAATAGCTGAAAACGAGATGGTAAATAGTTTGAGGAC
TCCTGTTTTCTTTTCAATCGGAAATTTGCTCTACTTTCTGCTGCTTTTATAGGTTGGTAG
CATATTAGAATTTTAAGAACTTTTTTCTTTTTATGAAGTTTACAAACATTGTGAAAAGTT
TTTATTTTGATATATTTTAACATTTTGTAA
>tev04054
ATGTCACATCCTGTACTCGCTTTCGTAGCTGTCGCTCTATTCATACAAGCACTGCCGACA
ACCCTGCTAGCGACGGCAGGCACCGGCGAAGCGCAACCAGACCTGCTAGCCTTGTGCGCG
GCGTGGAACGCAGCCACAGCCTTCAGACTAGTGATCTATACAAAACCAGAAAAAGCAACA
GACCTGCTGGAAATATTGGAACTAAACATGGCACTAAGCGACCGAAGCTGGCAGGAGCGT
TTTGACGGGACAGGTGACGAAGAGTCATGGGAAGGGTACAAAAAGAAAAAAGGAACAGAA
GTCGGCGACACGAACTGGGAACTTGAATGGCCGCACTGGTGGGAAGCTCGTAAATCGACA
GAATCCGGCGCCAAAGGCTGGACAAAAAAGGCAGAAGAGAAAGCCAGCAAAACAAACAAA
GAACAGGCCCTCGCAACAGTAGCCAATGAAGCAGCGGAAGCACTTGCATTGTTTCAGTCG
ACACAAATAGACCACAGTGACGCATCATCTGGCCTAGTGGCAAGAATAAAACAGGCAACC
GCCGCAGCGATGTGCCAAGCGCCTTTCAAACCGGACGACAACGGTCGAGGCTGCAAGGCC
TACGCCGAGACACCGGCCAAAACAACTGTTTGTGCCGACACCAAAAACACCCACGCGGGA
AGTTGCCTAGCGCACGACATGATCTGCTTATGCAGCCGGCAAACAAACACCGAATGCACG
CACGGCGACACCGGCAACACCGTCTTAACGACAAACGACAACCTCAAAGCCGGAGCGTAT
GCAGCAGTAACAGCACTCTGCCCAAAAGCAACGAACAGCGCAAGGCCGAACGAGCTAGCG
ACACTAGCGATAGCAGCTTTCTCAAGCCGGCTGGCAGCATCGAAGCCACTACAAGCCGCA
GGGCAAGTATTGCTAGGCAAGACATACAACGCGAACTGCCAAAGCTCTGATTCAGCGTGC
ATAAACTACGGCAATTACTTCGCAGGCACCGCCACCTGCATCGAAGAAATACCGTGGGTC
GCTAAGCTAAGAGAGGCAAGCAGACTGTACAGCGAACTGCAAGAGACAAAAGCACACGAC
TCCAACGTCAACAAGCAGCTCAAGGCAATAAAAGCAAAAATCGAACGTATGCTAGACAGA
CCGCTACTTCCGCCTTTATCTCATTCGACAGAAGCAACCAGCGCGCAAGCACCAGCAAAG
GCACAGAAAGTGAAAGCAGATTGCAAAAAGCACCACGGTAGCAATACAACTTGCCCTCGA
GACAAATGAAATTATGATAAAAAAGAAAATAAATGCAATCCGATAAAACAAGTAGAGGGA
TCAGAAAACACAACAGCAGGAGCAGGAGAACAATCAGCGGCAGATCAGAAAGAGGAGAAA
TGCTCAAAATATGGAACAGACAAAAATGCTTGCGACAAGGACACCAACTGCAAATGGGAA
GGAAACAAATGCAAATATTCCAGTAATCTCGTCAATAAGAAATTGGCTCTCGGTATGGTT
GCTGCTTTTATGAGCTAG
>tev04061
ATGAAATCAGATATACGACTCGTTTCATTTATAGTGGCGGTTCTTCTACCGACTCTGGCC
TCCGCAAACATCGCAGAAAATGCCAACCTCCCAGTAAGAGCCGCGCTGTGCGGCCTTGTA
GAAATAGCCGGGCAAAGAGGGACCATCGAAGAAGCAACAGCAGCAGCAGACGCCGCAGCG
GACCATGTACTGGAATTTAACATGTCCGCAAGCGATCAAACGTGGCTAGACATCTTTAGA
ACAACCGCGGGAACAGATGACGCTCGAGATTATGACGCCAGCAAATGGCCCAAACATAAA
GACTGGGAACGCCAATGGCCGGCATGGAAGCAGCAAGCAGCTAAGATGCTAAAAAAAGAT
AAGCTGGACGAAACAAAAAAAAAGCACAACATTGCAGAGCTAACACCAGCTCAATTGAAG
CACTTAAGGAGCCATTTGTCGCCGCTCTCTCAAGAGATCCAGCATTTTGCAACCGAAGCA
ACAAGCACCGCCATCCGTCGACAACTGCTAACAACAAAGGCCGTACAGGAGGAGCTAAAC
AAGGCCGTATACGGCAAAATCACGGAGCCCGCTGACGGCTCAATGCCAACGGCCGTGTTC
GACGGGTGGGCAGCCGGAGACCGGCAGTCGAACTGCGCAGGCGATGGCAACTCTAAAAAA
GCAACAACATTTTTAGCGACGTTCGTCTGCGTGTGCGCAAAAGACACCGCCAATACCGCA
GACGGCAGCAAAGCGTGCACAGGCACAGCACTAACCCAAGACTGGACCGGGGCAAATGCG
AACCCATCGGAAAGGCTAGTGCTAGAACTAGTACAGCTTTGCAACAGGCACCACACCACG
AAGCTAACAGCAGCAGATCTGAGATGGAGGATAAACCTCGTAACGGAGCTGATAACGTAC
GAATCAGCAGCTTACTTCGGGACACACATAAAGGGCCAATGCAATGGCAGTGCCAACGCC
GGCATATGCGTTAAATACACAACACTAGCAAGAGCAGCAAAGGCACCGACAGAGGCAATA
CTGTGGTTAAAGGACCTCAGCGACTTAGCTGCTAAACTCGAAGACCACGAGGCAGCAACC
CTCAAACTAAAACGTATTAACGAGGCGATACAAACGAAAGCAAAAGCGGCAGCACACCTA
GCCCATATGGCTAAACAAGCAGCAAAAACAGAACTCGATCCAACGACCACCGGCCAAAGC
AAACCAGCAGTCGCAAAGGAAGACTGCAGCAATCACAAAGACAACGCAACCTGCAAAGAA
AAAGGTTGCAAATGGGAAGAGAATTCAAGTGACAAAAGCAAAGGAACATGCAAACATGAA
GGTGGAGAAGGACAGACAAACACAGCAGGTGGAACAGGAGCAGGAGGAGCATCAGATACG
GAAGCCAAAAAGTGCTCCGATAAGAAAAAAGCAGGAGGATTGCAAGGATGGCTGCAAATG
GGATGGAAAAGAATGCAAAGATTCTTCTATTCTCGTCAATAAGAAATTTAATCTGAGTAT
TGCTGCTGCTTTTATGAGTTTTGTAGCATTTTAG
>tev04103
ATGGGGCGGACTTTTGCGGACACTAGCCTAGTGCTAGCGATTTACCTAGCTCTATCTGCA
CAAATAAAAGCAGATGACCACACAAATGCGGTAAACCTGGCGGACCTCAGTTATCTCTGC
AAAATAATAGCTCTAACCAAAGCACAAACAACAGACTTTGATAATGCCGACTTGGATCCC
GCGCCAATAGCGAAGCTGCAGCTACTGAACATGTCGCTCAGTGACCCATCCTGGAAGGCG
CAGTTCCCAAAGATACAGGGCAATACGCCGGACACCCCGGACTATTGCAAAGGCAGCAAA
GCGCAAGAAACATGCAAACAGCAGTATGAAACATGGGAAGCGGCAGCAAGAGGAGCCGAG
GAGCCAATGAATCTACCAGGCAAGGTCGTCTACCCGGACAAGACACTAGCCACGGAAGCA
GGGCGCTCGACGCACTTACTCGTGCAGGCGGCGCTGGCCGCAGCCATTTCAAAAAAAGAC
ACGTACGACAGGCAGGACAAACCAACACTACAAAGCTTTAAAACAAATGTAAAAGACGCG
CTAGACAACATAGTCTACGGCCAGCCGGCAGCCGACAAAGTTGCGGCAACAATATGCAAA
GCGGACGCAACTACCGACCGCTTAACGTCGTGCAAGCTTTCAAAAATGGCAAAAACAGTG
TGCGGCGCGGCAATATGCCTCTGCCACAACGACGGCACTCACAACGCTGACATTTGCGGC
GGAGCAACCTCAGAGACGACCACGGCCTTCAGCACCACGTCCATGGTAGCTGTTTATGAC
AAAATACACGAAAAATGCGACCTAACACCGGTACCAAAGCTAAGCTCAGGCTACATCGAT
GCGCTCGCAGCCGGCCTTTTATCGAGGCTGAAAACCAAAGAAGCGGGCGGAGCAGCCAAA
GTGTATTTGGGGACAATAACCTCCAACAACGACCGCAGGAGCGAAGCCAACAAAGGGTGT
GTGGATTTCACGGAGATTTCCGAAGGCAACGCAGAGACAACAATAAAACCGGAACTCTGG
CCTACAAAACTACTAGAAATAGCCAACAACCTGAAAAAAGCGGAACAAGCGCTGACAGCC
AAGAACGAAACTCAAAGCATTCTCAACACGCTTCAAGAGCAAGCTGAACACCTATACGAG
CATCTACAGCATACGCCGATTCCACCACCACAAGCGAAAGGACACACGGTCCAAAAAACA
CAAGGAACCACAGCTGATGATTGCAAATCACCAGCAGAAACAGTCGATCAATGCCCTAGC
GCAAGTTGTATTTATAACATAACCACAAAGGAATGCAAACCGAAAGCAGGAGAAGAAAGC
ACAGCCGCAGGGCCAGGAGATGCAGCTGCAGGAGATCAAAAGAAAGAGGAGAAATGCAGA
GGGAAGAAAAAGAATGACTGTAAAGATGGCTGCAGATGTGAAGGTAAAGAATGCAAAGAT
TCCTCTATTCTAGTCAACAATCAATTCTCCCTAACGGTTTATGCTTTTGTGAGTTTGGTA
GCATTTTAG
>tev04149
ATGAAGAGACTGACAGCAGTGGTGCTGCTTCTGCTGGGGACACACGGATATCTGCAAAAG
AGAAATGAGCGCCAAACGCTCAAGCCGCAGAATTCAACGCCTTGTGCTCAATTCTAGAAG
TAGCAAACAGGGGCCTCACCATTGGTGGCGTCACAACACCACCGTCTATACAAACAGACA
TTAAGTTTCTCAAAGCACTCAACCTGTCATTGGCAGCAGACGACTTTTTTAACCAAAACT
TCAAAAGAACTGACAGCCCGAAAGGCGAAAGCGAAGAGTGGACGGAAAACAAGGCAACCT
GGGCGGAACTTCAAGAAAATATTAAAGCCGGGAACAAAGGTTCGCTCGACACTATAATAC
ACCGGATCGAAGGCGAACAGCGGCGGGGAGCAGCGAGGAAAGTAGTAAATGCAACGCTCC
ACAAAGTAGCTTCCTTGAAGAAGGCCCTTAAGAGTACCCCATCTTCAGAGGACATAAAGG
AAGCGATGCAGCTCGTACTCTATGGCGGCAAGGAAGCCACGAGCGCCACAGGGCCAAAAA
CATTCGGCTCAACTGCCGGGAACGGCCAGAAGGCGTGCGGCCACGACGGCTCAGCCGACC
AGGAAGCAGGAATTTCGCTAGCCACGTGCGGCCACGGACGGCTCAGCCGACCAGGAAGCA
GGAATTTCGCTAGCCAGCGACTTCGTTTGTTTGTGCGGTGCAGCGGACAGCAACGGGATA
AAAGCCTGCGCAGGGTTCGCCGCATCGGAAACAATAACGCACACGGGCTCACACACTCCA
ACAAGCGCATTCACAGACACAGTAAAGTACTGCCACGAATCAGGGAGCAAACCGACACCG
GCAGCCATACAGGCAGCAATACTTAATTTCAGAAGTCTGCTCGGCAAAATAACAGAGACA
GCCGACGGCAAGCGGGCAGTGTTCGGGGCTTACGCAAACAGCGGCGCCTGCAACGGCAAC
GCCTCACCCAACTGTGTAACTTACCAGGCGCGTGTACAAGGCAAGAAGCTCATGATCCCG
TGGTTAGTTAACCTAGAGGGCGCAGCAGAATTACTAACAGAGGTAAACCACAATAACGGA
ATAAACCGCGAGATCTCAGCTCAAATCGCTTCCCTAGCTTCAGCAGCATACGGCAGTTAT
TTGCAAGCCTTGCACGCAACCCCAGCAACACACTTAACGCAAACTGCAGCAGCTCGGCAA
CCTGACAGCGGCAGCAATTCAGAAACAAAGAAGAAAGAATGTGAGAAACACAAAGACAAC
AAAACAGCATGCAACAATGCTAAATGCGAATGGAAAGGAGGGAATAGCGAAAACAAAGGG
GAGTGTGAAGTAGATGAAAGTAAAGTTAAAGAGCAGCTAAATACGGGGGCAAGCGCTGAA
ACAACAACAGATAAATGCGCAGAAAAAGAGAAAAAAGACTGCGAAAAAGCTACTAATTGC
AAATAAGATGGAAAAGAATGCAAGGACTCCAGTTTTATTGTGATTGAGAAAATTGTCTTT
ACTGTTGTTTCCCTTATGAGTTTGATTGAATTTTAA
>tev04150
ATGCCAAAACAGCTTTTTTACGTGACTGTTGTAGCAATACTCTTCAAACAGGCGGCAGCA
GCACCCAAAGGAGGCAATGTCGAAGTCATGACCAAGTTGTGCGACGCACTAAGGCTCGGC
GACAACCCGATAACATTCGAGCCACAAGAAGAAACCAGCTTCGATGGAGAGCCAACGGTG
CTGAAACTAAATATGTCGTTCGCGCCGAAAGAGTGGAGAGACAAATTTGTTACTCGTTCA
GGACAAAACAAAATAGAACCCATAGCAGCACCACCGCCAGGCACACCTGAGGACTGGAAA
AACATGTGGCCACGCTGGACCGCCATAGAAGCCGAGATGAACAAACCAAACGGGGAGACA
GCCATCCTAAAAGCGTACAACCTAGAGACAGCGACAGCTGTGCAAAAAGAATTAATATAC
GCCAACAAGTCGCAGCATACGCAGATGCAGCGGTGGAGGCACTGCATGTCTCATAGGGCA
AACCGGACTGAAGCAGACCACACCGCGCTGACTGCGGCCATAAACTCAGCAATCTACGGA
GCAGGTAAAGATGCTAGCAAGAATCTGGAGCACAAGGCCCTAACAGGCGCAAACGGCGCT
GCCTATGCAACCAGCTGCGGCAAGGACGCAGCCGTAACGGAAAGCAAAACGCTGCCGCAC
GCAGTAGCTTGTGTCTGCGGAACTGCAAACGCCAGGGCTAACGAAGAGCCGTGTATTAAA
GCCGGCAGCGGCAACGTACAATGGGAATTGGGCGGACCGCCCCAAGCGTCACAGTGGACT
AAAATACGTGCGGCATGCCCAAAAGTAACCCCACAGCCTTTGACAGCGGCCAGAATACGA
TCCGCTGTGGCAGCAGCAGCAACTGCGATCGTAACAATCGGCAACGATGCCTACATCGGA
CACATGGACACCAACTGCGACGGCAACAGCAATACAGCATGTCTAAAGCTTACCAACGCT
GCACAGAACGGCGATCCACTCACAAAGGTGCTATGGTTACAGCAATTTGCCGCTGTAGCA
ACAAAACTAGACCAGAGACAAAAGTACAACATAGCACTAACAAAAAAAGGAAAACATACA
AACAATTGAAAGGAAAGTAAAAGCACTCGCCAAACGGGAAATATTTCTGAAGCACGTACA
GGAAACTGCAATATCTGTGATTTCAAGTGGCGATAACAAAAAATGGCGGAAGAAACACAA
GCACTATGCAGTGCACATAACAACAAAAATGCAACCTGCCCCAGAGACACATGCACTTAC
GATCAAAAAGAAAACAAATGCAATCCAATAAAACAAGCAGAAGAAACAGCAGAAAAAGCA
GGAGAGACACCGAAAGAGGGTAAAAAGTGCCCAGATAAGAAAACTGAAGTCGAGTGCAAA
GAGGGCTGCAAATGGGAGGGTGAAACTTGCAGAGACTCTAGTTTTATCGTCAATAAGAAA
TCGGCTCTGAGTGTGGATGCTGCTCCTATGAGTTTGGGAGCATTCTAA
>tev04160
AATGGCTGCAGAATAGCCGTAGCATTCATAGTTCTCAGTATTACCAAACTTGGTAAAGCA
ACCAACATAGAAGGGGGGCAAAACCGACCAGTGTTCGACGCTCTCTGCAAATTAACAAGG
CTAGCTCGTAGTGACCTTACAATTCCAGAGGAACCGAACTCAAAAAACCAAGACTTCAAA
GACATCATCAAACTAAATATGAGTTTGGCGCCAAAAGCGTGGAAGCAAGTGTTCTGGAAA
ACAGATGAAAAAGACACCTGGCAGGACGAGCTACCACCGAAGGACCAAAACGGTGATGAC
TGGGAAGAATACTGGTCGGACTGGAAGGACGCAATAAGAAGTCTTTATAAGGCGGACCGA
ACAAAGACAGAAGACAAAACAACGTTTGAAAGCTTGCCTGAAGACGTAAAAGACACTATA
AGGCCGCGTATGATAAACATGGCAAGCGCGGCGGCCGCACTAGCAAAATCTCCGGCGGCG
CCAGCCCAGCTACCTTCGCTAAAAGGTAAGACGCTCAAACAGAAGCTAACAGAAGCGGTA
ACTGGCGACGGCTCGAAGGACGTCGACACGGCGGACTACCAAAGCATATACGGAGCAAGC
TCGGGCAGCACACGCGAACCAGCCTGCACGACAGGCACGTCGGGTGTACGGGCGAATTCC
CTAATGGCTGCACTAAGTTGCGTATGTGCGCCTGAAAGCAACGGCCAAGTGGACTACGTG
TGCACTCCGGCTGTGGCTAAGGCCGATGTGTGGGCGAACGCAGGCGCGGACAATCCGCCG
AACACAAGAAAGATAGCAAAGCTATGTGGCAGACTACCGCCACGGCAGCTAAAAGCAAAC
GAGCTGAGGCAGGCGATCGAGGAAATCGTGGCACTCATAACCACGAAAGGCGGTACCGGC
TACCTTGGGGCAACCAAAACCGGCTGCACAGGTGCTCAGGGCAGCGGCCGCTGCGTCAAA
TTCACTGGATACGCCGACAACAACGGCTCAATACCACCCCATACACCATGGCTGACAATA
CCGCACAGCATAGCAACTGACCTTGCAGACAGGGAAAGTAGAATAGTGCAAGCAGAAACC
ACGAAAGCAGCGCTCAAAGCACTTGCCGAACAGGCCAGAAAATTAAGCAGGGAAGGGGAA
ATAGCAAAAATCTTCAAAGGTCACTTACAGACAGCCCACGGACAAGCTGCGCCAGGCAAA
ACTGTGAACATGGAAATCAGCGATGGAGAGTGCAACAAGCTTACCAGCAACAACACCTGC
AAATCTCCCTGCAAATGGAACGAGAATACCACTGACATAAACAAAAAATGCTCATTAGAT
CCCGTAAAAGCGACAGAACAACAAGCAGCCCAGACAGCAGGAACAGAAGAAGGAGCTGCA
GGAGCAACAACAGATAAGTGTGGCCTAGCAAAAACTCCTGAGGATTGTGTTTTAGCAAAA

>tev04214
CACAATGTCCCATGTACACTATGTATTCTTAGCAACCTTTATCGCCGCGGAAATGGCGGA
GCATACAGCGGCCCAGAACATCAACTCACTCGCCAACGAGCATCAGTACAGGGAACTATG
CAAAATACTGGCGCTAGCGAGGACATAAACTTGGTAATGGACATCAACATGTCACTATGC
GACCACAGCTGGCAGGACATGTTCGTGAAAGACAAGTCCAAAGGCGAATGGCACGCTAAT
GCTGCAGACGCCAACCAGAAAGACAAAGGTTATGACGGTCAATGGGCAGCCTTGTCGGAG
GCAAGAAAAAGGATTTAAAAAACTAAGCAAACAACCGCATTCAAAGGGTTGAACCTGGAC
GAACTAAAAGATTACCAGAAAACCAACGTGCGTCGGCACGTCCAGGTTGTAGCGGAGCAA
GTAGCAGCAACCGCACCCAATTTCGTGCCGAGCACTTCAGAGGCAGCACAGTTAACTTCT
CAAGTCGCAACTGAAAAACTAAGAAAAGCAGCGTACGGCGACAAGGCTACAACCGAAGGG
ACGGTGACAACCCAACAGGCATTCGGATCTGCGATGACTAACCAAGCCAGGGAAAACGAC
TGCACAACAAACGCAGGGGGGACTGCAGGAAAATCAGTCTTGGCCACGGCAGCTTGCCTA
TGGCTTGTGCCGCAGGAAGGCACTGACGTCAAAGGCGCCTGTGCAATGACCACAGACGGC
AGTGCAACATGGCAGTCGTCATCAGCGGCACCGCAAGTAGTGGAGGTACAGAAACTAGCA
AAATACTGCAATGGCGTAATGTCAACACAAACACCAGGACAATCGCTGCGACCAGCGCTC
GACAACCTAGCGGCGTCGGTAGTAAAAGGTGGCACAGATGCGTATCTCGGCACCTTTCAA
TCGACAAAATGCAACGGTCAGAACAACAGAGGAGTTTGTGTGGAACTCAAAGCCGTGGCC
AAAGACGCACGCGGCGGCCTGATAAAACTCACTTGGTACGCTACATTAAACACGCTAGCT
GAAAACCTTATACGCCGGGAAGCCGCTGAAAAAAGCAACAACATAACAACAAAAAAATTC
AAGAAATAGTGGCCCCTCTAAAGTCTTTCATTAAAGTAACAAAAGGCGAATCGGCTCCAA
CAATTGCTGCAAACACACCAACTGCAGAAACGCCAGTGCCAGCAACAAGCTGCAGCAGTT
ACAACACAAATGCGACTTGTCCCAAAAATAACTGAAAATGGGAACGAACAAGTGTAACAT
AAAGTAAATGCGAAGCTAAAGAAGGAGGAGGACAGACAAAACAAGAAACAAGAAATGGAG
CTGCAGGAACCCAAGCTATTAATGGATGTGCAAAACACGGAGCCCATAAGACCAGCTTGT
GAGAATGACAAAACAGGTGACAAACACAATTGTGCATTTCGAAAGAGTAAAGGGGAAGAG
CTTTAGAAAGAAAAAAGTCTAAAGATTCCAGTATTCTCGTTCATAAGAAATTGACTCTCA
TGCCTTCTGCTTTCATGA
>tev04215
ATGTCACGAAGTAGATTGATAACTAGCAAGCGATACGGCGCCTTCACCGATACGACAACA
CTGATAACAACCATCGCCCTAAAGGTAGCTGTCACTATTGCGCAGGCCGCAGCTGGAGGG
GAAGCGGAAAACGCACCCGCATACCGGACGCTGTGCGGCTTAATACGACAATGCGAAAAA
AGTGTCTCTGAACCAGATGGCAAGCTACCACAAGAAGCGATGGACACCTACACCAGCATT
GTAGCAGCGAATCACCTAGCAAGCTTGAACGAAACATATGTAACGGCCCAAATTCAAAAG
AAAGCAGACGGACTACTAGAAACACTCCAGCCGATACCCTCCAGTCATGCGGCTGTCCGA
ATCAAGAAATTAATGAATAGTACGTACGATGAAGCTACAAAAATCAAAACGGCGGCGGAA
ACAGCGGCTAAACAAGCAACCAATAACATCTAGCAAGCAAACGAACTACTAAGAGAGACT
GTCAGCGGCCGCAAGGACGCAGTAGATTCAGATGACACCGGAGCCGCCTATTTTAAAGGC
GACCCTAATACAGAGATTTTCGGCAGCGGGCCAACCCAAGCGCACAATTGCGGCACAACA
GGTGCCGCGAGCAGCACTTCAAACAACGTCGGCATAACGCTAATAAACGACCTTTTCTGT
GTGTGCATCCCAAGGCAGACGGGCAACGAAAAAATATGCTTAGACAGTCCGACAGCCCCA
AATATAGGGACTCTAGCCTACGCGTCAGCTACGTCTGCGATGAAGGCAGCGTATGTAGCA
ATCATGGCCAAATGCACAAAAGCCACGGAGCACCCAACAGCCCATTCACTAGCAGCTGCC
GTCGAGCGCTACAACGCACAGATAGGGGCGCAAAGTACAAAAGCAACACGCAATCACGAA
GCCGCAGCATTCATTGTCAGCTATGCAAACGACCTAAGTACAAGCTGCACGGGCAGCACG
TCTAAAATTTGCGTAAATTACAAGATAAAAATTGGTTACAAGGACGCGCCCAGCATAACA
TGGCAAAACAACATTAGAGAAGCCATCGCCAAGCTAGAACAAAATAACGGGGAAGCAAAG
GTAAGCGCCGCCGCAGCAACGCTGATGCACATGAACAAGACAATCTGGCAGCTGTACCAC
AGTGCCTTCGAACAATCCGAATCGCTAACGGGCTCACCACAACCAAAACCAGCGGTAAAT
GCAAAGAAATCAGCAGAATGCAAGGAGCACAAACCAAAAAAGACATGCGAAGCAAAAGGT
TGCAAATGGAAAGAAACGAGTGAGACAGAAGAAGGGTGTGAAGCTATAGAGGGAGAGAGA
AAGACAAACGTAGCAAGAACAAAAGGAGATGCAGGAGCATAAAATTTAAAATACTCTAAT
TATAGTTCAAAAGACAAATGCGAAGAGGTCAATACAGGAAAAGACAAACCTGTTTGTGGA
TGAAGAAAGGGAAAAGATAACGAAATTTATCCATAAAAAGAAATGTGTCTAAATGGTATT
TTTCTTGTAAACACGAAATTTGCCCTGATGGTTTCTGCATTTGTGAGTTGTGGAGCATTT
TAA
>tev04221
ATCGCAACAACTGGATTCATTAGCATTATTCTACTAGCTATAAACAGTGATGCAGCAGCA
CCAACGACAGCAGTTAATGCGAGAGAGTTTGCCTTGCTCTGCACCCTAGTCCGCGCCGAA
GACAACCTGGAAGATCGTCGAACCGCTGACCAAGCGGCCAAAGACGTGGTAGCACTAGCC
GCAAAAATTGAACTCATTCTGGCGAACCTGAAACACATAGAGAGGTTAGCAGCAGCTGAA
CCTCAAACCGGAGCCAAAGGAATCAACGACGAGGAAGCACAAGCAGGCTGTAAAGCGGAA
AAAGCTACAGTTTGCAACGAAGTGGCACAAATTTACAAAACGCTCCGCCCAGATGAAAAT
CCAGCATTAGCATTTCTTGCAGAGACTACAGGCAAGTTGAGGGCAGCCTTGAACGTCACA
TTGAAACAGATTGCGAACGCCAAAGCAAACAACGCAGCATACTTTGGGGAGCCTGCGGAA
ACCCGCCCAGCCTTGGCTAAAATTAAAAAAGCCTTGTACAGCTACCCGGCGGTGACAGGA
GACGCCACTATCGATACCGGAGACAACACCCGGTCGGCAGCTTGCGGAAACACAGCTTCA
GCTGCAGGAAACTCAGCCAAGGCGAGGGCAGCCGCTGCGCTCATTTGCCTATGCGGCAGC
GACAACTCAAATGCAAAAAGCGCTGCTTGTTACGACAGCGCGGACCCACGGATAAACTAC
GAAAACAGGAGAGGAGAAGTAGAAAGGGCGTGGAACCAGATTAAGCAGAAATGCAGAGGC
AGCAACGAACAAAAAAAAGTAACGGCCGCGCAAGTAAAAGCTGCAACGGCGGAATTAACG
GCACTAATTCACCAAAAGAGAGGTGACAAAGCGCTAGCGGGATTATTGGGCGCAGCGGAA
ATAAGCACTGGCGACTTCGACTGCAACGGGAGCAAAGCAGCCGGCAAGGGCGCTTGTGTA
ATTCTAAGCACCAGCGCCGGCGGATACGCAGTCAACCAGCCGGACTGGCTCACAGCACTG
GAAGAAGCCATAGACGCCCTCGACCAAGAACAAATCGAAATAGAAAACGGCCGAAAAGCG
GAAGCACATATACTAGCGCTCAACAGCAGCCTGATGACCTTGCTCGCACAAGCGGTAGCA
CCCGCAAAGCAAGCCCCACCACAAGCGGCGGCAGCACCAGAAAAAAAGAGCATCCCTCAG
AAAGACTGTACCAAAAATACGAAAAAAAGGACTGCAAGGAAGGCGATGGTTGCAAATGGA
ACAGCACAGAGGCAACCGAAGGGGCTTTCTGCAAACCCAAAGATGGAGAAGGACAGACAA
ATGCAGCAGGAACAGAAGATGGAATTGCAGGGGCAGTAGAAACAACTGGATGTGCGCACA
CAAAGATAAGACCTCGTGTGAAAATGATAAAACCGGTGACAAACAAAATTGTGCATTTAG
AAGGAGTAAAAATGGTGAAGATGACAAGAGAACTGAAATGTGCAAAAATGCAAGTTTTCC
CGTAAATAAAAATTTTCCTCTCATTCCTGCTGGTTTTGTGATTTTGTTGAATTCTAGCTT
TCTAAGAATTCTTGCTCAATTTTCATGA
>tev04224
ATGGCTATCCGCAGCGGATTTGTCTTATCAATAATCGTTTTAACAACCGGTGTCCAGGCA
GCAAGTGAGAACTAAGCTGAATTTGGGCAACTTTGCCATCTCTACCAGCTGATGACGGAA
CCAACAGCTCCGATCACACTAACACAAGGAGCTGGCGAGGGCACAAAAACAAGCCCACTA
GCCGCAGTGCAAACCATTATGGCAAGGGCTCAGAAACTAAACATAAGCGTTGCTAAAGAC
GGAATAAATACTGTCTTGGCAGACAAAACAAAGTACAAGAACAAAGACGCTATTGACGTC
GACGCGGCAGTGAAAGGCTACTTTACAGACAAAACAGACGACGACATCACTAAACTCAGG
GTCGACTCCGAAGAAATAACAACAGCCAGCGTGGATTCAGCGGCGTTTCGAAAAAAATAC
TGCACACCACTAAACAAACAGCAAAGAGATGCGCTAAGAGCACCGATATCAACATTGTAT
GCCAAACTAATAGGCGTAAGAGACGAAATCAAGCACAGGACAGAGAGGGCTAACAGCCTA
ATCAGCAGCGCTCGAGTCACTCTAGCCAAAGCAGTGTATGGAGATGCGGCAATAACGCCC
ATCGAAACCCAGATAAAACCGGAGGCACCACTTCACACTATAACGCCCGCAAACTTTCCC
TTGCACGCCGGCGGAAACAGAAACGCGGTCTGCAAGACAGCAGGCACGACTTCTAACAAG
GCGGGAATGGCACTAGCCACGGATATGCTCTGCATCTCCATAAAACATCAGTAAAACACT
CACGACACCTGCAGCGCCTCTTTTGCACCGGCACAGGCAGCGTACAACACAGGACGGACC
CCAGCTGAAGCCCAACCGGCCTTCACAGCACTGAAGGCTAAGTGCCAAATCAGCCAGCAG
ACTTACTCAATACAGGAACTACCACACCTTCCCGCAAGCGGAGTAGCAGCAATCAAAGCA
AGCATCGGCACAAAACACGTAGCAACGGCAGCTGCGAGCACAACAGCCAATACTTCCGCC
GCCAAGGCATTTTTCCATGGCCGATTCGTCATCGGCGGCAGCCCACCAGCTTGCAACGCA
GACGACGCATCACCGCATCAAACGGCGGCGAAGGGGATATGCATAGACTACAGCGGACTT
ATGAAGCCAGGATCAGACATATCATGGATCAAGCTAGTACACAGCGGTATAAAGCAGCTA
CAGACAGTGGCAAAAGAAGGCGCGGTTATATCTCTCTCGTGGGAACTACACAGCGGTATA
AAGCAGCTACAGACAGTGGCAAAAGAAGGCGCGGTTATATCTCTCTCGTGGGAACCGCCC
ATG~CGTTAGAAACTCAGACGGAAAGCCTGCTCTTGATGAGAAGTTAATTAACCTCTGCA
GCAAGCGTTCTGACAGCACCGTCTAACCACCCATCAGTAGATGCATAGAAGAAACGCGCT
AAATTCGACAACAATGAAACAAATTGCGAAAACAAAGACTGCGATTATGAGAAAACAAAC
AGAAAATGCAAAACTAAAAAAGGAACAGAAACAACAGCAGAAGGGGCAGGAGAGAAAACA
GGTAAAAAGTGCTCTGATTATAGCAACCAACAGGAGTGTGAGAAAGCTAATGATGGAATT
TCAGCAGGACAACCTCGTAAATGCGGATGGATTGGTGAGGAAAAGAGTGGAGGTGATAAA
AGATTTAAATTCCGCTATTCCAGTTTCCCTGTCAATAAGAAATTTACTATGAAAGCTGCT
GATTTTGTGAGTTTAGTAGCATTTTAGCATTTAA
>tev04231
ATGCCTTTTTTATCTCTAGTATCGCATTGGCAACACTAGTGTCGTCTACGCGCGGGAAAA
AGTGGTAGACAGTATTACACGCTGTGTGCAATTTACAGGTCGGCAAAGGCCCTCATAGCG
GCACACGATGACGCATTCACAACAGATACTGACTACAACGCACTTCTAGCGGCAAACATG
TCAGTAAGCACGAAAGAATGGCAAGCCATGTTCATCGACTATACATCAGCAAACACGTGG
GCGAAGAAAAAGGATGGCCTAAAAGCAAAAGAAGAAAAAATAGACTGGGAGAAGGAATGG
GAAAGTTGGCGGAAAGCAGCAAAGGATCTTAGCGATGAAAGCAGCAAATGGGCGCAAGAG
ACGAAAGGGTCAGCCAAGACAAGCGCCTGCTCCGACAAAGTCCGACGAATAAGGGAATTA
ACGCGCGAGATAGCAAAGGAAGTGGCCGCAGCAAAGACAGAACCCATAATCGGTTCTAAG
ACAATACGACAAGCCATCAAGGATACACTACAGAAGCATTATGCGGCGGGGACACAGGCA
TGCGAGCTCAAAAATCCGACGGACGCCAAAAGCAGCACTTGCGCCAACACCGAGGCCGGA
AAATCGCTCTTAACCGACATGGTCTGTCTGTGCGCGACACGGACGAACGGCGAATGCAAA
CAAGGAACAGCCACAAACTCGCTTGAGAACGGCGGTAATCTACAAGGCGGCGCGATGACG
GAATTACTAAGCAACTGTCCAACAGAGATGGGCGCAACCCAGCCAACAGACGAGCTGAGA
ACAGCGGTAGCGGCGTTTCAAAGCATGGTAGGGCAAGGCAACGGCTTTGACGGCGCAGTT
GTATACGGGGGAGCCCTAACAACAGCGTGCACTAACGAAGCCTCGAGTTGTGTTGATTAT
CAGGAATCCTTCAAGAAAGACGGCAAAGGTTTCGCCGGCATCGAATGGCTAGCAAAGGTG
AAGCAAGCACTGGAAATGCAAACAACATACGACAAGCACAAACAGCAAGTGGCGGCCACA
AAAACGAAGATACAAAGAGCGGCTCAGGCAGCAATGGAGCTCTACAAGGAGGCAGATATG
CCAAAAGAGGACGGGGTGACCACGAAAACTTTTCCAACGGCAAGCCCAACGAGCGGTGAC
AGGAGCTGTGGGAATCACATAACTATTACAACCTGCACAGATAATAACTGCAAGTGGAAA
GGAACCGCTGACGACAAAGGAACATGCAAACCTAAAAGTGGAGAAGAGCAGACAAACACA
GCAGGAACAGAGGGTGCAGAAAAAGAGGGGCCAGCTGCAACTGGGTGCACATGGCACAAA
AATAAAACCGCTTGTGAAAATGACAAAACAGGCGACAAGCAAAATTGTGCATTGAGGAAG
GGAAAAGAGGGCGAACCTTAACCCAAAAAGGAAAAATTCCGAAATGGTAGTTTTCTTTTC
AATAAGAAACTTGCTCTAATTGTTGTAGTATTTATGAGTTTGGCAGAATTTTAA
>tev04269
GCATTGCAAAACGCTAGCTATAATTCTTGCAGTGACGGTAGCACGCAGAAGCACCGGCGC
CAACGAAAATCCCATTCCTTTTAACGCACTTTGTGCCCTCTACCTATCGGCGGAAGCGGA
AATCAACGACGCAGATTATCTAGGAGACGAAAGCAAAGATGCCAAAGCGAGCGACGTCCA
GGAGCTCTACTTGACCACTTTACCGACCGCCATCTACAATAACGACACAGCCAAAAGTTT
CGCAACAAAGCCCGAGTGGGAAGCAAAGAAAGCAGAGATGAAAAAAAGCACAGACGAACA
CGGGCGTAACAAGTTCGTGCCTGTCAAGGACAGCGAACTCAAACAATTCGTCCACAAGAG
GCTAGAGGAAATTTACAACGCCACGACAGCAACAGCCGGCGCACTACTAGCAGCAAAGGA
AAACATAAAGAAAGAAACAAAAGCAGCCCACAACGCACTCATAGCTGCAAGGACGGGGCG
ACATACAGGCAGCAGCCAACACAAGATTCATTTGCGACGCGGGACAAGGCGTGCTCCGGA
AGCTCGCAACCAGGGGCCGGGAGCAGCCTGGCTGCTGACATAACTTGCCTATGCAACGCT
GGAGGCGGTGCAGGAGGAAACATATGCGGAACCGGTGTCGGGGGAACGATATGGGCCAAC
CAAAACATGGCGACCGCAACACAGGCGCTTGACTCTTGAAGCAACGTATATGCAGCGTGC
AAAAAGCAAAGCGCCGCTCACACAGCGAACCTAGCGCATCTGCCAAGCCAAATTCACGCA
GTAGTCAAAATAATCCTAACCAACGAACAAACACACGCAAACCTAAAGCTGAAGCTAGGC
AACGGCCAACCGGCAAACTGTTATGGGGCGGGGTCATCAGCAGCCTGCGTAGACTACACA
GCCGTAGTGGGAAGCGATGGCCCTGACAAAATACCCTGGATCAAAAACTTAAACACCGCC
ATCTCGTCACTAGCCACTGCAGTGAGGCAGCGAAGCCGACTCGACAGTTTACGTGGCCAG
CTACAAACTCAAACGCAACTAGCCTGGCAGGCCGCGGCTCTGCTTAAGCTTCCTTCTTCG
CCCACAGCAGCCAACCCCAAGCAGGCGTCAACACTGGCGCAAAGCAAAGCCGCCTGCGCA
GAAAAGAAGACGAACTGCAACAATGAGTGCGAATGGAAGGGCACTGATGACAAAGGGGTG
TGCAAATCCAAAGGGGGAGAAGGAGAGACAAACAAAAGAACAGGAGAGAAACCAAAAGAG
GGAACAACTACAACTGGATGTGCAAAACACAGAACTGTTAAGGCTGCTTGGGAAAAAGAA
AAAAACAGTTGACAAAAAATTGTGCATGGAGGAAGGGAAAAGATGGTGAAGATGACAAAG
AAACAAAAAAGTGCCTAAATGGTAGTTTTCTTGCGAATAATAAATTGGCTCTGATGGTCT
CTTCATTTGCGGCCTTGATTTTCTGA
>tev04271
CAATGGACAAAAACAACCACTTGCTACTGCGTTGCCTAGTATTTTTCACGATTACAACCG
CGGTCAACGCAGCACCTGGAGCTGGCGAGCACGCCTATCTCTTTGTAACTTTGTGCAACA
TAATCCGTATGCCAGAACAGCTAAGCTCAGACGCACACAACGCCGACACAGCGGAGAGAG
ACTTCAACGACTTTCTCAAGCTTAACACGTCTTTGAGCAACAGCAAATGGCGAGCCCGCT
TCGCAAAACAAAACGGCAGTGGAAAAAAAGCCGGACTACACACCGGAAAACGGCAAAACT
GACAACTTGCTGCAAACTCGTTGGCCGGACTGGCTCAAGGCTGAGGACGGGACGTCAGAA
AACCGTCAAATTTCAGAAGTTCTGAAAAACGCTGGCCTAGAAAATGCTGAAGAATCGACT
AAATCCCAGTACCATGCACTGCTGCAGCCAATTGCAGAGACAGCAGCTCACCTTATGGCA
ACTCTCAGAACGAAAATAACAGATAGCGCTGCGCCAACACCAGAGTTGATCAAGAAAAAA
CTCAACAAAGCAATTTATGGCAAAGAGGAGGCATCAGCAGCGCTAACGGCCGCCAACGAC
ATGAAAGGAAAAGCAGGAGCAGCAACGGACATGCGAACCCTTTGCGGTGTGCCAGGAACA
GATGCCAAAGCCAAAACCATAACGCAAATGCTGCTCTGCCTCTGCAGCTACGACGGCTCT
GACGGCGAACGGCCGTGTGAGAACACGCAGAGCGCCACCGCACCGGCCGGAAGCCTAAGC
AACGGCCATGCACTGGTACAACAGCTGATAAAGAAATGTCCGGCAGCGCCGGCGACCAAA
CTAAGCGCTTCCGAAGCAGCAGCACACCTAGCAGTGCTCCTAGCCCAATTCAAGTCCAAG
AACACAGATCTCTTAATCGGTGACTTCGCCAGCACGGGGTGCACTGGCAGCAAAAACGAA
GGGAAATGCGTGATGTGCAAGGCGGCAGCAACAGCAGACACAGCAAAGTTCAGAAACGTG
CCCTGGCGACAGGCGCTCCAGAGCGCAATTGAACAGCTACACCAAATGGAGGTGAACAGT
AAACAAACAAGCGCGCTTGCAGCACAAATAAAGCAACTCAAAGACCGTGCAAACAACCTG
CTGCCACAAACGTCTTTATACAGGTCAGCACCGAGTGAAGCGGCAGGAAGCGACAAGACA
GACAACAACAAGCAGCCAGCTGCAGGGGCTCAGAGCTGCACCGAGCACACTAACAAAACT
GCAGAAGAATGCAAAAAACTTGGATGCGATCACGATGCTCAAAATAAGAAATGCAAAGCC
ATAACAGGAAAAGACAACGCAAAAGAAAAAGATGGAGCTTCAGGAACAGCAACCGCAACT
GGGTGTGCAAGACACAAAGACAAAACTGAGTGCGATGCTGACAAAAAAGATGACAAACAA
AATTGTGCATGGAGGACGGGAAAAGATAATGAACCTGATAAAGAAAAAGAAATGTGCCGA
AATAGCAGTTTTCTAATAAATAATAAATTAACCCTTATGGCTTCTGCATTTGTGGCCTTG
ATATTTTAA
>tev04368
ATGAACTATTCTTTTGTGACCGTTCTCATTGCATTCACTATTTCATCAGCGCATGCCGGA
AATGTGCATGAAGGCCAGAACTCAGCGGTCTTCGCAGCTCTATGCGATTTGGCACGATTC
CTCAACAAACCGCCGGCAGTCCCCAAAAAAGAGAGTATAAAAACGAAAGAGTACGCAGAT
CTCATAAGGAGAAACATGAGTTTATCCGATTCAGCATGGAAAAAGCTTTTTGCAAAAGAC
GACAACCCGCAGGAGTGGAGAGAAACCGCCACAGAAAAAGGGGCTTCGAAATCAGATTGG
GACGAAATGTGGCAAGACTGGTTAGCCGCAATAAAAGAAGTTGAGACAACACCTGGTAAA
GCAAAAGACGGGGTGAATTTCTACAGCAAATTAACACCAACCAAGCTGCAGACTGCCAAG
GCCCAAGTAGCGTTGCTTGCGGCAACGGCACGAGAAATAACAAAGGAAGAAGCTCCCGAA
TGGCCGGAAGAACCGATTCTTGACTCGCCGGACCCGGCGGGCAGACTAAAAGAACTTTTC
CTAGGCAGCTCAGACAAAACACTGGCGAATGTAGCGCTCGCAAATTTGTTTGGAACAGCA
CAAACTGGCGGTAGCAGCAAGGAGGCCGCATGTACAGTGGGAGGCGGAAAAAACAAGCCA
AAAAGGCTGCTGACAGCAATGGCCTGTGTCTGCGAAGTGGAAAATAACGGCCAAGTCAAT
GATATCTGCTACAAAAACCAACCCGGTACCAACGCGTGGACCTCAGGCGGCAACCCCAAC
ATAGGCAGTCTACAGGCCATAGCGAGAAAATGCACAACAGACGATGCGACAGTAGACGAA
GAAAAGGACCCGATGCACCTGATACAAAATATTTTAAAACTGATTACAACAGACAGCACG
AACTCTTATCTAGGTGCGTTCGAAACTGACTGCAGCGGCACCCAAGCCAACGGCAGATGC
GTAAAATGGCCGAACCTCAAACCCCACGCCGTAGTAAAGGACGCCAACACACCGTGACTC
AGCAGTGTAGACAAGCTAGGCAAGGCATTACGCGGCAGAATCAAATACAATGACAACATC
AAAGCAAAACAGGTGGCCCTCAAGAGACTAGCTGACCAATCCGCAGCATTGGAAAACAAG
ATAAATGTAGCGGGCACCGAACAACGAGGAGCAACAACCACGACAAAGCAGCAGCCGAAT
CAAAGTACCCCAACAGGAAGCGCCTGTCTACAGCATCGAGACAACAAAACCTGCACAGAA
AATAACTGTAAATGGGAAGGAACACCTGATACAGATGGAAAGTGCGTAGTAGATGAAATT
AAAGCTACAACTCAGACAAATTCAGGAACAGGAGAGAAAACCAACGAGGGGTCTGCCAAA
CGTGTGTGCAGCACCGTTCAGAACCAGACAGAGTGCGAGGGAGTGAAAAGAGTAGCTCCC
CCTGGCAAAAAGTCTGTTTGTAGCTGGATCGAAGGCAAATGTCAGGATTCCTCTATTCTA
GCAGCCAAAAAATTCGCCATCAGTGTGGTTTCTGCGGCATTTGTGGCCTTGCTTTTTTAA

>tev04369
CTTTTCCTGGCGCTAGCTATTGCGAGCCTCGCGTACCTAGCCACCCAGGTCGGCGCCGAC
GGCCCTGGCGACGGCCAGAATAAAAAGACTTTCGGTGAGATCTGCACGCTCATGCTGGCA
GCGGACATCGACGACCCGACAGGAGGACCATCGACGACCGCAGCCGCAAGCTTAGCGTCT
GCAGACCGAATAAAAACGCTCCTAGCGATGACAGACGACGTGCTAAAACTTGAGGCCAAA
CTCAAGAAAAACCCAGACACCGCAGGCAGCGAGTACCCCGGCCGCTGCAAAGACGAAAAC
GCCACAAAATGCGCAGCGGCAGCCGAATGGCTAAAAAGCGCAGAGAAAAGCGACAGAGAA
GCGCTGCTATCAGCAGCAGCAGATAAAGCGGGACTAGCAAAATCGTTGCTAAGCACAGCA
TCGGCAATAACACAAATACAAAAAAAATGGCCAGCGATGCAACAGGGGGCAAAGCTCGTT
AGCGTAGCTCAACACTTAAGGCAAGCAGTGTACGGAACAACCACGAAGCCAACGGGAAAC
CCAGCAACGCAAGTAGCGACGAGCAGGACCGCAAGCTGCGGAAACGCCGACAGCGGGGTT
GGGACAGCGGCAACCAAATCATTAGTAAGCGTCATAGCGTGTCTCTGTGCATCGGACAGC
GACGACGGAGCCAATAACAAAGGATGCACGACGGCGAACGCAGCAACAATAAACTTTGCA
AACGACGGCGCACCAATAACGGACTGGCAGGCAATGCTAACGAGCTGCAAGGCACTGCAC
CCACAATGGCAGACAGCAGGATACACAAAAGTACCCCAAGCCATCGCAGCACTGGAAAGA
GAACTGCGGACAGGCAAAGGCACCAGCGGCGACAAACTAGGGATACTAGGGACAATCGAC
GGCGCCGCAACAGGGGCGTGCGACGGTAACCACGCGGGTCAGACAGGGGCATGCGCAAGC
TTCAGGTCGCAAGCAGGCACAGTACAATCGCCGGAATGGATGCAGCACCTGCAGACGGCA
AATACCGAAATAAGCAAACACGCGAACGCAGCAGCACAAAAAGAAGCAGCAGAAGCAGAA
CTATCGGCATTAAACACAACGCTAACCTCGCTGCTGGCGATGGCAAGCACAAACAACAGA
CACCAGCCCACAAGCACACCTCAAGCAGCCCCAACAAGCCAGCAGAACAGTCCAACCAAA
GTACCCGAAACAAACACAACTTGCGAAGCAAAAGGCTTAGGAGATAACTGCAAAGAAGGC
TGCAAAGAAATTACAGAAAACGGAAAGAAAAAGTGCGTAGTGGATGACAAGGAAGTTGCA
GCTCAGACAAAGACAGAAGGGACAGGAGCAGGAGGCGCCACAACTCCAAACTGTGCTAGC
CATAATGACAGAGGAAGCTGCGAAAAACAAAATGTTGGAAAACCAACCCCTGTTTGTGGC
TGGAGAAAAGGCAAAGAGGGCGAAAGAGAACCAGAAAAAGAAATGTGTCGAAATGGTAGT
TTTCCAGTAATTAAGAAATTTTTCTGATGGGTGCTTCCTTTATAA
>tev04425
ATGCAAGGAAGAATCTGTGTTTTAATCTATGCCTTTGCATCACTGACACACGAAGCAGCA
AACGACAACAGCGCCGAATTTAATGCAATATGCAACGTACTAGCGCTGACGCAAGGCGTA
CCAGCTTTGCCTCTAGCAGTTGCACCAACATCGGTGGCAAAGGCGATGCAGGAACTGGAA
TACTTAAATATATCAACAAGCACAGAAACTTACTACAACTCAAAAGACGGCCTGCTCGCA
ACCGGAAGCGGCGGCGACACGCAACAGAAACAAAAGGATTGGGCTACCAAATTACAAGAA
ATTCATAAAGCCGACGCAACAACCGGCATCATTAAATTCAAGCGTCTAGACCGCAGCAAC
CAGCGTGATCAGGCTAATCAACAGCTGATAACTATCCAACGCAAGGCAGCGAATCTACAG
GCAAGCATTACCAGAGAAGTTGAAGGCGCCAACGCAGCGCGGGCAACGGCAATAAGGAAA
CTGAATGACGCACTATACGGAACAGCGAAGAACGCATTTGACGGGAGCAGCGTCGACGCG
GCCGGACCCCAAGTATGCGGCGGCACAGGCGGGCACGCCATAGCAGACGGACCATTATTG
AACGCTCTGTACTGTCTTTGTGTCGGCATGACCAACGCTGCGACTAACCTTTGCAAGCAC
GGAACAACACCAACACCGAAAGCTCACACTGACCCCAACGACCAAAAGCAGGAACAGCTC
AACAGCATTATAGAAGAGTGCAACGTCGCCAAGAGGTCAACCAAATTGACACCCGACACG
ATAGCAAGCGCCGCAACTGGCGTAAAAGCTTTACTCGGCAGATACGGAACTACACGTAGC
AGTGGACCAGGACACGCTTACCTAGGCAAACCCACAGACGCGCAAGGCTGCAATGGCCAG
GGCGACCAAGGCATGTGCGTCAACTACCAGGTTCAACTAAGCAGCAGCGGGAGCGGGATC
AAATGGCTAGCAGATCTAGAGGCAGCCGCCGAGAGCCTGCGGGAAAGCGACAGCAAGCGG
CAGCGCATCTACTTTCTTGAGACAACCCTTGATAATTTACTTACAACAGCCTGGGGTGCG
TATAATGCCGCCCGGCATACACCACCAACGCAGGCAACAGGAGCAACGGCAGCCAAAGAT
AAACCTGACAACACAGACCAAAAGAAAGAATGCGAACAACGCAAAAGCAACAAAACTACA
TGCGAAAATACAGGTAAATGCAAATGGAATGGGGAGAGTGAAACCAAGGGGGAATGCAAA
CCCAAAGATGAAGAAGAACAGCCAAACACAGCAACAGGAACCGGAACCGCAGGAACAAAT
GCAGAAGGCAAAAAGTGCTCCGATAAGAAAAAAGAAGAGGAGTGCAAAGATGGTTGCAAA
TGGGAAGGCGAAACTTGCAAAGATTCCTCTATTCTAGTAAACAAACAATTCGCCCTCAGC
ATGGTTTCTGCTGCATTTGTGAGTCTGTTGGAATTTTGA
>tev04447
ATGGAGCATCGGACATCACTACTGGTGCTAGCTGTACTACTTGTGGTGGCAGTGCCTGCC
GACGCAGCCGACCCAGCGGCTGGCGACAGTCAACAGGCGTTTCTAAGCTTGTGTCAAACC
TGGGCGGCGGCAAAAGCAGCCCTAGCGGCGCCAATAGAAGCACTTGCAGAACCCAGCGAG
TTCCAAGACATAGTTAACTACAACATGACTGTTTCAGAAGACGCTTGGCGGCAAAAGGTG
AAAGAGATTGTCGACGCAGGCGGGTGGGACAAGTACGTCGTCGGAAAAGAAAAAACCTAT
GCCGGACTAGGTTGGGAGACCAAATGGACAAAATGGCAAACTGCACACCAAGCAACAGAA
AAACCGGGGCAAGGATGGATGACAAATAAACAGACAATCTCAGACGAACAGCAACGCGCG
CTAAAGTCCATAGAACTGAATAAGACAGCGGCGCAAGCAGAACAAATGCTGTTACTGGCA
ACGGCAACGCCAAAGACCCCTGAAGGCGGTGATCTGCAAGCGGAGTTGCATGCGGCAGCG
CAGAAAGCAATGTGCGGCTCGGAGACCTACGCCTGGGATGAAAAAGCAAGCAAATGCAAG
GATGTCACGGCGACGCCCACCAAAGCGGCTACCTGCACAAACGCCGCCGCGGGCAAAGCA
CTCGGCCTAGACATGGTTTGCCTGTGCGCAGCTGGCGCCGAAGCGTGCGGAAGCAGCTTA
AAGGGCAAAGTTATAAGCGGCAGAAATCTGCAAAACAACGCCATAGCGGAGCTCACAGCA
GAATGCCCTGACGCCGTAACAGCAGGGCCACTCGACAGGCAAATCGAAGACGCACTCAAT
AGCGTGAGAACTAACATAGGCTTGAGGGTGCTAACAGCTCCGAAACCAATTCTGGGCCAT
CGGCACGAAACGGCGGCAGATTGTCAAGCAGCGGACAGCGCAGCATGTGTAGACTATAGT
AATTACTACAAGAAAGACAATGGAGGATTCGAAACAATACCGTGGGTACAGCAGCTACGC
AAAGCGGCCCAACTGTACAGATCGTACAGTGAGCAAAAATTGAAAGCGCAACAACACATG
GACGCGCTCAAACACCTCGCCCTAAAAGCCGAACTCGAATACGACGCTAAAAACCTAATA
ACCAGTTCTCCAACAGAACAACGACCGGAAGGGGGAAAAGCAAAAAGGATGGAGGTGACC
AACAGGTGTACTACAAAGAATCAAACCGCAGAGCAGTGTCCACCTGATCACTGCGACTAT
GATGGCAGCAAAGAGGAATGCAAACCTAAATCAGGAACAAAAAACACAGCAGCAGGAACA
GGAGATGGAGCTGCAGGAGCAAACTCTGAAACCAAAAAGTGCACCAATAAGGAAACTGAA
GGCGACTGCAAAGATGGTTGCATGCAGGTGTAAAGGAAAACTTGCAAAGATTCCAGTTTT
CTTGTAAACCATAAATATCCTTGGTGACGCCAGGTACCTCATCGTTGTTCCAGGGTCCAA
TGCTCCGTTCATGGGGAGGCCAAGTGA
>tev04451
ATGGTAAAGAAAGCAGAGACTGTAACAGCGGCGCTCCTGTTAAGTCTGTCAACAGTAGCC
GACGCGGCAACGACCAACGGCGCGAACCAAAACATTTTCCCACCTCTTTGCTCAGTTCTG
CGGCTTGCGGACGGCAAAATTACCGTGAACCCTCCGGCCGAAGCGCCACCAACCCCGCCA
ACGCAGCTTTTCAACCTCAACATGTCGCTAGCGCCGAAGGAGTGGCGCGCCTCTTTCCTG
ACATCAGGCGACGGTGGAAGACCCACTCCAAAGCCAATGCCGAAGACAGACCTGATTGTC
GACTGGCAAGCCAAGTGGACAACTTGGGCCGCAGCCGCTGCAGTAACAGCGGACCCTGAA
CAGGAGAAGAAGCTGCGTGCAGAAATGGGCCTAGATGGAGCGACGCCAGCTCAGCTGAAC
GCAATAAGGCCAGGGATAGCGGCCATTGCAGATGCTGCATTTGACTTGCTGAACACACAA
ACCGGGCAAGGCGAACCAATAAAAACCGACGAGCAAATAGCGACAGACATCCGAACAGCG
ATCTACGGACAAGACAAAGTACCGGCAGCCGCCGGCGACGTAGCGGCAATTTTTACGGGA
AACCCGACAACCGCGCAGGCGGCGTGCGAAAATGGCGAACCAGCGCCGGCAACCCAAAGT
TTCATGGGCGCTGTAGCATGCGTCTGCATCGGGGCAAACGGCTGCGCCGACAAACTATGC
AATCAAAAAGGCAGCGCATTAACATGGGAGGACGGCGGGCTGCCGAGCATAACAACAATA
CAAGCTGTAAGAAACTTTTGCCCAAGCTCTGGCGAAACAACACTAACGGCCGCCGCAATA
AAAAATTCCCTCGCAGGGGCAGCCTCGCGAGTATTCGGCAGCGGCAGCGACGCCTACATC
GGACAGCACGACGGAACTTGCGACGGTTCAAACACCGCAGCTTGCATAAAGTATGCCGGC
GCGGCTTCATCGGGCAAGCCAAACCTGGCCAAAATTCCTTGGTACAAAGCACTGGCTGAT
ATAGCGGCAGAAATCGACAGACGAACCGACAGCAATCGGCTGAAGCAGCAGGTGAAAACC
GAGATAAGCCGAGCAGAAAAGATGGCGGCTAAAATAGCATCCCACGCCACAAAACGACAA
ACAACAGCAGAAGAGACTAGCAGCGTAAGCAAAGAACAAGGAAGTGTCAATCAAAAGACA
AAAGAGACAGAGTGCAATGCAGCGGCAGACGACCAAAAGAAATGCAAAGAACTAGAAGGT
AAAGGCTGCACTTACGACGAAGCAAAAGAAAAAGGCAAAAAGTGCAAATTGAGTGAGGAA
GGTAAAAAAGAAGCGGAAAAAAAAGCAAAAGAGACGGAAGGGTAAGATGGGAAAGCAGCT
TCAGACTGGTGCATAAAACACACCAAAAAAGAGGACTGTAAGGCATAAAAAAATAAAAGA
AGCTGAGAAAGCAGTTTGTTGATGGATAGAAGACAAGTGCCAGGAATTCAGTTTTCTTGT
CAATAAGAAATTTCCTCTGATGTTAGTAGTAGCAGCATTTTTGTGGTTTGTAGAATTATA
CCATTCTGAGAATTTAAGTTTTTTTTCAATATCATAAAATTTATAAAATTTGCTATTTTT
TTGACGAAACTTGCTAAAATTTTC
>tev04454
ATGAACGCTGGCAAAGTGCTTCTACTGGCGACTGTGGCGCAAATTGTCGACGCGGGATTC
GTCAAAGAGAACGCAGCCCACTTCCAATTACTTTGCACACTAGACCAGTTATCCCGCGCA
GAGCCAGAAACGATTACAATAGAAACCCTTCCGCAAACCGAAGCCGACACCATCCAAACC
CTAAATATCTCTGCATCAACTGCGGAATGGCAAGCCCTATTCAACGGCGACCAGCAAACT
GGAAGCTGGGCAAAAAAACACAAGGAATACAACTCAGCAGCTTACAAAGCTGACTGGGCA
GACAAATGGGACAAGTGGAACGCAGCGCGAAGCCGAGCGCTAGCAGAACACGGAGGCAAA
AGGTGGATTGAAGCCAACCCACCGCCGCAAACCCCCGAAGGGCGAGCAAGAGCACTGGTA
GCCCTAAGGCGGTTTGCGGATAAAGCAGACACCTATATATCCGAGTATCAGGCTGCAGCA
GAGGCCGCAGCAACTAATTTACCCGAAGAAGCAAAAAAAGAAATAAACAAAGCTTTATAC
GGCGCACAGGGCGACGACGATAAACCAAGCAAAGGCCGCACACTAAAAGGCAACGGCGCA
TATACGAACACATGCAAAGAACACGGAGGAAACTCGCTCTGGAACGACATCCTTTGCGTC
TGCGGACTTGCGGCGGGTAGCACCTCTGACGAATGCTTTAACCCAGGCGTAGCAATACAC
TGGGACACGGACCCCACTGCGGCCATCACGCAAGTCAAGGCAAAATGCCCAACGGGAGAT
GGTCCAGCACTTAGCCCAGACACTATAACCGCGGCTCTAGCGAAAATCGAAGCCGCACTA
GGAAATCACGAAAACGGCAACGCCATACACCCGCACCTGGGGACAATGAACGGCGGAACC
TGCAACGGGGCCACAGGCGAGCTATGCGTCGACTACAAGTCGTATTACAGCGGACCCGCC
GGCAAAGGTTTCGCGAGTATTCCATGGGTAGCTCACTTGACAGCGGCAGCCGACAAACTA
CGGCGCCGGCACGACAAAGCAAGGGAAGCTGATATAGCAGCCGCAGCAGTGAAGGCGATA
GAACTGCAGGCGTGGTCGGTGCACAAAGCCCAACAAGTACAGATTGATGTTTTAACCAGC
GACAGCAGGACCAGCACCGACACAACAGTCAATTCTCAAAATCAGAAGAAATGCGAGAAA
TACCACAACAAATCGAAAGAATGTACAGACAATGGTTGCAAATGGAAAGGCACTGATGAA
AAAACTGGCACTTGTGAAGCAGATGAAACTAAAGTTAAAGAGCAGACAAGTGCAGAAACA
GGAAAAGAAGGAACTGCAGGAACAAACGCTGAAGCCAAAAAGTGCTCCGAAAAGAAAAAG
CAAGAGAATTGCAAATCTCCGGATTGCAAATGGGAAAATAATGCTTGCAAAGACTACAGT
TTTCTTGTCAATATAAAATTCTCTCTAATGGTTTCTGCTTTTACGGCCTTGCTGTTTTAA

>tev04456
ATGTATTTCTTGCTTGATGTGATAGCCAGAACAGAAGCTGCGGTCACTGAAGGCGTCAAA
GCGGCGATTTTCCCGGCGCTATGCAGCGCTCTACAGCTGGGGGACGGAGAGATCGACTTT
GTACCTTCCCTGTACAACGAGCAACCACCATTAGAAGACCTCTACAAACTTAACATGTCG
CTCGCTGACTCACGCTGGAGAGCAAGCTTCGTCTCTAAAGGAGACTCGCAAACTCCGACG
GCCAAACCGCTCCCGATAACTGGGGTAAACGAAGAATGGAAGGAAAAGTGGTCGCTGTGG
GCGGAAGCGGCGGCAGACCTGGCAGTAGACAAAGCGGAGCAGGCACTTCACCAAAAACTC
TCTATAACAAACCTTAAGCCAGAACGAAAGCAGAAGCTAAAACAGGCGGTAGCTGAACTT
ACAGAAGCGGCACACAGTCCACAAACTCAACAAACTTCTGAACTGAAAAGGCCGGCAGAT
GACACAGAGCTAAAGAACCAGCTTCTGATAGCGCTCTACCGTGCACCGGACACCGACAGG
GAGCGACCAGAAAATGAAAAAATTGTTCGGCGCAGCAACAGCAGCATATGCCACCGAATG
CGCAAAGACACCGCCGGCAGGCCCGGCAAAATCACTAGCGGCCACAATATACTGTGTATG
CGGCACGGCAAACACACAAAACGTAAGGCCGTGCAACGCAAAGCAGGGCACAGCAGTCGA
CTGGGAGGTCGCCACTGCGCCGCAGGCATCGAAATGGACGCACATCCGCTCAATATGCCC
GAAGATAACCAAAAACAAAATCTCCGCACAACATATCGCAGCATTACTGCAAGCCTTGAA
AGCCCCTATGAATACTCAAAAAGCCGACATTTACTATGGACAGGCAGGCTAGAGCACATG
CGATGGCAACAACAACGCAGCTTGTGCAAAATACACAGGGGCAGCTCAGGGCGGCACAAT
GAAACAGGCAGCGATCACATGGCTGCACGGCCTGACACAGATCCTGGAGAGCCTTGCAGC
ACGACAAGAGTACAACCAGCAGCAAAGACACAAAACCGAAGCCATAAATCAACTTGCCGA
GCTGGCAGCACAAGTAGCTTCCAGGGCGCTGTACATGGAACCATCGGCCGGCCAACAGCA
AATCGGAATACGACAACAAGCACACCGATAAAGGAAAAGACGAGGAAGGCTGTACCAAAC
TCAAAACAAACAAGACCTGCACAAACAATGGCCGCAAATGGGATAGAACTGACAAAAACG
AGGGATACTACTGCAAAGCAGATAAAAGTAAACTTACAACTCAAAAAATGCAGGAACAGA
GGGGAATCAAGAACAAGTCTAAATTGTCGACAGTATGAGGAGCCAGAGAGTTGTGTCAAA
ACCCCAGGTGCCAGAAAAGAGGGGAGGAAAGCCATTTGTGCATGGATTGAAGGAAAGTAC
AAAGATTTCAGTTTTTTCGTAACTAAGAAAATTGCTCTGATGACTTCTGCTTTTATGTGT
TCGGTAGAATTTTAA
>tev04469
ATGTTAGCAGAGTTGGAAATCGCTATTTTTGTCCTAACCAGAACAGCCGCTACCGACGGC
GAAAGCGCAAAGGAGTTCAGGGACATGTCCACCCTGTACAGGCTTCTTAAAGAGAAAGTT
ACGGAGCCCAAACTTCCAACAGGCACCGGAGCATCGCAGACGTATGAAACACCTCAAACC
TTAATGATCGCGATCCTTGAACGTGCTGTAAAGCTAAATTTAACTGTAGCAGGCAACGGC
ATAGCGCAGGCACTAAGCTCAGACAAACCAGGTCTTGACGGCAATAAACTAACTTCTGAC
CCGGAGACAAAAAACATTTTCTCCGGTATAACCCCCGAAATAGCAGCTTTAATGCTACAA
CAATACCGCACGACGGCGCGGGGAAAGCAACCAGACAAGCCTTTCGTAGCCAAATTCAAC
CTCCCCGTACCAGAAAATCAGCGATCACAGCTGCAGCCGGTAATAGCTAACCTCGCAAGT
GGCGTACTTACAACAGCAAACGAGCTGACAGAAACAGCAAACAGGATAACAAAACTTCGA
AAAGATGCCAGAACAGCGATGATCAAGGCATTGTACGGCAATTCGTACGGCACCAAATTA
GAGGCACAAATAACAGGCGACAGTGACGTGCCGACGCCGGGCGCAGCGGACTTCCCTTGG
GCCGTCTCAAAAACAAGGGACAACAACTGCAAAGAAGCAACTGACACCCCAGGTGATGCA
GGGACATCAATAGCAACGGACATAACGTTCCTATGTCTAAACGCACATACGGAAAGCCAT
ACTGCTTGCTTCACACCTTCGGTCACAGGAACAACAAACTTCGGAGCCAACCAAGGACTG
GCAACAGTGCAGCCGTATTGGTTGCAGCTCGCAAGCAAATGCGATGCTCATACACTGAAG
GAGAAAGAAAAACCAACAGCCCATACACTAAGCCTAGCGTTGTCGAAAGTCATCAATGCA
ATTGGCACGAATTGGGGCAGCCAAGCGGCGCCAACCGACGCCACAGGAAACGCAGGGGAC
AGAACGGCGATCCTGGGATTCTACGTGGTTTCCGGGAACACGAAGGTCGAATGCGTAACA
AAAGGCAGCGGGTCGTACAGCGCCGGCGGAAAAGGTGCTTGTATTAGCTATGCTGCTTTA
AGGAAAGACGACAAGGTAATTCCTTGGGAACTTCAGGTCCGAACCGCGATGGAAAAACTA
GCAGACACCAACCAGGAGTTAGTGCACAGTGCCACTTTATTAAAAAGGGCTGAAACAATA
GAAAAGCAGATGGAAACCATTTTGTTGATGAGAAATTTATTAAACCCAACTGCACCAGCA
CCACCACCAGAAATCAGCCAACCAACGGTAGAGTAGCAGAATAAATGCGCTAAATTCAAC
AACAATGAAACTCACTGCTCAACAGATTCTTGCGAATATGATAAAAATAAAAACGAATGC
AAGCCTAAACCAGGAAAAGAAACCACAGAAGCAGCAGAAGGAACAGGAGAGGAAGCTGCA
GGGACGGAGCAGCTGCAGCTGGATGTGCAAAACACGGAACTGATAAAGCAGCTTGTGATG
CCGACAAAACAGGCGACAAGCAAAATTGCGCATTGAGGAAGGGAAAAGATAATGAGCCTG
ATCTAGAAAAAGAAATGTGCCGCAATGGTATTTTTCTCATAATTAAGAAATTTGCTATGA
GCATGTCTGCTACTTTTGTGAGATTGATAGAATTTTAA
>tev04491
AATGAATAAAAAAGGTTACTAACGTTTGCTTCGACGCTGCTACTAATAAGGCGACCGGTG
CAATCTATAAACGCAGGGGACAACGGAAACCTTTTTCTAAATCTCTGTGCACCAGTCGCA
TTACCGTCACGTAAAACCACGGAGTTAGCCTCAACAGGCACAGCAGACGCTGACTTTCAG
GAGATACTCAAACTAAGTACAACACTAAGCGACGAAACATGGCGGAAGAAGTTTGAAAAA
CCAGGCGAGGGCCAGGAGAGGCCCAAATATAGCAAAAAGGGGGGAAACGTCGATGAAATA
CAGAAACTGCGATGGGACGGTTGGAACAAAGCGGAAGATGAGCTTGAAAAGGAAAAAGAA
AGCAAGGTGACTATAAAGAAGGCTGCAATTTATGGCTTCTGCGAAACAGACAGGCAGCAG
GTGTCAGCGCTGCTACAACCTATTGCCGAAAAAGACACTGCCGCATTCCTGCAGCTAACA
TCGGGAGCATCTGCAGACTCTAAGCTGACCGCAAATGCAGTAAAAAAACTGCTAGAAGCG
GCTTACAGCCGAGGGGTTACGCAAGTGTCGGAGCTAACGCTTGACAAGCTAAAAGCGAAC
AACGAAAACCCTGGCACGAGAGCACTACTTTTCGTGGCAGACACCCCGGAAACAACCAAG
GCTAAAACGTTAGCGGCGCTGCTTTATTGCATATGCGCAGCAGAAAGTACAGACGGAAGC
GGCAATTTCAAAGAATGCGCGGATGACATATCGGCGGCGCAGAGCACGCACACCGACCTC
GCCAATGCCGACACAGATACTACAGCCATAATCAGTAAATGTCCAGACAGCCCTTTGACG
GAAATCACTACAAGCGAGATTCTGACTAGCCTAGCGGCATTTTTAGGACGAGGCACACCC
AAACAAGGCAAAATCATATTCGGACAGCTGGCTAGCCAAGGATGTGCCGGACAATCAAGC
TCAGGGCTGTGCATTGTCTACAAAACGGCCGCTAAAGCGGGTACGACGGCACTGACAGCG
GCAGAATGACGAACAAAGCTGGTAGAAGCAGCTGAACTAATCGCCAAGCAAAAAAAAAAT
GCTGAAATAACGAAGACAACAAGCAGCCTGGCGGATCTGAGAGAACAAGCGTTCAACCTA
CAACCGCAGCTCCAGTTGCATAAGAAAATTTAACAGGCGTTCAACCAACTTACACCAAAA
GTTCAGCCAATCGCCAGCACTGCCAAACTACAGCAAAAAGAGGCAGAATGCGAAGCGATA
ACAAAAGCGGCGCGATGCAAAACAAAGCGGCCAGCCTGCGAATGGAAAGGCAAAAATGAC
GAGGATGAAGGTCTCCACTGCAAATTTAATACGACACATGTAGAACAACAAGCAACTCAA
GCAGGAAAAAATGGAGAAAATGAAGAGAAAAAACAACAGATAAGTGTGGTGCGGCTAAAA
CTCCTGAGGAATGTGCTGCAGTGAAAGGTGAAATTCCGAAATATAAAAAAGCTGTTTGTG
GTTGGATTGAAGGCAAGTAGAAAGAATCGAGTTTCCTTGTCAAAAAATTTTCTCTTATTG
CTTCTTTTGTGA
>tev04497
ATGGGTTTGGTACTCGGGCGGCCAGCCACCGGCAATGTGGCGGAAGCAGACAACACGCAG
ACATTCGAAGCGGTCTGTGACCTCTTTCAGCTAGCAGAGGGGAAACTTCCGGACGATGTC
AGCTTAGAAGACGGAGCAACAGAGATAAAAAAATTGCAGGCAATCAACATGTCTTTAGCA
CCCAAGACGTGGTCTGGCATGTTCACAAAAGGTGCCTTCGAACCACAGTCGTGGGATGAA
GCCACAACAGCGGGATTAAAACCAGACCAAAAGTGGAAGAACAACTGGGCCGAATGGCAA
GCAGCTGTAATAGACACAAATCCCGCCAATGAACCAGGAAAATCCATAGCAGCCTCGCAT
TTCCCAAAGCTAACCGGGCAAGCTGCCAAACTGGCACAGGTCTGTATAGCAACAATCCTA
GGCAAGGCGCGGATGCACCAAAAGGCTATAGAAGACACTAAAAACTCTCTAAAAACGCTC
TCAAATGTCGACCTGATGAAAAAGATGAACGACGCCGCCTACGGCGTTGAGACAGGAAAG
GGCACGTTTGACGCCAGCGGGCCAGTGGCAACAGGAAACGGCGTCGTCGCTCAATGCGAC
ACCGATGGGACAGTCGATACCAAACAATCTCTAGCATACGCGATGCAATGCCTATGCTTT
GATGCGAGCCAAAGCACAGGGACGAAGGCTTGCAGAAAAGACAGAGCAGATACCCAAGGG
TGGGACACAGCACCGCGCAATCTACAAACGGCGTTCACAGAAGTCCGAGCACTCTGCTTA
CCAGGCGGGAGCAAAAAAGTCACAGCGCCGGCGATCCGAAGTGCTGTAAACAGGATACAC
AGCTCTATAAAAATGATCAGCGACGTCGGTTACCTTGGAGCTTACGTAACAACAGGGTGC
ACAGCAACTGTCGCGAACGGCTTCTGTGTTAAGTACAATACCAAGATCAAAACGGACAGC
GACAAATTTGCCGAACTAACATACGTCGCGAACATGCTGCACGTAGCGGATGCCCTTGAA
CAACGCGAGGATGGTAGCAAAAGAGCGCACTCGGCAATGCAAGCCATTAAAAGCGAAGTT
GAAACAGCATGGCTGATATCCAACGAAACACTAGCATTACAGGATTTGACCTCAGCGGTG
AAGACAGCAGCTACAACCTCTTCCCAAGCTCAGACAAAAAAAACCGAAGAGAAACAAAAA
GAATGTGAAAATATTAAAAAATAAACTGAGTGCAAAAACAATGGAAACTGAAAATGGGAC
AGAGTTGATAAAAAAGGTGGAAATTACTGCAAATTGAATGAAACACACGTAGCAGACAAA
GCAACTCAAGGAGGTGCAACTGACGGAACCCAAACTGCTTCAGAATGAAAAGATAAGCAA
AATAAAGATTGCACTAGAACCTGCAAATTGGAGAATAAGGCAGGGAAGGACTCCAGTTGT
CTCGTCAATAAGAAATTTATACGATTTCTGCTTCCTTTATGAGTTTGCTATTTTAGTGAT
TTTTAG
>tev04499
ATGTTTTCGCAGTGCACGAGATGGATCGCTGTAGCAATAGCTTTGATGGTATGGACCTTA
TCGGCTACAGTGAACGCAACTCAAGCTGACGAGATGGATACGTTTTTTGCACTTTGCGAT
GTCTATGAGGCAGCTAAAGCCCTTGGAGCAAAGACATACAAACAGCAGCCCAAACCAGAA
GCCCTAACCAGCATCGAAAACTACAATATGACCGCATCGTCAAACGACTGGAAACAACTT
GTAAACGCAATAAAGAAAGCTGGAGGCTGGCCACAATATAAAGCCAAACCCGAAAACGCC
AAAATAAATTACGACTGGACGAACGACTTTGAGGCGTGGTCGGCGGCACACGAAGACACC
AAAGACAAGAACCAACCAATGGGTGAAGCAGCATGAAACGTTCTTGCAAGTAACAAACCT
AAACGCCTGCGCTCAAGCCATAAACGTCACAGCAGCCGAAGCAGCCCGGCTGTGGCGAAA
AATTGCCAACAGACCGACAGTCGGAAGCAGCAACGCAGAGGACACCTTGCGAAACAGTGT
GGCAAAAGCGCTCTGCGGCCCTCTAAGCCCAAGGGTAGGTGACACACTAAACTGCGGCTG
CTTTCCCAGCAGCGTGACCAAAACAAAAACAACGGCATGCGCAAAACAAAAACAACGGCA
TGCGCCGAATCTAACCATGGCAAAGCACTGTCCGATGACCTTATCTGTTTATGCTCTCGC
ACCACGGACGGCCCGTGTTTGCACGCCGCAGGCACCAAGGAGGTCATAGTCGGCGACCTG
GAAGACGGTATACTAGCAGAACTGACCGGCAAGTGCCCAAAAGGCCCAACAACGCTGCCG
CCAGACACCAGGCTGGAGATCAGCCTGGCGCAGCTGCAGGCACGAATAGCACAACAGAAA
AGGACGGCAAGCAAAGTCATACTAGGAAAGACAAGGACCACGGACTGCAATAATTCCGCA
GACTCTTGCCTGGAATATTCTCAACATTATGCCAAAGACAAATCCGGGTTTTGGTCTATT
CCCTGGGTGAAAAACCTTGTCCAAGCGCTAGCTGCATACAAGGCGATAAAAGACAAGGAA
ATCAATGACGCCAAAGCACGAAAGCTAATTAAAAGCTTTGATACAGCAACACAGACAGAA
CTGGCGCGCCACGTGAGGTTAGAAAGAGCGTAAAAAGCAACCCATAAGACGGGACATAAA
CAGAATCAATAAATACAGCACACAGCGGAACAAATGTGCGACAAAGTCACAGAAACTGAC
GCAAAAGTATGCAATGCTACAGAAATTTGTCATTTTGTGGAGGGCGATGATAAGGGCACA
AAGTGCACACAGGAAAAGGAGGTGAAAGAAAAGCTAGAAAAAAACAGCCAAAAAAATGGA
GGGGCAAGTACCGGTGTAGATTGCAGTAAACTTGACACAAAGCCAAAGTGCGAAGAAGTA
AATAAACAAGGGAAGCCAGTTACATGTGGCTGGTGTAAAGGTAAAGATAATGAGCCTCAA
CCAGAAAAGGAGAAGTTCCGTGATTCCAGTTTTCTTGTCAGTGAAAAATCTCTCTGATGA
CTGCTTCTTTTACAGCTTTGA
>tev04506
ATGGTAAAAACAAAAATAGACACCGAAACATCTGGATCAGTAACCGCCACAGTACACGCT
GAAAACATAGCGGCATCGGAAAATCAAGGAGTACATGCCTCTCTTTGCGCTTTTGTCACG
ATGCTAGGACGCAATGTAGAGGTGGAAACAATCGAGCCGCTTCACACTACCACATACGAC
TTGATCCAGGAGTTACACTTCACGCTCCCATCACCGGTGTGGAAGTAGAAGTTCTACACA
AACTCAGAAACAGAAGAGGTACACGCAGATGCTGATAAAGCAGGGGTGACAACCATTGGC
GGCGTCAAATATTGGAAACACTTGAAAAATGCGGCTGAATCCTTTAAGAAAGGAACCGAT
AACAAAAGGGTAAAAGAGGTTATCGACAGTGATATATCGGAGACAGCAAAACAGCTAGGG
CAAGCAGAAATAGCCGTGTTAGCAGAGGAACTCAACAGCTTGCAGCAACATTAGAAACCC
CCTTCACAAGCGGCCAAAGATCTTACTGCTGAAAAAGCAAAGCAAATAATAGCGGAAGCC
ATCACCGGCTACACAACCAGCACGCTAGACACAATTACCGCCGACAAAGTTTTCGGCAGC
TCTATAGCATCAACAGCAAGGGCAGCGGCCTGCACGGTAAAAGATGCAACTCCATCTCCA
GTAACAGTTCTCGCCGCACTGGCATGTGTGTGCCAAAGCGACAGCGCGGACACAATAACA
GACGGCGCGTGCGGTAACCAAGCAGCAACGGCAGCAGCCTGGAACAGCGGCGGGGGAGCA
GTTGCAGCAAGTGTATACCAAACACTTGGGAGGACGTGCTGCGGCCACACAAAAGGACCG
GTAACAGTTCAAGAAATCAAACCAGCAGTTCAGCACGTACGGCAGTTAATAAACACAGAC
GCGACGCACGGCCAGCTAGGTGCATTTCGCTCAGACTGCACGGGCAAATCAAATGCGGGA
ATGTGCATCAAATTCACCAATTTAGCGACAGCAGGCGATGCAGCAATAAAACCCATGAAA
TGGATGGCCGCCTTGGAGGACCTAGCAGAAACAATGGAAACAAAAGCCGCGGCAGCTGCC
GCAGTAGCCCGGCTAAACTTACAATTAAAAGCAAAAGAAACAGCCGCGCAGGTCGCCATT
AAGAAAGCAAAAACATTTGCAGGCACATTCCCAGGCACGGCACACGTAGCTCAGCCAACA
CCCAAAACAGACCTCAAAAACAAATGTGAAGCACACAATAAGTCCAAAACAGCATGCTTA
GGGGCTAAATGCGCGTGGAAAGGACAAAAGGAGGATGACGGCCCATGCAGTCCCAGCGAA
GCACAAGTTGCAGAACATTCAAAACAAAAAGATGGAGGTGCAACCGCAGTGACAACAGAG
AAATGCAAAGAGAAACCAGAACCCGAATGCACCAAGGCTCCTGAATGCAAATGGGAAGGA
AAAGAATGCAAAGATTCAAGTTTTCTTGTGGATATGAAATTGGCTCTGAATATGGTTGCT
GCGTTTGTGGCCTTTCTGTTTTAA
>tev04508
ATGACAACGACGCACCAGCTTCATGACGCGATTTTAATAGTAATTCTGCAAATATTGACC
CCGAAGAGCAGCAACGCCGCAGGTGAAAATGAGCGGGAGTTCAAAACTATTTGCGCTTTG
TATAACCTTCTCACTCAGCCAGTGCCGCAACCGTATGCTCTAGATACGCAAGGCAAACTG
TCGTCAAACATAGACCTTGAAACAACGGCAACAATGGAAACGATAAAAATGTTGAATCTT
TCAGCAGCGCCGGCAGCCATGACCAGCATTTTAACTGACACTGAAGAAACAGGTAAATGG
GCAGCGGTAAGAAAGAACGACAGCCAAAAATTTCTCCTTCAAGGAGAGCAGCAACTAGAG
GACCTGAAAGCTGTATACAAAAAACTCACAGGTGATGCCAGCAAGGACTTTCGGGCGTCA
CTCAACCTGCCACTCAAACCAGAGGTAGCAAGTGCCGCCAGACCGCAAATACTCAAGCTA
ACCGGTGACGCCATAAAGTTTTCCGACAAAGTTAGCAAAGCGAGCACGGAGATAAAACGG
TTACGAAAGGCAGCTCAAACTAATTTTATTTCGGCGCTTTACGGCCAAGCGTACGCTACC
GCAAAAGATGCGATCATCACCGGTCAGAATGCGTGGACGGAAACGCCAGCAGCAGCGGAT
TTCCCCTGGACCGATGCCGAAAGCCGAGATACAGCGTGTCAGAAGGCCAAAGGGACGGAG
AAAACTGCGGGGACAGCACTAGCGACAGATGCGGTATGCATATGCACCGCACACGGCTCA
GGACCCACAACTTTCTGCGGCACCGGCATAACCGTAAACGCAGACATGTCAAGCGGAACA
GGAAACAGAGCTCTGGCCCAACAAGTGTAGACCACTCTAAAAGGCCACTGTTCGCCAGCG
CCAGGCTCCAATCCGTTACAGCTGACGACTGCCGGGCTCAGGCACTATATCGCAAAGTTC
CATACACAGTTAAGTAGCAACACCCATTACCAAGGAACTCGTGCAAACACGGATACAAAC
ACACCTAAAAGAGCAGCATTTTACGGCGCTTTCGCAGAATCAGCGAACAGCCCTGCCACA
TGTACAGCCAGCGGCACAACTCCACTCACCACCGCTAATAAGGGGATTTGTATCAGCTAC
GAAGATTTTGTAGTGAAAGGCCTTCCGATACCGTGGGAAGCCAAAATCATCGCAGCGGCC
GAGCAAATCGATTCGCAACAAGCAATTTATGACCAAGCTTTAAAGGAAATCGCCGCCATT
GAGAGCCTGCAAAGGAAAATGGAAAGTCTTTTGGTAATGGCACCTTTATTAGACAATGGT
TCGACACCGACTACACCAGTGACAGGAGGATCATCAGCAGAAAAGAATCCAGCTAAATGC
AAGCTAAAAAACACAAACACAGAAGATTGCCCAGAAGCTCACTGCAACTACGACAAAGAG
AAAGAGGAGTGCAAATCTAAACCAGGAAAAGACACCACAGCAGAAAAAGGAGCAGGGAAT
GGAGATGCAGGGGGAGCAACAACGGAGAATGTAAGACTCGCCGCAGGAGCCAAA
>tev04529
ATGCACTGGCAGATTCTGTTGGAACTATCAGTCGCGATTATTTTTTCGTCACAGCGTGCA
TATGCTGCCGGCGAAAACTCCCGAGAGTTTCACACGTTTTGCTCAATTTATAGGTTTCTG
GCATTACCTGTTGCAGAACAGAAGCTACCTGCTACAGGCGCAGGCCAGCAAACGGCGATA
AATGATGAAATGTCAGCTTTAATGACAGAAATAACGCAGCTAAATCTAACAGTTGCCGAA
AAGGAGATTCTAGATAACCTCAAAACACAACCACAATCCAAGCAGCTTACAGCCTTGCAA
AACGAACAAACCACTAAAGGATATTTCGCAGGATTAACAGAAGATCAATATAAGAAAATG
CAAGCAGTTGCAGCTAAAATAAAAGTCACCGACGCCGCAGCACAGGACTTTAGTTCAAAA
TACAAAACACCAACAACAGAAGCAGAAAAGGGAAAACTCAGGCGGCAATTCATCCACCTG
ACAAATAAAGCCTTGGCAGCTGACACAGCTCTAGCATAATTGAGACACCAAATGAATCAG
CACCGGCAGCAAGCAAAAGAGGCGATGCTTACGGCACTCTACGGAGCCGAATACGTGCAG
TCAGCGAAAGGCAAAATCACTGCAGAAACGACAGACTTGGAACCAGACGGTCCGAATTTC
CCAATGGATGCAAAAACCGACCGCGATTCAAACTGCAAAACAGCCGCTGAAAGCGGCAAA
AAAGCTTCGGCAACTTTAGCAACAGACACTTTCTGTTTGTGCACAGGCTACAACGGTAGC
GCAACAACCTTATGTACGCAAAACGCCGTTAGCGGACTCCAAGACATAGGCGCCGCCAAC
GCCAGAAACGCGAAGGCGCTAGGCAACTGGCAAAAGCTAAAAGCAGAATGCGCGAAGGGA
GCAGCTGCAACAGGCAAAATAAACCTAGAAACTGCTCTATGCGCAGAGACCGCGAAGTTT
CTTAGCCTGCTAGGCACAGGTGCAATAAACGCAGGGACGCGGCCAACCACCTTAGCTAAG
AGCGAAGCAGCAGCGCGGACGTTTTACGGAGCGTTCGTATTGGAAAACACCGACTCTCCA
GCGTGCACATCACAGAGCGGAACACGGTTCCAGACAGCTCAGAAAAGAGTGTGCATAGAC
TACGCAGCAGTACTAAAACCTGAAAAGCAGATAAGGTGGCTAGCGGCAATCGACGCCGCG
GCAACGCACCTTCAGACCCTAAGCTCGACGTTCAAACATTGCCTCAGATTCATTTCAACA
GCCGAAAACGTCAAAACACAAATGGAGTCACTTTTATTAATGAAGAATTTGTTCGCTTTA
CAAGCCGTATAAACGGCCTCTACAGGGAAAAACAGACAACCAACAGTAGAACAACAGACT
AAATGCAAAGCAGCCAAAAACAAAACAGTAGAATGATGTTCAGCTACCGACTGCGACTAT
GATGCAAAACCACAGGAATGCAAACCTAAAGCATGAGTAGACACCACAACAGAAGGAACA
GGAGAGCAAACAGGTAAAACGTACTCTGATTATGGCAACAAACAGGAGTTTGAGAAAGCT
AATGACGAAATTCAAGAAGGACAACCTCGTAAGTGCGGATGGATTGGTGAAGACAAGAGT
GGAGGTGATAAGGCTTTAAATGCCGTGATTCCAGTTTCCTCGTCAATAAGAAATTGACTC
CCATTGGTGTTCTTTTTTGACTCTGATATAGTTTTAACGATTTTTTCTCCATCACATACG
ATTTAA
>tev04532
ATGAAGGTAGTAACCGTTTTGCTGCTTCTTTTCCTTTCGATAATGCGAGGTAAGCGTACT
TCTGACGCAGCAACGAAAAAAAGTGCCAACGCAGAGGAGTTCGCAGTGTTGTGTTCCTTA
ATAAAGCTAACGGAACCAACGGACCCAGCACCCAGCGAACCGGCACAAATCGTTCAAGTA
GTAAAAGAGTTGACAGCAATAAACTTCACAATTATTGAGGAGGCGACCCGCCAAGTGGTG
GAGGCCAACAAGGACAAGCCCTGAGCTGAAATCAAAAGCCAGCAGCCGAGCCAGCTCGCG
TACTATGGAGACAACTGGGAGGAGTGGACCCGCGTAGCCAAACTCAAACCAGACGAACCG
GAAGCGAAAATGCTAGCGAGGTGGCGCAAACACGAAACCAATGACGCGACCCGCAAACAA
CTAAAAGCCCTGCTGGAGGAAGCGATTGCACTGCAAACGGCTGCCGCAGCGCACAGAGCT
GCGCTTAAGAACGACGGCATAGGAGCTGACCTAGAAAAAGCGCTGTATGGAGACGGCGGA
AAGAAAGAAGAGCTCAAGGCAGGCGGCGGAACCAGGAAGGCGGCCTGCGGCACAGGCACC
GCCGGAGGGCCAGCCAAAGGAACTAAAGCGGGAACCAGCCTTTACTTTGATTTACCATGC
CTTTGCGCAGGCGAAAGCGTTGACACTGACGCAGGGCAGGCATGTTGCGACACCTGCAAC
AGCAACCCCAACCACGACGCTTGGACGATAACTACCGACGCCCAAAAGCGGGCTGAAGCA
ATAGCTCAACACTGCCCACCTTATTTGAAACCGAAACAACTAACAGCAGACGCACTAACA
ACGCGGATGGCGAATTTTTTAAAGAAAGCCAACCAACACAAAGGTAGCGGGCGTGCCAAG
AAGTTCGTACTAGGATATGTGAACGGCGACGGCCAAGACGGTTGCACGGGCAAAGCCTCT
GGAAGCAACGAAGGACCATGCGTAATGTACGACGCAGACATAATACTAAAAGGAGGTGAC
GGACTCAAATGGTACACCCACCTTAAGTCAGCAGTCGACAAAGCACAGGCCAGAAAGCAA
GCTTCGCAAGCACTGGAAGCAATAGCAATCAAACTAAAAGCGGTGAACACAACCGCCCAA
CAATTGCTTTATGTGAATCCCGAATCCGCTGCAAAACAACAAGCAGTCGAAAAAGATGCG
GGAGTTACACAAGGTTCCAGATCAGAAGAAGACTGCAATAAAGCAAAAGACGACAAAGAA
GCCTGTAAAAAATTAGAAGATAAGGGGTGCGTTTTTAACCCCAAAGGAGACGAGGGAAAA
AAGTGCACATTAAAGCCAGAAGTAAAAGCGCAACTAGAAAAAGCAAACCAAGGAACAGGA
GGGGAAGATGGGAAGAAGGAAGAAAAATATACAGGTAAATTGTGGGAAGCCTGCGAAAAG
GCTACTGATTGCAAATGGGATGGAAAAGAGTGCAAGGATTCCAGTTTTATCGTCAATAAG
AAATTGGCTCTCAGTATGGATGTTGCATTTGCGAGTTTGGTATAATTCTAAATTTTTTCT
ATATTTTATTGA
>tev04534
ATGCCAGGTTACGCAGCAACAGTGTCAGTCCTTTTGATGATGGTACCACAAAGCAGTGAC
GCCAACACTGTAACCGGAGCGCACGCCAGCGTTTATAAAGCTCTGTGCAGTGTATTACAA
CTACAAGAAGGGAAGATCAAAGCTCCAGACCAGGAACAGGAATGGCGAAACGCAATGGAG
ACTATCAACGACGTTAACATGACTTTAGGGGGACCCGCGTGGGTAAGCCAATTTCTAAAA
CCGGACGGAACCCAGAAGCAATGGGACCCGCAAACGTCGCCAGCCAAAGAAAATTCTCAC
TGGGCTTCCAGCTGGGCGGAATGGGCAGCAAGCGCCGAAAGAGTCTCCAAGAAACACGGC
GCCGACAGCAGACTCAGCAACTTCTCCAAACTGTCCCTAACAGACCAACAGCTAAACCTT
GCGCGAACAAGAATGAGCCTCATTCTAGACCAAGCTTCAACCCTCCAGACCAAAATCAAG
AGTCTTCAGCCAGCCATCGACAATGCCGAACCGGCAAAGATTAAAAAACTGCTGGCAGAG
GCGGCAATCGGAACAGGGGAGCCGGCCAAAGAGTTCACCGATGCCGGTAAAACGTCAACG
ACAAGGAACACAGCAGCCTTCTGCGGAGCAGGGACGGTACCGGGCACTGACGACTGCTTA
GCCGACATTTTAATTTGTGTATGCACCCAGGGAAGCTCAGACAACCCGGCGGGCGGAAAC
AAGATATGCAGTGATCACAACGGAAACCATGCACCAAAAGGACATAACCTGGCGGAGGCA
AACGACATCAAAAACCAATACGACGGCTTGATAAAAGACTGTAACTTCAATGCGGACGAA
GAAATAACGCCGGCCAAGATGAGCACAGCACTACGGGCATTAGAAAGCCACATCAAGATT
TTCAAAACTGACGCTTACTTCGGAACCACTGACGGAGCGGCGAGCTGTGACGGGACAGCA
ACAAACGGCGTTTGCTTCAAAATGCCCAAATATAAAACAGGCAAAAAAGGTATGCAGGAG
CTAGCGTGGGCAACAAAAATTGAAACTGCAGCGGCAGCGATGCGGGCAGGAGCAACAGCA
GCAAGCACAAGCAATGCCTTAGCAGCTTCTCTAACACTCCTCTCAAAGGCAGCCGAAGGA
CTGGAATCTGAGAGCAAACTATTTGCAGCAGCGACAACGGGGCAAAGTAGCGGCAACCAA
CCCGCAACAGACCACCTAAGAGCCACAAAGGAAGCAGAACAAGTTTGCAAAACAGCAAAC
GACAACCAGAAAGAATGTGAAAACTTAAAGGATAAGGGGTGCGTTTTTAACCCCAAAGGA
GGCGAAGGCAAAAAGTGCACATTGAGTGAAGAGGCCAAACAAAAAGCGGCAGAAAAAGAA
GCAAAACAAGAAAAATGGTGGAATGATGGGAAACGTGAGTCAAAT
>tev04535
ATGGCACCAGAAAAGATAGCAACTCTGCTGCTGCTAATAGAAGCCGCGATCACAAAACAG
ACACTGGCGGCGATCCAGACAGAAAACGCCCAGGATTTTTCTTTCCTATGCGGTATAGCA
AACTTGAAGGCCGTCGAGCCGAAAAAGCCTTCAGTAGCCGCAGACTTCATGGCCAAGCTG
AAGGAGCTGAGACAGATGAACGTGAAAACAGCAGACCAGAACTGGCAGAAGCAGTTTGAC
GGCAAAAAACAGACACTCAAGTGGAGAGCGAAGAAAGCGGAGTACAAGCGAGACGATGTA
CGAAAGCACTGGGCAGGTCAGTGGGTCAACTGGATCGACGACCATCACCGAGCTTACAAA
GAGGATGAAGGCAAGAAATGGCACCAAAAGAATCCGACACCAGCAGATGACTGGGCGAAA
GCACCAAACCACGCAGCAATAAACACAACACTTTACGAAGCAATACAGGTTGTGTCAGAC
TATAAATCAGCAAAAACAGAAGCAACAACAACCAAGCCGGCGACACCAAAGCAAGCCATC
TTGGAAGCGCTGTACGGGCGAGGGGCGGCAGCAACAGCCAAAATAGGAACTTTTACAACG
CCAAGTGGAGAGAACCACGCTACAAAATGCGCAGCCAACGGTGGGAAATCTTTGTCCAAC
GACATGCTCTGCATTTGTGGTCTGGAAGCCGGTGGGGCTTCCGATGAATGCGGAATATCA
GGAGTTACGATAAGTTTCGAAGGTAGTACAGCATCCAGTATACAAGCCCTAAAAGACAAA
TGCCCCAAAGCGAAGCCGCCATCACCGACGCCTACAACCATTATGGCGCTAGTGGCAGCG
GTAGCAAGCAGACTAAGAGTAAGCGGCAACAGCAACACGGCAGTAATTCACCTAGGGAAG
ATAGCGGGTGCCGGTGGCACCTGCAGCGGGGCAAACACAGAATGCTGCGTCATCTATACC
AAATATTTCACCGAAGCCGAAAACAAAGGCGGTGAGAGCATACCCTGTGTCGCTAAACTC
GTATAAGCAGCCGAACCACTAGAAGCAGCAGAAGCCAAAGCAGCAGAGGCGCGTGAAAAG
GCAGCGCACATAGCAAGCTTAACCCAAGCCGCAACCCGACACTACAAGGCGGCCAAACCA
CTCCCGAAACAGCCACCACAGAAAAAATCAGAGGAAACAGTCGTTAAACAAAACAAAGGT
TACGAGCAACACAAAGACAATAATACTGCATGCGCAAATGCTAAATGCAAATGGGAAGAA
GGGGACAGCGACGACAAAGGGAAATAAAAACTTAAAAATGGAGAAGGGAATACGAAACAA
GGAACAGATGGAGCTGCAGGAGCAACACAAAGAGAAATGCAAAGGAAAATTAGAACACGA
CTGCACAGAGGTTAATAGTTGCAAATGAGAAGGAAAAGAGTGCAAGGATTCTATTTTTAT
TATTAATAAGAAAATTGATATGATTTCTTTCGCTTCCTTTGGTATATTTGTAGCATTTTA
GAATTTAAAGGATTTTTGTTCAGTTTTATGAAAATTATTAAATTTCCCTGGTGCCATCGG
CCACCCCATCGCGGTGCCAGGGTCTAGTACTCTATCTAGGAGGAAGCCAAGTGCACGCAT
TATACCTAGTTCAACAGGATTGGGGCTGGAAACAGGCTTTCAGCGACCAAAGAAGGAGCA
AGTAGCAGCATCGGCACTCTGGAGTGA
>tev04539
ATGTTGAAGAAACACCTTTTAATTTTGGTAGCGGCAGCAGCACTACTAACGGCCCATCAT
TCTGGGGATGCCGTTAACGCAGGAGACAATACACACATTTTTCTAGACATCTGCGCTCTA
ATCACATTACCAACCCGAAAAATACCAGAGCTGCCGTCGGCGGACGGCGGGAAAAAAGCC
TTTCAAGAGATAATGAAGCTGAACAATTCCCTAAGCGACCAAACATGGCGAAAGAAATTC
GCAAGATCAGAAAGCGGTGAAAAAGAGAGACCAAAATACCAAATCCAAGGCGGAAAAGTC
GACACACTGCACCAACAGCGCTGGGATCTTTGGACAGAGGCAGAAGAAGAGCTTGACAAG
GAAAAAGGCGCCAAGACAACAGAAAAAGCAGCGGGACTCGATGCGATCACGCCTGAATAC
AGAACACAACTACTAGCCATGCTTCAGCCGCTTGCCGAAGCGGCGGCAGCAACCTATTCA
GAACTCCAAAGTCAGCTGACCAGCGGGCCGGCGATAACAAAAGAGAAGCTGCGGCAGAAA
TTAGCAACAGCAGCGTACGGCGAAGGTGTGAAACAGCTCTCAGATCTAAACGACGACACG
CTTACAGACGGCACAGCATCAGCCACATCTCGAGCAAGCTATTGCGGACAAAACACGCCA
ACGGAAACAAAGAAAACAACCATCGCAGGCCTCCTGTACTGCATCTGCGCAGGAGAAAGC
GGCGACAGCACAGGCAACTTCAAGCCGTGCACAAACGAGCAAAGCGGCGCGAAGTCGGCA
AAAGAGGCAATGACAGACGCGGCAACAGACTTAAAAGCATTAGCAGGTCTCTTCCCAGCT
GCGCCGACAGCGGAACTGGTAAATCCAAACGAAATACTGAAGCCTCTAGCAGCTTTTATG
GGCAAGGGTAGGGCAAAGGACAAATACGTAGTCTTTGGCACGCTAACGGCAACAGGCTGC
AGCGGCAGCGCCACCAGCGGCCTGTGCGTAATCTACAAAACGCAAACCAAAGAAGACGCG
CAGACTCTCCAACAGGCAAAATGGAGAACAAATCTCGTTGACACTGCGGCAATGCTAACA
AAGCAAGCAGCACAGGCGGGGGAGATAAAGAGACTAACTCAAAAACTAGAAAACCTCAAG
AAACAAGCCTTCAACCTCAAGCCTCAACTAGAACTGCGGAAAAGGCTAACAGCAGTCCTA
ATGGCTGCTCCACCTAAAGGTCCAACCCAAAGCAGCGCCCAAACCCTCCAAGCAAAGGGG
CAATGCGAAGAGATAAACAAGGCAGCACAATGCAGAGAAAAGCACCCAAAATGCGAATGG
AAAGGTAAAAATGATGAGGATCGAGAACACTGCAAATTGAATGAGACGCATGTAGCACAA
CAAGCACCAACACAAGCAGAAAAAGCAGGAGTAAATGGAGAGACAAAAACAACAGATAAG
TGTAGTGCATCGAAAACTCCTGAGGAATGTGCTGCAGTAAAAGGTGATATTCCGAAAGAT
AAAAAAGCTGTCTGTGGCTGGATTGAAGGCAGATGTCAGGATTCCTCTATTATAGTAACC
AAGAAATTCGCCCTCGGTGCTGCTGCATTTATGGCCTTGCTATTTTAA
>tev04600
ATGAAGGAAATCATAGTGACATTCTTGTTAGCGGCCTTTGGTGCCTTCCGCTTGGCGTGT
GGAGAGGATTCAAAGTTAGTGAATGAAAAAGAGTTCAACCAAATGTGTGAGATATTGAGG
TTGGCGGAGGGGGAACCGGAGAAAGTAATGGAAGAGCCTGCGAATCTAACGGATATCATC
GACAGGCTACAGATGTTTGTGAAAGCGACATACGTGAAGGATTCCTTGTATAAAGAAGCT
ATGGAAAGGAGGAAAGGAACAGTTAACAATAGTGGGGCCGCTAAGATGAGTATGCATCGT
GCAAATGATATTATTCGGTGGAAGGTAACACATGAGAAGTTAATAAAACTAGCGGAAAAG
GCAACTATACTCGTGAGTGGAATAAGAGAGGAACGGCGCCTGGCGAATGTGTCAAGGAAA
TTTGCACTCGAAAGAATGGCGCAAGTCGTTTATGGGGCGAATGCTGGGAGGTTGATGGAG
AAGGAGGAGTTTGAAAAGTTTGCGGTGCACACCGGAGACACTTTAATAGGAAACTCCGCA
GAGGAAACGTGCGGGGCTGGATATCATCCCTCGACTGAGGATGCCATGGCTGGGCGTTCG
CTCGTGGGGGACTTTTTTTGCTTGTGCGTTGGAGAAGAGAATAATGAGACCGTGTGCCAC
AAAAGTATCAAGGGGCCGGGTAGAAAGAAACTGTGGAAAAATGTGTCGTATGATGGAAGT
GATGTGGCTTTTGGCGACGGTTGGTTTAAGATAAAGGATGAAGCCTGTCCGAAAAATGAA
AATTTAAAATTGATAACGCCAGAAAGAATCCAAGATGCAGTGAGGGAGTTCAATAAGCTG
CTGGGGAGGCAGAGGGAGAATATAACCATGAACATGAAAGAGTCGGAGGGATTTAGGACC
TATGTGTTTGGGAGAGCGAATAGAATACATACGGGTGTTTTTGACCGCAGCGAAAACATA
TGCACGGGGAAGAATGACCAAATGTGCGTGAATTATGCGTATAGACTTCTGACGCAGAAG
GGCATTGAGTGGCAGCTGAGGTTGTTGGATGCGGAAAAGTACCTGGTGGAAATGGAAAGG
CACAATAAGGAGGCAAAGGTTTTGCTTGGAAGGCTGTGGAAATTAGCGGAGAGTATGAAA
AGTGCAGCAGCAAAGATTAACTTGAATTTGGAAGACTTAATGATGGAGAGTGAAGTGAAC
GAGGTGGAAGAGGATGGGGCCGCCTTTTCAGTGTCTTTGACTGTTTTAACAATGATGGCG
CTAACTGCCTTTGTCGCTTAACTTTCCGTGTTATATTTTTAATTTTTCCCGGTTACTGCA
TTTTCCTAAATGACTGCTGCTGCGTGCATGTTGTTGATATTTGCTTCCCATTTGGTTGTA
ATAGGAAATTATGAAGAGACGTGGTTGCGGTGGGGTGCTATTGTTGGTTGCTCTTGTGTG
GGGATCAATAAGAGGAAGTCAGGGTCAACAGAAGGGTGTCTTCAATATTACTGATTATCA
ACATAACACCGGAGAGTTTGA
>tev04639
ATGTGCCGGTTGTACAACCTTTTAAACGATCCCATAACGATACCAGGATTGACTATCAGC
ACGGGGGACAACGGCGCAACGTCAGCCACCCAAATTACGCTCGGCATTTTAAACAGAGCA
CAAAAGATCAATATGTCAGTGGCAGAACAACCGATAGTAGAGGTTTTAACGAACACGGAT
AAATACAAAAACAAAGCTGCAATCGACGGTGACGCGACAAAAAAGGGATATTTCAATCTA
AAAGACGATGCCGACCTCGAAAGAATGCGAGCAACCTACAAAGAGGTTCTCGGCGCTCAG
GGCGCTGACGCTACGTTTTCAAAAAAGTACGGCGGAGCACTACCGGAGAGCCAGAAGGAG
CTACTACGGCCAGCAATGTCAAATCTATACCAAAACCTGGCAAACACCGCGGCACTTTGC
CAAAGCCTCGAAACAAAGTTGCGACAGACGATTGCACAGGCCAGAGTGCACATGGGTAAG
GCGCTGTACGGCGCCAAGTATGCCAAAGCGGCGGCAGACCTTCTAAATTCGGACCAGACA
CCACTACCAAAACCGGCTGCAGCAAACTTCCCTTGGCCGACCAGTGCGGACAGAAAAACA
GCCTGTGCAAAGCCAGATGGTGACGACAACACTAAAGCAGGCAATGCTCTGGCAACAGAT
GTGGTATGTCTATGCATACGCGACCACACAACCAACCACGACATGTGCACGGCAGAAATC
AAGCCCGCACACGAAAACTTTGCAGCCGGAAGGTCGCCAGCAGACGCGGCGGAAGCCTTC
GACAAGGTTGTAGCCAAATGCAGCCCGATGTCGGACAAGGCGACGCTGTTGACCATAGCG
AGCAAGCTCACGACAGCCGTACAGGCAGTTTACAGTAGGCTAGGCAAAAACGGCATTATC
ACCGCAGCGGTCGACGGAGCAGCAAAAGACGCGAGAGAGCGCTTCAACTTCTATGGAGCC
TACGCTATGGGCGCCACGGCGCCGGGCTGCACCGGGACGGGGGCGAACACACACGAAACT
GCGGGGCAAGGGGTGTGCATCGACTACACGGCCTACCTCAAACCCAATAAAGGAATCCCT
TGGATCAACAACATTGAAGCCGCAACAGCGGAGCTGACACAGGCGGTCGGCCTTTTTTCA
GAATTGAACAGAGAACTGGCGGCAGCAACAGCACAGGAAAAACAGATGGAGACACTGCTT
TTACTGGGAACTTTATTACGCCCAGCAGTAGCAACACCCCCAACAGAAACAACATACAAA
CGACCAACAGTAGAGGAGCAAAATAAATGCAAAGCAGCCACAAACAAAACAACGGAAGGA
TGCGCGGCTGCCGGTTGCATCTATGATGACAACAAGAACGAATTCAAACCTAAACCAGGA
ACAGAAACCCCAGTAGCAGGAACAGGAGGAGACCAAGCAGGAATAAAGCACCTGCATATG
GGTGCGCAGCGCATTTCAATGATAAAGAGAAATATGAAAAAATTAAAGAGGGAAAAGAGA
AACCTTTTTGTGCATGGAAAAAATGCGCCGAAGGTGATAAGGATAAAGAGGAGCTTACAT
TTCGCTCTACCATTTTTCTCGTCAAGAAGAATTGGCCCTGATGATGCTTCTTTTATGAGT
TTGGTAGAACTTCAGAATTCTAAAGATTGTTGCACAGTTTTATGA
>tev04640
ATGAAGCCATAAAAACGACGAGTATTTTATTCAGATACCAAACCCTGGCGCTCACGCTAC
TCGTCGCCGTTTCTATGCCCCGCACAGGGCAATCGGCGGCAGGCGAAGGCCTAAACGCAG
CGAATTCAGGGCATTGTGTCACCTAGCGGCTATAGCAGACCTGTCTGCAGACGCAACAAC
GCTGCCAGCGATAAATCCCAATGAAAAGCAGGAAATTGAGATATTAAACATGAGCGCCTC
ACAGGCAACATGGCAGGCAGCTTTTCCGGACCGCGACCAACCAGAGCCCGACGCGCAGGA
AGCGTGCAGTGCAGGGGAAAAAAGAATCAGGTTCCTCAAGGACTACCAAACATTCAAGAA
GCTCAAAACGACTATGAAAAGCGAAAGTGACGCTGAGCAAACAAGAGAAAAGCACAAACT
TGTGCCAGAAATCCAAGAAACGCCTGAAGGACAGCGGATCCAAAACCAGTTAAACGACCT
GGCAACAGAGGACGCAGCATTATAAGCAGTTACGACAGTCAGCACGCACAACTAAAACAA
AAGCTCGGCGCGGCACTAACCACAACACTCAAGGAAGCGCTGTACGGGCCAGGAACAACG
ACCAAAGGTGAAAACTACGCAGACAAATGGACAGCGACGGCAACTCGAGCAATCGATTGT
GCAGGACAGAAGGCCGGGACCTCGATCCGCGGTGACCTAGCCTGCCTATGCATCAACGAC
AGCACGACACGGAAGCATATGTGCGGCAACGGCATAGGGACTGACAACAGCAACAACTGG
CATAACTCGGCGACACCGCAGAACATAAACGCACTAGTCAGCAAATGTAAGACGCTAGTC
AAGCCACAACTGTCAGCACAGACGATCAGGACAGCCCTAGCGGCTTTCGACGCCAAACTA
AAAAGCCACACAGGCGGAACTAACGACGCTATTGTACTAGGCACTCTACACACAAACGGT
GGCTGCGGAGGACAGGCAAACGTCGCATGCGTCGACTATACAAACCAACTGACTCCAGCG
ACGGCGTGCCGACAGAATAAGATAAGCTGGTACCAACACTTAGACCAAGCGGCCGACACG
CTACAAGAACTGCAAGCAACAGAAATTGAACGGACACACACACTTCGTAGACTCACCGCC
CTTAAGAAACAGGCATATTCTTTATACAATACATTAAAAATAGCCAACAATCCTCATACG
ACCAAAGGCACTGAAATCCACGCGAAGGAACAAAATACGAAGGAGAGCAAATGCAAACTG
AAAAACACAACTGCAGAAGAATGTCCGGAGACTGATTGCGACTATGATAAAACTAAAAAC
GAATGCAAAAGCAAACCGCTCAAAAACCACAGCAACACGAACAGGAGCAGGAGCAGCAGG
AACAGCAGCCTCAACTGGGTGTGCAAGACACGGGACCAATAAGGAGGTTTGCCTAGTTGA
CAAAAAAAGGCGACAAGCATAATTGTGCATTTAAAGATGGCAGAGATAATAAAGGAGACA
AATATACAGATAATTGCAGCTCTTCCAGTTTTCTCCTCAATAAGAAAATTTCTCTGA
>tev04661
ATGAACAAACCGCGGTTTTGTCTTGCAGCACTCGTTATAATTGTATCGCTGACGGAACGC
ATAGCACCGGCACAAGAAAATTCAAAAGAATTTAGAGATTTGTGTGAGCTTTTCAAGCTT
TTAACCAAACCGATGCCGACGGTGACAGTCAGCGACCATCCGCAAAACAAGCCAGAAAAT
AACGTACCGATTGGACAAGCTATGAACGGCATTATCGCCAGAATCAAGAAGCTTAACCTA
ACCGTTTTGGAACCTGACAACGAAGAGGTCTTGAAAGACAAAACCAAATACAACGAATTT
TCAAAAATTAAAGACGCAAAAAAAGATGGTTATTTCGAAAGCGGCGACTTTAAAGAAGTT
GAGGAAATGCGCAGCTTTTATGAGGATCTAACGAAGGGGGATGACAACGCCAAAAGATTT
AACACGAAATTCGGATTGCCGCTACCAGAATACAGGAGAGCGCACCTGAGGCCGCTGTTT
GCACAATACATGGAGCGGGCGCTGCAAATTAAGCAAGCGGAAACAAACTTGGAAATGCAA
GCAACTACGGCGGCAGAACATGGCTGAAAAGCGGCGGTAAAAGCCCTCTACGGTGAAGGT
TACGCGGAGAAGTTTACAACACCAGAACAACTTAAGCCAACAATACCCTGGACAGACCAA
CCGGAAAGTAACGACTTTCCGTTGCCACCGACAGGGCAGCATTCAACTACCTGTGCGAGC
TCAGCAGCGGACAGCAGCCCAAGAAAAGGCGGCAGCTACCTGGCGACGGATATTGTATGC
CTATGCGAAGGCAGCGACAGCAACACGACCAACTTTTGTTTCGCGACGGCTTTAACCGGC
TTATCTACGGCGAAAACTCGGACAACGATAGCCAACGACTGGAAACAGACGATACACGCC
ACGTGCATCAAAAGCAACAGTGCGGCAGACCCCGAACTAACTGCAAAAACAGTCGAAACA
CAAATTAGCACAATCTTCGCAAATCTCGGAAAAGGCGCAATAATCTCGGGCACGATCCCT
AACGGCCAAACGCACTCGGGCAGCGTGTCAAACACGATTCTGGGGGCACACGGGCTAAAC
ATGGGGGAACCCGAATGCGGCGGTACTCAAAATAATGGGGATGTAATAGCAGCGGCAAGC
AAAGGCGTATGCGTCAACTACAAAAAGTTGCTTGGAAGCCAGAGCGGCATACCTTGGGTG
GCGGCGGCACGGTCAGTAGTC
>tev04665
ATGCTTCAAAGGGCAGTGATCGCCATTATCTTCGCGGTAAATGCTGCACAAGCGACGAAC
GAAAACGTCAAAGAGATCAGAGATATGTGCGGTCTATACGGACTTCTAATACAACCCATA
ACTGAACCAAAGATTGTTTCCGCAGACGGAACAACAAAAGAGAACCCAAGAGTGGAGATG
CAAACAACAATAAGAAAGATCATCGACCTCAACCTAACCGTTATAGAAAAACCAATAGCG
GAGGCTCTCGCGCCGAAAACACCGGCTCCAGATTCCAACAAACTAAAAACAGAGCAATCA
GATGTTAAAAGTTACTTTAAAGAGCTAGACGTCTCGACAATCACGACCATGATTGAATCC
TCAAATGACCTGGCTGACAAAATGAAAACTAGTGGCGAGCTAATCAAGAAATTCGCGTTT
CCGTTCCACCCAACGACACAGCTCAAACTACAGAAGGCTTTCGCTCAGTTGACGGCAAAG
GCACTGTGGCTACAAACAAATTTAAATACTCTTCTGGCCACTATCGCGACAAAAAAGCTG
GAAATACGCCAGAAGTTGATAGAAGCGCTCTACGGATCAGCAGCAAAACCAGCTACCAGC
GACCAAGGACTAATATCAGACACAGAATACAAGGCGGTCCCAGGCGAGGGCACATTCCCA
TGGGAGGGAACCGACAGAGACGACACCTGTGAGCAAGCGGCGACAGCATCCGCAAAGAAA
GCTGGCCAAGCGCTTGCAACGGATATGATTTGCCTCTGTTCAGTTCAAGCAAACAGCGGT
GGCGACGACTTTTGCGGTGAAGGCAGCACCGGCAACGCCAACGCGATCCACACCAGCGGA
CAGGTAGCAAAGCCAACAGCAATGTGGGGCGCTATAGTCAAACAACGTGACGCATTAGAC
GGTGTCAAAGCAAGGCGATTAACATCAGCAGCGCCAACGACCGCCCTAACGGCAATTTTT
AGTCACCTAGGAAAAAACTACATTGCCCTAACAGGGGCGCCAACACAAATGGCCCTGGTA
GGCAAACGCAGGCATTTCCTATGGTTTCACGCCATACACGACGCGGACCGAGCTGCAAAA
CTCCAGAAAATACGGCACCACAACCACAGCCAGCAAAGGGGTTTTCATATTGACTACTCA
GCCCAAATGAGGGACGCAAAGCGAATACCATGGGTGGCGCTAGTCAAACAAGCCGCTAGC
GACTTAGAAGCAATACAAGCCGACTTTGATGCAGCTAGCACCATGGTCGGCGCAGCTGAA
GAAATCAAAACGACCATGGAAGGGCTTTTGCAGATCGCCCCTTTTGTTGGCACTAATTCC
GACTCCCTGGCAGCAAATACTGGCAAAATCCCTGAGCCTACAACAGCTCTCCAACATAAA
TGCAAAGCGGAAAACACAACAGCTGACGAATGCCCAAGCGATCACTGCGTTTATGATGGA
AACGCCGAAGATGGTAACAAATGCAAACCCAAACTATGATCAGAAACCACAGCAGCAGGA
ACAGGAGGGACACCAAAAGACGGAGCAGCAACTATAACAGGGTGTTCAAAACATGGATCT
AATAATACTGCTTGTGACAATGACAAAACCGGGGACAAACAAAATTGTGCATTTAAGAAT
GTCATAGATGGTGAAGGTGAGAAATATACAGAAAAGTGCCGCTCCTCCAGCATTCTTGTC
AATAAGAAAATGGCTCTGATTGATACTACCTTTATAAATTTGGTATCATTATAG
>tev04666
ATGAAGAAACAACGTTTGACACAAAGCGGTTTGATATGGGGCAAATACCAGCTGATATTA
ACTGCTCTACTACTCCCAGCAAGTACGCCGGCTTTCGCTGCAGTAGCTAACGAAGGCAGC
TCCACGGCCGGATTCGCTTTGCTCTGCAGGATCATAAACCTGGCTAAGCCAACTCCAGCG
TTACCGAAACTACCACCGAGCGTCAACGACATAGAGGAAACGATGGCACTAGTAAACCTG
ACACTCGCAGCACATGCAACGGCCAAGAAGCTACAAGCGGTGGCGGACCCAACAGCTGCA
CTAAGAAGCGGAAGCGACCAAATCAAGATACACTGCGCCAAAGCGGCTGCAGCGAAATGC
AGCGAGGCCGCAAACAGGCTAAAGACCAACAACGCTTCCGTGGAATACAGGGCATTACTT
GAAGCGGCGACGGACCCTACTTTGTTTCATGCAATAAATACAACACAACAGGACGTGGTG
CACAAATTAAGCGAACTGAAGCAGCAAGAAACTACAGCAAGAGCGATAGGCGTGCCCAGC
AAACTAAATGAAGCTCTAAGAGCTCAACAAGACTGCACAAGCAAAATCAAATTAACTGGT
GCGAACGTAAACAGAGCTGGCAGCTGCGGAACACCAACCGGCAATACAGCAGGCACGGCG
GTATGAAAAACTATAGCTGGCGACGTCGTTTGCATCTGCGCAACCGACAGTATCAACGGA
AACAACAAAGCGTGCGGCGAGGCAACGACAACGGAGACCGTCGACTTCAGTACCGCAGCC
GAAATTAAATCTCAGTGGAAGACGTTAGCCGGCGCATGTAAAAACCAGAAATCTTCAGAG
AAGCTAACAAGCACAGCACTGAGAACAGCATTAGCAGCTTTTAACGCAGCGGTCAACACA
GGCCAAGGGACAGCCAACAAATTCACCGGAGTTCTGGGGTTAATCAAAGGGGCGGCTTCA
TCGGGCTGCGACGGAAGCAACACTGGAACAGCCGGCAGCTGTGTCTTCTACGGGCGATAT
CCGTCAACTAAAGCAGTTAAAACCCCCGAATAGCTCGCCCCGCTGACAGCCGCGGCGGAC
GAACTAGAAGCAGCGAAAAGAGCAGCCAATCGCGCCCACGCGACCTTAACACAACTAAAA
AGCCTAAACGCAACAATTACATCACTCATACTGCTCGGAAGGAGTACAAAAAAACAGCAA
GCAGCAGCGACACAAAAGCCAACTGAAAGCAACACCATTGGCAAGACTGAACAAGAAGCC
GTCTCAAGGGAGTGTGCACAGCACAAAAGCAACAAAACTGCATGCGAAAATACAGATAAA
TGCAAATGGAAAGGAAAATCTGAAACAGATGGCCCATGCGAAGTAGATGAAAGCAAAGTT
GCAACTCAGACAAATGCAGCAGGAACAGGAGAAAAGAAAGACGGGGAAGAGAAGAAAGAG
GAGAAATGCACAGGGAAGAAAAAGGATGACTGCAAGAAAGATACTGGTTGCAAATGGGAG
GGTGAAAGTTGCAAAGATTCCTCTATTCTAGCAAACAAGCAATTCGCCCTGATGGTTTCT
GCATTTGTGTGCCTGGTAGAGTTATACGCATTCTGA
>tev04669
GTGGAACTTTTGACGCAATTGAGTGTCGGCGAGGACGCCACATACGCCGACATACAAAAG
CTAAATATGTTGCTAAGCGACGCAGCCTGGCGCCTAAAGTTAAAAAAAGATGGTGCGGCC
GACGCCTGGCAGTTAGAGCCGACCGCAGAGCACAAGCACCACCCGCTAGCACAGTTGCTG
TGGCCTTCGTGGGTAGCGGCGGCCAAGGAACTAAAGGAACCTGCAGCTGGAGACACTGTC
TTGCAGCAAGCACATCTTAAAGGTGCAACACAAGAAGTAAAAGACAAAACTGCAGCAGGG
GTCAGACGAATAACACTAACAGCGTTCCGCGTATGGCAACAGATCTCAAAAATAACAAAA
CCCAAAGAAATGCAACTAGAAGCAAAAGTAAACGAAGCGATCCGAACAGCAGTCTACGGA
AAGGCAACAAAAGATGACACAAAGGCGTTCAGGACAGCACCGGCAACGGCACCGTCGGCC
AGCAACAGAGCAGCAGTGTGCCAAGCCGACCACAGCGCCGCCGACCTAGGATACCTAGCA
ATAGTAGGTGTTTGTCTATGCGCGCACGGCGGCAACGGCGGCGACACCGAGCTAACGTCA
CCGTGCAGAGACCTAACGGCTTCTGAGGTGGCGTGGCCCACAGCCAACGACCAAGTGAAG
ACAAAGTACGGCGAACTAGCAAAACAATGTACTTTCCAGGGAAAGTCACCAGTGACGTCA
CAGCAAATTGAAGCAAAACTTCAGAAACTAAGAAGCCACATCATCTTGCACAGCAACGCC
GGCTACATTGGACGGTTCATCAGCACGGACTGCTCGAGCCACACCGACAGCGGCGTATGC
ATCAAATACACAGGTATCACTGACAGCAGCAGCGAGAAGGCAGCGGAAATTAAATGGTTG
GCACAGCTGAAACTCGTGGCACAACTCCTAAGAGAAGCCGAAAAATACGAACAGCAGACC
ACTAGCCTGACGCAGCAACTTGAAACGATGAAAATTGAGACGTACGGCTATGCACAGGCG
TTGTCAGCCCTGCCTAAACACGCAGACAAAACGACCGCGTCAGAAGCAGCACAGAAAAGT
GCACAAACAAGAAAAGAAATTGAAGGAAAACAAAAAGAGTGCGCAGCAATAAACAAAGCA
GCAGAATGCAAAAACAATGGAAACTGCAAATGGGAAGGACCTGACGACAAAGATGGCCCA
CACCGCAAGTTGAATGAAACAAATTTAGCAAAACAGGAAACCCAAGCAGAAAAAGTAGGA
GAAAATGGGGAGCCGAAAACAACTGGATGTTCTAAACATGGAGTTGAAACAACTAAATGC
GACTCTGTCAAAAGTTGTAAATGGGAAGGTGAAACTTGAAAGGATTCCAGTTTCCTTGTA
AATTAGAAATTAGCTTTGATGGCTGCTTCTTTTTTGAGTTTGGTATCATTATAG
>tev04670
ATGAGTGCAGCAACAGGATTATTTTTGGTGCTCACATTAATCGTGCGCCTGCAAGGCGCG
GACGGCGCCATCGGAGCAAACGCAAACACTTATGAATTCAAGCGGCTCTGCAAGCTCGCG
GCACTCGCCTATAGCAAACCGCCGACGACTACATCAGTCGACGAAGTCACGACCACCTAC
AAAAAAATACAGCGGCTGAACATGACTCTAAGTGATGCGGCGTGGCAAGCTATGTTCAAA
AAAGACAAAGCCGGCAATGACTGGCCTCAACAGCCGCCGGAGGACACAGAACCACAGTAC
AAATGGACCCCTTTTTGGAAAGACTGGTCGGGAGCCGCCAAATGGCTCAGCGAAGCAACT
AACGCCGCCGAGCTACGCAAAGAGGCTAAAATAGACGGCTTAAAAGCAGAAGCAGCAGCT
GTGGCACGAGCAAAGTTATCAACGATCGCTAGAAGAGCATGGGCCTTGAAGGAAGAATTA
AAGCTACAGACGAGCAGCCAATCAGCTGCGTCAAAAGAAACCGTGGACCAGCTAATCCAG
GAGGCAGTGTTCGGCAAAGCACAACAGCCAACTGCCAACTTGGACGGAACCGCGGCATTT
ACAGCTACAGGCAACACTAGGGCAGACAACTGCAAAGTAGGAACGGATGGAAAAGGGGCC
AGTTCCGTCGCGGCTACCATTATCTGCCTCTGTGCAACCACAACGACCGACCTAACAGAC
AGCCCCTGTTTCTACACCAGCGCCCCGGCAAGCCACTGGAACGGGCAGAAGGGCGGCGCT
CAAGCTCAGTGGATAGCCATAAAAAACTTCTGCGGCCTACAAACAGGCAGACAGGAGCCG
GCGGCTGACCTAATACAAACCCTACTAGACGAAACACTGACAAACCTACAAGTCACTACA
GCCAGCAAGGCTCACTTGGGCGCGTATCTGGCAACAGGTTGCTCAGGAACCTCGTCAGCC
GGCGTCTGTATGGAGTACACCATTGCCGCCTCCGACCCAAAACCAACACTAGACGCAACG
CCGTGGATAACCAAGCTGCGGGCAGCGTACAGGCAGCTGAAGCAAGCCAAACAGCGAGCA
GAGGCGACAACCAGACTAACGACAGCGTTGAAGTCTGAGCTAATCGCAGCCATGCACGCG
GCAGCCGAAGCAGCAGCATATACGGCTCAGGTCCAACCACTGAAACAGAGCAAATCTCAA
CATAGTCAAAAAGAAGTGGAAGTTGACTGCCACAAACACCACGGTAACAATACGACCTGC
CCCAAAGACAAATGCACTTACGATGACAAAGAAAAGAAGTGCAATTCAATAAAACAAGCA
GAGGAAACAGCAGAAAAGGCAGGAGGGAAAGATGGTAAAAATGAATCAAAATGTGGCGAG
GAGAAAATAGAAGACAAATGCAAAAAGGTCCCGGGAAAGATACCAGAGGGTAAGAAAGCC
GTTTGCGGT
>tev04718
ATGGCTCGAAGACTAGTACCCTCAATGCTTATTTTTATAGCCCTCGTTTGCAACGCTATG
CGTTGCGACGCAGCCGGGACAGGCGACAGCAAAAACGCAGCGGAGTTGACCGCTCTGTGT
GATGTCATTAAAATAACGGAAGCAGATATGACTGCTCTAAGCGACGAGGCAATAGATACA
AATGATCTCACCATAATGGAGGCCCTCAACATGACACTAGAAGATCCTAACTGGAGCAAG
CAATTCTCGGATGACGCTTCCAAACCAACTGATGACCCAGTCCCCTGCAAAGGAAAAGCG
GCGACAGACCCATGCAAAAGCCACTGGAAAAAGTGGGAAACTGCGAAAGTGAAAGCAAAA
GACGACAATATACGACCAGACAAGCTGAAACTCGAAGAAGTCAAGCTAACTTCAAGCTAC
GGTAGATCAGCCGCGTTACAAGTTGTAGCCTGCTGGAGGAAGCAGAGAAACTCAAAAAAA
AACTGGGAGACCAAGCACAAAGCACATGTAACTGGTCTTAAAGCAGCCGTAATCACCCTA
CTTAACAAAGCAGCGTATAACCTCGACCCCGTTCCGGCGCAAAGCAACCAAAGGTGCAAT
GTTGGTATCACGACAAGCAGGAAAGTGGCATGCGAACTACCAAAGGCGGGCGAAGCGCTG
TGCGGCGCTATACTCTGTATATGTGGCAAAGGCGCAACGCAGACTACAGATATTTGCGGC
GGCTCTTCAACGCCGGACCTCTCAGGCTGTAACTCAGGCGACATGAAAACAGCATTCGGA
ACTTACGACGCCATCTGCAAAAAAAACAAGCAGATCAAACTAACAGCAGGAGCAATATCA
GCCAAGCTAGCGGCCCTGAAAAGCCTCTACAAGGACGTCGGTGTGGCAGGGGGCAGAGCC
GTCATCCTAGGAACCAAAACCGACGACCACACCTGCAAAGATCACGCCGGCGCCGCCTGC
ATAGACCTGACAAAGGCCACTGCTTTAACAAGCGAAGCATCGGCAACAGAAATAGGGTGG
GAACAAAAGCTGCAGGAAGCGGCGGACAAGCTTAACGCAGCAGAACAAGCGAAGGATCAC
CGAGATACGACGCAGCGCCAAATAACGTCAATGCGAAGGCAAGATGAAGCAATATTCAAA
CAAGTTGCCATCGCACCAGCAGGTACACTAACAGCAGCGTCCCAACCTGGCATAGCACCA
GCACAGCCGAGCACACCAACGGCGGGTCCGAGACTATGCGAAACGTTCAACGGCAATGAA
AGCGGTTGCACAGGCGCAGTGTGCAATTATGATAAAGTCAAGAGCGAATGCAAACCGAAG
GCTGTAGAAGGAACAACCGGAAAAGCAAGAACAGGAGAGGCAACAACAGAAAAATGCAAA
GATAAGAAAAAGGATGACTGCAAATCTCCGGATTGCAAATGGGAGGGTGAAACTTGCAAA
GACTTCAGTTTTTTAGTAAACAAACAATTCGCCCCGATTGTTTCTGATTTTGTGGATTTG
TAG
>tev04721
ATGTTCAGGAAAGTAGTCACAATAATCGGAATTTTAGCCGCCACAGCTGACAAAGCAGCG
GGAGCGGCCAACGACAATGCCAGAGCTTTCAACGCTCTTTGCGCAGTAATTGGCATAGCG
TCTTCTCCGCCTGACGTCGCGACAGAAGACAAAGGTGACAGCATCCCAGCGATCCTAGAC
AGTCTAAGACAACTCAACCTTTCAGTGGCACCAGAAAGCTTCTATAAACTTTCGTTCGAG
AAAAAAACAGACGAATCTCAGGAATCACAACACTGGAAAGACAACAGGGAGAGCTGGGGA
AAAAATAAAAAATTAATCGACAAGGGCGACACATTTACCGATGGCATAAAGCTGCTGCGA
CCAAAACCGAGCCATGAAAGGAATGTCGCAGCTACAATTATAAACCGAACACTAGAGCTG
GCACTTGAAAAACAGAAAGAACTCAAACCCAAAATAACGGAGCAGATGGTACAAGATCTC
CAAAATAAAGTGCTGTATGGCGGCTCCGCAACGCTAACAACTAACAATGACGAGCCCTTT
CCAGCCTCGGGTAACGCAGCCTGCGGCGGCGCCGACCCAACAAGCCAAAAATCAGGCAGC
AGCCTCGCAGCCGACCTGGTCTGTCTTTGCGCCAAAACAGGCGGCAATGGGGAAGAGTGC
ACGGGGGCAAACGTGGGAGCGAGCGTTCAGTACACAAACCCAAGCGCAGCGAAAACAGCC
TACGACAAACTGCTAGAAAAATGCCCAAAGGCAAAGGGAGTAAAATTCAACGCAGCAGCG
GCAGCAGCAGCCAGGACAACATTTATTGCAGCCCTGAAAGATAACACCAAACCCGCCCAC
GCTGAAGCAAATATACTCGGAAGCGGATCCAACAAACAATGCAACGGCGGGGCCCAAGGT
CTGTGCGTCTATTACAAAAACACGCCAGAGGACGGACACACACCAATACCATGGCTCGAT
GCGCTCGAAGCAGCGGAGCGGAAGGTTGAAGAAGCCAAAACAAACGCCCTTGCTAATGAA
GAAATTTATAGTGCAGTTGTAAACCTCAAACAAACAGCCCTATCAGCGTATCTGCGGGCA
ATTTCAGGAGATACACCGTTGCCGGTGGACAGCGCCGAAGCAGCAAAACCGTCAGGTTCA
CAAGCCGAGGAGTGCAACAAGCTCAAAACAAAGAAGGACTGTGAAGAAAAGGGTTGCCAA
TGGAAAGGAACTGATAACAAAACTGGCACATGCGAAACTAAACCGGTGGAGAAGCAAAGC
CAAGGAACAGAGGGAGCTGCATCAGCTACAAGTGTCTGTGAAAAACACAGGACAGACAAA
AATGCTTGTGATAAAGACAGC
>tev04722
ATGCACCCGGCAACAATAGGGATTGTAGCTGTTTTAACACAGCTTTTAATACACGAAACA
AACGCAGCAGCAGGAGACGACAACGACAACCAAGCAGAATTTAATGCACTGTGCCGTTTA
ATAATGGCGCTACAGAAGGAATTTGAGCCCAGTTCAGCCAACCTAAATAGTGAGGCGATC
GCTGCTTTCGCTAGCATAAAACAGGCCCACCTACTGGCCGGCGCAAACGATACTAAGATA
GCAGAAGACCTGGCTGCCGCAATACCGGCACCGAATAAACGAACGAAGCTGCTCTCACAT
ACGGAAGCAGGATACACCGCAAAGCGGCGAATAAATGAAACATACACCGTTGCCTTCCAA
ATAAAAGAAGCAGCAGAAGGGATCGCCGCAAAAAAAGCCGAAGACATAACTGCAGCCAAT
AAACTTCTAGCTCAAGCACTGACGGGCAATGAATCGAAACAAAAAGACGACGGTGACGCC
GGCACTTATTTCAGCAACAGCAAAGACGCAAAGATGTTCGGAAGCGAGCCCACAGTAAAC
AAAACCTGCGGCGGTACAGGTGCAGGCGGCAACAACGGCGGGAACACAGGGGTATCTCTT
TTAAGCGACTTCGCATGCCTTTGCCACATTGGCCCAAACGCAGGCCACAAAAAACTTTGT
GCGGGGACAATGACCACAGTCGACGACAACGGAACACCTCACAATAATCCGAAAGCGAGC
TTCCAAACGGCCTACTCTGCAATGATAAAAAAATGTCACAAGCAGCACGGCAAAGTAACA
CCGCGATACCTAGAAACCGCCCTAAACGGCTTTACAGGCCTCATAGGCGCACAAGCCAGC
CGAGCTAGCTCAAGCCACGGCGATGCAGCGTACATTCTAGGATATGCTGCCGCTGGCAAA
ACTGGCTGCACAGGCGGTGAAAGCCAGGTCTGTGTCAACTACAAGGTACAAATAGGTAGC
AATACAGCTACAGGAATACCTTGGGAAAACAACCTACAACTGGCGATTCAAAAGGCAACC
GCAACAGAGCCGGCACCAAAACTAAAAGCGGCAGAAGCAGACATGCAACAACTAAACACT
ACCATCTGGAAACTATACGATAGCGGTTTCAGAGTAGAATCAGGCAGACAAATAGTAAGC
ACAACACAACAACCAGTGGATCAAGAAAAATTCGAAGAATACAAAAAGCACAAACCAAAA
AAGACATGTGAAGAAAAAAACTGCAGATGAGATGACAAAACTGAAACAGATGGAGAATGC
GAACCTAAACCAGGAACAGAAACCACAGAAACAGCAGCAGGAACAGTAGAGGGAGCTGCA
GCTACAACTGGGGGTGCAAAACACGGCACTGAAAAAAAAGAGCGTGAAGCTGAAAAAATC
TGCAAATGGGAAAACAATGCTTGCAATGATTCAAGTTTTTTCAATAAGAAATTGGATCTT
ATGGCCACTTTTTTTGAGTTTGGTAGCATTTTGAGTGTTCGAACATTTTCAGGATTTTTT
TGCAAATTTTTAAACAATGATATTAATGAAAATTTGCTATTTTGA
>tev04830
ATGCAAGCAACCATTTTAGAAATTGCAGCTACCGTTATTTTAGCGATAGCGACACTTAAG
CAAGCAGGCGCCGTCGCCGATGGCGACAATGCGGCGATATTTAAGCCCTTATGTGCCGCA
CTGCAGCTGGCGGACGTCAAACCCACTTTCGAGCCTCCGATCCAAACAAAGATGCCGGAG
CCGCTGGACCTGTACAGACTCAACATGTCAATAGCACCGAAAAACTGGCGAGCGAAGTTC
TTAAAGCCAGACAACAAAGCAACCCCAACACCCGCGGCAGCGGACCTGCCGCAAGGTGAA
AAAGACGCGGAAACGACGGCGCGTTGGAAGACGTGGGCCGACACAGCGGTCTTTCTAGCA
ACCGACAACAACGAAAAAGATCTAAAGGCCAACTATGGCCTAACCACTGCAACGGATGAC
CAAATCGACGCAATACGACCCACTGTTCACGATATTGTCGAAACAGCCCACGACATATAC
ACAGAAACAACAAACAGCGGCCAGACGCCACAGGCAGATGACAACTTGCTACAAAAAGAA
ATAGCACAAGCCGTATACGGCCAAGAGCAATGGGGACCAGAAGAGCTCACAGCGAACAAA
GTTTTAAGCGGCCCAGACACAGGTTACACGACAGCCTGCGGAGGAGGAGGAACACAGAAA
CCTCAAAACACAGTAGCCGGTACAATAATCTGCGTCTGCGGATGCGAAAACCTACAAACC
CACAAACCGTGCCACAAAAAACAGACAACGCAAACGGCATGGCAAGCGACCAACATACCG
AACAGAGCAAGCTGGGGCAACCTACGCAACGTCTGCCCGAAAGCAACCAAAACAAAGATA
ACAGCACATGGATTAAGGGAACTCGTCGCCGCAGCAAAAACAATAGCGAACACACAAGGC
AACGATGTTTTCATAGGCTCAGAGGGCGAAAACACTTGCAACGGCAATGCAGCCGGTGCC
TGCGTCACAATCGCTGGCGGGGCACCATCAGGAAACCTAAAAGACGACGCCATACCATGG
ATAAACAAGCTAGAAGCCGTCGCAGACAAACTCGCCGCGCGCGAACACTACAACAGCGAA
CAGCGACGCAAAAAAGCAGCAATTGCCGACCTGATATCAAGGGCAAAAGCGGTAACCAAA
CGCGCTCATTACCTCTTCCAGTTTCAGAAAACAGCACAAACAGCCGCTGCTGGTGAAGCA
ACGGAAGGAAAAGTATCAAAAGGAGACTGCAAGCAATACACCACAAACAGTACCTGCCCC
AAAAACGACTGCAAATGGGACATCACTACAGAGACAACAGGAGAATACTGCAAACCCAAA
CCAGAGACAGAAACCACAGCAACAGGAGAGAAAACAAACGAGGGATAAAAAGATAAGTGC
TCTGCCGCCCAAACCCCTGATGCATGCGCTGCAGCAAAAAGCGATATACCAAAAGGTGAA
AAAGCAGTTTGCAGATGGATTACTTACATTGAAGGCCCTGGCGATGCCGGCCACCTCATC
GTGGTGCCAGGGTCCAGTACCCCGTATCATCGGGGGAAGCCAAGAGCCAGCAGCGTTCCT
TTCATGGGGAACACTGCTGTGCTCCGGCTACGG
>tev05114
ATGTCAGTTTGTTTTTACTCCGTCTTGGAAAGGTATATCACTTTCTGCCGAGAGTTTAAA
ATTAATAATTGCTCTGTGGGATAATATATGCTCATGTTAAGGTGGGAAACAACATTTATT
TGATATTATTGTAGTGTTTATTATGAATATTCGTCTATTATTATTATTTTTATTATTTTT
GTATTGTTGTGTATAATGAAGGAGGAGAGAATAATGTGGAGAGTAGTTATGCAGCTGGTT
GTTGTGGGAGTGCTGCTCACGCGGGTGGCAACCCAAGAAAACAGTGCAAACGACCACCAG
AAAAACAAGAAGATGTTTGATCTTTTGTGCGCACTCTTCACGAAGGCGGAAAAGGGAGCG
AAAGAAAATTACATTGATAAGTTAAAAGATGATAGTAATTATCAGTGGTTTAATAAAGGT
GCCAGGGATTCAGCGGCTTTGAAAACAGAGGCGGATAAAGTTAAAGAGTTAGAAAGCAAA
GTGCAGAGTCATGAAAATAACGCCAGGACAGCGTTTCGGAAAGCAGCCTATGGGGATCAC
GTCGACAAAGAGGATGCGGACAAAACTTTTGGATCCCATGGGGAAAACCAACCCTGTAAT
CCCGAAAGCGGATGGACAACAATACCAAAAGACATCATCTGTTTATGTAACTCCGTAGGT
TGGGCCACTGACTACTGCCCCGGAAGCGAGAGTGATCGAAAATATGGTAATGGTGGAACA
GCCGAAGATGGTCTACAGACATGGAATGGCATTAAGGGAAAATGTACAAGTGACAGTGGC
AGTGCCGCGGTTACTGTTGATGCCATAAGAAAGGATTTAGAGGTTTTGCGAGGTTTGTAT
CCAAAGGAATCCGAAGAACCTGCACCGCCCCCATTACCTGAACCACCCGGCTTTCCACCA
CCACCGCCAGTACCTGAGAAAAAGCCTGATAAACTTGCTTCTAAACCGTGGGTTCAGAAG
TTGAATGAGGCGACGGACCACATGAAGGAAAGAGATGAGGCCCTTCAACAGTTGAGAGAG
CAAGTCAAAAAGTTAAGGGGAACTTACGGTGCAGCGAAAAATGAAGAGGAAGTAAAGGCA
TTAAAGGAATCTGGAGCTGGAGCTGAAGGTGCGCAACCCTCGAGAACAGCACCCCAAACT
GCAGCACGAAAGGATTCCGATGCTCAACCCACACAAACACAAACACAAAAACAGAATATT
GCATCATTT~~CCCTCACTCAAAATTACGTTACTATCAGTATCCCTCTGTTTTATCTGAC
TATCATAATGAAATACGATTCAAAAGCATATTGCAATGTAAACTGTTTGCCGCAACGCTA
TCATAGGCATCAATATTCTATAAATTAATGCAAGCATTCAAATGTGTTGTGTTACTGATT
TCCTTATCTTATATATCTTATCCCAAAGCTTCCCCCAATAATGTAATAGTGTTTACTGCC
ACGGGACTCCAATAATGGCTCACCCGCAGAAATGTAAAAGTGCATTTGGCAGAGGGAAGT
TGTTTGTTCGTCTTGTGTGTTTATATATCATTTTGTGTTTTATATTGTTGATGGAATAAC
TTTGTTCGTAAGAACTCATAAAATTTACGTGCACCGTGTTGGCTATTGTTGCAACCGCCA
GTTGCGGTTACCAGATATCCGTATATATTAGCTCACGTTTCCTGTGCATATGATGTGCAG
TATATTGGTGGGGAAACTAACATTAGAGGGGGGACAGGTACTGAGTGTGCTTTGCTGTGT
CAATATGTTTCCTCATTTTTGTCCTTTTGTAA
>tev05221
ATTGTGCTCGTTTCAGCAGCAACACTGTTAGCGATAACTGCAGTGTTCTATCTACCACAC
AGAGTACAACCGGCAGCAAATGACAACGTCCAGGCTTTTAAAACGGTTTGCTCGATGATC
AGCGTTGCAGCGGAACAGCCCAGCTTTGTAGAAGACACAGCCGCATCAGCCTTCGACGAA
CCAACCGCAGTCATTGGCAAGCTAAATATGTCCGTAAGCACAGATTCGTTCTACAACCTA
GAATTCGGCCCAAACGGGCCAGACGGCAAAACAAGCCAGGAATGGACAAAGCACCACGAA
GCCTGGAAGCTTTACAAACAAGCTGTAGAGAAAGGAAATGAAAAAATAGGTGACTTTGAT
CTGAAAAGATTGCCTTCCACGCACGCGAGGAAAACAGCAATGTTAGAATTGAACGCTACG
CTGTACAAGCTTAGCGAACTCAAAGGCCTCTACGAGGAAAAACCAAACAAACCAGCAGCC
GAAGAGCTACTTAAGCAAGAGCTGTATGGCAGTACAGGCGAACTTTCAGACAAAACCGGG
ATGACTTTCTGAGCTTCCGCAACCGACGCGTGTAACCCCCCAGCTGGAGGCAAAAAATGC
AGCGGCATGTCACTAGCGTCTGACCTCCTCTGTGTATGCGAAAGTAACGACCAAGCATTA
AGCTGCGCCGGCAGACGAGTCGGAGAAGCAGCGGTATACAACAGCGCAAGCTCAGCCAAA
ACAGCGTACGAAGCGCTAGTCAAAAAATGTCCCACAGTCAAACACGGCAGACTCACAGCT
TCGGCAATACTAGCAGCCGTCGCAAGCTTCGGTGCGACGGTAAAAAAACAAGGAAAAGCG
ACCCAGGCGGAAAACATCATCCTTGGAATAAACAACGCAGCAAACTGCAACAGCGGCGGC
ACCGATGGATGCGTAAAGTATAAACAGGCAGAGGAATCAGGGAAGCTAGACATACCATGG
CTAGACAAAATGACAGCTGCAGCCAAGAGAATAAACGAAGAAAACGCGCGGCGGCATAAG
AATAAACAGCTTCTGCAAAGAGCAATAGCACTAGCGGACGCAGCAACACTAAGCTACGTC
CGAGCGCTCGCAGCAGACCCCCCACCGCACCAGCCAACCGCGACAACACAAGTAACACAA
GCGGCAAAACACAGTGAAGAAACATGCAACAAACACCAATCAAAAGATGACTGCGCAGAC
CCCTGCAAATGGGAAGAAAATGAAACTGACAAAAGCAAGGGACAGTGCAAATTAGACCCT
AAAAAGGTAGCAGAACAAGCAACCCAAGCAGCAGGAACAGGAGAGACACAAACTGGTAAA
AAGCGTTCCGGTTACACAAAAAAACAAGATTGTTAGAATGACAAAACAGGTGACAAACAA
AATTGTGCGTGGAGAAAGGGTAAAGATAATGAAGATGACAAAGAGACAGAAAAATGCCGG
AGTAGTAGTTTTTTAGCAAACAAACAATTCGCCCTGATGTTTTCTGATTTTGTGAGTGTG
GTAGCATTTTGA
>tev05235
ATGCAAATTTAAACAGTGATACTGGATTTTTTAGCGTTTTACCATGCACGCACAACAGCG
GCGTGGTCGGCAAAAGATAACGCCGCGCTGGGACCAGCAGCTTGCGCGGTCTTGCAGCAA
GCAGACCTTAAATTGACACCGTGGGCACCACCATTCACAGACGACGGTTCCTTGGATACA
CTACTTGACATGAATGTGTCGCTATCCTCTAACGAATGGAAAGCGAAGTTTATCAAGGAG
AAAGGTGCAGAAGTAAGTTGGACAGACAACGAAAACACAGACAAAACAACAAATGCTCAC
TGGGAGGCGGCATGGACGCAGTGGGCCAAGGCCATACAGAACATAAAGGAAGGACAAACT
CTAGCTCAAAAAATTGATAAAAGCCTATTCAAAGGCCTTGACGATAGAGCACGGAGCACC
GCGGCACGGACAGTAGCGAGACTGGCAGCACACGCAGCTGAAGCAGCGACAGCGCTAAGG
GAAGCAAACACGGAACTTGCTGAAAACAGCAATGCAAAAATAGCAGCAGATATCGACGAA
GCGATCTATGGGCCGGCAGAAATCAAAGCGAAACTCACGGGCAGCACACCGGCCAGCGGA
GGCTGGGAGAGCACCGCGGACTGCAAAGCCGGAGGGACTGTAACAAGCTTAGCACCGTTT
TATTATTCGTACCTCTGTCTTTGCCTGCAAAAAGGCGATACCGACAAAGAAACCTGTCAC
CCAGCAACGATGTCAGGACAACAGTGGTCGGGGTTAGGATCAAATCCTTTGACGGCACTA
ACAGCCATGAGAAAAATATTTCCGCCAAGCACGACAACAACACTAATACCTGACTTAATC
AGCATGGCAATGCACAAATTCCAGGCGCACTTGCACGTAACGACCAATGGCGGCTTCATC
GGCACCCAAGGCGGCGGCAACTGCGATGCAGAGTCCGGCAATGGCTTGTGCATAAAGTAC
GGCACTGCGGTTGCTGCGAGGGCCAATACCATGAAGACTCTAACGTGGTTCCCAAAGCTA
AATGATGCGATCAGCAAGTTTCAGCAACAAAAGCAAGCCCAACTAAAAGCAGAGCAAGCC
GTCAAAGACATAAAGCAAACCTTAGCAAGCGCATGGCTAATACCAATGGAAGCAGAACAG
CTAGCCAAATTAAGCAAGTCTGTGACAGCAAGCGGTGAGGCAAAGCGTGAACTGTCAGAG
CTAGTGGTACAATGCAACAAACACCAAACAAACGCAACCTCCACGAAAAATAACTGCAAA
TGGGAAGGAAAAACTGAAACAGATGGACCATGCAAATCTAAAGATGGAGAAGGACAGAGA
AACACAGCAGCAGGAGCAGGAGAGGGAGCTACAGGGGGAGCAGCAGCTTCAACTGGATGT
GCAAAACATAGGACTGATAAGGCAAAATGTGATGGTGAAAAAACAGGAGACAAGAAAAAT
TGCGCATGGAGAAAGGTCAAAGATAATAAAGATGAGAGGGATATAGAGAACTTTCGAAAT
AGCAGTTTTCTTCTCAATAAGAAATTTGTTCCGATGTCCGCTGCTTTCCCTAGTTTGCTG
TTGTAA
>tev05237
ATGTTCCGCACAGGGATTTCTCTGCTGCTTTTAGCCATAACAACAACAGACAGAGGCGAA
TCAGCTATCGGCGAAAATACCAACGAGCGGGCCAGAGCGGCGCTATGTAGCATCATAGCA
ATAGGAGGCGAAAGAGCGAAGCTTCCGGCAACAGCAAAGAAGGAAACACCGATGGCACTG
AATGAGTTACTTGAGCTAAATACAACGCTTGCTTCATTTGAGTGGTTGGATATTTTTCGA
GACGAAAAAAACAGAGACCAAGCAGCAGACTACAACAAAGACAAGCTGCCCAAGGAAACA
GACTGGGAGCAACGCTGGCCAACCTGGAAGGCCCATGCAGCCAAAGTCCTAAAACCAACC
GATCACGAAAATCTTAAAAAGAAGCACAAGGTCAACAAACTGACGGCGAAGCAACGAAAA
GAATACCGACGCCATGTCCAGAAGCTGGCGGCGGAGGCCGAGGAAATATACTCGGAAGCC
GCGAAACAAGCACCGGTAGCAGACATCACCGACGAGGCGACAATGCAAAAAGCAATAAAC
CAGGCGATTTACAGCTCGGCAACGGAGCCATCGACTCCTTTCGCACAAACCAAGCCATTC
GCAGGAGCAGCCGGATCAAACAGGCAGGCCCTCTGTGACGCAACCGCGACAAGCGGGAAA
GCGCAAACCGTACTTTCTTGGCTGATTTGTATATGCGCGCCGAACAGCAGCAACAGGGCA
AATGCCGGCCGAGCGTGCTCAGGAACAACGCCGCCCACAAGCCAATGGACAGACACAGGC
GACGCAAGCGCGGCCGTCATAGGCGAAATGCTAGAACTGTGCGACCGCTATGAAGCCACA
CAAATCACCTCAGCGGACCTCAAATCGAGACTGAACAAAGTGGCGGCCATGATCAAGCGG
ACGAGCGCTGCCGCTTACTTCGGTGAATTCCTACAAGGTCAGTGCGACGGCACGGCGTCC
AACGGCATGTGCGTGAAGACAACGGACCTGACAACAAAGAAAGGCAGCGCTCAAACTGCA
ATACCCTGGATGCAACAACTATACGACCTAGCCAAAACACTGGAAAAACACGAAAAGGCT
GTTAAAGTGTGGACGAGCACACAGCATGCAATAGCGAGCAAATTGTCAACAGCACAGCGG
CTGTTGTACGCCGAGCCGATACCGGAACCAGAAAGTACAAGCGCAAAGGGTATGGAAGAC
AAGAATAAAGAGGTAAATAGAGTTCACAAGGAGCAAGAATGTGAAGCAATACAAAAAGCA
GCAGAATGCACAACCAATGGAAACTGCAAATGGGAAGGAGGTGATAAAAAAGATGGTCCC
CACTGCAAATTGAATGAGACAAATGTAGAACAAAAAGCAACCCAGGCAGCAGGAACAGGA
GAGGGAGCTGCAGCAACCACAACAGAGAAATGCAAAGGGAAATCGCAAACAGACTGCGAG
AAAGCTACTGAATGCAAATGGGAGGGAAAAGAATGCAAAGATTCTTCTATTCTAGTAGCC
AAACAATTCGCCCTCAGCGTGGTTTCCGCTGCCTTTGTTGCCTTGCTTTTTTAA
>tev05271
AATGACTAAGAGGTGCCTCGCTCTGCTACTGCTAGCAACGTTGTTCCGCCAAGCCGACTC
GGCAGCCGTCGCCGCCGACGAGCTAGCGACACAGCACGAGGCGCTGTGCGGTCTGATAAG
GTTAGCAGATGCGAGCATTGCTGACCTGAATATTCACCAGAAAACAGAAACAGCAGCTGA
CACAATCGCAGCATTGAACATGTCCACGAGCACAACAGAATGGCAGAATATGTTCAACGA
CTCGCAGCCAGCAGGCGAGTGGGCAAGCGAACCTGCAACGCTGAAGAGCGCCCCCTACGC
TTCAGAGTGGCAAAAAACTGGGAATATTGGCGCAAAAGCAAGGCCCTCATGAAAAAGCTG
AAAATCGGCACACAAAGCGCAGACGAGTACAAGACTATATCGTCCCCATTGCAGAGAGCA
GCCGCGAATGTTCACCTAAGGAAGCTAGCAGCCCACGCCAAGCAGGCGTTTCAGCTTTAT
TCCACCGCGAGCAAGGACGCAAACGCGGCAGACAAAGCAGGCATACAAGCCGAGCTAATT
CAAGCCGCCTACGGACCACAGGCAACAGACAAAACGCCCAAACCAGCAGTCACGTTAGAT
GTAAGCGGCGCATGGGCGGCTGGCTGTGGACCCGACGCCGCATCAAGGAGCGTCGTAGGC
GACCTATACTGCATGTGCACCTCAACAGAGAGCGGACAGGCTGCTGCGTGCTCGGCAGCG
TTTACCTATACTCAGTGGAGCGGGGCCCAAACAAGCAATTTCCCGAGCAAAGCCGCTAGC
CTAATACAATCGTGCGGCAAGACGACGTTAGACCAGCTAACTGCAGCAGACGTAACAGCA
GCAATCGGCAATTTCGTGGCAGTCCTCAGATTCAAGGCGTCGGGGAGCCAAAGAGCCGCA
TGCCTCGGGCAGGCCGAGTGCGGCGCCTGCGACGGGACGTCAAGCAAACTCTGCGTCGAC
TACAGTAAATATTTCACAACAACCGCAGAAGGCGGCTACAGCAAAATACCGTGGGTGCAG
TCACTACTATCAGCCAAAACGAAACTCCAAGCCCGGGAAAGACAGCAAAGTACAATAGAG
AACACGGCAAACCAAATAACGGGCCTGCTGGAACAAGCAAAAGCAGTGTATCACGCAGCT
GTAGCTGGTGAATTGGTAACTGCCAACACGGAACGTCAAGCAGCCAAAACCCAGCCAGAA
GTAGTGTTAAAAGAATCAGAAGATAGCTGCAACAAGAAAGAGAAAAATGAATGCAAACCC
CCATGCAAGTTGGTTGACGAGGATAGTGGCAAAAAAAGTGCACATTGGATAAAGAGGAAG
TGAAAAAACAAGCACAACAGGCAGACAAAGAAGATGGCAAAGCTGCCTCAGACAGGTGCA
CAAAACACAAAGACAAAGCAAACTGTGAAAAGGAGAATGATGGTCAGAAACCCGGCGAAA
AAGCTCATTGCGGCTGGATTGAGGATAAATGCAAAGATTCCTCTATTCTAGTAAACAAAC
AATTCGCTCTGATGGCTGCTTTTTAAAATATATTTTAGCAAATTAGCATTCTAA
>tev05307
ATGCTTAGGCTTTTTGTAATAGGTATAGCTTCCGCAATCTTTATTCATCGCAGAGCCGTA
GTTGCTTCCCTGGACAACGCACTAGACTTCAGAGTTATGTGCGACTCCTTTGACATCCAA
AACACCCAACCGAAACTAAAGCCGGAAGCGAACCTGCCCAGCGCCGACAGTTCGCTACAA
GTAATCGAAAACTTCAACCTCTCAACCAGCACAAAAAGTTGGTTCACACCAAAAGATGGA
ATGCTAAAGAAACCTTACGGTAGTCCTGACGATGCAGCTGTCTCCGCGTGGACGATGAAG
ACGCAAAAGGCAGTAGACACGATAAAATATGAGGAAAAAACATACGCGCGGCTCAAACCC
GGTCACGAATGGAATAATGCGAACAAGCGGATGGCAATGATTCTTGCAAAAGCAACAGCG
ACACAAACTGTGTACAAAGAAAAGTGTGATATGGTGGTCTCAAAGGTATCAGGTGTGGCA
ACAAAGATAACAAAATCCGTACTCAGCGAGGGAAAGAAAAAGTTCGACAAGTCTGTTTTC
AGCAGAGGAAGACAGAAAAACTGCGGTAAAACTGCAACAGGCACGTGACAGTAGAGAAGG
CACGAGGGAAAGAAAAAGTTCGACAAGTCTGTTTTCAGCAGAGGAAGACAGAAAAACTGC
GGTAAAACTGCAACAGGCACGTGACAGTAGAGAAGGCATTAGAGACCGATATAATCTGCA
TCTGCACCCGTGATTCTGGCTCCGCCGTAAGTGAATGTGCCAACAGAATTATCGAACAAA
TCGACGACAGCAACGGCAAGCAGAGCAACGCAGCCACGGCATGAGCAAAGATCGAAACGG
CTTGAAAGAAGGAGCACTAACCTACAAACCTGATCCCCTACGTGATCCGAGCGGCTGCAG
CTGCCTCCATGGCGAGACTGGGCCATCAGAACTCGGATGGCACTGCGGCTAACAACAAAT
TTACAATCGGCAAAACAACCAGCGCGGGCTGCGACGGTCAAAACGGTAAGCAATGATTCA
ACTAAAAAATGCAGCTAGGCAGTTCAGGAAGCATAATACCACGGTTCGATACCTTCCAAA
TGCGGTGGCCGAACTTGAAGACGCGGAGAAAAATTCAGTCGCAGCGAAACGCCTCAAAAA
AGCCATTTCATTTCACGACAGCCAAGCCACTGACGCCTATATTGATGCTAAATATAAGGA
GCAGCAGCCCATAAAGGTGGCCAAAACCGTATTTACACCACAGCCTTTACAACCAGACTG
CTCTATGGACGGAAAACTCCACCTGCACAGCAAATAAATGTAAATGGAATAGAAATTCTT
GGGAAAAGAAACGCGCAAATCTCAAGAGGAAAAAGAGCAGACAAGCACAACACGAACAGG
AGGTAGGGCCGTAGGATCAATCACAACTGC
>tev05310
ATGGCGGCGGCGCTTCTACTCGTCAGCGTCGCTGCACTTACCACACAGATCACTTCAACA
GACGTCAACCCAGGCCAAAACGCGGCTGAACATACTGCACTCTGTGAAATCATTAAGCTA
GCTGCTAAAGACGTAAATCCATAATCCGCAAGTGAAGAAGCGACAGAGCACTACAAGAAA
ATAATTAAACTTAACATGAGCGTCGCACCTCCATCATGGCGCGCAATGTTCTTCAAGGAC
CACACAGCAACAAAACCAAATTCGAAGCCGTCGGACGCGAATGTTAAGCACGCAATGTGG
GATGGCATGTGGCCAACTTGGCTGGAAGCTGAGACACAGCTCAGAGGCAACTCTCCTGAC
AAAGACATTGAAGCGGCAGACATGGTACACCTTTACAATAGATCCAGAGCCATGGCAGCC
AAAGCAGCAGCAACCTATTCGGCGATCGCGCCGGACAGCCCGAACGCCGACAAGATCGAC
AACGGAAAGGCGGAAGAAACACTTGCTCAAGCAGTGTACAGCAAGAAGGCCGCACCAGCA
GACCAGCCAACTGCGAAAAAAGTCCCGTCAACAAGCGCGACGCACACCCGCGACAAGGTC
TGTACAACCACGGACACAAACAAGTTGCAAGCAATGCTCAGCGCGGCAGCCTGCCTGTGC
CACAAACTGGTTGCAAGCAGCACCGAAGGAGCGCGTGGTGCGCCAGTGCAACAAGCAACA
GGCTGGACAGACACGAACACTTATCCGAGCGGCACGGACCTGCAAGCTCTCGTTAACTCT
TGCGGCCGCAAATCTAACAAGGTTCTAACAGGCAGTGACCTAAAAACAAAACTGAACAAC
GTACTAAATTTAATCAAAGTAAAAGACGAAGATGGCTACCTCGGCTCGTACATCAACAGA
TATTCTGGTAACAGCGCCAATGGACTTTGTGTAAAGTTTACAGGCTACGACAGGGACCCG
GACAGCGCCATCAATGAAATAAAGTTGCTGCAGCCCCTTATAGAACTCGCAAATGAACTG
TCTATACGGTAAAAGCATAACGCAGCAGACAAGGCAGCGTCACAGCAATTGAAGAACCTA
CTGGAGAAAGTGAAGGCCACTTCGACAGTAATAACGCTTTACCCTCAACTAACGGAACCG
CCCGCAACTGCGGTTAGCACAAAAATACCAGCTAGCACGGATAAGACACAAGAAGAATGC
GGCAAACATCATGCAAGCCAAGAAAACTGCACCAGGGCTGAATGCGACTATGATACAACT
GCAGCAGATGGAAAAAATGCAAACCTAAACCAGGAAAACAAAGCACGACAGGAACAGGAT
AGGCAGTTTCAGGGGAAGCAGCTACAACTGGTTGTGAAAGACACCAAGCCGAGGGTGACT
GTGAGACTGACAAAAAAGATGGCAAGCAAAATTGTGCATGAAGGAAGGAGTAAAGAGGGT
GAAGATGAGCTAGAAAAAGAGAAGTGACGAAATTGTAGTTTTCTAGCAAGAAAG
>tev05315
ATGGTGTGGACTGTAATACCTCTAATTTTAATCCAAGTGATCGCCAAAGCAAATGCAGCA
GGAGAGAACAGTAACAGGGTCGAGTTCAATATCTTTTGTGAAGCCATCAATATGCTAGGC
GCGGAACAGCTTGAAGAAGATGCTGGCGACAACTTGGACACCACTGCAACAAAAGCATGG
ACAGAAATTGAGCGGCTGTTCACCATGACAGCGAATACCACCTACTTTGAAAGTGGACCA
GAGCCCGAAATTTCCGGTGCAGCAGAGAGCAAGGATGAGAAACAAAAAAGAATCGAAAAC
TGGAAAACTCAACTTTCTAAATGGAAGAAAACTACAGACAGCAGCCCGGCAAAGCAACCT
AAATACGTTCGGAAACCAAGGGAGACAATAGCAAAGGCCATAGGGGCAAAGATAGACGAA
CTCTTCAAGACGGCAAAGGAGCTGCACCAACAGATAGATCAAACAAACGAAGACCTCGCA
GACGAAACCAAAAATGTACTGAAAAGCACTAGAAAAGCTTTAGTTGGAGCAGAAACGGAC
GGGACGACGACTACAAAGCCAACAGCGCGGGACGCGAACTTCCAGGGGACATACGCAGCA
GCATGCAGTCAGGCGGACACAGTAGGTAAACACATAACAAACGACATTGTCTGCCTTTGT
GCGGCCGACACGGGGACAGCAACAAACTCAATCAAAATGTGCACCCAGGAAACAACGACT
GGCCCCCCTGAATCACCATACACCAGTATCAACAACGGTAAGGCTATAGCCATATACCTA
ACAGCACTGTGCAACAAGATCTATCCAACACCGAAGCTAACAGCAGCCAACATAGCAACA
TTCATATTAGCGTTCACAAAACAGCTAGGAAAAACAGCACTAAACACGGCCGGAGACAAA
GGCAGCTATGTGTTCGGAAAAGGGAACGACCACGCGACACCGTGCGCCGGTGGAGCGGAA
TCAGATCAAAACTGCGTCGACTACAAGAACCAGGTTACAGTAACATCAAGCAGGGGCCTA
GGAAACGGTATACTGTGGATGAAAGAGCTTCAAGCTGCAGCAGGACACTTAGTTAAGAGG
AAGAAGCTGATTCGACAAAAGGAATCAGAACAAACACGGATGATATTTCTCGCCGAAAAA
ATGCAGGAATTATATCAAGAGTCCTTGCATGCTGAGCTTCCTAGCACAACGCAAACACAA
AAACACAGCAAACCACAAGCGACACCAGATCCTGAAAGAAAAAAAGCATGCGAGAAACAC
TCTAACAAAACTACGTGTGAAGCAAAGTCTTGCAAATGAAATGGCAGTGAAGAAACAATA
GGAAAGTGCGAAGCTAAACCCGAAGAGGAGCAGAAAAGCCAAGGAACAGGAGAGAAACCA
AAAGAGGGGACAGCCACATCTGGATGTACAACACACAAAGATAAAACTGCCTGTGAAAAT
GAAAAAAAGATGGCAAGCAAAATTGTGCATGGAGGAAGGGTAAAGAGGGCGAAGATGACA
AAGAGACAGAAAAATGCCGAAATGGTAGTTTTCTCGATAAGAAATTGTTTTGGTCATTTC
TACATTTACAGGTTTGGTAGAATTATGAGAATTTAAGGATTTTCCTAAACTTTTATTAAA
TTTTCTATTTTAAAAGAATTTACTAAAAATTAA
>tev05326
ATGCTATTACTAGCACTCACCGCGATACTGACCTTGGCACCAAACCGCATAGCAGCTGCA
GGACCAAACAAAGGAGAAAACAGGCACGCCTTTGGTTTACTGTGCGAAGTGGTAACGGCC
CTAAGTAAAATACCAGAAGACGCAGGACCAAGCGGTGACGCGCAAGAAGCAGCTCAAAAT
GCAGAGCACATCTCGCTGATTCTGTCAGAGTACAAAACGATCACAAAGCTAACAGACAAT
GTAGCAGCAGGCGCAAAATCGACAGCCGCCGGCGAGGAGCTCCCCGCTGCATGCCAGGAG
CAAAACCGAGCAAAATGCACCGGTGCCGCAGAATACCTCAAAAAATTACCCGACGAAGAA
AAACTAAAACTCAAGCACGCAGCGGAGGATGTGCATGGTCTGACAAGCAAACTAAAGCAC
ACCCTAAAACAAATGAAATCAGCAGGCAAACTGATAATACCGGCTGAATCATCTAAAAGA
TCGACACTAAAAGGCCATTTAACTCAAGCGATATACGGAGAACCGAACGAACCACCAACG
GTCACACTAAAGGGCGCCGGCAGCAACCGGCAAACTCACTGCGGAACAGGTGGAACAGCA
CGCGGGACATCAGCAAAGCTTTCAATAGTCGCAACGCTAACATGCCTGTGTGCGTCAGAC
GCCAGCGCAACGACCAACAAAGCATGTTTCAAAACACCAACAGGAAACCAAGATTTTTCG
GCAAGCGGGCGTCCAATAACGGTCTGGACGGCAATTCAGAAAGCCTGCGAAACTGAAGCA
GCCACAACGCCAACAAAAGCTCTGCCAGACCTAGGCACGCTGCACAGACAGATAACGGCT
CTGCTCTATGAGCCCAAAGGCGACGGCGGGGCAATAGGTTTCATAGGGGCAGTAACCGGC
GGCAACAGCGCCGGCGACTGCGACGGTGCAGAAGCTGGAGGAACAGGAGCATGCGCGACG
TTTACATCGGCTGCCAACACCATCGAAATTCCAGATTGGCTCAACAAGCTGAAAGACGCA
GCGAACGCCCAAGCCGAGCACACAGCAGCAATGCGAGCAGCAGCACTAGCCGAAACACAA
CTGATGGCACTCAATGAAAGCTTAACTACTCTCCTCCAGCTCAACGCCAAGCCGCCGAGC
AAAGCACCAGTGCCAGGCAGCCAAACTGCACAAAAACAAGAAGTAGCCGAAAAAGAGTGC
AATAACTTAGAGACAAAAACAGACTGCAACCAGCATAAAAACCCTAAATGCAAATGGACC
AAACCAAACGTAGAAGCAGGAAAATACTGCGACTTAAATGAAACTAAAGTAGAAAAAGCA
ACCCAAACAGGACAAGATGGAGCTGCAGGGGCACCAGCTGCAACTGGGTGCGCAAGACAT
GGAACTGATAAAACTGCCTGTGAAAATGACAAAACAGGCGATAAACAAAATTGCGCATGG
AGAAAGGGTAAAGAGGGCGAAACAGACGAACCCGAAAAAGAAAAATGCCGCTCTTCCAGT
TTTCTTTCAAACAAACAATTCGCCCTCAGCGTGGTTTCTGCCGCATTTGTGGCCTTGCTT
TTTTAA
>tev05338
ATGATAGCATTTGCGTTTGTGAGCGTGCCAAAACTTAGAGCGAACGCAGCAGTCGAGGCT
GCTGAAAACGCAGCACTATTTCGTGACCTGTGCACGATTTTGAGCGCAGCTGAAACCAAA
ATAACGATCGGTAGCGAAACCACAACGGAGGACCCGGCCGTCGGATCTATACACCAACTA
AACCCAACGTTCAGTGGCCAAGCATGGAAAGCCGTCTTTAAAACAAAACCAGGCGAGGGA
AACTGGCGAGACGAGATACCCGACGCACACAAAGAGAACGCACAATGGAAGGCTCTCTAT
CCCACCTTGCTGAAAGCAGCGCAGGCAGGAGAAAAAGATACCGAGCTAAAAGTCCTCAAA
GGAGTCGGAGCCCACAAGTTGAAACCACACCAAAAGGCTTATTTCGGATCTGAGGTAGCT
AAGGTAGCAGCACAAGTTTCAAAAATCGCCGAGAAATTGCAGGAGCTGAAAACGCACGAG
AGTTCAAGAGACGCGGAATCCGCTCAAAAGCTGCTAAAAACGGCAGCCTTCGGAGGAGAA
GACAAAACACGAGCAGGTCTAACGCACATAGAAATGTTCACGTCGGGTTGCGCCGCCAGC
GCGGCGGCATGCTGCAAAGTTGACGCACTAGACGGCAAACCTCCAAAGACAATAGCAGGC
GTCATAATGTGCGTTTGCGCACATGACAGCAATCTCGGCACAGCGTGTATCAACCCCAAA
CCGCGCCTAACAAACTGGGCCAACCCAAGCACCGCAACAGCAACAGAATGGCCAAAAATC
AGTGCCTACTGCACAGCAAACAGCGGGCAGGAAATAAACGTCGACTCTATCGACACCGCG
CTTGATCGAGTCCTAGCCACAGCGCGGTTTGACACAAACAAACTATACATCGGCGCTGCC
AACGGTGGTAACTGTAGGAGCGGCAGCGCAAACGGCTTTTGCACAACATACACCGCCGCG
TCAGCGACGGACACAAGCAAACTAACAGCGGCGCCGTGGGTGGTAAACGTAAGAAAAGCA
ACGACGGTACTACAGCTTTCGAAGCAAGCAACAGAGGATGCAAAGCGACTCAAAACACAA
ATAGTCACACTCTATGCAGGCCTATCCGGGACGGAAGCAGCGGCAACACAAATCCCAGAG
CCACCTGTACTTGATAAAGGACCAACAGTGGCAAGGGTGACTGAATTAAGCACTAACTTC
GAACATCACAAAATCAACAAAACTGCATGAGAAAATACAGGTAAATGCAATTAGGATGGA
ACTACGGAAAAACATGGAAAGTGCACAGTAGATGAAAGTAAAGTTACAACTCAGACAAAT
ACACTAGGAACAGAAGATCAAACAGGGGGAACAACAACAAATAAATTTAAAAGGAAAACT
GAGAAAGATTACAAATGGGAAGGAGCAGAGTGCAAAAAAATCCAGTTCTTTTGTAAAAAA
GTAATTTGCTCTGATGGCTGCTGATTTTGTGAGTTTATTAGAATTCTAGCTTTCTAAAGA
TTCTTGCTCAAATGTATGA
>tev05339
ATGAAGCCGCTATTACAGCTAGCTATCGCCCTAATAATTGCACCAACCTTTGTCAGAGGC
GGCGGAGAAAATGCAAATGAATTCAGGGATATTTGCGTCTTGAACAAACTTTTAACAACG
AAGATACCAAATCCAGAGATCGGTGAAGGTCAAGCAACGAACAAAAAACCTGTCAGCACC
AATGTTGCAGAAGTCATGTCTGAGGTGCTGCAGCTCAACCTCACCGTTGTGGAAATAGCC
AAGGAAAAAGTACTTCAAGACACAACAGAATACGCCGACATGAGCAAAATAAAAGGAAAG
AATGAAACAGAGGGATACTTTGACAAGGTCGACGACGCCAAACTGACTGCGCTACGCTCG
GCATACAACAAAGGCCGTCAAGGAGAAGGAGCGGACGAGGCATTTATGAAAAAATGTGCA
TTACCCCTAAAGGAGAACATACGACAGAAGTTCAGACCAGTGCTCGCAGCTTTAGCGTCA
CGAGCGATGGCAATCAAGCAAAAAATAACAGACGCGGAACACCGCATCGGACAGAGCCGA
AAAAATGTGCGGCAGGCGCTGTTACAGGCGCTGTACGGCCCGACTTATCAGGCGGTCATA
TGGCCAACAGACACCGACCCTGACCAAGAAGTCAAACCGTTTAACAAAGAAAAGCCATTT
CCATGGGAAGGTGGAAACCGCGAAACAACCTGCAAAGCGGCCACTGCAACAGGCAAAACA
GCGGGGGCAGGACTAGCAATCGACCTGGTTTGCCTCTGCAGCGGTGGAGCCAGCGGCGAC
GCCGACAAGGGAAAGCACTGCACGCCGACGGACACACCGAACGTAGCAGAAGTGGACTCG
ACAACGCCAGCCGCAAAAGCGCGGACGAACTACATAGCCTTAGCAAAAGCCTGCGATCCA
GTAGTGGAGTCGAATAACCTTGCGCTAAGCCCAGCCGGACTGGCAGAAGCAGTAGCAACG
GTTGCAGGCAAACTAGGAGCAAATTGGGTAACACTAGCGAGCGGGCCGGACCAAGCGAGT
TTAGCACAAACTCGAAAAAATTACCTAGGAATCTACGTAGTCGACACTTCGGCGGCAGCA
TGTGACGCAGCACACGCGACGCCCAAAGCCACTGCAAGGAAGGGGGTATGCGTAGACTAC
ACTGCACAGCTAAAAGCAGGCAAAGGCATCCCATGGGTCATGCAGGTACGAAAGGCGGCG
GCAGGACTGCAAGAGATCACCAGTGAATTCAGTCAGGTAAACGCCCTACTAGCACAACTC
CAATCAATACCGCAGCAAATGGAGGCAGTATTGCTAATGGGACTTTCCTCAGTCACGCAA
CAACCTTCCGCAGACACAACGGCAAGCAGCGGCCCGGCTGTGGCGCAACAAAACAAATGC
AAAAATCCACCAAACAAAACAAAAGAGGGATGCGCA
>tev05387
ATGCATCCATTTAGTCACCATCGCTCCTATTATAACATTTGTATACACACACTCACAACA
CTCTCCCTATACACCAACGCAACCGGGCCGACAAAAGGTGAAAACGCCAAAGTTTTTGCC
TTACTGTGCGACCTCGTAACAACTGCAGAAGATGCAGCTGCAAGGCCGGTCTCAGCGAAG
CCAGCAGAGGAGACGACGAACGCGGTTGCTCTCATCACACTTTTGCTAGCAGCGCCGGAA
ACGCTTGAACAACTGGTACAAAAAACAACGCGCGACGCTCTATTAGCAGACACAAGCAAA
ATGCCACATAAGATATGCAAAGTAGAACGCGCAGCCGATTGCACAGCAGCACTGCAAGCT
GTAGATAAGCTAGGCGAAGCCGGTGTCAAAAGAATGATCGCGTCGTTCAAGCAACGCACA
GAAGTACTTGATGCAATAAACGCTACCACCAGAGCGCTCAACAGTCTTTTGCAAAATGCT
GCTGAAGCTCTGGAAACAGGCAAACAGAAAAGGGTACCGCAACTGGCAAATCAAGCAATT
TACGGACAAGACACAGCGCCAACTTCGTTTCAGCTGGCAAAGGCAAAATCGGACCGACAA
ACCACATGCGGCAAAAGCACACCAACGGCAGGCACGGTGGCTGGAAGCAGCTTGGCAGCA
GACCTAATCTGTATCTGCGCTTCTGACAGCAGTCAAAACGGCAATAAAGGCTGCTACGGC
GACGACCCGGGGACCGTCAACTTTGACAAACCGCATGACAACCAGCATGCAGCGTGGCAG
AATATAAAAACTAATTGCGGGCATAGGAAAAGAAGAATAGGACAGGCCGCTGCACAGCTG
CGGAAACTAAGCAACGACGTCTACCAAAAAATCCACGAAGCCAAAGGGAACGACGGCAAA
ATAGGATATCTAGGATATGTAAGCAACGGCGCAGCAGGCAACTGCGACGGCCAAGACGGC
GGCGGCAATGGGGCCTGCGTACACTACGGCATAACACAAAACGCGCCAAATAAACCGGCA
TGGATGCAGACAATAGAGAGCTTAGCCGCCGAAATTGAGAAATCGGAGGACAACGCACGG
TCAGCAGCACAAACCGTAGAAAAAATAGAGACACTCAACAGAACCCTCACTAACCTTATA
GCACTGAACAACGTCCACCAGCAACTAGCCAGCACGTTTACCAACACAAAAGAGACACAG
TCAACAGAAAAAAAACCAAGCGTTGCAGCAGAAACCTGCAATTCAGCCAAAGACAACCAA
GCAACCTGTGAAAAACTAAAGACACAAGGATGCGTTTTTAACGAACAAGACAAAAAGTGT
GAGTTGAAAAAGGAGGTGAAAGCCGAGCTAGGAAAGCCAATAGAAACCGACCGCAGCGCT
GCCAACATCAACTATATCGCATGGTCGTTATGCACATGCATGAAAGCACCAAAACCAAGA
ACAGTAGACTTAGACAGCCTGGACCTTACTCAGCTAGCTTCATCAGTGATAAACAAAAAG
AAATTCTAAGCCTACGTCAAAGAAGCCACAGGCATAACTATCAGCGTTGGAGAACTTTAA

>tev05426
ATGCAAAGAGAAACGAAGAGACGACGGCCAGCTCTCCTGTTGTTGACGGCGGTACTCACA
ACAATCGGCTGCATACGGTACGGCCTTGCATCGGAGCCAACTAAAGGAGACAATGCAAAA
CTTTACAGCACCTTGTGCACGGTCATAAACGCTCTGGCAGCAGAAAGTCCTAGCACCCAG
CCAACACCGGTTAATGATAACACGTGGGAGACAGCAAACCTGCTGAAACTTTTCCTGCGT
GCTCCGCAAACCGTTTCCGAGCTAGCGGCAGCAGCCGACGCACAGCACATGCTCAAAACC
GCCCAAGGGCCACTGAAAGAGCTTTGCCCGACAGCAGAGCAAGACAATTGCCTGAAAGCA
GCGGCGTATCTGAAAGCAAGGGGAACGACCATGGGGGCAACGCTAGTGCGCCAGACTCAA
CATGTGTCCCCTATCCTCCCTGAGATAAATGCGACAGTAGCGCTGCTCGTCGGCAAAATA
GCGGACTACGTCAGCGCTGCGCCCCGTGGCGGCGCTGCGGACGCCAAACTACTGCTGAAA
ACAGCGGTCCTTTGAACTGCGGCAGACGACACAAGTGTGCGGCTGACCAGCGCAGCCACC
AACAGGCAAACGACGTGCGGCCAAAGCGAATCGATCGCAGGCAAAGCAGCGGGCAAAAGT
ATAGCGGAAGATCTTATTTGTATTTGCGGCTCCAACTCGAACAAGGGTAACAAAGGCTGC
CTCGCCGCAGGGACTCCAAATCCAACTTACAGCGCAGAACACGCGGACCACGCCACCTGC
TGGCAAGCACTAAAAAATGGTTGCAAAACATTCAATCCCGAAAACAAGCCGGTATCGGCC
GAAACGCTTAAAGCAGTAGCGGCAAAAATTCGGCACCTTATAAATGAACCCCATGGAGAC
AACCAGAAAATAAGCTACCTAGGAGAAAGCCACAGCGGAGCCAACGCAGCTGGCTGCGAA
GGCGAAGCTGACAGCGGCGGAAAAGGCGCATGTGTCACATACGGAAAAACCGGAACGAAG
AGCAACGAACCTGAATGGTTAGCGAAAGTGCTGGCAGCAGCCGACGCAATGGAAAACGAA
CAAGCGGCAGCCGCCACCAAAACGGCGCAGTTTCCCGAGATCAATAACTTAAACAAAACC
CTAACGAATTTACTTCACTTGCATAGCACGCAAGTAGAACTTTTAAAGGAAATAAAACAA
TCTCGCGGCACTGAAACTGCGAAGTCCACGAAAACTTTAGAAAAAAACAACAAAGAATGT
GAAGCAATAACCAAAGCAGCTGAGTGAAAAAAGAAGAAGCCACTCTGCGAATGGAAAGGA
GAAAATGACGACGATGGAGAACGCTGCAAATTGAATAAAACAAAGGTAGAACAAGCATCC
GAAACAGGAGCAGGAGCAGGAACAACGACAACTGGGTGGGCAAAGCACGGAACTGATAAG
GCAAAATGTAAATGTGACAAAAGTTGCGAATGGGGAGGAAAAGTATGCGAATATTCTAGT
ATTATTGTAAATAAGAAATTTAATCTGATGGCTTCCGCT
>tev05465
ATGCTGTGGGTCCCCCGACTGTTCCTGTTATCAGTGCTAGGATCGGAATTTTTACTCAAT
GTATCAGCCAATTTTGCTGAACTCGCCAATGCCAACGAAGCAGCTGCGCTTTGTGCGATC
GTCACACTCGCCGGACAGCGGTCTTCGTTACCCAGCAGCAAAGTACAACCACCGTCAGAA
CTCAACGACCTCTTAGAACTCAACATGTCAGTCGCGACAAACGAGTGGCGGGAACTCTTC
AGGGCAGGGCCAGGGAAAGCCACAACGAGGGACTTCCCTGAGGCCGACTACGGGACAACG
ACAGACTGGAAAGGAAAATGGGACGCATGGAAAAGCAAAGCAGAAGAGCTTCTGGACTCG
CAAAAACTTAAAACCAAGAGAGAGCAGCAAGGGCTAAAACATGCAACTGAGGAACAGATA
GCCGCTATCCGGCATGACGTGCAGAAAATTGCGGCGGAAGCGGTGGCGCTTCACGAGCAA
GCGCAAGCGGAGGCGCCGGATTCCGACCTTATAACGGACGACACAATACATCAGCTTCTA
AACGAAGCAGTCTACGGCCAAAAGACGGAAGCGGTAGGGGCGGAACTGGCGCAAAACAAT
TTCGACACAGCAACAGGCGGCAGCAGGGTAGCGCTCTGCACGGGACAAAAGGCCGACGGT
AAAACAAAAACAGTAATCGGAACACTGGCATGCCTGTGCATGAAAGACGGCACTAACAAC
GCCAACAAACAAACCAAAGTGTGCCGAGCCGATCCTGAAATGGCGGCGGCGTGAACCGTC
AGCAGTACACCACCAAACGAAGCAACAATGGCGGAAGTGCAAAAGCTGTGTGACACTCAA
ACGACAAGCCAAATAACTGCAGCGAAGCTAGAATCAAAAATAGACGCTATAACGAGCCTT
CTGAAGCTACACTCAAACAAAGCCACACTCGGCGTGTATCTAGGCACAGACTGCTCAGCA
CAAGACACGCGAGGCATATGTGTCAGCTACAGCGGGATTTCACAAACGACGGGAAAACCC
ACCGAAGTGATACCTTGGCTGGGACAACTTCATAGCCTGCTAGGAAAATTACGAAAACAT
GAAAACGCCGTCGCGGTCCGGAAACACGCTGCAGATGCAGTAAAGGCGAAAGCCAAGATA
ACAAAGGACCTAATCTACCATGCAAAACCGTGGGCAAACAAAAACATGGCACAAAAGGAT
GTCAAAAAAATGCTGAAGACGCAACCTCAGCACCAACAAAAGAATGCGAGCAACACAAAA
ACAACAAAACTGCCTGTACAGAGGCGAAAAGCTCATGGAAAGGTGGAGAAAGCGAAAAAA
GGGGGAGTGCAAAGTAGATGAGAAACAAGCTAAAAAGGAAGTAAAAACAGAAAACAGTGA
AAAGGCAGGAACCACAAACACCACAGGAAACAATTCTTTTGTTATTAACAAGGCTTCTCT
TTTACTTTCGTTTTTGCTTTTAGCACAATACTTTTAAGAATTGTTTGTAAACGATTTTTG
CTATATTTTATAAAATTCATGAAAATTGATATTTTGAGAAAAGATATAAATTTTCTAAAA
TTTAAT
>tev05467
ATGTTCAGCGTGCTAGCGACGACCGACGCAATCCTAAACCACCGCGCTGGTGAAAGCGGT
ATTACCAGCCAGGGAATCTGCAGAAACAGAGCTCACTACAACATGGGTTAATGTCGGAAC
TGCGCCAATCATACCGGAGGGCAGCCTATCATCACAGGCGCCGCGGTATGTGCTATACAA
GAAGTGGGTAAAATCGGCACGGAGAAACACACCCTAACTAAGCTAGGAGCGATTAAGACA
AGACTAACCCCCGAAGAAGCCCTGATAACGCCGACACTGCCGTCGGCACTCAGCCTCAAA
TGCACGGGGCACCTACAGTCCAGTGGACATCGACCCGCCAGACAGCATTGTGCAGCAGCA
CCAGTGGGGCGGTGATAACAAAGTAGGAGTGATTAAACACAAAATCTTTACGTTAGACTT
GCCAAAAAAAGCAAAGCACGATGCAACGACACTGACGGCGGATGAATGCCAACATAAAGA
AGACAGGGAGAAGCAAGCATGGCCGACAGAGGTGGAAGCCAAAGCGCAGATAAGACAGGC
ATTGTACGGCACGGGTGCAACAGAAAGTAAATTTGATAGAACGAAATCAATCACAGACAG
CGGCACGCGGACCAGCGGTTGCGCAAAGAACGGCGGTAGATCGGTAATCGGCGACATCAT
GCGCATGTACGGCACCGGGGGAAGAGCAGGGAAGATCAACGTGATGCCCAAGCGGTAAAT
TTCAAGTAGGACAGCACAAACGACGACAAAGCGGCAGCAGAAATCAAAGCTAAGTGCAAA
AAGCAAAAAGGCGGTAGATACACAGCGGAAACTCTTCACAGACTAATCGCGACGGTGACT
GCGCGCATCAGGTACGATAAAACAGGAGCACACGCCCTCGTACCTTACCTAGGCAAAACA
GACACCTGTACAACAGGAACTTGCAACGGCTCCGACGGGAAATCGTGTGTAATATACAAA
TTCGACACCTCAACCAACAGTGCGTCCACGGCCGGATTCGACATACCCTGGCTAAACCAC
CTTGTCCTCGCCGCAGATGCATTAGAGCAAGCGGAGAAGGTAGCCCAACGAGCAAAAAAG
ATGTCAGAACAGGTTAATGACCTGGAAACAACTTGCGAGGAGGCATACAAGGCAAAGCGT
TATAACCGGCAGCCAGCTCAGGCAACAAAGTCAGACGTCGCTACGTCAACGGCAGAAAAG
GCAAGACAGAAGACACAGTGTCCCAGAAAAAACACAACAGAAGAAGAATGCCCAGAAGCT
CACTGCGACTATGACGCAAAGACAAAAGAATGCAAAGCAAAACCAGAAGCAGAAAACACA
GCAGCAGGAGCAGGACAGACACCAAAAGAGAGAGCAGCTACAGCTGGAAGTACAAAACAC
GGAACTGATAAGACCTCTTGTGAGGCTGAGAAAACAGACGATAAACAAAATTGCGCATTC
ATAAAGGGAAAAACGGTAAGATGA
>tev05469
TATGCGTATCACAAGCCTCTGTCACGTTTTCATTGCCGTGGTACTAGCCGAATTCTCTAC
CACCAACAACAACAATGAAAATGCAGTGGAATTTAATATTTTTTGGGCTTTCGAAATATG
CTTGACAACAAGCAAATAGTGGACACAATCACACGAGAACTGGCAGGTAAAACAAGCAGC
GTGTGGTTGGATATCCAAGCAATGTACACGCAAACAGCCAACGATAGTTTTTACGACAAC
GGCACAGTAACAGGAATAAAAGACAAACAAGGAGGCGGCAAGCAGCTAGCATTTCAAGAA
GACTAGAAAACCAAGACCCGCGACGAGCTCGCAAAGCTGACATACAAAGGCGAGGATGGC
AAAGACAAACCAAAGTTTAAACGGACGGCAAGGCACATTTTTCCAGGAAGCGTGGCGGCT
AAGCTGAACAGAGTATACGACACAGCAAAGAAGTTACACTCAGCAATTGAGCGAGACAAG
CAGCAACTGGAAACCAACACTGGCACAATAACAAATCTAGCAAACCTTGCGCTTAACGGC
GCCAAAGCAGGGTCGCCAAGCGAAGGCCAAAACGCAGCAGGGCAGCAAAGCTTCGGCTCA
AACCATGTGACAGCCTGCGGCAAAGCAGGAACCGACACGGGCAAAACGCTGGTAAACGAC
CTTCTTTGCCTTTTCTCAACAAGCACCGGCGCATCGGCGGATTTAACAGCAAAAAAATGC
GACAGCACAGACGCCACACTGGCAGGCAACACACTGGCCTTCAACAGCGCCGCACAAGGT
CCAACAGCATACGGGCACCTAGAAACGGCGTGCAAGAAGCTCCATTCAACACCACACCTC
ACGCCAACAACGATCGACTCCAAACTAGCGCAATTCAGGGCAACTCTCGGCAGATACAAG
GGAGCAGCTAATACCGACCAGACCTACAAGTTCGGCAAAGGCAAAACGGTAAGCGGCGAG
TGCTCCGGCGATACCGGCAATGACGTTTGCATCAACGATGCACAGAAACTAGCCCTAACG
ACACACCCCAAGGAACCCTTTCGGCGGATCCCATGGGTTTCGCATCTACTAGATCTAAAA
CAGCAACTTGTAACTCGACAGGGCTTGTTAAAAAAGCAAAGAACACAAGGAAAATAGGCT
AATAACCTTTGAAGAATCCATGCAAGGAATATACCAGGAGGCTTTACATGCGGAACGCGC
AGTCCGAACATTAACAAGCGTTGAACCAGTACAAAAGGGCACCGATAAATGCCCAAAACA
AAATACAACTGCAGAAAAATGCCCAAGAAAGCTCTGCGACTATGATGCAAACGAAAAAGA
TGGTAAAAATGCAAACCTAAACCAGTAACAGAAACCACAGCAGTAGGAACAGGAGAGGGA
CTTACAGGGTAGATTGCAGTAAACACCAGGCCCAGCAAGCCTGTGAAGCCACGAATTCGG
AACTAGTTACAGGAACAAAACATGACTTCCATTGAATTGACAACACATTTTAAGATTCCA
GTTTTCTCGTAAATAAGAAATTCGTTTGGTAGCTGCTGCTTTGATAGTTTGTAGAACTTT
ACGTATTTTTATCCATAA
>tev05472
GCCGACGAAAGCTGGAAAAAGCAGATGGCAGTAGCGGAGAAAGGTAAGAGAGCGCCTGAC
ATAGCCAAAAACTTTTCTCTGCAAGAAAAAAAAGTGGACAGAACGTGGACAACACACTGG
GACAAATGGGTAGACACTTACGCCGCAATCAAAGACGATAGCAAAACGCCACAGGAAATA
AAGCAAGGGAGCCTGAAAAGCCACTCAGCACATCAAAAAGCAGCAGCAGAGATAGCCATA
AGGCAGCTGGTGCACAAATCAGCCATCTACAAAAGTGAACTCGACAGGCTGAAACCCTCA
ACAGCAAAAGTAACAGCAGAACAAGCCAAAAAGCGCATAACAAAAGCAATTTACGGCGGT
GATGGCTCAGCAGCGGTGTACGACACTGCTCAAGCGTGGAACAGCTACAGCAGCACAAGA
TCAAACGACTGTACAGAAACAAAGGCAACAACTGCGGCAGCAACCCTCCTGTGTATATGC
GCCAAGGACAGCAACAACGACGCCACCGAACCATGCATTCGGGCTCAGACAACAACCAAC
CCCTGGGCAACCGGCAGTACGCCGAACCTAAAAAAGCGCGTTTAACGAGATATTAAACCA
CTGCCCCAAGATAAAGAGGACCAAACTGACACCGGAAATTCTAGAACAAACAGCGGCCGA
CATCCGAGCATACATCAAAATAATATCTGGTGCATGTTATTTTGGAGCATTCAGCGCAAC
CAAGGCCTGTGCGTCCAGTACGCCGACTACACAACAGACGCAGCGACGCACGACAAAAAG
TTACCTTGGCTCGACGCCATAGAGGCACTGGCAGCTGAACTGCGCGAACAGCGGCAGGCC
ATCACAGAATTCAACCAACTTCATGAAACACTCAAAGCAACACGTCAATCTGCTTTTGCA
ATACCAAACATCATGGCTGGCTACAAACCACCTGCAGCTGCAGAGGCAGAAAAACATATT
CCGACGGAAACCAGTAACAAGCAAGTCCAAACTGAAAAAGAGTGCAATAAGATAGACAAA
GACACAGATTGTGCAGCAACCCCAAAATGCAAATGGGATACAGAAGAAAACAATGAGGAA
AAAGGTGCAAGTTTAGTGAGGAAAGCAAAAAGGAAGTACAGCAGGCAGCAGAAAAAGCAG
GAGAACACCAAACTAGGTGTACAAGACACGGAAATGATAAAGCAAAATGTGAAGCTGACA
AAACAGGCGACAAGCAGAATTGTGCATGGAGAAAGGGTAAAGATAATGAGGATGACAAGG
ATGCGGAAAATGCGGAGATGGTAGTTTTCTTGTAAGTAACAAATTTTTCCAGTGGCTGTT
TTGCATTCGTAAGTGTAGAAGAGATCTGAAATTTTTAATGTTTTTTCTCAACTTTATAAA
ATTCATGGAAATTGGAGAAAATTTGTTTTTGAGAATATAA
>tev05826
ATGAAGGAAATCATAGTGACATTCTTGTTAGCGGCCTTTGGTGCCTTCCGCTTGGCGTGT
GGAGAGGATTCAAAGTTAGTGAATGAAAAAGAGTTCAACCAAATGTGTGAGATATTGAGG
TTGGCGGAGGGGGAACCGGAGAAAGTAATGGAAGAGCCTGCGAATCTAACGGATATCATC
GACAGGCTACAGATGTTTGTGAAAGCGACATACGTGAAGGATTCCTTGTATAAAGAAGCT
ATGGAAAGGAGGAAAGGAACAGTTAACAATAGTGGGGCCGCTAAGATGAGTATGCATCGT
GCAAATGATATTATTCGGTGGAAGGTAACACATGAGAAGTTAATAAAACTAGCGGAAAAG
GCAACTATACTCGTGAGTGGAATAAGAGAGGAACGGCGCCTGGCGAATGTGTCAAGGAAA
TTTGCACTCGAAAGAATGGCGCAAGTCGTTTATGGGGCGAATGCTGGGAGGTTGATGGAG
AAGGAGGAGTTTGAAAAGTTTGCGGTGCACACCGGAGACACTTTAATAGGAAACTCCGCA
GAGGAAACGTGCGGGGCTGGATATCATCCCTCGACTGAGGATGCCATGGCTGGGCGTTCG
CTCGTGGGGGACTTTTTTTGCTTGTGCGTTGGAGAAGAGAATAATGAGACCGTGTGCCAC
AAAAGTATCAAGGGGCCGGGTAGAAAGAAACTGTGGAAAAATGTGTCGTATGATGGAAGT
GATGTGGCTTTTGGCGACGGTTGGTTTAAGATAAAGGATGAAGCCTGTCCGAAAAATGAA
AATTTAAAATTGATAACGCCAGAAAGAATCCAAGATGCAGTGAGGGAGTTCAATAAGCTG
CTGGGGAGGCAGAGGGAGAATATAACCATGAACATGAAAGAGTCGGAGGGATTTAGGACC
TATGTGTTTGGGAGAGCGAATAGAATACATACGGGTGTTTTTGACCGCAGCGAAAACATA
TGCACGGGGAAGAATGACCAAATGTGCGTGAATTATGCGTATAGACTTCTGACGCAGAAG
GGCATTGAGTGGCAGCTGAGGTTGTTGGATGCGGAAAAGTACCTGGTGGAAATGGAAAGG
CACAATAAGGAGGCAAAGGTTTTGCTTGGAAGGCTGTGGAAATTAGCGGAGAGTATGAAA
AGTGCAGCAGCAAAGATTAACTTGAATTTGGAAGACTTAATGATGGAGAGTGAAGTGAAC
GAGGTGGAAGAGGATGGGGCCGCCTTTTCAGTGTCTTTGACTGTTTTAACAATGATGGCG
CTAACTGCCTTTGTCGCTTAA
>tev05825
AAATGACTGCTGCTGCGTGCATGTTGTTGATATTTGCTTCCCATTTGGTTGTAATAGGAA
ATTATGAAGAGACGTGGTTGCGGTGGGGTGCTATTGTTGGTTGCTCTTGTGTGGGGATCA
ATAAGAGGAAGTCAGGGTCAACAGAAGGGTGTCTTCAATATTACTGATTATCAACATAAC
ACCGGAGAGTTTGAGATCCTTTGTAAGATTTACAGGATCACTCAAGCAAAGGTGCCAAGG
CCGGAATTTAGAAACCGTGAGAAGGAAGATGAGATTATGACGAGGTTCGAGGTAATGGTG
AGTGAGGCGAGGGCGAGCGGGAAAGAAACTTCTGTGAGCCAAAAGGCGCGTGAAGGGATT
GAGAAACTATACAAAAGAGCAAAAGCGGTGAAGGGAGAGATTGACAGGAATAGAAAGAGG
GCGATGCGGGAGAGCAGTAAGGCTGAGGAGAGCATGATGAAAGCTGTGTATGGTGATTTA
GTGGATGAGGCACATAAGACCAACAGACCCATTGACGATATTATGGAAACCAATAAAAGT
TTACTGTTCAACAGCAATGAATCTGCTTTGGAAAGCTGTGGAAGCAACGGTAATGAAACT
GGAAAAACACTTGTTAACGACTTTTTTTGTGTATGTGTGGGAGAGGCGAAAGACGAGGCG
AACAGCAGCAGCTACTATTACAACGGAAATAGTTCTCCCTGCAGGACCTACTTGAGGCGA
CCAGAAAAAAAAAAGTGGACGGTCATGAGCAATGAGTGCGCCTTGGCCGAAGAGAAATGT
GAGGTTAATTCATCAATGACACTCAAAGATGCTTGGCAAGTGGTAAAGCGCGGATGCGTG
TACAGGCACATTGCATCCAACTCAAAGTTGTTAAAGGCTGCATTGGAGGAGTTTGATAAA
TCTGTTAATATGAGGCAGGACAAGTTTCAGGTGGAAGGCGTATTTGGCCACGTGAATGAT
ACGAGTAATGAAACATTTCTATGTGATGGCCACAGACCCGGAACAACGTGTGTGAATTAC
CGACACACCTTATCCCATGGCGGCATACCGTGGCACAATCGTCTCACCAATGCCACAAAG
AACATGGAAGACATGGAGAAGTATGAAAGTGAAGCAAACTCCCATATTTACGAGTTGGAA
GATTTACAGCATGACGCTGAGGAAATGTTTCTTGAGTACAAACTTGGAGGAAACATAGAT
ATCTGGGGCAAGGCAGAAAATTTCGATCTTGACGCGGAGAGTGCTGTTCACTTCGATTTA
ATGATATCTATTTTTGCTTTGTTGGTGTTTTCGTAA
>tev06122
GTTGCAGCTGTGGCTCTGATTATACACCCCCGCTCCAGCGAAGCCGCGCCCGAAACAGCT
GGCAGCAATAGCTACATTTTCAAACACCTCTGCACTGTAGTCAATGCTCTCGATGCCGAA
CCTAAACACAAAGAAACAACTCCAGACCTTGATGGGGTACTGAAAGCCGCAACAACGATT
AAACTACTATTCAATAACCGAAAAGAGGTAGAGGCGACTGCTGACACGGACGGCGAAGCG
CAACAGGCAGCACCGACAGCAGCGGCGCAAACAGCCAATCCATGCAATGGAGACGGAAGA
AAAAGCTGTCGAGAAGCCAAGAAATTCCACAACGGTTTGTCAGCAGCCGACAAGGAAGTC
CTTACCAAATTTATAGAAAGCAAAAGTAATATAGCAAAGGAAGCAAACGCCACAGCCGCC
GAAGTAGTAACCGAGTCAACACGAATCAAGAATGAAGCCAGCAAAGCAAGCTACGAAACA
GTGAAAGAGACGCTCCAAACGGCTCTTTTCGGCGTCAGCAAAAAGCCAACGGCCCTGCTA
GGAAGTGGCGACGGATCCCGCACGCTAGCTTGCGGCACGGGCGCAGGCACTCCAGCAGCC
GGAGCAAAAACAAAAATGGCAGTCGCACTACTTTGTTTGTGTGCAGCCGACAGCAGCGAC
TGCACGAGCTGCAAACCGTGCGGAGCAACGAATACAGGAGATGTCACATTCAACAATGGG
CACAGCTCAGCTGACAGCGCTTACACCGCGCTAGCAACGAAATGCAAGTCGGCTGCGAAC
AAACATGAACACAGACCACTCAGCGCTCAACTCCAAGAAGCAGCTACTGCACTGCGGCAA
GACTTACTTACACTAAAATCAACTGGCAAGAAAGCAGGGTTCATCGGCGGCGTCAATTCA
GGCCAAGCAGCCGGAGCGTGCGACGGCAAAAGCGACAGCGATTCCGGAGCCTGTGTGTTT
ACCGGCGAAGCCAATGGCCAGCCACAAATGCCAGAATGGCTCGAACTAATCGAGCAGGCA
GCAACCGCAGCAGCAACGGCAGAAGAATTTGTTGCATCCACAACCCTCAGGTACTCACAG
TTGATAGCACTCAACAAAACACTCACGGCGTTGCTAGTCACAGGGAAGAGCGCGTCCAAC
CAGGTGCTAACATTACAACAAACACCCACAGGCACTCAAGCATCCGCAGCAGCAGAAAAA
ACTGAAAAAGAGTGCAAGAACTTAGAGAAAAAAACAGATTGCACAAAAAACACAAAATGC
AAATGGACCAAACCAGACAGCGAAACAGGAAAATACTGCGAACTAAATACAACAGCAGCA
GAACAACAAGCAACCCAAGCAGGCACAGGAACAGGAGATGGAGCTGCAGCAACAAAGAAA
TGCAAAGGGAAACCAGAGAAAGACTGCAAATCTCCGGATTGTAAGTGGGAGGGTGAAACT
TGCAAGGACTCCAGTTTCCTCCTAAGCAAACAATTCACCCTCAGCGTGGTTTCTGCTGCT
TTTGTGGCCTTGCTGTTTAATTTTTCCGGTACTTTAAGAAACTAT
>tev06130
ATGAAACAAAACAGCGCCGCCAAATTAGCATTTTTCGAGCTGATGTTCGTGGTTTCTAAC
GTCCAGGCCAATGTAGGGTATACGGACAACAGCTATGTTTACAAGAAACTGTGCACATTT
GTAGGGTTAGCAAGAAATCCGACGGCACAAGAAGCACCACTACCAGTAACACCGCAGGAG
CTGACGGACCTAGAAACTCTAAACGCCACGCTTTCCGATCCCACGTGGTTGCACCTCTTC
TTCAAAGACAGCAACGACAAAGACGGCATAGCGGAGATACCCACCCAGCTGAAATCGAAC
CCGGGATGGTCAGACAACTGGGGCAGGTGGCTGCAGGCAGCGAAACTAGCAAAAGCAGAC
ACAGATAAGAACACACTGAAAAAGTTCAATCTGCAAACAGCAGCGCCAGCGAACGCTAAG
TACATCAAAACATTTGTCGAACAAGCTCTGGCGATAGTGAACGCAAAAGCAGCAGCACTG
GCGGATGACATCAAAAGCCCGAAACAGGTAACAAAAGAAGACATACAGAAACAGCTAGTA
GAAGCGATAAAGGGTGCAAGGGACGGTGAGCTAACAACACCAGTAAAGGACAAGCTCTTT
GCTGCGTCAACGCCCGCAACCATGCAGAACACATGCGAACCTAACGACAACACGAATGCA
GCAGCAACTATAGGCGCCGTCTTAGCCTGTCTCTGCATCAAAGGAGACAGCCGAACAGGT
GATCAAATTTGCGACCACGCCCACGACGCAGACTCATGGCAAGCAGGCACCAGCGGGCCG
CAAATGGCGCACGTCAAAGCACTAATCGACGGGTGCCCACCAATAACAAACACAGCAGTC
ACGCCAGAACTGCTGACAAATACGCTGATGGACATTTACTCAACTATAATCATAAAAAGC
GGCGGCGGCTACCTAGGGACATTCAAGTCAGGGAACTGCCAAGGCCACAACGCAAACGGT
TTCTGTGTAAAAATAACCGGCCTGACAGCAGATGACGACACTAAATTCAAGCAGCTTCCA
TGGGTAAGCAAGATAATCAACCTCAGCGATGACATCGACAAGGTCAACAAACACAACAGG
GCAGTGCGCCTACTGCAGGCAGAGACGCAGCAGCAAATAGCAGCTCTGAAAGTTCTTGGG
TGCCAGCAGGCACTAACAGAATTTCCGCCAGCACCCCCTACACTCGACCGCAGAACCCAT
CAAGCAGAAGAGGGGAAATGCAAACCGCAAAACAAAACCCCCGCCGAATGCCCAAGCGAG
CACTGCGTTTATGACGATAAAGCCACAGGTGGTAACAAATGCAAACCTAAACCAGGAACA
TAAAACACACCAACAGAAACAGGAAACCAAGCAGGGGAAGAAGCAGCTCCAACTGGGTGT
GCAAGGCACAAAGATAAAGTCGCTTGTGAAAATGACAAAACAGGAGACAAGCAAAATTGT
GCATGGAGAAAGGGTAATGGTGGTGAACCTGAACCCGAAAAAGAGATG
>tev06136
ATGCCAGCGAAAAAAGCTGTTTTTGCGGCTCTATTGGCGGTACTAGCAAAGTCCACCGAC
GCCAGTACAGGAGATGAACACGCTGAATTTCGGGCTCTGTGCACAGCCTGGCTAGCGGCT
AAAGCACTACGCAGGGAAGCGTATACACCGCCACCCATGCCGGAACAACTCACGGAAATT
CTGAACCTGAATATGAACATTTCAGAAGACAAGTGGGCTGTATTGTTTGACGACAACACG
GCAACAAATAAGTGGGAAACTTTCAAGGAAGGAAAGAGCGAGCTATTGGGAAAAATAGAC
TGGTCCAAGCAATGGGAAAACTGGAAGCAAGCGCGGCATACGACCGAAAACCCGGCCAAC
CCGTGGGTTAAAAAGAACAAAGAACTGATACAGGGCGCAAATCAGCAGCTCATTCGACGG
TACGTCAGCCACCAAGCAGACAGGGCCTTCGAACTATACATCAAGACACAGGCACAAATA
CCACCAGGCGAACTAGGCAGCCATCATGAAATCGACAGCAACACTAGACAACGCGATGTG
CTCTCCTCCGTACGAAATCGCCTCCGGAAAGCAGACCTGCAAAGATCTCACAGCGGCGGC
ACCCAAAGCTTCAACGTGCGGCAACGACAATGCAAAAAAACCGGCAAGAGCATAGGGCTA
GACGTTCCTTGCCTTTGCGTTTCTGAGACAAATTCAGAGTACATCGGGGTAGCCGGCAGC
CCAGACATCACAGGCGACGGCACCATCGGCACCGATGCATTAAAGAAGATACTAGAAAAA
TGTCCAGGAGTCAACAAGGCAACCGACGGCCTAACCGCTCTGAACACTGCAGTAGCTGCA
ATAACAGCACACATAGGCAGGGGGAAAAAACCGGAAGCCGATGGCGATGCTTTCTTTGGA
AAAACCTACAACACCAACTGCGGCACGTCATCGTCAGCGTGCCTGTCATACAAGGAATAC
TTTGCCGCAGGCCAAGCGGGCGTCGCCAGCATAACCTGGATGAAGAACCTCAGGACTGCC
GTCAAGCATGTTGAAGCCATAAGGCGCATGAAAGAAGCCGACAAAGCAGCAAAGGAACAA
TTTTTAATAATAAAGATAGCAATTGAAGCAGAGTTTGCAAGGGAGGTCAAGCTTCACTCA
CACGAAAAAAATAAAGAACAGTAGAGTTTGGCAACTCAACAGGATACAGAGGAAAGCTTG
GAAAATCAGCGGAAAAACTGCGAAGCTGTCGCAAATAATGCAACATGTCAACTTCCATGC
AAATGGGAGACTAAAGGGACTTCTGGAGTGTGCAAATTAAAAGAAAGCAAAGTTAAAACT
GAGACAAATGCACCAGGAACAGGAGGAAAGAAAACAGGGGAGGCACCTGCATATGGATGC
GCAGCGCACTTCAATGATAAAGAGAAATGTGAGAAAATGAATGAAGGTAAGGACGAACCA
GTTTATGCATGGAAAAAAGGCGCCGAATGTGATAAGGATAAG
>tev06138
ATGAAGTTTATCCTGCCAGCGGTGTTGCTGCTACTGGAACCACCAGCTAGAACGTCAGCA
GCAATATCAGCAAGGGCAAACAAAGCAGAGTTTTCGGCTCTTTGCGAACTGGTAGAACTT
TGCCGCAGTGAAATTGCTGTACCGGAAATGGCCGAGGACCCGCAAATCACGATCAATCAT
ATTCTAGACTACAACATGACCACGAGCGACAACAACTGGCGGCAGTTGTTCAGAGACAAG
TCCGGTGCAGACAAGTACCACGACACAAAACCAGAAACATTAACAGCACCGGGAGACTGG
GACGCAGCGTGGAAGGCCTGGGTCGAGTCAGCGAAAAAAGCTGACAAACCGGACCAGCAT
ACGCACCTAAAGGAGGCGAAGCTCCACACTTTAGACGAGGCCACCAGAAAGAACGCACAC
TTTCTAATCAGAACCATCGCCGCAACGGCTACAGCTTTAGCAGACGACATAAAAGAGGAC
GCAGCCACGACGACGGCGCTAAAGAAAGACGAAATAACAAAGGTGCTAAAGGAGGCGTTG
TATGGCAAGGACGGTTTGACAGACGCGAGCGCGACGGCGCAAGCAGCATTCGGCAAGCCG
ACGCCCCCGACGACGGCGGACTGCCAGACGGGGACAGGGGCCCCTGGACCAATAAGTTTG
TATGCAACGATCGCCTGCCTATGCGGGCACAAGCAATCAGGCGGCGAAGCGAACCTCTGC
ACCGATCAGCAACAGGGCGGCAGCAACGACTGGCCAGACGGCACAGACCAGCTGGCGGAC
AGCAAGATGAAGGCACTGGCCGACATGTGCCCGAAAGGCTCGCGCAAACAACTAACAGCG
GCGGGGCTCCAGGCGGCAATAAACAACGTCAAGAAACTTATAACAATAAAAAACGGCGAC
GGCTTTCTAGGAGCGGTCGTAACGAACTGCCAAGGAACAACCGCCGCCGGGGCCTGCGTC
AAGTATCCCAACTACAAAACACAGCCAGGGGAACTGCAGAAAGTAAAGTGGCTAGAGAAG
CTTGAAGGCTTAAATGCCGCATTGGCGGTGAGGGAACAGCTAATAGCAAGAGGAAAAATA
GTTGTCAGCATCCTTAAAGCAGCCGAGCAAAGAGCCAAAAGCCTGGGAACGTACCCGCCG
CCGGCGCTAGCACCAAGGCAGCTGAGCTCGCCGGAAAGCCCAAACATAGAGACCATACAA
AAGAAGAAAGAGTGTGAAGCACACAAAAACAACAAAACTGCTTGCACAGACGCTAAATGC
ATATGGAAAGGAGGGGAGAGCGAAGAGAAAGGGGAATGCAAAGCCAAAGAGGGATCAGAG
CAGACAAATGCACAACCAGGAGAAGCAACCTCAAAATGTACTGGACAAGATACCAAAGAG
AAATGCGAAGGAGTGCAAGGGACAGCTCCAGCTGGCAAAAAATCTGTTTGCGGATGGATT
GAAGACAAGTGTCAGGATTCCAGTTTTCTCCTAAACAAACAATTCGCCCTCAGCATGGTT
TCTGCTGCTTTTGCGGCCTTGCTTTTTTAA
>tev06145
ATGAAAGCCAGGCTTTTCAAGACAGCGCTAATTCTATCCCTGTCAAACCTTGCCACAATA
ATAACTGTAAACGCCAACGACACCAATACAAAACACGCAGCGGAGCTGGACAGTTTCTGC
CGCCTACTAACCCTAACGGAGCAAGCACCAGCCAAGGTGGAACCAGCCGAACTAGATCAA
ACGGCTGTGAGAACTTTGGCGGCTATCAATATGTCTCTAAGCAAACCGGAGTGGCGAAAG
CAGTTTCCCACCACAGCCGAAGCCAAAAGCGCTGACCCAGAGTATTGCAAAGGACAGAAC
AAAGCGGAAAATTGCAAAGAGATTTGGCAAGCCTGGGAAGACGCTGCAATTGCAGCAGAA
AAGACAGACAATCTGCCAGGAAAGCTGAAGCTACCGTCTAGCGTCTTTTCCTCACCGTTA
CGGAAAAGTGCCCTCCAAGATGTTTCGGCGCTGCTCGCGGAAGCAACAGCAATCACGAAG
GCCTACACAAACAAAACAAAACCGGAACTGGAAGCGGCGGGCCAGCCACTAAGGACAAAA
CTTAACATGGCCGTATTCGGCAAGGCAACAAAGCCCAACTCAGCCGCAGACGCCTGTGAC
GTGGACGCTGCAAGCGACCGGCAGACGACTTGCACGATAACAAAACAACCTCCCGCAGCT
TGCACAACAGCAGTTTGTCTCTGTGGTGAACAGGGGGCCCAGGACCAGAAAATCTGCACA
AACGACATCACGGCAACAGTAGCAAACTGGGGCAGCGGCAAGCTTAACTCGGCGTTTCAA
CCGATCTTTGCCAAATGCAAGCAAACAAAAACCGCATCTCTGACATCGGCCTCGTTAATA
GCGGCGATAGCGGATTTCACAAGCAGAAGCAAGCAAGCTATTGTAAGCACCACTGCGTAC
GTCATAATCGGGACAGCGTCGTCGAGCACGCACGCCTGTGCAACAAGCCAAGGCGCGGGG
TGTGTGGACCTTACACCCATTGCATGTATGAAAGCTGGATCGACAATTACACACAAAACA
TGGCTAAGCGAACTTGAAGAAGCGGCACAAATAATAGCAACCGCAGAAGCAGCAACACAA
GCAAAAAAAATTGCAGAAAGCAGACTTCACGAACTAGAAAAAAAAGCTGCAGCAATTTAC
ACGCAATTACTCTATGCACCTGCCGACGTCGCACCGTCGCCGCCGACAACACCAAAGAAA
ACGGACGAAATACCAACAGCAATGCAACAAAGCTGCACTAAACACAAAAACAACAAAAAA
GATTGCACAGAGGCAAATAACTGCATATGGAAAGGAGGAGAAAGTGAGAAAGGGGATTGT
GAAGTGAATACAACAAAAGTAGCTGAACAGGCAAAACAAGCAGGCACAGGAGAGGGGGCA
ACAAGCGGAGCAGACCCTAATTGTGGCCAGTATACGGACCCAGAAAAATGTGCCAAGGCA
CCAGGAAAAAAGAAGGAGGGCAAAAACGCTGTTTGCGGTTGGATAGAAGGCAACTTCCAG
AATTCCAGTACACTAATAAATAACAAATTTGCTCTTATTTCTTCTTCTTTTGCGAGTTCG
AAAGCAATTAAATGA
>tev06146
ATGATCAGATACGCGCATGCAAGCTCGGAATATGCTATATTCGCCATATCAAAAGCATTG
GCCCTTCTACTATTGGCAGCTCAACTTGGCGCCGCGACGACCACAAAGAACGGCAAAGAA
TTCTCTGTCTTTTGCGAAATTTACAAGCTGTGCACATCGGAACCAAACACAACAGACTTA
ACGCGGAGCGACACACATGAACCGCCAGACGACATAGAGGATTTGTACATTGTAACGCTG
CCAACAGTTAATTTCACAGCAAAAATTTTTTCGACGTTTAGCGACAAAGCGTGGGAGCAA
AAAAAGAAAAGTTTGCTGGAGGCACAGACACCAGAAACAAAACCAAAATATTTACGTATC
GGAGACGAAGAAACCCGGCAGCGTGTACACTGGAAGATGAACAAAATTCGGACTACCGCC
GGCGAAGCCAGAGAGCGGCTAAGAGCGACACAAACCATGATAGAAGCTGTAACGACAGGC
GTGTGCAGCCACCTAAAACAAGCTCTAACGGGAGACCAGGGAAAGGACACAACGGACGAC
GGCATATATGGCAACCACGCGGCCAGTTGCAAAACAGGGGGATCAACAAAACAAGGCAGC
AACCTGGCATCGGATTTAGCGTGCCTGTGCTCCTCGGCATCAGCAGCCAACCTTTGTGTG
GCAGGCGGCACCGTACGAAACTACAAAAACAGCGGTGGCGACACTGCAGGCAACGCCAAG
ACAGCAGTACAAACGATAGTAACAAAGTGTCCACCCTCAGCAACCCAGCGGCATGCGACA
CCATCAACCATCGACGCGGCGCTTGCCCAATTCGCAAGTTTGTTTGGCACAGCACCATCC
ACCGGCGCAAACACAGAGAACGTGATAGGAGGCGGAGAAACCAACGACGACTGCGACGGA
CAAGACGAAGCATCCGCTTGCATAGACTACAATGGCGTCGTACGGAACAAGGATATTACA
AACCTCCCCTGGGTGGGACAGCTTCTGGCCGCCCAAAAACTGCTCGTCGAAGCAGAAAAA
CAGAGGAAACAACTCGACGCCAACAAAGTTATATTGCAAGGGTTGCAACTACAAGCGGCA
ACAACCTATGCAATCCTAGGCAAGACACCGACATCTAGCCAAGCAGTCGAAGGCGAAGAA
AGCGCCACTCCAGACATACGTACCGAATGTAGCAAAAAGAGCAAAGGAGACTGCACTGAT
AAATGCAAATAGGATGGATCTGAAGAAACCAAAGGAACATGCAAACCTAAAAAAGTAGAG
GAGCAGTAAAGCCATCTAACAGAAAAAGTTGCAGGAACGGGTAAAAAATTAGATAAATGC
AAAGGGAAACTAGAACCCGAATGCATCAAGGCTCCTGAATGCAAATGGGATGCAAAAGAG
TGAAAGGATTCAACGTTTGTAAATAAGAAATTTATCTGGTGACGCTTTCCACCTCATTGT
AGTATCAGGGACTAGTGCTCTGTCCAGGTGAAAGCC
>tev06148
ATGGAAAATGTACTGATGGCGGCTGCAATAGCACTAGTCTCGCTGTTCAATATACGGGCA
CAAGCCGATACCCGCCGCAGGTGCGAATTCGCTACTATTCGGCGCTCTGTATGCTGTGTT
ACAACTAGAAAAAGGGGCCATTGACGATATATCTATAACCTCCCACTGGGAAGCAGCGCA
CCACGACATCCTCGACGTGAACATGAGCCTTGGCGGCTCGGAGTGGGTAAATCAATTCAC
AGAAAAACCAGGTAAGGCCAAACCATGGTCTGTTACGGAAGAGCCGCGAAGTCACATAGC
CACTGGCAAGTTCACTGGGATGCGTGGTCCAAAAGCGCAGCGAGGATAACACAAGAAAAA
ACAGGTGGGTCTGTGCTAGACAACGTAACAGCCCTTAAGCTAACAGGAAACAAGCTTAAA
AATAGCAAAAACGGAGGTAAGCGCGGCATTGAAACAAGCAGCGACAATAATAGCCGATAT
CAAAACAGCGGAGCAAGAAGCGCGCAGCAGTGCAAAGGAAGCCGTAAAAAAGAGCTGGAA
GAAGCCATATACAGTCCGTCAAAAGACAGAGCCGACTTTACAGAAACAGACCAAACATCG
CCAACACGCAACACTGACACCTTTTGCAACAGCGGCGCGAAAACGTCGACTGAACAAGCG
ATCGCAGATATCATGATATGCGCGTGTACACCAAACAACAGTACAGCACCGCAGGGCGCA
CAGAGCGTATGTGTAGACTCCACGGGGGCTAACCCAACAGACAAGACTCAACCGCTCCAA
AGCGTCGGAGAGGTGAAGGACCAATTCGACAAACTAATAGCCCACTGCCATATCAACACC
AACACAAAAACAACAGAAGAGTCATTAAATGCGGCTCTGAACACCCTCGTCCAGCACATA
AAAATACACCAAGACTCAGCATACCTCGGATCTACCGAAACAGCGACAGCATGCGGCGGC
AAAAACAACGGCGGTGTGTGCATCAAGCTAGCAGGCTACACAGCCGGCGGAACAAAGGGG
ATTGCAGGAGTACCGTGGGCAGTTAAAATCAAGCAGGCAACTATGGCGCTCGCTCAACGG
CGAAGGGCAGCAGATATCATTAAGCAGCTGACACTAACTATGAAAACCCTGGCAGAGAAA
ACGAAAACAATACCTCAAACGGCAAGCCTATTACCAGAACAATCAGCTCAGGCACCCAGC
GGCACAGCACCAACCAATACCGGCAGCGCCAAGCAATCCGAACAAATCGAAACGGAATGC
AACAAAATAGAACAAGAAAAGTGTGACCATACTCCAGGCTGTTACTATGACAAAACCAAA
GAAGGCAAAAGGTGCACCTTAACAAAGGAAGCCAAAGAAACTGCAGAAAAAGCAAACGAA
GAAACAGGAGTGAAAGATGGGAAAACTGAATTAAAGTGCTCAGGGAAGAAAAGGGATGAC
TGAAAATCTCCGGATTGCAAGTAGGAAGGTGAAATTTGCAAAGATTCCAGTTTTCTTGTA
AATAATAAAATTGGCTCTGATGGCTGCTTCTCCTGTAAGTTTGGTGACATTGCAGTACTT
TAAGGATTTTCGCTCATTTTTATGAAATTTATGAAAATGTGCTTAATTTAG
>tev06158
ATGAACACACAACAAGCAGCAATTGTAGCAATAGTCACGGTTTTAACGCAAACCAAAGAA
ACTGTAGCGGCACGAGGCGACAAGGCTGATAACACGGCGGAATTCAACGTTATGTGCAAA
CTGGCAAGGCTATGTGAGGCAGGATTCGAATGTCCTTCAACAACAAGTGACCGAAACGTG
ACAGAACTCTTCGCCATCATAACTAGAGCGCATACGCTAGCGGGATCCAACATATCGGAA
GTGGAAAAGGCGATAAAAGAAGGGCTAAACGGTGCCAAAAAGACGGATAAGCTGATACCT
CTGACGCCGGAAGGACAGTACTCTGCAGCACGTGTCAACCGATCTTTTGATGAGGCTAAG
GCGATATACGAGATTGCACAAGCAGCAAAACAACGGGCGACAACGGAGGTAGCGACAGCA
AACGGCTTGCTTAACAAAGCTCTTTACGGAGATAGCGAACAACTTGGCAGAGACGACACG
AACTCAAAGTATTTTGGAGTCGGGGCAACGGCAAAGTTATTCGGCGATACGGGCACAGAC
ACCAAAAACTGCTGCGGCCTACACGGCACAGCTGCGTCAGCAGCCCCAGACGTCGGCAGG
ACGCTAATCAACAACATAATCTGTCTCTGCGAGTACACAACCACAACAACGAAAGCTCCG
TGCGCTGGCGTAAGCGGACAAAGCACGGCATCGCTTCTAACCGACGATCCACCAAACGGG
GCCAAGGCAGGGTGGCAAGCGCTGATTGCCAAATGCCACAAAAACGAAAGCAAAGGCAAC
AGCGACCAA~~CCTTGAGGCGACACTAGCAGTTTTTGACAGCCAGCTAGGCCGAGCAGCT
CACGAAGGCGGCACAGAACCGGAAAACCTAAGGTATTTCCTCGGCTACGCAGACAGCGTG
ACAACTGGCTGCAACGGCGCTGACAAACAGATTTGTGTCAACTACAGCCCGACACTGGCC
GGAGCGGACGCATGTGGGATCCAGTGGCGAACACATATAGAAGAGGCGATAACCAAGGTC
CAAAAAGTTGACGCGGACACCCCGATGTCGGCAGCAGCGAGCGGATTACGGGCGCTAAAC
GTGAGCATCTGGCAAAGTTATGAAGCGGCATTCATTCTGAAACACCATGCCACAAAAAAA
GAGGTAAGGGATCCATTACCGACAAATGGCAAAAAAGAAGAATGCAAGGCCCACAAAAAA
AAACGCGAACTGCAC~~AGCAAGTAACTGCAAATGGGATGGCGATGAAAAAACAGGGACG
TAAAAACCTAAAACAGGCTCAAAAACACCAGCAGCAGGAACAGGAGATGGAGCTACAGGG
GGAGCAGACCATAACTTTAGCCAGTATACGGAGCCAGAGAAATATTCCAAGGCGGCAGGC
AAATCGAAAAAGGGCAAAAAACTGTTTACGGTTGAATTGATTTCATTGATGGAGGGGGAA
GAGTTGAACCAAAATTCCGTGATTCAAGTTTCCTTGTAAATAACAAATTAGCTCTGACGC
TCTTGCTTTTGTGGGTTTCATAGCATTTTTGATTTGTAAAATTCTAAGAACCGCTGCTCA
ATTTTATAAAATTTATGAAAAATTCTATTTTAAGAGTGTTTTATCAAATTGATAAAATAT
GATATATTTGAACACTTTTGTAAAACAATTGAAAGTAGTAGAAGTTATTGAAAAATTTAA
AAAATATGACATTTTTGCGCCAAAGTGGCTTATGGGTGTCGTATGGTAA
>tev06159
CGATGCTGCTCATAGTATCCCGGACCGCGACCGGTCTAGCGCCCGGCGAACACGCACATC
TTTTTCTCAACCTGTGCGAACTGCTAACTGCACCCGACGAGAATAGCACGAACGGCAGCC
GACACCTATGCGGCAAAGACTGATTATCTAGAAATCTTGCAACTAAATACATCTTTAAGT
GACGCGGAGTGGCGAAGCAAATTCGCCAAGACAGACAAAAGCAAGACGAGGCCGCAGTAT
CAAACGCCAAAACAAGGGGAAGACTCCATCCAAAAAAAACGGTGGCCAGACTGGATAGCA
GCGGAGGAGGCAATCGAGGAACCAAACAAAGCGGCAGCAATCGAAAAACGAGGGGGCCTC
GGAGGGGCAAGCGAAAACGCCAGGCAAATTTATCTGAAGTTGCTACAGCCCGTTGCTGAA
GAAGCGGCGGCAATACATGGAGACCTTATAACTCTAACACAGGAAACGGCAGAAGATACA
ATCCCTAAAATAATAGCGGCGCTAAATGCAGGACTTTTTGGTAAGGCAGAAAGAACGGCA
ACGGGACTTGACAACGACAAGCTAAAAAACTCTGCAACGAACCACATACAACTGTGCTGC
TCGACAGGAACATCGGCCAAAGCAGAGGCCCTCATTACGATTGCCCTTTGTGTCTGCGGC
AACGGAGCAAGCTCCGGCGCTCAGGGCCTTTGCGTAAGCGACCAGGACAACACCCAACTC
AACGCAGGACTAACCAACCTTAACACTCTAGGACAAGACTTCATAAAACACTGCCAAAGA
AAGAGCGAACCAATCACAAGCGCCGAATTAACAGCAGCCATCAGCAGTCTGATCGCAAAC
TTCCAGACCAAAGCCACAAAAATGTACATTGGATACTACAGAACCACAGGATGCAACGGC
AACACCGGAAACGGCGTATGTGCAATGTACACCACGGCAAGCAAAAGCGAAATCGAAAAA
ATGGAAGCAATGCCGTGGCGCAAAGAGCTAATACAAGCTGCAACCTTACTGCGCAGCAGA
GAAGCCAAAAGGGCACAAATCCTGGCAGGCAACCAAAAATTGCAAAAGCTGAAAACTCTG
GCGTTCAGCTTGGCACCTCAAGTTCAGCTAATAAAGAGACAACAGGCACAGCAGAAAGCA
CCCGAACAATTAACCAAAACGAACAAAGAACAACAAACAAGCAAGGAATGCGAAGCAATA
GAAAAGGCAAAACTTTGCAAAGAAAAGAAACCACTCTGCGAATGGAAAGGCGAAAATGAC
GGGGATGGAGAATACTGCAAATTGAATGAGACGCATGTATCACAACAAGCACCATCACAA
GCAGCAGGAACAGGAGATGGAGCTGCAGATAAAAAAGAGGAGAAATTCAAAGGGAAAAAG
CAAAAAGAATGCAAATCTCCAGATTGTAAGTGGGAAGGTGAAGATTGCAGAGATTCAAGT
TTTGTTTTAAATAAGAAAATAGCTATAATTGTTTATGTATTTACGAGTTAGATTGCATTT
TAAAACTCTAGTGAATTTTATTGCTTAATTTTATGA
>tev06248
ATGCTAGTCACCGTCGTGTTTTTGGTTTTGCTTATTTCTACCGAGCAAGTCAGCGCAGCA
GGCGAAGGTGACGCCAAAAACCTAGCGGAGCTAGATGTCCTATGCGACATTGTAAACTTG
CGGCAGGCAAAGGACACAGGCTTACTAACTGTACAAAACGTCGAGCCAACATACAAGATA
ATAGAAGCCCTTAATATTTCGCTTGCACACCCAGATTGGGCAAAGCAGTTCCAAACAAAG
CCGCCAACGGGTACAGGCCAGCAAGACCCATGGAAAGACAATAACGAGCTTTTACAGTGC
CATAAACAGTGGAAGACTCATGCGAAAGCGAACATTAAAGCCCACAGCGAAGGGGTGAGG
CCTGGTGACATGTACGTAGCCGACGACACAAAGCGAAGTGCGCAGGGCCAAGCAGCGGCT
CTAACAATAGCCGCGATCACCGAGCATGCACAGCACTTAAAGGAAACGCATGCCACAGAT
ATAAAACCAGCCATCGAGGGGGACAAAGCTCGAATAGATGGATACATAAACACTGCAGTG
TTTGGGCAGGACACGGCAGGCAAAACCGACGAAGACCTGTGCATGACCCCAACGGGTTCA
ACAAGGCAAGACATCTGCAAAGACGACAACGTCGGTAACTCTATTTGCACAACGCTAGCT
TGCGTATGCAGCAAGCAAACAAACACGATGACAATCGAAATTTGCTCGGCTCCAACAACA
CAAGACCTTGCTGCAGCCGCCGGCAAACCTACTGCCTATAACACCGCAGGCAATGAACTG
ATAATCATGTGCGAAGCCCATGCAACGGCAGAAATAACACCAGCAGCGATTCGAAGAGCA
GCAAGCCGGCCGCGAAAACTGTGGAAAACGTCCGGCACAGGCGGCACCCTCGCAGTTTAC
CTAGGCACAGCAGGACTAGCAGCACACTGCGGAACGCAAGCTAACAGCGCCTGTGCAGAA
TTCAGCAAATTCGCCAAGCACAAAACTTCCAAAGTAGCAACCGCAACTGGATACGAAACT
AGCCTAGAGGCCGCAGCTCAGGAACTGAAAAAAAAAACAGTGGCGGCTGGCGAGCAGAAA
AAAAAAGTAATTGCGGAAATAAACTCGCTCAGGCGCCAAGCGGAAGCAGTTTTCAACCAC
CTCTTATCAACAGTACAGGCACAGGTACGCACCAGTGGAAAGCTAACACAACCACCTGGG
ACAGGTGCACCCAACCGAGGATGCTCCAAACACACCAACAAAACGGTAGAAGAATGCAAA
AGCCTTGGCTGCGACTATGACGATGAAAATAAAAAATGCAAACCTAAACAGACAGGAACA
GAAACCCCAGCAGCAGGAGCAGGAGAGACACCAAATGCCGAAGGCAAAATGTGCTCAGGT
GGGAAAACTGAAGGCGAGTGCAAAGATGGCTGCAAATGGGAAGAAACAGAATGCGAGGAT
TCCAGTTTTATTTTCAGTAAGAAATTCGCCCTGAGTATGGCTGCTGAGTTTTTTAATTTG
GTAGTTTTTTAG
>tev06250
ATGACAAAAGCAATTTCCAAAGGCAGAACAGTCAGCAAACCGGGACCTAACCCGTGTGCA
ACAGACAAATCAAACCCAAAGTGTCAGCCTGAATGGAAACAATGGGCGAAGGACAGCATA
AAAGCGGCAGCAAAGGGAACAAGGCCAAACGATCTAGAAGTAACAACAGCCAAACTCGAA
AGCCCAGAAGGGCGTGCAGCGGCCATAACAATAGCTGCAGCAACAGCAGCGGCCATCAGC
GAACTACAACAGTTTGAGGAGCAATATAAACAAGATCTAATCGATACAGCAAGCAAAGTA
AAAACAGCAATCGGCAAAGCGGTACACGGCAGCGCTTACACGCTAGCGTCAGCTTCACCG
GCGTGCACAACAGCAATCGGCGCCGACAGGCAAACAATATGCAAAATGCCAAACGTCGGC
AGCGCATTATGTCACGTCTTGGCACGTCTCTGCACCAAAAATAACGCAGGGACGATGACT
GCCGACATCTTCTTGACGCCGAAAACACAAACCGTTACGGCCGGCACGCCGGCAGGCTAC
GTGAGCGCAGCAGCAACACTCATAAAAGTGTGTCAATAGAAACGCCCGATAGAGCCAACT
GCGGCCTACATTCGGACGCACGTAGCAAAATACGAGCATGCTGACTACAAAAGGCACAGG
CGGCAACTTTGGTGTGGTCCTGGGGGCGATTGGAACTTCGGAAACTTGCGGCAACGTAGC
TGACACTGCATGTGCAGACTTACCGGCAGCGGTGGCAACAAAAGGAGACACCGATGTCGA
CGAAAACCAGTTGGAAACTCAACTAAGCAATGCAACAGACATACTAGAAAAGGCACGCGA
AGCAGCAGCAGCACAAAAATCACTGAAGGCACGGCTAACTGCTTTAAATAGCAGGCGGAT
ACAACTTTCGAACACTTAGTAAGCACAAAAACAACAACCATAGCAACTACATCGGTAATA
GCGCAGAAAACGCAGAATCAAGAGACGCTGAAGAAACAGGAATTACAAGGACTAACGAAA
GCAACACAATGCAAAGAGAAAAGACACTGCAAATGGGAAGGGGAAGACACCGATGACAAC
AAGTGCAAATTGAATGCAACAGCAGTAGAACAACAAGCGACCCAAACAAGGGCAGGAGCA
GGTGGCCAAGCATGGCTAGCAGCTACATCTCGATGTGCAGAACATGGAACTGATAAGGCA
AAATTTGAAGCTGGCAAAAGCTTAAAATTGGACTGAAAAGAGTGCAAAGATTCCTGTTTT
ATAGTAAGTAAGAAAATTGCTGTGATCGCTGCTGTTTTTGTGCTTTTGGTAGCATTTTAT
CATTCTAAGTATTTTAAGAATATTTGTTTAATTTGGTGA
>tev06252
ATGACCAAAAAAGCATTAGGCTTCGCCCAAGTTGCAACTTTAATAATTGTGTTGTCACCG
TCTTCAATTCACGGCAACGTTGGAGCAGGAGACAACGCCGCGGAGTTCAATATCTTGTGC
GAAGTAATTTCTCTTGCCGAGAGCGTACCGACGCTAACTACCGTCCAACCAGCACCCACT
TCGCAATACGATGAACTCTTAAGACTAAATATGACGGTTGCAGACGAGAAGTGGCAAAAA
ATGTTCTTAAAAACAGCCGACCCCAAAGTGTGGCACAAAACGCGGCCGGACACTATCGCT
GACCCTGGAGGTTGGGACAGTAACTGGGCAAGCTGGGCCAAAGCTGCAGAGGAAATAACA
CAAGATGCCAAAATGGCTGAAATCAAAAAGTTGAAACTGGAAGAAGCAAACCCAAATCAG
TTAATTCAAATAAGGACGGAACTGAAAAAACTGGCAGCCGCTGCCAAAAGTAAAATGGCT
GATCGACGAGCGCTCCAAGACAAACTCAGTAAACCAGCAGGTAACCTAGGTGAAACACTC
AAAGACATAGCGTATGGCAACAAGCAACAGACGCGAAACAGCGTAAAGGCAGCCAACAGT
TTTGACGGTGGCGCGGCAGCCTATGCAACAGTATGCACAGGCGCGGCGGCAACCAACAAA
CTAACAACGGTAGCGGGCACAATAGCCTGCCTCTGTAACAAAGCAGCGGTAAACAACGAG
GAAGCAGCTTGCGGGCGATCTGCAAAGCTGTCTACTTCGCAATGGACAGTCGGCAACCCC
CCAAACGACGACGTCATAAAAGAGCCACTCAAATTCTGCAACAAAAACAGCCAGACGCCG
CTCACTTCCGATTCCCTGTACCGCATTTTAGAAAGCATCAGCCGCCAGATCAAAGTTTCC
GGGACAGACGGGATCCTGGGAACGCAGCACTCAGCCTCCTGCGACGGTGCGAAAACTGGC
GGGATCTGCATCAAACTAACAGGTTGGGCCGCAGATGGACATGCAGATATAAAGAAACTA
CAATGGGCACAGAAGCTCAAAACACTGGCGGACGATCTGACACAACGAGAAGAAGCAGCA
AACGAAGCAAAACAAGTTGACACCGAGATAAAAAAAACTGCATGCGGAAGCAATGTTGGT
AAGGGAAAATACGCGACACATTCAAGAAATGGCACACATACGCTGCGACGGAAAGCAAAA
ATTTAGTTCCTCAGCGAAAGACACAAGCGCCGGATGCAACAACCACACCAACAAAACCAT
AGAGGAGTGCAAAATCCTTGACTGCGACTATGATGTTGAAAATAAGAAATGCAAACCTAA
AGATGAAGAAGGACAAACAAATGCAGGAGCAGGAAATGGAGCTTCAAGAGCATCAAATAC
GGAAGCCAAAAAGTGCTCCGATAAGAAAACTGAAGGCGACTGCACAGATGGCTGCAAATG
GGACGGAAAAGAGTGCAAGGATTCCAGTTTCCTCTTCAGCAATAAATTGGCTCTTATTGC
TGATTTTATGAGTTTACTGTTTTAA
>tev06256
ATGATCTATATAGTGCTCCTAGCGCTCTTTGCGTTACCCAAGGCAGTATCTCCAGCTGCC
AACCAAAACGCAGCTGAGTACAGAGCTTTATGCGATTTAATAGCGCTCAAGGGGTACATT
TGGACGTTAACTGAACCAACAGCCGACACTGCAGTTACAGAGATCGTTAATGACATCGAA
ATGCTGAACATATCAACGGCCACAGACAGTTTCATAGCGGACAGAGATGGCGAACTTAAA
GAGACAGAATCGGGAGTCAAAAAAAGCGAAAAAGAGGCATGGCAGGAAAAGATAAAAAAG
CTCGATCAAGAGACAGGAGAACCCAAAACTGTCAAGTACAAAAGGCTAAAAGACAAAACG
ACGCGTGGGCCAGCAAACCAAAACATCAACAAGTTGCTGCAACGGGTTCAGCAGCTGAAA
ATTGCTTACAACCAACAGATCTCAGAGGCGAAATAAAAAAACAGCGATTACAACATCAAT
TAAAAACGCTATTTACGGAAAAGGACAGGAAGACTTCCAAGAAAAAGCACTTGACACCAA
CGACGCAAAAAACAACTGCGGAAAAGCGGCCGGCAGCGAAAACGTCGGCCTAAGCCTAAG
CAACGACCTGGTGTGCCTTTGCATACCGGACTAAGGCGCGAACGGAAACGACTTGTGCGA
ACACGGCCTGCAACCGGCCACGGTAGCCGTAGCAAACCGAGGCAGCCAAACCACACCACA
GTACACCACCATGGTCAACGGCTGCAAGCTGCAAAGCCGCAAAGACAGCTGACACCATAT
TTAATAATTCAACGGTTCGCAGCGTTTGACAGCCTTTTGGGCAGACAAGCGCAAACAGCG
ACCACAGCAGCGGCGACAACAACACTTGGCAAACCACACAGCGATGGCAACTGCGATAAA
AGCGCCGCACAGGGCATGTGCGTAAACTACAAAGCACAATTACAAAGCGGCCACACAGGC
ATCCCATGGGCAGCACAACTAACACAAGCCGCCCATGATTTAACAGCAATGAACAAAGCA
ACAGAACATGCGGCAGCCATCAAGACACAACTGGAGAGCATTCAAGCAAGCGCCTGGGCT
GTCTACGCAGCTGCAACTCACAGCGAACTCAACCAACCAAAGATAAAGCAAGACGAACAA
CCGATATAAGCAACCAAAGCCATATGCATACCACACAACAAAAACCCCACCGATTGCCCA
AGCGAGCACTGCGATTATGACGATAAAGCAACAGATGGTAACAAATGCAAACCTAAACCA
GGAACAGAAACCACAGCAGCAGCAGGAACAGGAGAGACACCAAAAGAGGGAGTAGTTGCA
ACTGGGTGTGTAGCACACAAAGATAAAACCACTTGTGAAAATGACAAAACACGCGACAAG
AAAAATTGTGCATGGAGAAAGGGAAAAGATAGTGAGCCTGATCGAGAAAAAGAAATGTGC
CTTGATTCCAGTTCTCTTTTCAATAAGAAGTTGGCTCTGATGGCTGCTGCTTTTGTGAGC
TTGGTAAAATTTTAG
>tev06266
ATGGCATTGCTCTTGCTTTCGCTAGCAACAAAGCACGCAACAGCAAACCTCGCGGACGGC
GTCAACAGGCGAGAGCATGCTGCCCTTTGTGTTTTTGTATCGATGGCGGGGTCAACAGTG
GAGGTACCGGAAGTACCCTAACTAAAATCCGAAGACTATAAATTAATTCAAGCACTCAAC
CTCAGCACAGCACCTGATGACTGGCAAAATATGTTTTACACAGACGCCTCAAAAGGGCAA
ACTCATTCAACACCAACAGAAGCTGGCAAGGCCACAGCGGGATATGCTGACTACTGGGGG
GACTGGCTGGAAGTCGCCAAAGAGGTCGCTGCAAAGCCTTTGGCAGGAAAACTGGCGACC
CTGAAAGCGGCCGAGCTAACCGGCGTGCAGAAACAACTACCGTCGCTAAAAATGCAGCAA
ATTGCAGCACGCGCGCTGGCACTCAAAACGGCATTCCCAAAACTCTCGAGCACCGCAGCA
GCCCTAAATTCGGAAACCGCACTAAACAAGATAAAAAAAGCAGCTTTCGGCAGCGATAAA
CTAACGGCAAAAACAGCAACGAGCGACGCAGCTTTCGGAGGCGACACGGGGTCAGAATCG
AGGGCAACGGTGTGCGAAGCGGCCACAGGCGCAAAGAAGGCGGCGACCGCTACGGCGGCT
CTAGTATGCTTATGCTTAAAGCCCACAGGAGGCGCCGAGAACGGGCCAACCAACGGCGCT
TGCACCAAAAAAGGGGCAGGATCAACGGGATGGCAGTCAAGTACATCCAAGGCGCCGGAC
AACGACATCAAGGAGCTAACGCAAACATGCCCCATAACAACCGCACAACCGGTCCGAAGC
ACCCACCTGAAAGCAGCACTAGCAGCTCTAAACGGCCTCATACACTCCGACAACACCGAC
GGCTATCTAGGCGCACGGCTAAGCGGGGACTGAAACGGAAGCTCAGGCAACGGCATATGT
GTGAAATTCACCGGCTACAACGCAGCTGGCAGCACAGCATTCGCCAAGCTACCATGGGTA
GGTGAACTACAACAGCTAGCGAAGGACCTGGAAGAAAGATAAACCAAAAAAGCACTGGCC
GAACACCTGAATTCTCTAATAAATCTCGAGGCAACGGCGGCAGAAGAGGCAATAAAGTTG
AGCGGCGCCGAAGCAAAGCTGAATGGACCGCTGCCTGCAGGGCTGCCCACCAAAGTGCCA
CCCATAACTACAGTAACATGCGAGGTGCACAATAAGTCCAAAACAAAGTGCTTAGAAGCG
CAGTGCAAATGGGGAGGCAAAAAGGATGATGACGGCCCATGCCAAGCTAGCGACAAACAA
GTTTCAGAGCAGACAAAGCAAGGTGGAAGAGATACAACAACAGGTGGAGATGCCAAGAAA
GAGGAGAAATGCGCAGAGAAAGAGTAAAAAGACTGCAAATCTCCGGATTGCAAATGGGAG
GGAACAGAATGCAAAGATTTCAGTCTTCTTGTAAATAACAAAATTTCTATTATTGTTTCT
GTTTCTGTGAGTTTGGTAGCATTTTAG
>tev06274
ATGCGGCTAGTGGCACAAGTGGCAGCTGCACTAATAGTGACGGCATTGAAAAGCGACAGT
GCGTTCTCAGAAGCCAACGCGGCGGACTTGCACTTGCTTTGTGCGGCCTTCAGGCTAGGC
GGAGTGGACATGCAGTTGCCCGACATAAAGGAGCTGGAACAAGCAGACATAGATGAGCTC
AGAACAATGAACATGTCAACAGCAGACCCCAGCTGGCAGGAGTTATTTAAAGAGGACCCT
AACAAGGACACGTGGCAGGCACGAAAAGACGCAATAAAAAAAGAGCCTTTCTTAACGCAC
TGGGACCAATCATTCCCATAATGGCAGCAGGACTACCAACGAGCGATCAAAACAAGTAAA
GGCAAGACATGGATAGCAGAACACAAAGCACCATCACACGAGTGGCAAAGGCAGCTAGCG
GCACATACCATAAACGCTACACTTGAACAGATATTAAGTCTACAAACAACCTACGACAGG
ATCAAAACCGCCGTAACCACAACAAAAGCGCAGGAGGTGAAGAGCCTCATTTGCGAAGCG
CTGTACGGAGCCGGACAAACGGACTGCACACCAAAAGCAACAGTAACAACAGCACATGAT
ACAACGTGGGCGAGCGGATGCGCCACAGCAGGCGGTAAGAGCATCGCAGGAGACATGCTG
TGCCTGTGCTGCGCTAGCAGCGGCAGCAGCACTCAGGACTGTGACAACAGCGCTATAGCG
TGCGGCTGGAGCTCAAGCATAACAGCACAGGCCGCGACCGTAACGGCTAAGTGCCCCAGC
CAGAAGCCGGCAAAACTGACAGCCCAGGTCCTTGCAGCGACGATAGCGCAGTTAAAAAGC
GGCATAAGGCACAAAGACGATAGCAGCGCAATCAAATTCCACCTTGGCAGCAACCCTAAC
AGTTGCGGCGGCACCAGCGGCCAACTTTGCGTGGAATACCCTGCCGCTGCCAAAGGAGGC
AGCGGAGGCGCGGGTCTAGACGCAATACCATGGCTCAAAAAGATGAACGACGCACAGGGA
AAGGTAGACGAAATAGTGGCCTCGGCAGCTGAAGCACAAAGGACGGCGATGCTCATACAG
CTTCTAAAATCATCAGCGAAAACCACATACAGCGCGCCAGCTGTCAACATACAAACCAGC
CGAGAAGACATTACAGGCGTGGTGCCACCTATCCCTAACCCACGTCAAGCAAGTACAACA
AATGAAACTTGCAAGTTAAAAGGCACCGGAAATGCCTGCAAAGAAATTACAGAGACAACG
AAAAAAAGTGCGTAGTATATGCGGAAGCGGTGAAGCAACCAGCGCGATCAGGAACTGGGT
GAAATGGAGAAACAACGTCAACAGATAAGTGTAGTGCATCGAAAACCCCTGAGGAATGTG
CTGCAGTGAAGGGTGATATTCCAAAAGACAAAAAAGTTGTTTGTGGTTGGATTGAAGGCA
AATGTCATGATTCCAGCTTTCTTGTCCTTAAGAAATTGGCTCTGCTGGGTGCTGTTTTTA
CCGCCTTGATTTTCTAA
>tev06314
ATGGAAAAAGTAAAAGCTTGCGTGAACAGCAAGCCGCAATGCCGAACAAAGCGTACCCAC
TGTTGTTCCCTCATACTTTGGCAAAATATAAGTGAAAAACCAGCCGTTTGCAGAAGCCAT
GACAGCCAAGCAAGCAACAACTCTAGCATTTATAGCAATAACACTGGTGCAGTTAAGCTA
CGTAACAGACGGCAGTTCGCCCGCGTTCAGCGAGACAGGCATCCGTACGCTCTGCGGCAT
CGCATCTGCCCTGCAAAGCACAGCTCCAGTATCCCTCGACCGGCTTTCGAAGCTTGCAAA
CGCAGCGGCGGCGGCAGAGGAAGTCAAGAACAAGCTGCTTGTCGAAGCGTTAACGACCGG
CGACACGGACAGCGCAATCGTCTTCGCAGCGGCAGCGGCCGATAGCTGTGCAACGAAAGC
CGTCGACCAGCTGAAAGCAGCCATACCAAAGGCCCTGCGCGCGACCTCAACAGCCACGAT
GGGCGCAGGGCAATAACCGGCTTCACCGACATGCTTCAAAAAATAACGGCCTCGCACGAC
AACAGAAAATGCATTTCGAGCTCGGCAGGCACGAGCTCAACGCACCTCGGCGACCCAACA
AAACTAGGCTGCTCAGCATACGAGACAGGCGATCTAACGCCACTAGCAGCATACAACGGC
GACCAATTAAAAGCCACAGGATTCACGACTCTGAGCTCAGCAACAAACAGCATCGTTATC
ACAGGCAACACGAACTGTCCTTTCTTAACCGGCGGCAGCGGCGACGGCGCAAAACTATGG
GAAGCGACAGCAACGACCATCATAAGCGACCTAATAGACATAACGGGAGCCGCGGCCGGG
ACGGCAACGGCGTCAGTCAAACAGGTGGACAACATAGCAAACAACTGGAAGGTAAACGGA
CCCACCAATAGCCTCACAAAAAAACTCATGGCCGCGGCAGGATCTGCCCAATTAATTGAA
CCTCCACCTTGTGCCACAGACGTCCATGACTTACTAGACCACCTACTGAACCCACAAAGC
CTAAGACAGCACGTCGAAACGGCTCTAAAAGGCCTCAAGAACCAAACCAAAGGCAAAGAG
GGAGAACAAACAACGGACCTAATCAATAAAGTAGCAGGCAAAAGCTCAGACCAAGCTAAG
CAGCTCAAAGCAAAACTATCCAAAACTAAGGGCAAAACATTAAACAACAACCCTATTCTC
AAGCCCCTCAGCGAGCTAGGTGGCGATGAAGGATTAGCAGATGCGTTATTACATGCAGTC
TCAGAAGTAAAAACTCCAAAAGCAGCAGACAAAAACTGACCAGAGGCCGTTAGCGGAGTT
GCAGACAGCCCGGCCCCTAACCAAATAAAAGAATGCAGCAACAACAAGGGAGACGAGTGC
AAAGATGGTTGCAAATGGGATAGCGACGGGCCAGATAAAAAGTGTGTAAAGGATCCGAAT
TACGCGCCACCACAAGCAGAGGGGGCAGAGAAAGATAGCAAAACCGGAACCACAAACACC
ACAGGAAGCAATTCGTTTCTTATTAAGAAAGCCCCTCTTATGCTTGCATTTTTTCTTTTT
TAA
>tev06315
ATGTTTTTACAATTAGCTATTAGCCTAATAATCGCAAAAAGCTTTGTTCACTGTGCCAAT
AAAAATGCTAAAGAGTTTAGGGATATGTGCGCCCTTTACTTTCTTTTAAAACAAACGGTG
CCTGAACCCACCCTTGCCACGGGAGGTGACGGCGAAGGAAGACGAACGGCCATGCAGGCC
ATACAAGCAGTCTTCACTGACGTCATGGAGATAAACTTAACGGTGGCGGAGGATACTGTT
ATCAATATCCTGGCCGATGATAAGACGTTTCCGACGGTAGCGGAAGCGAAAGTCACTAAG
GGGGACAAAGAGTACTTTCAAGATATTAAAGAAGAACAATTTAAATGCATGCGAGAAGCA
AACAAACGACTAAGCAGCAATAACAAAGCATCTGAGAAATTCAAAACGACGTATAGACTG
CCAATCAGCCCACAACGCAAAAACAAGCTCAGGCCTGTGTTTTATCACCTTGTGACCGAA
GCCCTACGAACTTACGACACGGTACAGCAAGCATACATAACAATCCAACAGCACCGCAGG
CAACTAAGGAAGGCAGCGCTAACAGCGCTATTCGGTAAGAAATTCGCAGATTCAAAAACC
GCCAACAGTGATCTGCAGGCGGCAGCTGATGAGCCAGCAACAGGCGACGACTTTCCGTGG
GGAGCTTCAGCGGCGCGCGACGCGACGTGCACAACAGCGACAGCAGACAAGGATAAAGCA
GGGGGAGCGCTGGAAACAGACATGGTCTGCCTCTGCACCAGTGGCAGCGGCAGCGGCGAG
GACCTTTGTGCCACAACAGGCATATCTAAAGCAGGCAACGTCCATACCAGCGGTGTAAAC
GCCAAATCCCTACAGCTCTGGCAGGAGATGAAAAAGCTGTGCGATAAGCTACCGGAGGCA
CAGGCGCCGACAATAAGCCCGGGGAGACTGGCCGTCGCAGCAACAGCAATCACAGCCAAT
TTCGGAACCAACTATTTTGTAGCGACGGGTATGCCGACTGGCACGACCAACAACCCGGCA
AGCCAAAGGCAAATACTGGGCGCTCACGTCATTCCCAATAGCAACCCACCGAGCTGCACA
GGCGCCAGCCTAGGTGCTTTCGGTGCGGCACAAAAAGGCGTGTGTATAGAGTACGCCGGA
CTCGTAGAGACCAGCAAAGGCATTGTGTGGCTAACTCAAACATCAGAGGCGTCCAAACAA
TTAAACGACATTGCACAGGCCTTCGCAGACGCACAGAGGAGCATTTCAGCAGCAGAAAGC
ATCAGGAACAAGATGCAAACAATGTTTCTGACGTCAACAGCTCCAGAAGAAACGGTCAAA
CAAATGAAAGAAGCGGGAACAGGGCAAGACACCCTCGAGCGACAGAATAAATGCAAAAAT
GCTACCAATAAAACAGCGGAAGGATGCTCGGCTATCAACTGCGACTTCGACAACGAAAAA
AAGGAATGCAAACCCAAACCAGGACAGAAAATACAGCAGCAGGAACAACAGGAGACGGAA
AATTCGGAAGAAAAGAAGTGCTGAGACTTTACTCCGCAACCATAATGCGAAGTAGCAATT
GTTCCGGTCCCAGCAGGAAAAGCTAAATTCTGTGGATGGATTGATTTTGTTGATGGTACT
GGAAAACTTTCCAAGCCGGAGTGCAACTCCTCCAGTTTTCTTGTCAATGAGAAATTTTCT
CTGATGGCTGCTGCTTTGGTGGCGTTTCAGTTTTAA
>tev06317
CATGCGAAGCATTGTGTTTTTGATTACACTTGTTGCCGTCACCGCATTATCCGAAGCAAC
GCACGAAAACGTCAAAGAGTTCAGAGATATATGCAGCCTTTACAATATCTTAATACAGCA
ACCGCCGCTTCCCGTGCTAACAATGGGGTCGCAAACAGAAACACAAACAGTAGAAGCCAA
AGCACAAGAAATTGTAGACACAATTATCGCACTCAATTTAACAGCAATTGACAACGATAT
GGCAGCGGCACTAGTGAAGAAAAATCCAGAAACGAAACCAGAAGATCTAACAGAAGTAAA
GCCTTCAGTGAAACAAAAGTGCGATGCAATAACGGCGGATGTGAGGCAGATAATGCTCAA
CGAGTATCCAAAGCTGTGAAACAACAAGGAACCTTATAAATCAAAGTTCAAAAAGTTTAA
GTTACCGTTAAGTGGAGCTATAAAACAAGCGGTCCGGAAGGTAATGGCCGAGCTGGTCAA
AAGGGGCTTACACGTAAAGCAACTAATAGACGAAAAACAAGCAATCATCAAAAACATAGT
CAAAGCGGCCAGACAAGACATGATCGAAGCACTTTATGGAAGCGCCGCAAGACCAAAGGA
CGGCGAAGCAGCACTGGAAGCTCCGGGGACCTACACAGCCATCCCGGAGCCAAGCACGTT
CCCCTGGAACGCAGCAGAGATGGACGCAAACTGTGCAAGCGCAGCGGCAAGTCCTGGCAA
AAGGGCGGGGGTGCACTTGCAACGGATGCGCTATGCATCTGCACTGTCAAAACTCGTGCT
GCAGGCGACAAGCTGTGCGGGAAAACTGCAAACAGTGGGGCACAGGAGATGGACAGCTCG
ACGGACCAGACAAAAAAGCGAACACAATGGCAGAAGCTAGTCAGCCACTGCAAAGAAATG
CAAACGGCAATTACAGTGCCATTAACTAGCGAAGCACTAAACGCCGCGCTCGAAGCTTAC
TTCAGCCACATGGGCCGTAACTTCACAGTGATCACCAGCAGCCCTGTTAACACGGCTATA
GTAGCCAAGCGAAATAATTTCTTTGGTCACCACACACTACAAACCGCAGCACCGACGTGC
AAAACGGACACGGCCCTAGCCTCAACAGCGAGCAAAGGCGCTTGCATTGACTACACAGCG
CAGTAAAAGACAAGGCGGGGATTCCATGGATAGGCAAGGCTCGAAGCGCCGGAGCCAAAC
TTCACACGATCAAAGACATCTTTTCAGAACAACTGGCACTAATTTCTCAATTAACGGCTG
TTGAAACGCAAATAGAGACAGTATGTCTTGGCGGAGGGTTAGCGGCAGCAGCAGGAAGAT
CATTTCCAACTCCAGCACAACCAACAACGCCCAGGCAACAAACAGTAGAGCAGCAGAATA
AATGCGCTAAATTCAAAAACAATGAAACCCGTTGCCCAACAGACTCTTGCGAATATGATA
AAACTGAAAATGAATTCAAAACTAAAGCAGGAATAGACCAGAAACAGAAAACCAAGAAGG
AGCAGTAACTACGACTGGGTGTGTCAGACACATCCCTGATAAGACAAAATGTGAAGATGA
CAAAAGTTGTAAATAGAAAGGCGAAACTTGTAAGGATTCCAGCTTTCTCGTAAGTAAAAA
ATTGCTCTGATTGCTGCTTCTCTTATGA
>tev06336
ATGAACTGTGTCGCGATTGCAGTCGTGCTGACTTTCGTGCAAAACCTGTGCCTGCGGCCA
GGACAGGCAACAGCTGGTGACGGTGCAAACATAGCGGAATTCAACATCCTGTGCGAAGCT
GTTCTACTGGAGGACGCAGACCCAACAGTTGAAATCTGCGCAGCGGACGTCACCGACGCA
GAAGTTAATGATATCATACAGCTTAATGTGTCTGCCGCACCAGACAGCTGGTACTCAAAA
TTTCTAAAGGAGAACCCCGCCGAGGAGCAAACAGCAAAGGCAACAGGGTGCAGCGGCAGC
AGCGACGAAAGACGTTGCATAGCAAACTGGACAAAGTGGACGAAAGCCAAAGCCGATTTG
CTGAAGAGGGCCACAACTGAACCGCATCTAAACCCGAGCAAACTGAACAAAAAGCAAACA
GGGAGCATCTAGGAATATCGCCACCATATGCAACTACTAGCAGCGGAAGCGGAAAGGGAG
CTGAGCGAATACAACTCAATAATCAAACCGAAGCTGGTACAAGAAAACAATGCAATAACA
ACAGCGATCAAAGCAGCCTTGTACGGAAAAGGGACGACCGCCTACGACGGCACCGACGCA
AAAACAATGGGCACATTAGGGACAAGAAACACTGACTGCAAAACGCCTGCAGCAGGCAAA
TCCATAGTGGGCGACCTTTTTTGCTTGTGCGCTGTAGACAGCACACAATCATCGGCGAAA
CCATGCGGGTTCGATACGGCATTAGCCAAAAGCAGCGACTGGCAAACACTCGGCACGAAC
CACAAAAAGGCGACATGGGCCGACATAAAAACGGCATGCAAGCACCGACCTAAACCGAAG
CTTTCGGAAGACACCCTGCGCTCAATACAAACCAAGTTTCTAAGCAAGCTAAAAGGTGAC
CCGGCACAAGACGGAACGTCCAAAGCAGCGGCCTACCTAGGGAGCCACAATAACGGCGAA
TGTGGAGCAGAAAATGCACCACGTTGCGTCGATTATGGGTCGGCACTGAAGCCGACATCA
GGAGCGGGCAAAATAGCTTGGTACGACCAGCTTACCAACGCAGTAAACGCAGCAGCAACA
TGGAAAAAAGCATGTGACGACGACAAATCCTACAGACAGCGGCTAAAAACATTACAAAAG
CAAGCACACATACTGTACGCCATCCTATCAGTAGATGACACCACGCAGAGCCAGAAAAAA
TCTGGAACCACCGAGCAGGCACAAAAACATGGAACAAAAAAAGATTGCACAAAGCTGGAA
AAAGCGGAGTGCAACGCCGATGTGGGTTGCAAATATAATGAAACAACTAACAAGTGCGAA
GAATATCCAAAAAGTACAGTTGTACAAACAAACCAAGAATACTGTACGCCATCCTATCAG
TAGATGACACTACGACGAGCCAGGAAAAATCTGGAACCAGCGAGCAGGCACAAAAACATG
GAACAAAAAAAGATTGCACAAAACTGGAAAAAGCGGAGTGCAAACCCGACGTGGGTCGCA
AATATAATGAAACAACGACTAAATGCGAAGAAGATCAAAAAACTCATGTTGTGCAAGCAA
ACAAAGAGACTGAAAAGACAGAATGTAGTGTACAAAATTATGACTATGACACGAAAGAGA
TTTGTGAAAATAACAAAAAATATGGCAAATTAAATTGTGCATGAAGAAAGGGAAAAGATA
GCGAAGATTATAAGGATACATAGAAGTGCAGAAATGTTAGTTTTCTAG
>tev06339
ATGACGCCGCTCTGGGCGCTAATTGCAGTAGCACTAGCGGCAAGAACACAAGCAAACTCA
AACAAAGGCGACAGCGCAGACGACTTCGCCGCTTTATGCCAGGCGATCAGGCTAGCAGCA
ACCCCAGCCACAGACCTTGCGGTGGCCGACGACGGCCAGGCGGCGGCCACAGCAATAGCG
GCCATCAACATAACGGTCGCTGACTATAACTTCACGACCGACATAGACGAAACAAAAACA
TGGGCAACGGCCGAGATTACGTACAAAAACAAACACCCAGGACGCGACGCGTATCACGAC
GCGTGGGCAGAAGCAAAAAGAACAATCAAAGCAGACAGCTCACAGACGTACTGTCAGTGG
CAAAAATTTAAGCAGAGCAAGGCGGCCCAGAAACAAATTCAACAAATCGCCCAAGAAGCT
TTCGATTTAAAACAAGAAATAGAACAAAAAAAGAAGCTCTTAACGCCGGACGAAGTGAAC
AAACACCTGGCGGCCGCACTCCAAGGGCCAACCGGACAGACAAAACCAGGCACCACACTA
AATTTCGGCGCAAGGTGAGCGGAACGGGGACAAATATGCACCGGCAACGCCGGCACTGAC
GAGCAACTCAAGGCGGGCACTTCCTTAATACTCGACAGTCTTTGCCTGTGCGCGATGGGC
ACAGACGACACGGACGCGGGACAAGCCTGCTGTGCTGAATGCGCGGACACAAAGACAGCA
GACCAAGTAGGGGCAGGGGCCCACCTACACTTTGACGCCAAGTGGACCAAACTATTAGCA
CACTGCACGTCAACTGCACCGCAACACCAGCTAGCCACAGGAAATGTGGCCAAAGTAATA
GCACTGATAGCAGGGAAGCTCAAACACAAAGCCGGCGCGCAAATCACGGTAGACAATTAC
TTAGGAAAAATAGACGGCAGCGGCACAACAGGGTGCAAAGGCAATACCAGCGGCAACGAA
GGCAAGTGCGTGGCGTATAAAAAGGGCATACAAACGACCGGCCCAGACGCAGTCCAATGG
GCAAGAGAGCTACACACAGCCGGCCAAAAACAAGAAGCCCGCCTAAACGCTGAACAGGAC
ATCACAAGGAAAGCAGCCCAGCTTAGAAGCCTCAACCAAACGCTGGGGTGGCTTTTTTTG
GCATTGATGGACTCAGCAACAGCGGCAGACCCACAAAACCCAAAACCAACACCACTAAGC
CCAAACAGTAGCGGCACGTCAGCCGAAACCGCAAAAGAATGCAGTAAGTTAGGCAGCAAC
ACTAGCTGCAAGGCAAACGACAAATGTAAATGGGAAGAAATAGATGGAAAGGGGCAGTGC
AAAGTAGATGAAAGTAAAAGTTAAAGAGCAGACAAATTCAGCAGGATCAGGCGAGACAGC
AAATGCAGGCCCAAA
>tev06350
CTCTGTGAAGCGACCACAGACCTGAGAACTATTCCGTCAGATGTGGCAGCAAATCTAAAA
GCCGCAGCAGCAAAAGTTAAAAACATGATCCTTGACTCCACAAGGGCAGCAATATACAGT
CAACTTCAAAAAGGCACCAAAGAAGCGGCCCGGGTAATAACTATTTCATTGTACATGCTG
GGAGCAGCTTTACGCGCGGTAAGTTACCTGGAGTCCACCGACATAATCAACGGCGTGGAC
CTTGCGGCAAAGAGTGCGTACTTAAAAGGGCACATCGATGAATTTTTAAAGGTCGCAGAA
AAGACAACAAGGTCAGGGGAACATTGTTTACTGGCTGCCGGGGACACCGGCGCGGCCACA
TTTGCAGGATAGTCGCTAAATAGCGTTAACTGCCCGACCACCATGGTCGACACAACACCG
GCGAAGGCGTCACTAAAGAAACTATCCAGCAAAGGCCACAAAGGAGCGATGACACCAAGC
GACGGAGGCAGCCACGAGCACCAAGCAAGCGGAACGTACAGGTGCAGGCTGTTTTCAAAG
AGCAACGCCAACGGCCTTGCGCACTCCGGCGGCAACGTAGAAGACGGCATAACATGGGCA
GGAGGCTACTACAGCCTACACAGCACACCAGATGATCCACTGACAGTAGCGGATCTACGC
GAAACGCCGGACACGCCACGAGAAGCGAGCACAGCATGGCAGCAGGTTTTTACAGCAATA
TCAAAAGCACCGAACAGCGAGTCAGCCACATACGCCAATAACTCAAAGGCGATTGACTCA
GACACAGAAGCAACCGAACTTCTGTCCCAAGTACTACACAACGAAAAAGGGGAAAGTGCC
GAAGACATAAAAAAAATGCGTGATGACATTTTTACCACCAAACTTGCAAGCGTTGTTGAC
AGCACCTTCGCTAATATTCATAACGCCAAACTACCGGCCAAAATCTCAGGTGTTGACAAA
GGCAAATCGCTAGGAGAAATCACAGCACCAAGCGACCTCGCAGCGTTGCTAGCAGCTTTG
CTCCGCAAAATAGACACGGAGGTAGCGACACTAAAGAAGAAGCTCGAAACAACAAATGAG
CGCCCAGACCCAGTAAGCGAAGCCACGTGCAATACAATCAAAGGTGAAGCAGACTGCAAC
AGAGCGGCAGCGTGTAGTTACAACACAACAGAAACTTACGAAAATAAAAAGTGCCAATTT
AATGCCTCAAAAGCTTCAGCAAGCGGTGTCCCTGCACCACAACCTCAAACTGGAGGAACC
GAAACGACAACAGAAAAATGCAAAGGGAAAGGAGAGAAAGATTGCAAATCTCCGGATTGC
AAATGGGATGGAAAAGAGTGCAAGGATTTCAGTTTTCTTGTAAATATGAAACTTGCTCTG
AGTATTGCTGCTTTTATGAGTTTGGTAGCATTTTAA
>tev06356
ATGCTGGCGACTTCAATCTTAGCCATACTAACTACAGTATTCGCACCTTTTCGGGCCGTA
GCCGGACCACTAGATAATGCAGCTGAGTTCAGGGTATTGTGCGGAGTTTACAATTTGCAC
AACCAAAAAGAAGCAACGCCAGTAAGAAAAACCTTCAAAAGCGTTGAAGCTCTGCTGACA
CCACTAGAGAATCTTAACATATCAACAGCAACAGATTCTTATTACACGAATGCAGACGGA
AAGTTCATAAAGCCGGACGGCACAATAGATACGGCGCAACTCGATGCCTGGGCCGCGCAA
GTAAAGAAGGTAGTAGAAACCACAGAAGGAGACACGAGACCGTATGTGAGGCTACGACCG
GGACCCGCACGCGACGGCGCGAACGCCCAAATCAGGCATTATTTAAAAGCGGCAACACAG
CTAAAAGATGCATATGAGAAGGCAACACAAGAAATACAGGACAAAGATAGCGAAGCCAAA
CGGAAATTTACAGAAGCGGCTTTCGGGATCGGCAAGTCGGAGTTCGACAAGGCCAAATGG
AACACGGAAAGAAACGACCTATGCGGAGGAACAGCGGGCGGCAATACTAAAGTAGGATCG
TCTGTAGCAACGGACTTAATTTGTTTATGCACCCGCGCCGGCGGTACATCAGGGCATGTC
TGCGGCGCCAGCCTGCAAGGACAAGTAGACACAGGGGGCAGTAAGTCGGACCAAGCCGAA
ACAGCCTGGGCACCAATAAAAACAGCCTGCGAAGCGATGGCAAAACCGAAAAAAGTATCG
GCGGCATTAATCCACAGCATGCTAGCAGCTTTCTTTGCCCAGATCGGCCGAGGAAACTCA
CACGGCACCGAAGCCGACGAGAAGTTCACCCTAGGACAAACGACCAGCTCGGCGTGTGCC
GCAGCAGCGGGGACAATGTGTGTAAATTACCACCAGCAGCTTGGAAAAAGCGGCCCCGGC
ATACCCTGGGTAAATTCACTGCTAGAAGCGGCAAACGACTTGGAAGCCGCAAGCACCGCA
GCGACGACAGCAAGTGAACTGCAGCGAGCGCTCGAGACACTTCAACAGCAAGCCCGAGCA
GCGTACATTGCAGGATCATTCCACTCTGCCGCAGCTGAGAACATGCCAACCTCTGGCACA
GAAACCACAGCAAAAATAGAAGAATGCACGAAGCACAAGGCTAAAAAGACATGTGAAGAG
AGGAACTGCAAATGGGAAGGTGAGAATGAAACCAAAGGTGAATGCAAACCTAAAGCAGTA
GCAGAAAACACGACACCAGGAACAGGAGGAGAGAAAGCAGGGGGAGCAGCAGCAGAAACG
GGCGAGCAAGCACCGGCTACAACGGGATGCAAAAAACATGGAACCAATAATTGGGCTTGT
GAACATGACAAAACAAGCGGCAAACAAAATTGTGCATTCAGAAAGGGTGAAAATAATGAA
GATGACAAGGATACGTAAAAGTGCCGAAACGGAAGTTTTCTTGCAAATAACAAAATTCCT
CTGATGGATTATTTACATTTGTAA
>tev06376
ATGGCCACAAGCCGCAATCTCCAACAGCTCCTATCAACGTCATATTCGTCAATTCGTTCA
TTTATAAGTAGAAGGAAAATCAATATTCACAACCACACTCTAGTTGCTGCCTTTGTTTCT
GGCCGCAGTAGCAGTGACTAGAGGATACAGCGAGCCTTTCGCCGAAGCCGGACTGGCGAT
TCTAAGCAAGCTATCCAAAAATAAAAAGCAATTAGCATATGAAGTAGCTGAAGCAAGGCA
AGACCAGGCGGAGAAACTGCAGGAAGCAACCAAGCTCCAAACGAAAATTGCACTACTGCA
GCTGCAGACCCCAGAATACCCCCTCGCGGCAGCAGTACTCAGCACTAACCTAGAAAAGCT
ATAAAGGGAGCTGCAGCAGGCGCTACAAATCGTAGTAACATCGGGGTCGATACGAAGGCA
ATGAATGCACATGCAGCAGGCCGAATTGACGAACTAACTATCTTGATAGATCAAACCAAA
CACGAAGGCACAGGCACTAACACCCGCGCAGGCCCAACAGCAGGCACATAGAGTATAGAT
TACGCCAATTTCGAGGGCTACAGACATCGACAAAAAGACGCACCGACAAGCATAATATAC
AAAACAGCAGCAGCGGCAAAAGAAGAACTGCCAACTAACGAGCAGCTCAAGGGAGCAGGC
TCCAGTTGTGAGATAACAAAGGATAATGATCAAGGGCTAATAGGCGCAGGCGATAGCATA
TCACTCAAGCTATTAGAAGGATTATACAGACACACAGCAAAACAGGGCTGGGGCGAAAAC
GATCGAATAAAACCGCCAGAAGCCAACTCAATTCTAAGCACTGCAAAGCAACAAGCGGCA
GAGATCAAAGATAAACTAGCTAATAGAACTCCGGACATCCCTTCAACGGAGGAAAAAGTG
GCAGCGTTTCTAAAAAGCTCCGAAATAGCATTCAAACGTGCTGAGAGCATAAAAGACATG
AAGCACATGCCCACAGCACCAAGAGGTGTAAGCATAGGGGCAGAAATTACCGAAATATTT
GGGCAAAAAACAACCGAAGGTAGCCGACCGTTTACACCGCTAATACATAAGCTCGTCTAC
AAAATAAAAAGTAAAGCGGGAACAGAAAAAGTAGATTTTTTTAGTCTTACCAAAGAACAA
AGTATCCAACTGCTTCAAAAGAAACTGAGGGATATAACAACAACAGCGAGCAAAGAGACA
ACAGTTGTGTGCCCGTCGCCCCCGGAACATGGTGCTGACTGCAAAGGCTTTGACAAAGAA
GATAAGTGTTACAAGGATCCAAAATGCAGTTGGCAGAAGGAAATCAAAGATGGAGAAGCA
AACTGCCAATATAATGAAACAAAAGCAAAAGAAAAGGGAGTGACTGTAACACAAAGCCAA
ACTTGCGGAACCCAAACGTCTAGAGATAAATGCAAAAATAGGAAAAAAGATGACTGCAAA
AATCCGGATTTCAAATGGGAGGGTAACACTTGCAACAATTACAGTTTTCTAGTCAATTAG
AAATTGGATCTAATTACTACTTCCCTGATGAGTTTGGCGTAA
>tev06386
ATGCTCCTTATATCACTTCTGACCCTGGTCATGGCACTGCAGACAGCCCAAGCAAACGTA
GGAACCGGGGAGAATATAGCAGAATACAATGCGGTATGCGAACTCATAAGGCTGGCAATT
GCAAGCCCAAAGGCCCCTGAGTTGGAAAACGCAGCAGAAGCTGACTACAACCAGTTAATG
AAACTGAACATGACACTAGCACCGTCATGGTGGATCGACATGTTTTTCAAAAACGGAGAC
AAACAGCATCCACATAGCGACCCAAAAGCGGCAGGTATCACTCACAATAATTGGGATGGC
ATGTGGCCAAAGTGGCTACAGCTGGCAACGGAACTCAAAACCGAAACCAAGAACGCAGCA
GCAGAGGAATTTAACCTACACAAAGTTTCAGACACGCAGCGACAAGCAGCGGCGGCACTC
ATCAGACCAATAGCAGCAAAGGCACACCGGATTTTCACGTCGATCCCACCCGATGTCGAA
ACAAAAAGCGCCCTCACACCAGGCGAAATCAGTAAAACTCTCAACAGCGCAGCGTTTGGG
GAGGATGCGCTCACAGGTGGCAACCCCGTGCCAAGCAAGGTTTTCGGCGCAAACCCGGAC
ACCCATGCAAGAAACGCCCTGTGCGAAATAAACACTGGTGCCGAGAAAACAGCAACTGCG
CTAGCCGCCCTAGCATGCCTTTGTCACAAAGCCCATGCTGCAGCCCAGCAGGATGTCTGC
GGACAGGCGGTAGCACAAGCCGCGCCCTGGACAAGCGCGACTACAGGACCGACAGCCACG
GACTTAAAAACACTTTACGAAAGCTGCGGCCACACAGCAGTTACAGAGCTCACGTCACAC
ACTTTGCGAACAACAATAGACAGAATTCGTAGGCTTGTAAAGGTAAAAAGCGGCGATGGC
TACCTTGGGGCGTTCATAAGCGACTGCACAGGGGCTAACACCGCGGGCATCTGTGTAAAA
TTAACAGGCTACAAAGAAGGGAAGGATGCGACGCTGACAAAAGCACCGTGGATAAACAGT
CTTCTGGCACTGGAAACGCAGCTTGCGGTCCGAGAGAAACATAACGCGGGCGACGATCAA
GCGGCACATTTACTAAAACTGGCCGTCACCGAAGCACAGGAAATTTCCACATCAGTGGTA
AGCAATCCCCACACCATAACAACCATGCCGGCACCGAGCTCAGACAAACCTGTGGAGCAA
CCGACAACATGCAAATCACCAGCAGAAAGCGCAGATAAATGCCCACACAGCGACTGCGTC
TATAACAGAACCACAAAGGAATGCAAACCTAAAGATGGAGAAGGACAGACAACCAAAGCA
GCAGGGGCATAATAACAAGCAGTGGCACGAACAACAAAAAAATGTGAGGGTAAAGACGAG
GCGAGAGCAAATCTCCGGATTGTAAGTGGGAGAATAATGCTTGCAAAGATTCCAGTTTTC
TTGTGAATAAGAAATTTTCTCTGATTGCTGATTCTCTTGTGAGTTTGGTAGCATTCTAG
>tev06394
ATGCACGGTCTAGAATGCATTGTTCTAACAGCGACTTTATTCACCGTCTGAATGTCAACA
CAAGCTGTGGAAGAAAACAGCGACGGTGCCAACGCAGCCGACTTCAAAGTGTTGTGCGAT
CTGGAGAAACTTGCGAGTACGGAAGTCAAAACAGCATTCCCAGAACTGTGCCTACCTCCA
TTAGCACTCAACGGAATTGAAGAAATATTCGCAGCGATAACAGCTGACGAAAATATCACA
AACATTCCAGAAACCGTAAAGGAAACACCTTAGCAGGTGGAGACAGCGAATTGTGAAGGA
AATGCTAATAAACCGGCATGTGAGAAGTATTGGATAAAATGGCATAACGCGAAGTCGAGA
ATTAAAACAGCGGGAGTCAGCCACAAGTTTCCAATCCTAGAAAAAGAGCTGCGCGAGTCA
CCCTGGAGCAAGTCTTACCAAGAAGCGGTCAGAAAGTTACTCACCGACGCACAGACTTCC
TACGCCGACTGCCAGAACAGCCTGGCGCAAGCAGGAAAACCACAAACCTCGGCGGCTCAA
ACCCACCTACTCAACGCCAAGTTAGGTGCCTCATTAACAACTTTTACAGGCGCAGATAAC
GGCGGACACCAAAAACAAACCGACAGAAACGATGCATGCAAGGGAGACAATGTCGGCATA
AGCTTAGTTCATGACTTGCTATACCTGTGTATGAAAGAAACCGGCGGAAAAGCCCAGAAG
GACAACTGCAACTTTGCAATTACGGGATGCCAGAGAGGCACCTGGGAAGACTGCAGCGAT
GGCAACAAGGTAAGCGCCTGGAACGACATAGAAACAAACTGCAAACATTTTCCAGCACAG
AAACACAGCAAACAGAGCTTAAAGCAGGCGCTGGCCGCAGTTGAGGGCCGGATACAGCAG
GACAGTGAACAAGACATAGGCACCAAAGGGGCAGTTGTACTAGGCAAACACAACACTGGC
AACTGCAGCGCCGAACACGCGAACCGGCTCGTGGATTACACCGTAGCCTACAAAGCAGGA
GATGGTAAGCATAAAATCTATTTGTATACCGAACTCTCGGCAGTTGCAGCCATAGTTCCC
GTCCTCATCACAGCACAGACCGAAGTAGAAAAGTTAAACAGCGGATTCAAGGCATAATCT
CCCGAGCAGCTGAATTTTACATCATGATTGCGGCAACCGAGGGCATTTATGAAACACCTA
CAAACAGCTGCCAACCAACTGGAAAAGAAGCAGTCGTAAGCACCGAGCACTGCAAACCAA
AGAAAGCTACACCGGCAGAATGCCAAACCGAGCACTGCAATTATGACCACACCAAAAAAG
TATACACACCTATAGCAGGAACAGGAGAGATACCAAAAGAGGGAGCAGCTGCAACTGGAT
GTGCAAGACACTGAACTGGTAAGGAGGCTTGTGAAAGTGACAAAACAGGAGACAAGCAAA
ATTGTGCATTTAGAAAGGGCAAAGATGGCGAACCTGAACCACAAAAGGAAATGTACCGAA
ATAGTAGTTTTTTGTAAATCAGAAATACGGTCTGATGGGTGCTTCTTTTTTGAATTTTGT
GGCGTTTTAGCATTCTAA
>tev06440
ATGCAAAACACAGCATGGCCGGCCCTGGTATTTGTCTTTGCGACGCCTGTACAAGGCGTG
GACGTGGCCACCGGAGCCAATAAGCAGGAGCACGCTGCCCTTTGTGCCTTTATCAACATG
GCAGGAAGAAAGCTGGAAATATCAAGCGTCGAACTTCTGGATGAAGCGGATTACAACTAT
ATCCAGAACTTAAACTTCACATTGGCGCCAGCAGAGTTTCAACCTAAGTTTTACAAGGAT
GCAGAACGAAACGTAACGCAAGATTCCGCAGACAAAGCCGGCCTAAAAGGCGAGGAGGAC
AAACAGCACTGGACTGACTGGAGGGCAGCGGCAGAAGCACTCAGAGACGGAAAGACTAAC
AAAGACATTGAGTCCGCCAAAGAAAGCAAGCTGACCGGACTAGCAAGGCAACTGGCACGT
GCAGAAGTAGCAGCAATTGCGCAGGTAGCACGAAACTTACGTACAGAGTACCCAACCGTT
AAAGCAGAAGCGCTTGCGTACCTTAAAGACCCGCCGGATGCGCAACTAGCGGAGGCAATA
TTGGGCAAGGGCGTGACCAGCGCAGCCGCAGCAACGGTGGGCGGAGCCTTCGGTCAAAAG
TACAGCGGGAACAGAGCGGAGGCGTGCAAGGCAAAGGCATCGGGCGTTCGGGCGGCAACA
GCTGTAGAAATGCTCGCCTGCATATTTCACCAAGACAGCATCGGAGCGGTAACGAGCTAC
GCATGCACAGAGAAAGTGCAGCCGGGAACACCCTGGACCGACGGCAACACACCAGAAGAC
ACTCCCGTGCAAACAATGACAAAATCCTTCGGGCGGGCGACGGATGGCCCCATAAACCTA
TCAGAGCTGAAAGCGAAGCCTTCTCATCTAGAAGCCCTAACACACACAGACGGCACTCAC
GGTTACTTAGGAGCGTTCGTATCAACCGAATTCTCCGGCAATTCAGCAAACGGCATTGCG
TCAAATTCGAAAATTTGGTGTTACAAGGGGCCAAAAACAGCGCGGCGCCGACCTGGATAG
GGACCGTCCAGACGATTGCCGCAAACCTGGAGGCGCTCGCAACTGCCAGCCCAAAAGCGG
CCTCCGTCAATACGAACATAAAGGCCAAAGCAGCCAAAGCCAAGACTGCGATTTCAATGG
CAACAGCAGCCGCGATCGCGGCGGAAAACCAACGCCCAGGCGAACCGAGCATTAATAAGG
ACAACGACCGCGACGACACAGCAGACAAAAAGGAGAAAGAATACAATGCAGCAGGAGACG
ACAAAGGAGAATGCGACAAACTAAAGGATAAGAAGTGCGTTTATAAAGATGATGAAGAGA
CTGGCAAAAAGTGTGAGTTCAAAAAGGATGTGGAAGCTTAGCTAGAAAAATAAAAGAGGA
AGAGGGAAAAGACGGGAAGAAGGATAAGAAATGTTCATGTAAATTAGAGGATACCTAAAA
GAAAGACAGATGTGCCAAACTTGGCACTAACCAACAAGCATGTGGGGAGAGAATGAAGGA
CTGCCAGTTTTGGCCTTGCATATTTGCGGATACAAAGGAGAAAATTGTGATGGATCTGAT
AAATCCGGTTTAAATAACGGGTTACAGTTTTCTCGTGAATGAAATAATCTTACTAATCGT
TGCTGTATTTATGACTTTGGTGCAATTATTACATTCTAG
>tev06444
AGGCGACGGCTCAATGAAGGAAGTCACGCAACCAACAACAATGGCCACGGGATCAACCTA
CGGTGCTGTCTGCGCCAAGACGACAACAGGCCAGAGCATCATCGGTGATTTTTTGTGCCT
TTGCAATGCAAACGCCGCAAGCACCAAAGAATGCACAGATGCTTACAACGGAGCCAACTG
GGCGGCAAGACTAAGCCCAACGCCGGCAGCAAGCTGGGCGACTCTGAAAGCAACTTGCCC
GGCCACAGCGGCGGAACAGCCAACACCAGAACTAATCGCAGCACTACTAGCAGAATTCAC
AGGAACTCTGACGCACAAATCAGCCGCCGGAGAAATGCACGTCAGGCTAGGAACATCAAC
CGATACAACATGCACCGGCGACAGCGACAAAATATGCGTAGACTACAGCAACCACTTTAA
GAAAAACGCTCGATAGAACAAATAACAGAGGCAGCGAAAACAGTACATTCAAAATATGTG
TCAGCAAAAGCAACGGCAGAAACAGACAAAAAAAACACCGCTCAGAAAGAACTAACAGCA
GCACTGTATGGAGGCGACGGCTCAATGAAGGAAGTCACGCAACCAACAACAATGGCCACG
GGATCAACCTACGGTGCTGTCTGCGCCAAGACGACAACAGGCCAGAGCATCATCGGTGAT
TTTTTGTGCCTTTGCAATGCAAACGCCGCAAGCACCAAAGAATGCACAGATGCTTACAAC
GGAGCCAACTGGGCGGCAAGACTAAGCCCAACGCCGGCAGCAAGCTGGGCGACTCTGAAA
GCAACTTGCCCGGCCACAGCGGCGGAACAGCCAACACCAGAACTAATCGCAGCACTACTA
GCAGAATTCACAGGAACTCTGACGCACAAATCAGCCGCCGGAGAAATGCACGTCAGGCTA
GGAACATCAACCGATACAACATGCACCGGCGACAGCGACAAAATATGCGTAGACTACAGC
AACCACTTTAAGAAAAACGCTGGCACAGGCATAAAAGCGCTACCCTGGGTGGCAAAATTA
AAGCATGCAGCCGGGGCGCTGACAAGCATGTATTCAGCGGCGCACCTAGCGCAAGCCTAT
GCAACACAGTTGCTGGCATACAAAGCGGCCGCTGACGCCGCATATAAAGCGGCAATAGCA
GGCAAACTTGTGGCAACAGCAACAACAAAAGGCCAAGATGGCAAGGACAAAACCGCGATA
AACCCGACAACAAACTCAAACTGTGCACAATACAGGGCAAACACGACTTGCACAGCAAAT
GACTGCAAATGGGAGAGCACAACAAAAACAACAGGAGACCACTGCAAACCCAAAACAGAA
ACAGTAACCACAGCAGCAGGAACTAAAGAAAAGAAAGACGGGGATAATAGAGCAACCACA
TCTGAATGTACAGCAACTGAAGAGAAAGATTGTGACAAGACAAAATGCGATTGCAACGCT
GAGAAAAAACAGTGC
>tev06445
CATGCAAGGCGCCACACTGGGTCTGATTTTAGCAGCGGCGCTCACAAGAGAAACAACAGC
AGCGATCGCAAGCGGAGAAAATATAGCGATCTTAATGCAACTTTGCCCTGCGTTGCAGCT
AGCCGACGCGCCCATTAAGTTCGAGCCAGCACTGGCAGATTGGCCCAGCGAACCGAAAGA
CCTCTATAGACTAAATATGTCTTTAGCGCCACATAACTGGATGTCTAAATTCGTCAAAAC
AGGTGGCACAAACAAAGCAATAGCGGCCCCTCTACCGACGGAAATACGGGACGAAGAATG
GAAAGCCAAGTGGACAGTATGGACGGAGGCAGCAGTCTACATCTCGGAACAAGCAAACCT
TGAAGAAATCAAAAAAAGTATCACATCTTAACTGCAACAGAGGACCAGCTCCAACAGCTG
AGAGAAGCAGTAGCTTATTATGCAGAAGCGGCTTATGAAGGTTATTCGACATACAAGGCA
GGCGAAAAGGAAACACCGGAAACAGACGTGCAGCTGGCCAAGGCTATAACGGACACCGTA
TACGGCAAAGATAAAGCAACGTACGAGGGGACGACCGCAGTTGCTTTGCACGGCGGCACA
GCAGCGGCCTACGCGGAGGTCTGCGGTGGGTCAGGGACTCAGAAAGCCGGCAGTACAGTA
GCAGCCACGATTCTTTGCGTATGCGGCGTAGCGAACACAAAATCAACAACAGATCCCTGC
CACAGAGAGAGCAACAAAGAACCAAAATGGAAGGCAGGCAACATCCCTCAAGCGGCACAA
TGGCAGGTAATCAGGGCGAGCTGCGGCACACAACCACACATACCGATAACAGCGAACAGG
ATCGCAGCGGCAGCAGCATCAGCTCTGGCGACGCTCAGAGGGAAAAACACTGACGTCTAC
ATAGGGAAGCACGCAAGTGACACCTGCGACGGCAACAGCAACGCCGCCTGCCTCAAGATC
ACAGGCGCAGCAGACAGCGGCGTACCAAAAACAGACGCCCTACCGTGGGCTCAAAGCCTG
TACAACGTAGCCAAACAGCTTACGCAACGAGAAGCTACAAACGGCAAAAGAACTTCGACA
AACCTATCAATCCAACAATTGGAATTGCTTGCCAAAGAAGCGAGCAGAAGGGCACAGTTT
TTAACAGCGCCCCTAACTGCAGGTACCACCGGTGAAAAAAACCGAACGCCAGCCGCCAAA
GAACAAAAAGAAGATTGTACCCAACATAAAATAAACGCGAGCTGTACAGCAGACAATAAC
TGCAAATGGACAAACACTGAAAAGACCGAAGGGGACGTCTGCAAACCTAAACCAGGATCA
GAAAACACAGCAGCATGAACAGGAAATGGAGCAGGGGCTGAAACAAAAATGGTGAAA
>tev06461
ATGAAGTTTATGCTGGCGGCAGTGATGCTTCTGCTGCTAGTAGTGGTTCCAGCGACACCA
GCAGTAACAAAAAGAGCGAAAAAGGCAGAGTGTTCTGCTCTCTGCGGATTGGTGGAGCTT
TGCCGCAGTGAACTTACTGTTCCAGAACTGAGTGGTGCAGCTTCAACATTGCGTAATCAT
ATTCTAGACTTCAACATGACGACAAGCGATGACAATTGGCGCAAGTTGTTCCGAGACGAA
TCCGGACCAAACAAGTACCAAGAATCGAAGCCCAAAGAAATAACAGCTCCAGCGGAATGG
GACGCGGCCTGGAAAAAATGGGTGGCGGCAGCGAAGAACGCCGATAAGTCCAACGAGCAA
CAACATATAAAAGAGTCGAAACTGCACCTACTAAGTAGCAGCGACAAAAAGTCAGCAAAC
TTTATAGTCAAGAACTTTGCATCCGAGGCAACGGTGTTGCTAGCCAGCTTGGCTGAAAGT
CCTACGACAACAGCAGCACTTCAGAAAGCGGCAGTCACGGCGACCATGAAGGAATTACTC
TACGGTGACCAAGCGGCAACGCCAACTGATATGGCATCTCAACAAGCTTTCAAAAAAGGA
TTGGCCGTAGTCGCATCAGACTGTCAAAAAGGAACAGCAGACGGCGGTCCAATAAGTTTG
TACGGCGCGCTCGCGTGCGTGTGCGGCCACCACCAAACCTCGGGCGTGACAGCACTGTGC
GCCGATAAGCAAACAGCCACAAACGACTGGGCTAGCGGGAGCGGTGCATTAACTGACACC
AACATGCGAAACATTGCCGACTTGTGTCCAACAGGCTCTCCAAGACAGCTTACAGCAGCC
TCCCTAACAGGCTTACTCAACGCAGTGAAAAGCCTTATTACCATACACGGCAGCAATGGA
TTTCTAGGAGCAGTCGTCAACAACTGCGATGGCACAGGCACCGCCGGTGCCTGAGTAAAG
TATCCGAACTACAAGACGATGCCAACAGAGCTAAAGAAAGTAAAATGGCTAGAGAAGCTT
GAGACCCTAAATGTCGCATTGCGGAAAAGAGGGGAACTAATAGCACAAGGAAAAAAACTA
GTTTTTAGCATGCTTCAGGCAGCTGAAGAAAGAGCGCAGAGTTTGGGAACGCACCCGCCA
CCATCCCTAGCAGCAACGCAACTGAATACAGCGGCACTCCCACACATAGACACCATACAA
AAGAAGAAAGAGTGTGAAGCACACAAAGACAACAAAACTGCATGCGAAAGTACAGGTAAA
TGCGAGTGGAAAGAAAAAGATGGAAAATCTGAAACAGAAGGGGATTGCGTAGTAGATGAA
AGTAAAGCAGAAACAGAAGCCCAGCAGCAGGAACAGGGACCGGAGCTGCAGGAGCAAGTG
CCGAAGACAAAAAGTGCTCCGATAAGAAAAAGCAAGAAGACTGCAAAGATTGATGCAAAT
GGGAAAATAATGCTCGCAAAGATTTCTCTATTCTAG
>tev06532
CTTTTCTGCAACACGCTACTGGGATTTGTAACTTTCCTTGCTGCAGCACCGTCTGCTGTG
GCACCGACAGCCCTCGACAGTGTGGCGAATTTTCAGGCATTGTGTCGTGTATACAATCTT
CATAGAGCCAAGGAGACCATTAAGCTTTCGCTGCAAATAGCGGGCTTATCCGACGAAGAC
GAAGAGATGATCAAACTAAACCTCTCTACCGCAACGGATACTTATTTTGAGCACAAAGAT
AAGGATTTTGACAACGAAGCCGCGGGGACCAAAACAGAAGCGACGGCGGCATGGAAACAA
TCTAATTTCGACAAGATCAAGCACACTGGAACCGGTGCGGGCCTGTACAGACGCCTCGAA
AACAAAGCAGAGTGGGCGCGAACAAATGAACAAATCCGAAATCTGATCGACCGCCGCAAA
ATTTTGTTAGCCAAGTACAAAGCCGCGAAGGCCGCATCAGAATCTGGACTTTCAGCAGCA
GCTGACGCGTTAACAAACGCCGTCTTTGGGCCAGGCAAAAAAGCCTTTGACAAAGGGCGC
TTCGACCAAAACGGCGGCGCAAAAAGACACAAAATCTGTGGCAGCAGCGACCCAGGGGAT
GCCGAAGCGGCTAAGGGCGTAGCGGAAGCTCTGATTTGCATATGCACAGGGGAAGCCAGC
ATCGCGACTACAGAGTGCGACAATACACTAGCTGGCCAAGCCCAGGACAACGCACCCGGG
CAAGACACGGCGGCGGAAACAGCATGGAACAACATCAAGGGCCGTTGCGAGCTCTTGAGC
GGACCCAAAGTGCTAAACGCAGCGACCATCGCAGTGCTTCAAGAAACGGCAGCAAGCAGA
ATAGGCATCCTAAACTCCGTTAGAACCGCGGTTAACGGCCGCTACACCCTAGGTAAGGCA
AACACTAACGCCTGCGCCGGAGCTGCGGGGGCGACGCAGTGCGTCAATTACAAAAAACAA
CTGACAGGCTCAAAGCCAGGCATCCTGTGGGTAAACGCCCTGCACGATGCCAGCAGTGAG
CTAACACAAGCAGAAGCGAAGGACGCAGAAGCACAGGCAATAGCTGCAACCATCAACGAG
CTTGCAACACAGGCAAGAACAGCGTATACAGCTAGTGCACACGATATTGCCAAACCGATA
CAAGTAGCCCAGACCATCGCTACAACGACTTCCAAAGTAACTATCGATGCTGACTGCAAC
AAACACACAGAACGAAACGACTGCACAATCCCCTGCAAATGGAACGAAGACGCTAACGAT
AAAAACAAAAATGCTCATTAGACCAAAAAAGAAGCAAAAAAAGCAAACCAAGTAGGAACA
GGAACAGAAGCAGAGAAAAAAGAGAAGTGTGCAGGGAAATTTGAACCCTACTGCAGCAAG
GCTCCAGAGTTTAAACGGAGAAGCGAAACTTTCAAAGATTAAAGTTTCTTTGTCAATAAG
AAACTTGCTCTCATGGCTGCTTATTATATACGTTTGGTAGAATTCTGA
>tev06554
ATGCTGTTGATTTTATACTTTATTGCAGCGCCGACGGCATATGGCGCCATAACCACCGGA
GACAATGGACCGGCGTATGCAGCAACTTGCGCAATAGTCAACATGCTGACGGCGGCCACG
AACCTAGCGGAACCACCCAACCAAGTAAAAGACATTGCAGAAGCCATTGGGGCGATAAAC
ATGTCCATAAGCGATGCCGAATTTTCTAAACTCATAGCTCATGACAAAGACTGGCCCGAA
TCAGAGGCCGCCAAGGCAGCGAAAGGCAAGCCCTTCGAAACGATGTGGCAGATTGAATAT
CCATTCTGGAAACAAGCCGCCTAAAAACAGAAGTTGCAAGCTACGCAGCCACAGCACTCT
ACGGTGACAAAACCAAGACAGGAGCGGAAAACGAACCAGACCCGACGACTAGAACAAGCA
TCTGCGGCGCCAGCGGAACCACGGCAGGAACGCAAGCAGGGAAGTCCATAAAAGCGGATC
TGCTCTGTACTTGCGCAAAAAAGTCAGGCGGTGTCAGCAACGTGTGCTGTGAAAAGTGCG
ACCACAGCTCAAAAACGTGGGACAATGCGGCGGCATCGGCGACGCTGTGGACGCCGCTGC
TAACAAACTGCCCCACTCATGCCCCAACCATGACGCTGTCAACGGCAAACATGGATTTCG
CGCTGTCACAGTTTCTAGCGCTAATAAGCAAGAAGCAGGGGACAACAAACAACAAGCAGC
ACATCCTTGGGACACTGGACAGTAACAAACTGCCCCACTCATGCCCCAACCATGACGCTG
TCAACGGCAAACATGGATTTCGCGCTGTCACAGTTTCTAGCGCTAATAAGCAAGAAGCAG
GGGACAACAAACAACAAGCAGTACATCCTTGGGACACTGGACGGCGCTGGGAACGGCGGC
TGTGATGGCGGCAATGCCGTAAACAGCGGCGTTTGCGTCCAATATAAAGCCAAAGTAACG
GGGGAAATGGTAGGCCCAGAAATATCTTGGGTACAGGCAGCAAAAGATGCAGCAGGAGCA
GCCGACAAGGTCGCCGAACGCAATAAAAGGGTAGAGCAGCTTGAGAGGGAACTTCGGATA
CTAAACACCACACTTGGCGCTCAAATACACCACAAGGCAAGCGACTCAGGGACTTCAGAC
CGCAGCACGCCAACAACCCAAAACCAGGCAGGAAACAAAAGCGAAAATAACTGCAACAAA
CACAACAACAAAGCTGCAGATGAATGCACAAAACTTGGATGCGACCATGATGCTGAAAAT
AAGAAATGCAAACCTAAAGCAGGAACAGAAAGCACAGCAGCAGCAACAGCAGGAGATGGA
GCTGCAGGAGCTACAAACTCTGAAGCCAAAAAGTGCTCAGAAAAGAAAACACAAGGCGAC
AAACAAAATTTTGCATGGAGAAAAGGTAAAGATAATGAATATTTCAAGGGCACAGAAAAG
TGTCGCTCTTCTAGTTATTTATAAAATAAATTTTTTTTTACTAATTGTTTCTGCTCTTTC
GAGTTTAATAGAATTTTGAAGATTCATAAAATTTAA
>tev06586
ATGCACAATTTACTAACGCTCATCGCAATACTGACAGCCAGCAAGCAAGCCGCAGATGCA
GCTGGCCTTGCCAACTTAGCAGACTTCAGGGCTCTTTGCAGAGTGTATAACCTCTGTGCG
AGTAGCAATTCTTTGCAACTTTCAAACACCCTGAAAGCGTTGCCGGCAGATGACGAGGAC
TTAGAAAAGTTCAATCTTTCTACAGCAACAGATTCGTTTTTCAACCACAAGGACGCTGAC
TACGACTCCGCCACAACGGCCGACAAAGCGGGAGAAAAACGCAAGTGGAAAGAAAACAAC
GAAAACAAGCTGAAACACGAGGGCGACGGCCCAAACCCTTTTGCAAGACTGCCCGCCAGC
TTACACAGGGATAAAGCGAACCGGCTGATAAGCCAACTTATAAGGGACCGGCGAACGCTA
CTAGACATGTACAACCAAAAAAAGCAGGCAGCGGAGCAAGAACTAGCCGCGGCGAAAGAA
GCCCTGCAAGCAGCTGCCTACGGCACAGGTAAAAGCGAATTTGACAAGTTAGCTTTCGCT
ACCTCCAGCAACACCAAACGGAACAAGATTTGCGGAAACGACGAAGCGGGCACAACCGAC
GCGGCGACCAACGTAGCACATGCTTTAATCTGCATTTGCACCGGGGAAAACGGCGCCGCC
CAAGGAGAATGCGGCGACAGCATGAAAGACACGGTAGCAAATGCCGGCGACGAGCACGGC
GACACAGCGCAAAATGCCTGGAACCAGATCAAAACAGCATGCGAATCCGAACATAACAAG
GTTGCACTAACAGTACACACAATTGCAGCGATCAGAGAAGCCGCCCTGGCACGGCTGGGC
GCGCTAAACACAGTCGCGACTTCAAGCAACGGAGCATACACGTTCGGCAAGAACAACGCA
AATGACTGCAGCGGGGCAGCAGGGACTAAACAATGCGTAAACTACAAAAAGCAACTGACG
GAAGGCAGCAAGATAATACCGTGGATCGCGCAATTAACGACGGCAGAGCAGAAGCTCACC
TCAGCACAAATGGCCGCGGCAGAAGCGGCAAGCATCGCGAACAGCATTGACCAAACACCT
AAACAAGCAAACGCCACCTATAAAGCAGCAGCGTTCGACATTGCCAACGGAATACAGTCG
AACCGAAGCACAACATCCGCAGTCGTCAAACAGGGCCGCGAAACAGCATGCAATAACGAC
AAAACAAACGCAACCTGCGCAGATAACAATAACTGCAAATGGGATAGCACTACAGAGAAA
ACAGGAAATCACTGCAAACCTAAAGATGGCGAAAAACAGACAAACGCAGAAGGAACAGGA
ACAGAAGAGGGAGCTGCAGGAGAACAAAAGAAAGAGGAGAAATGCAAAGAGAAAGACGAG
AAGACATGCTGCAGTACTCAGGGTTGCAGTTGGGAAGGAACAGAATGCAAGGATTTCAGT
TTTCTTGTAAATAAGAAATTTTCTCTGATGGCTGCTGCTTCTGTGCACTCAGTAGTATTT
TAG
>tev06669
ATGACTAGTAGCGTATTAGCTGCATTATTGTCAGTATCCATCATGCTAGTTCAGCTTTGC
GCTGAAGCCAACATAGGAACTGGCGAAAACGTGCCCCACAGAGCGGCGCTCTGCGGAATA
ATCGAACTAGCAGGCAAAAGAGCCAAGCTGGAAACGGCATTGCCAAACTTTCAAAACGAG
CTAAACTCCATCCTAGAACTTAACATGACAGCCGCGAAATCGGCGTGGCTAGATCAATTC
AGAGACAAGGATGACCGATCGAAACCAAGGGAATTAACGAAGCAACCACTGCCAAAAGAC
AACAATTGGGCTGAGCACTGGACAGCATGGGCAGCAGCGGCACTGCCTTTACTAAACGAC
GAAACGCACCAAGCGAAGCTAAAAGAATACAACCTCGACGGCCTGCAGCCAGAAAAATTA
GAAAGAGCAGGAAACACAATTCGGCGGCTCACGGCGGAAGCTGTGGCAAAGGCAAAAGAT
CCAACTGTTGCAGAGAGAACCATCGACCTCACAACGGAGGCCGACGTGCATAAAGACATC
AATCAGGCGGTTTACGGTAAGGACACCGAGCCGGACAGCAGCTTCAGCGGCTACTCGGCG
TTCGGTGGCCAAGCAGGCAGCACCAGGCAAGCGACCTGCGGCTAGACAACAACGGCAGGA
AAGGCAGCGACCGCCATGGACGCCCTTTTCTGCGTGTGCGCAGACGACAGGACAAACACT
GCGACAACAGGAAAAGCATGCAACCCCACGGCAGCGCCAGGCACGGACTGGAACCCTGGC
GGCTCTGCAGCGCCAACGGGAGCCATGCTCCAAAAAATTCGCCAGCTCTGCAACATCCAC
GGAAAAACGCCACTCTCAGCGGCGGCCATCGAGGGCAGATTAACAGCGGTAGAAAGCCTG
TTAACGAGAGGTGCAAATGCGGCCATACTAGGCACTTTCTTATCAACTGAATGCAGCGGT
GACCAAGGATCAGGCATGTGCGTAGCCTATACAGAGGTAACAGATGCAAAGGGCAGTCCC
ACAAAAGACATACCGTGGATGCAAAAGCTCGACAGTGTTCGGATCAAACTACAAAAACAT
GAACGGGCAGTAGAGAAGTTGGCCAAGCTTCAACACGACTTAAATACTATATTAGCACTC
ACAAAAGACCCAGCATACCTCCAGCTGGCGTCAGTGGGCACCCGGCACCTGGAGACAACA
AAACAAAGGGTAAGTAACGAGCAGGGGAAAGCCCAGCAAACACTACAAACGTGCGAACAA
TACAACAACAAAAAGAATGACTGCGTAAAAACAGGAAAGTGCAAATGGGAAGGAAAAAAT
GAAACAGATGGAACATGCAAACCTAAACAAGGAACAGAAACTACAGCAGCAGGAGACGGA
GCTTCAGAAGCAAATGCAGGATGTAAAAAGTGCTCCGAAAAGAAAAAGCAAGAAGACTGC
AAAGATGGTTGCAAATTGGAGGATAATACTTGCAAAGATTCCAGTATTCTTGTCAATAAG
ATAGTTGTTTTGATGATTTCTGCCTTTATGAGTTTGGTAGCATTCTAA
>tev06675
ATGTTTGACAAGTCCACAGTCCTGGCACCTGCAGCCCTACTAATTTTGTCGCTTGCGGCG
TTCAGAGTCGACGCAAGCAACGACCAGGCGGTCAATCTAGTGGACATGCATGCATTATGT
GGCGTAATAGCGCTACCCAAGGCAGACACAGCAGACTTGCCCACAGGCGACTTGTCAGAC
AGCGACCTCAAAACGATCGAGGAATTAAACATAAGCACAGCGCCCTCCGACTGGGCGAGC
AAGTTCCCAACAGAGGAAAAAAAACCATACAAAGATCCAGAACACTGCGGCAAAAAATCA
AACTTAACTGAATGCAAAACAAATTGGAAGAGATGGTCCGACGCAAGCATCAGGCTGTAC
AAGCAAGACGGCATGTTATGCAAACTCATACCCGCAGACACAACACAAAGATCGGCGATT
GGACAGGCAGCAGCCATCAGCCTCGCCTTCCTAACGGCGGAGGCGCGGCAACTGTACCAG
AGCTGCACCACACAAACGAAGTCGCACATTGACAAGTTGAAAGACAAGGTAATGGCGCAC
ATAGAGAAAGCAACCTATGGTATGTGGTTTCGAAGGCAAGATGGGTGACAACAAGTGCCA
AGTGTCAACGAAAACAAATAGAGTAGGAACCTGTAAGGTTTCAGTAGCTGGACAGGCAGC
ATTCATGATGCTGATCTGCATCTGCGGCAAAGACTCGCGAACTCAAAATCAAGACCTTTG
CAGCACGGCTGTGCTGCAAAACGACATAAACTGGAACAAAGCGGCACCACACACCAGTTA
CAGGACTCTAGACGGGACATGCCTAAAAGCGCCAAAACGGAAGCTTACAGCCGACAACAT
AGCAGCGGTTCTAGAGGCGATCAGGGGCAGGTACCAGGCACGTCCAACAGGTGGTGGTGT
AGCTCTTGTCATCGGCACAAAAGGAACGGACACCACATGTTCATCCGAAGCGGGCAAAGG
CTGCGTAGATATGAGAGATGCAACATATCTTGAAACAGGGGCTGCACAACCAGCTAAATT
CGAAAGCGAAGTAGAAGCAGCGTCGCAACTGTTGCTAACAGCCGACAAAGCAGCAAAAGA
ACAGGCAGAAGTCAGCAGAGCCCTTTTGGTGCTAAGACAGAAAGCATTAAGCAAAGTTGA
ACAGCTGAATCGAGTTCAGGCTGTCTCGGAACGAACAAGTGGTAGACACAAAGGAAAAGA
TAAACTGTCGCGACCACGACGGCAAAAATGCTACTTGCCCCACGGATAAATGCACATATG
ATGAAAAAGCCAAAAAAATGCAATCAAAAAGTAGAAGTAGAGGGAAAAGAAAACACAGCA
GCAGGAACAGGAGATGGAGCTTCAGGGACAACAACTGTAAAATGCTCAGAATATGGCTCA
AAAGACAAATGCGAAGAAGTCAATAAAGGAAAAGACAAACCTGTTTGTGGCTGGAGAAAG
GGTAAAGATAATGAAGATGACAAGGATACAGAGAAGTGCTGTGAATCCAGTTTTCTTATA
ACTAGGAAAATTTCTCTTATTTATTCTGCTTTTTTAGTCTTGCTTTTTTATTCCCCCTCT
ACGTAA
>tev06677
ATGACCGCTCGACGACGCCATCGTCAGCGGCAAGCCAACGGTCACCCGCACAAACACGGA
GTCTCACATCCCCGAGTGACGTCACAGGGCGAGGAGCAACAGCAGTGTGGAGACTCTTAT
GGGGCCCAGACCACACAACAAGGTGTTGATTACTCATACCCTACGTCGCCGAATGCACAA
CCCGTGAGCATAAACCATTCAGAATTGCGGCCCGTAAAGGGTGAAGGAGAAAGACTAGAA
ATGTCAGTATCTGAGGAAGTAAAACAACAACAGTCAGCAGAGCAGCGGGAAGCTGCTTCA
AGCGCCTTTGATAATAACATAGAACAACACATGGAGTCACAAACAGTGACGAAGCATGGT
GCACACGACACTTCCACGCGGTCACGACGTGGAAGGACGACGAGGAGCGCAAGAGGGCGT
GCCCAGGTGGGTGGGCAGCTATCCAAGCCGAAGGCGAAAACAGCTGCACTGGAAGCAGGA
GGTTCCTTTGCTCCTCTTACTAGGGCCGCAGCCCCGCAGACGGTGGTGAGCGCGCTGGAG
GAACAGCGGCGACTCCGGAATATAGTTGCAGCACCGCCAGCACCTTTGGTATACGAGGAC
CCTGCGGAATGCGACGATAGCGAAGTTCAGGACACGGCACACGACGAAGCGGTCGAGGTC
AAGCGACAAGTGGGCTCTTTTTCGCGATCATTTAGCACCAATTATCCGAAGGGTACTACA
GAAGTATCCGCACCGGCGGCGGAGTTAAATGACACAAAGCCCATTTTCGGCAACAGTGAG
CGAGATTCATCGCAAGCTGCCACCAAAGGACCCGAAGCTTTAGGCACAGGTTCTCACAGT
GGTTCGGAAACACAATCAGGAACACAAGCGGAAGAATACAAATATGTTGGTGGTAGCGCT
TATGGGCGACAGCGCACTGCAAAAGTTGGAAGAGCTTTCGGTGGCAAAGGGACACCAAAG
CGGAACCACATCGGGGACCGTACGCGGGGCTCCGCTCTCCCCTCGTCTGCAAATGCGGAA
ATTTACCAAACAGGTGAGGAGGAGGAAGGAACCGCGCGGAAGCAAACAGAAGGGCAACGA
AACCAGGTGGAAACCGGGGCAGTCGCTCAAGGGGAAGCCGAAGGAGAGCACAGGCGAGTG
AGGGTTGAATCAACTAAGAAAGCAGTCATGCGCGGGGGAGCCGATGAGGAGGTCGTGTAT
AAAGGAGCAGGGGAGGCACGAACGGATGTCGAAGAGGAAGCGGCAAGGAGGAGAGCAGAA
GAGGTGGCCCGAAGGCGGGCTGCAGCGAAAGATGTTTTAATGAGGCGGGCTGAAGAGGCG
GCGCGCAAGAGGGCAGAAAAGGTGGCCCAAAGACGGGCTGAACACGCGGCCCGTCGAAAA
GTTGAAGAGGAGGCGCGGAAGCGTGTGGAAGGGGGGGCACAGAAAGCAGCGGAGGAAGTG
GCACGCAAAAATGCTGAAGAGGCGGCACGCAAGAAAGCT
>tev06696
AATCAGGTGAAACCAAAAGAACGGCCCCAATACAAAGCAGAATGAGGAAAAGCCGACAAA
GTGCACCAAACACGCTGGGGACGATGGATTGCAGCAGAAGATGCCCTTGAGCATGAAAAA
TGGAGTAAATCGACGATGAAGGCCGCCCGTCTAGACAAAGGAGGGGATACAGAAAGAGAG
GAGGTGCTAGGGATGTTGCAAGCGATTACCGAGACCGCAGCCACACAGATAAATCAACTA
GAGGAAGACACCGAAGTTTTCTCGACCATAAAGGCCGCCGCAAATAAAGCAAAACTGACA
CTTGCAGCATTCTGCCAGAACGTCAACGAGTATACAAAAATAATGGAAGAAAACATGGGT
GCAAACAACGGCGGTGCCAGCCGCCGGCAAGCATTGTGCGGCGCGACGGTGCCGACCACA
GGAAAAGTTCAAACAATTGCGGCCATGCTGTATTGCGTCTGTGCGGCATAGAGCGACGAC
GGTGGCGGAAATCTCAAGGTCTGCACGAACCAGCAGGCAGCTGCGACAGCAGCCAAGGAC
GCCTTAACACGTTCAGCAACCGATCTCAAGGACATCATATCCAAGTGTTCACCCTCAAGA
AAAGAGGAGGTGACGGCTGAAGAAATCTTAAGCACAGTAGCCACTTTCATAGCAAAGGCT
AAATCCAAGACAAACTATATTTATTTTGGTAAACTTCAGCACACAGGATGCACTGGAGAA
TCGAGTTCGGGAATATGTCTTGTCTACAAGACAAGCACACGAAACGACGCCAAATATCTG
TACAATGTGCCGTGGTGCACGAATCTTCTGGCTGCAGCTGACATGCTACAAAAGCAAAGG
GCCGCAGAAACAGACAAAAAAGGGCTGACGACAAACATGGCCGATATGAAAAAACAAGCC
TTCAACATAAGGCCGCAACTAGAACTGCGGAAAAAGCCAACGGTGGCCCTAATGGCTACT
GCACCTCAAGGTCCAACCCAAAGCGGCGCCCAAACCCTCCAAGCAAAGGGGCATTGCGAG
GCGATAAACAAAGCAACGCAATGCAGGGAAAAACAACCTGCCTGCGAGTGGAAAGGAAAA
AATGACGAAGACGGAGAACACTGCAAATTGAATGAGACACACGCAGCACAACAAACAACA
CAAGCAGGAACAACTGGAGGAAATGGAGAGATAAAAACAACAGAAAAGCGTACCAAACAC
AATAAAAAAGAGGATTGCGAAGCGGAAAACAAGAATGTCAAACCAAGTGAGAAATCTGTT
TGTGGTTGGATCGAAAACACTTGCAAAGATTCCAGTTTTCTCCTAAGTAAACAATTGGAT
TTTATTGTTTCTGCTTTTGTGGCCCTCATCTTTTCAAAATGCCCTCTTTTTCCTTGCTTA
AATTTGATATATTTAAACACTTTTTGA
>tev06734
ATGACGGTTTTGGCTCTAGTTTTAACAATCGGCTTCGCCCTAACAGAACATGCCAATACA
GCGGCTTTAGCCAATGCAGCGGAGTTCAGACTCCTTTGCGGCCTCTACAACCTAAACAAG
CAAAAGGACGAACTAAAAAAACAGGAGAGCTTTGCAGCAGCGTCACAACTCACCGAGGCA
CTCGACAAATTAAACGTCTCGACGGCAACTGACTCTTTCTTTAACACTCGCGACGGCCAG
TACAAAGATGACAAAGGCAAAACCGACCACGATGCATTGCAGCAGTGGGTCGCCAAGAAT
[truncated: 382,379 more chars]
