# Supplementary material for: Genome and Phylogenetic Analyses of Trypanosoma evansi Reveal Extensive Similarity to T. brucei and Multiple Independent Origins for Dyskinetoplasty
Source: PLoS Negl Trop Dis. 2015 Jan 8;9(1):e3404. doi: 10.1371/journal.pntd.0003404 (PMC4288722; doi:10.1371/journal.pntd.0003404)
Supplement: S1 Table — A spreadsheet showing identified orthologs between Tb927 and T. evansi STIB805. (XLSX) [file pntd.0003404.s015.xlsx]

## Sheet: non-rep. Tb927 orthologs (8421)
Tevansi_ID	GeneID	GeneDB_Annotation	Chromosome	%Identity
TevSTIB805.1.880	Tb927.9.3220	hypothetical protein, unlikely	Chr01	99
TevSTIB805.1.20	Tb927.1.10	hypothetical protein	Chr01	31
TevSTIB805.1.120	Tb927.1.100	RNA polymerase (pseudogene), putative	Chr01	98
TevSTIB805.1.950	Tb927.1.1000	developmentally regulated phosphoprotein	Chr01	99
TevSTIB805.1.960	Tb927.1.1010	hypothetical protein, conserved	Chr01	99
TevSTIB805.1.970	Tb927.1.1020	hypothetical protein, conserved	Chr01	99
TevSTIB805.1.980	Tb927.1.1030	hypothetical protein, conserved,leucine-rich repeat protein (LRRP), putative	Chr01	98
TevSTIB805.1.990	Tb927.1.1040	hypothetical protein, conserved	Chr01	99
TevSTIB805.1.1000	Tb927.1.1050	hypothetical protein, conserved	Chr01	99
TevSTIB805.1.1010	Tb927.1.1060	hypothetical protein, conserved	Chr01	99
TevSTIB805.1.1020	Tb927.1.1070	hypothetical protein, unlikely	Chr01	98
TevSTIB805.1.1030	Tb927.1.1080	hypothetical protein, conserved	Chr01	99
TevSTIB805.1.1040	Tb927.1.1090	hypothetical protein, unlikely	Chr01	98
TevSTIB805.1.130	Tb927.1.110	hypothetical protein, conserved	Chr01	99
TevSTIB805.1.1050	Tb927.1.1100	hypothetical protein, conserved	Chr01	99
TevSTIB805.1.1060	Tb927.1.1110	hypothetical protein, unlikely	Chr01	97
TevSTIB805.1.1070	Tb927.1.1120	hypothetical protein, conserved	Chr01	99
TevSTIB805.1.1080	Tb927.1.1130	glycerol-3-phosphate dehydrogenase (FAD-dependent), putative	Chr01	99
TevSTIB805.1.1090	Tb927.1.1140	hypothetical protein, conserved	Chr01	99
TevSTIB805.1.1100	Tb927.1.1150	zeta tubulin	Chr01	99
TevSTIB805.1.1110	Tb927.1.1160	hypothetical protein, conserved	Chr01	99
TevSTIB805.1.1120	Tb927.1.1170	DNA-directed RNA polymerase subunit RBP12, putative;evidence=inferred from Reviewed Computational Analysis	Chr01	99
TevSTIB805.1.1130	Tb927.1.1180	hypothetical protein, unlikely	Chr01	98
TevSTIB805.1.1140	Tb927.1.1200	hypothetical protein, conserved	Chr01	99
TevSTIB805.1.1150	Tb927.1.1210	hypothetical protein, conserved	Chr01	99
TevSTIB805.1.1160	Tb927.1.1220	hypothetical protein, conserved	Chr01	100
TevSTIB805.1.1170	Tb927.1.1230	chaperone protein DNAj, putative	Chr01	99
TevSTIB805.1.1180	Tb927.1.1240	cytidine triphosphate synthase, putative	Chr01	99
TevSTIB805.1.1190	Tb927.1.1250	hypothetical protein, unlikely	Chr01	97
TevSTIB805.1.1200	Tb927.1.1260	hypothetical protein, unlikely	Chr01	97
TevSTIB805.1.1210	Tb927.1.1270	homocysteine S-methyltransferase, putative	Chr01	99
TevSTIB805.1.1220	Tb927.1.1280	hypothetical protein, unlikely	Chr01	98
TevSTIB805.1.1230	Tb927.1.1290	hypothetical protein, unlikely	Chr01	98
TevSTIB805.1.1240	Tb927.1.1300	hypothetical protein, conserved	Chr01	99
TevSTIB805.1.1250	Tb927.1.1310	hypothetical protein, conserved	Chr01	99
TevSTIB805.1.1260	Tb927.1.1320	hypothetical protein, unlikely	Chr01	94
TevSTIB805.1.1270	Tb927.1.1330	hypothetical protein, conserved	Chr01	99
TevSTIB805.1.1280	Tb927.1.1340	FG-GAP repeat protein, putative,intergrin alpha chain protein, putative	Chr01	99
TevSTIB805.1.1290	Tb927.1.1350	kinesin heavy chain, putative	Chr01	99
TevSTIB805.1.1300	Tb927.1.1360	hypothetical protein, unlikely	Chr01	93
TevSTIB805.1.1310	Tb927.1.1370	rRNA biogenesis protein, putative	Chr01	99
TevSTIB805.1.1320	Tb927.1.1380	serine/threonine protein phosphatase 2A regulatory subunit, putative	Chr01	99
TevSTIB805.1.1330	Tb927.1.1390	hypothetical protein, conserved	Chr01	99
TevSTIB805.1.1340	Tb927.1.1400	hypothetical protein, conserved	Chr01	99
TevSTIB805.1.1350	Tb927.1.1410	hypothetical protein, unlikely	Chr01	82
TevSTIB805.1.1360	Tb927.1.1420	hypothetical protein, conserved	Chr01	98
TevSTIB805.1.1370	Tb927.1.1430	hypothetical protein, unlikely	Chr01	94
TevSTIB805.1.1380	Tb927.1.1440	hypothetical protein, unlikely	Chr01	100
TevSTIB805.1.1390	Tb927.1.1450	hypothetical protein, unlikely	Chr01	99
TevSTIB805.1.1400	Tb927.1.1460	hypothetical protein, unlikely	Chr01	95
TevSTIB805.1.1410	Tb927.1.1470	hypothetical protein, conserved	Chr01	99
TevSTIB805.1.1420	Tb927.1.1480	hypothetical protein, unlikely	Chr01	77
TevSTIB805.1.1430	Tb927.1.1500	hypothetical protein, conserved	Chr01	98
TevSTIB805.1.1440	Tb927.1.1510	hypothetical protein, unlikely	Chr01	68
TevSTIB805.1.1450	Tb927.1.1520	hypothetical protein, unlikely	Chr01	86
TevSTIB805.1.1460	Tb927.1.1530	protein kinase, putative	Chr01	99
TevSTIB805.1.1470	Tb927.1.1540	hypothetical protein, conserved	Chr01	99
TevSTIB805.1.1480	Tb927.1.1550	tubulin-tyrosine ligase, putative	Chr01	98
TevSTIB805.1.1490	Tb927.1.1560	vesicular-fusion protein nsf, putative,N-ethylmaleimide sensitive factor (NsF)	Chr01	99
TevSTIB805.1.1500	Tb927.1.1570	hypothetical protein, unlikely	Chr01	96
TevSTIB805.1.1510	Tb927.1.1580	cytochrome c oxidase assembly factor, putative,electron transport protein SCO1/2, putative	Chr01	99
TevSTIB805.1.1520	Tb927.1.1590	hypothetical protein, unlikely	Chr01	97
TevSTIB805.1.1530	Tb927.1.1600	hypothetical protein, conserved	Chr01	99
TevSTIB805.1.1540	Tb927.1.1610	hypothetical protein, conserved	Chr01	99
TevSTIB805.1.1550	Tb927.1.1620	ATP-dependent DEAD/H RNA helicase, putative	Chr01	99
TevSTIB805.1.1560	Tb927.1.1630	hypothetical protein, conserved	Chr01	98
TevSTIB805.1.1570	Tb927.1.1640	hypothetical protein, conserved	Chr01	99
TevSTIB805.1.1580	Tb927.1.1650	hypothetical protein, conserved	Chr01	98
TevSTIB805.1.1590	Tb927.1.1660	hypothetical protein, conserved	Chr01	99
TevSTIB805.1.1600	Tb927.1.1670	hypothetical protein, conserved	Chr01	99
TevSTIB805.1.1610	Tb927.1.1680	hypothetical protein, conserved	Chr01	99
TevSTIB805.1.1620	Tb927.1.1690	RNA-editing complex protein,RNA editing endoribonuclease	Chr01	99
TevSTIB805.1.1630	Tb927.1.1700	hypothetical protein, conserved	Chr01	99
TevSTIB805.1.1640	Tb927.1.1710	hypothetical protein, conserved	Chr01	99
TevSTIB805.1.1650	Tb927.1.1720	hypothetical protein, conserved	Chr01	99
TevSTIB805.1.1660	Tb927.1.1730	hypothetical protein, conserved	Chr01	99
TevSTIB805.1.1670	Tb927.1.1740	hypothetical protein	Chr01	83
TevSTIB805.1.1680	Tb927.1.1750	hypothetical protein, conserved	Chr01	99
TevSTIB805.1.1690	Tb927.1.1760	hypothetical protein, conserved	Chr01	97
TevSTIB805.1.1700	Tb927.1.1770	glutaredoxin, putative	Chr01	99
TevSTIB805.1.1710	Tb927.1.1780	hypothetical protein, unlikely	Chr01	99
TevSTIB805.1.1720	Tb927.1.1790	hypothetical protein	Chr01	98
TevSTIB805.1.1730	Tb927.1.1800	hypothetical protein, unlikely	Chr01	99
TevSTIB805.1.1740	Tb927.1.1810	hypothetical protein, unlikely	Chr01	97
TevSTIB805.1.1750	Tb927.1.1820	hypothetical protein, conserved	Chr01	99
TevSTIB805.1.1760	Tb927.1.1830	hypothetical protein, unlikely	Chr01	96
TevSTIB805.1.1770	Tb927.1.1840	hypothetical protein, conserved	Chr01	99
TevSTIB805.1.1780	Tb927.1.1850	hypothetical protein, conserved	Chr01	99
TevSTIB805.1.1790	Tb927.1.1860	hypothetical protein, unlikely	Chr01	99
TevSTIB805.1.1800	Tb927.1.1870	hypothetical protein, unlikely	Chr01	100
TevSTIB805.1.1810	Tb927.1.1880	hypothetical protein, conserved	Chr01	99
TevSTIB805.1.1820	Tb927.1.1890	hypothetical protein, conserved	Chr01	99
TevSTIB805.1.1830	Tb927.1.1900	hypothetical protein, unlikely	Chr01	99
TevSTIB805.1.1840	Tb927.1.1910	hypothetical protein, conserved	Chr01	99
TevSTIB805.1.1850	Tb927.1.1920	hypothetical protein, conserved	Chr01	99
TevSTIB805.1.1860	Tb927.1.1930	phosphatidylinositol 3-kinase, putative	Chr01	99
TevSTIB805.1.1870	Tb927.1.1940	hypothetical protein, unlikely	Chr01	98
TevSTIB805.1.1880	Tb927.1.1960	chaperone protein DNAj, putative	Chr01	99
TevSTIB805.1.1890	Tb927.1.1970	hypothetical protein, unlikely	Chr01	98
TevSTIB805.1.1900	Tb927.1.1980	hypothetical protein, conserved	Chr01	99
TevSTIB805.1.1910	Tb927.1.1990	hypothetical protein, conserved	Chr01	99
TevSTIB805.1.1920	Tb927.1.2000	hypothetical protein, unlikely	Chr01	98
TevSTIB805.1.1930	Tb927.1.2010	hypothetical protein, unlikely	Chr01	99
TevSTIB805.1.1940	Tb927.1.2020	hypothetical protein	Chr01	87
TevSTIB805.1.1950	Tb927.1.2030	hypothetical protein, unlikely	Chr01	98
TevSTIB805.1.1970	Tb927.1.2050	hypothetical protein, unlikely	Chr01	90
TevSTIB805.1.2000	Tb927.1.2080	hypothetical protein, unlikely	Chr01	91
TevSTIB805.1.2010	Tb927.1.2090	hypothetical protein, unlikely	Chr01	97
TevSTIB805.1.2020	Tb927.1.2100	calpain-like cysteine peptidase, putative,cysteine peptidase, Clan CA, family C2, putative	Chr01	99
TevSTIB805.1.2030	Tb927.1.2110	calpain-like cysteine peptidase, putative,cysteine peptidase, Clan CA, family C2, putative	Chr01	99
TevSTIB805.1.2040	Tb927.1.2120	calpain, putative,cysteine peptidase, Clan CA, family C2, putative	Chr01	99
TevSTIB805.1.2050	Tb927.1.2130	hypothetical protein, unlikely	Chr01	98
TevSTIB805.1.2060	Tb927.1.2140	hypothetical protein, unlikely	Chr01	97
TevSTIB805.1.2070	Tb927.1.2150	calpain-like protein fragment, putative,calpain-like cysteine peptidase, Clan CA, family C2	Chr01	99
TevSTIB805.1.2080	Tb927.1.2160	calpain-like protein fragment, putative	Chr01	99
TevSTIB805.1.2090	Tb927.1.2180	hypothetical protein, unlikely	Chr01	97
TevSTIB805.1.2100	Tb927.1.2190	hypothetical protein, conserved	Chr01	99
TevSTIB805.1.2110	Tb927.1.2200	hypothetical protein,zinc finger protein family member, putative	Chr01	98
TevSTIB805.1.2120	Tb927.1.2210	hypothetical protein, conserved	Chr01	98
TevSTIB805.1.2130	Tb927.1.2220	hypothetical protein, unlikely	Chr01	96
TevSTIB805.1.2140	Tb927.1.2230	calpain-like protein fragment, putative	Chr01	99
TevSTIB805.1.2150	Tb927.1.2240	hypothetical protein, unlikely	Chr01	73
TevSTIB805.1.2160	Tb927.1.2250	hypothetical protein, unlikely	Chr01	63
TevSTIB805.1.2170	Tb927.1.2260	calpain-like protein fragment, putative	Chr01	100
TevSTIB805.1.2180	Tb927.1.2270	hypothetical protein, unlikely	Chr01	98
TevSTIB805.1.2190	Tb927.1.2280	hypothetical protein, unlikely	Chr01	91
TevSTIB805.1.2200	Tb927.1.2290	hypothetical protein, unlikely	Chr01	95
TevSTIB805.1.2210	Tb927.1.2300	hypothetical protein, unlikely	Chr01	63
TevSTIB805.1.2220	Tb927.1.2310	hypothetical protein	Chr01	99
TevSTIB805.1.2230	Tb927.1.2320	hypothetical protein, conserved	Chr01	99
TevSTIB805.1.2240	Tb927.1.2330	beta tubulin	Chr01	100
TevSTIB805.1.2250	Tb927.1.2340	alpha tubulin	Chr01	100
TevSTIB805.1.2260	Tb927.1.2350	beta tubulin	Chr01	97
TevSTIB805.1.2270	Tb927.1.2360	alpha tubulin	Chr01	100
TevSTIB805.1.2280	Tb927.1.2370	beta tubulin	Chr01	100
TevSTIB805.1.2290	Tb927.1.2380	alpha tubulin	Chr01	100
TevSTIB805.1.2300	Tb927.1.2390	beta tubulin	Chr01	100
TevSTIB805.1.2310	Tb927.1.2400	alpha tubulin	Chr01	100
TevSTIB805.1.2320	Tb927.1.2410	beta tubulin, pseudogene	Chr01	99
TevSTIB805.1.2330	Tb927.1.2420	hypothetical protein	Chr01	99
TevSTIB805.1.2340	Tb927.1.2430	histone H3, putative	Chr01	100
TevSTIB805.1.2350	Tb927.1.2440	hypothetical protein, unlikely	Chr01	100
TevSTIB805.1.2360	Tb927.1.2450	histone H3, putative	Chr01	100
TevSTIB805.1.2370	Tb927.1.2460	hypothetical protein, unlikely	Chr01	100
TevSTIB805.1.2380	Tb927.1.2470	histone H3, putative	Chr01	100
TevSTIB805.1.2390	Tb927.1.2480	hypothetical protein, unlikely	Chr01	100
TevSTIB805.1.2400	Tb927.1.2490	histone H3, putative	Chr01	100
TevSTIB805.1.2410	Tb927.1.2500	hypothetical protein, unlikely	Chr01	100
TevSTIB805.1.2420	Tb927.1.2510	histone H3, putative	Chr01	100
TevSTIB805.1.2430	Tb927.1.2520	hypothetical protein, unlikely	Chr01	100
TevSTIB805.1.2440	Tb927.1.2530	histone H3, putative	Chr01	100
TevSTIB805.1.2450	Tb927.1.2540	hypothetical protein, unlikely	Chr01	100
TevSTIB805.1.2460	Tb927.1.2550	histone H3, putative	Chr01	100
TevSTIB805.1.2470	Tb927.1.2560	hypothetical protein, unlikely	Chr01	98
TevSTIB805.1.2480	Tb927.1.2570	coatomer beta subunit	Chr01	99
TevSTIB805.1.2490	Tb927.1.2580	RNasePH-like protein,exosome-associated protein 1,Rrp42 homologue	Chr01	98
TevSTIB805.1.2500	Tb927.1.2590	hypothetical protein, unlikely	Chr01	72
TevSTIB805.1.2510	Tb927.1.2600	pumilio/PUF RNA binding protein 9, putative	Chr01	98
TevSTIB805.1.2520	Tb927.1.2610	hypothetical protein, unlikely	Chr01	98
TevSTIB805.1.2530	Tb927.1.2620	hypothetical protein, unlikely	Chr01	89
TevSTIB805.1.2540	Tb927.1.2630	hypothetical protein, unlikely	Chr01	90
TevSTIB805.1.2550	Tb927.1.2640	hypothetical protein, conserved	Chr01	98
TevSTIB805.1.2560	Tb927.1.2650	hypothetical protein, unlikely	Chr01	95
TevSTIB805.1.2570	Tb927.1.2660	hypothetical protein, unlikely	Chr01	93
TevSTIB805.1.2580	Tb927.1.2670	axoneme central apparatus protein,flagellar protein PF16	Chr01	99
TevSTIB805.1.2590	Tb927.1.2680	hypothetical protein, unlikely	Chr01	97
TevSTIB805.1.2600	Tb927.1.2690	hypothetical protein, unlikely	Chr01	93
TevSTIB805.1.190	Tb927.1.270	hypothetical protein	Chr01	98
TevSTIB805.1.2610	Tb927.1.2700	hypothetical protein, conserved	Chr01	99
TevSTIB805.1.2620	Tb927.1.2710	hypothetical protein, conserved	Chr01	98
TevSTIB805.1.2630	Tb927.1.2720	hypothetical protein, unlikely	Chr01	98
TevSTIB805.1.2640	Tb927.1.2730	hypothetical protein, conserved	Chr01	99
TevSTIB805.1.2650	Tb927.1.2740	lipase-like protein, putative	Chr01	99
TevSTIB805.1.2660	Tb927.1.2750	hypothetical protein, conserved	Chr01	99
TevSTIB805.1.2670	Tb927.1.2760	hypothetical protein	Chr01	100
TevSTIB805.1.2680	Tb927.1.2770	hypothetical protein, conserved	Chr01	99
TevSTIB805.1.2690	Tb927.1.2780	hypothetical protein	Chr01	98
TevSTIB805.1.220	Tb927.1.280	hypothetical protein, conserved	Chr01	98
TevSTIB805.1.2700	Tb927.1.2810	hypothetical protein, unlikely	Chr01	99
TevSTIB805.1.2710	Tb927.1.2820	pteridine transporter, putative	Chr01	99
TevSTIB805.1.2720	Tb927.1.2830	hypothetical protein, unlikely	Chr01	100
TevSTIB805.1.2730	Tb927.1.2840	hypothetical protein, unlikely	Chr01	99
TevSTIB805.1.2740	Tb927.1.2850	pteridine transporter, putative	Chr01	96
TevSTIB805.1.2750	Tb927.1.2860	hypothetical protein, unlikely	Chr01	100
TevSTIB805.1.2760	Tb927.1.2870	hypothetical protein, unlikely	Chr01	99
TevSTIB805.1.2770	Tb927.1.2880	pteridine transporter, putative	Chr01	99
TevSTIB805.1.2780	Tb927.1.2890	hypothetical protein, unlikely	Chr01	98
TevSTIB805.1.230	Tb927.1.290	leucine-rich repeat protein (LRRP), putative	Chr01	99
TevSTIB805.1.2790	Tb927.1.2900	hypothetical protein, unlikely	Chr01	80
TevSTIB805.1.2800	Tb927.1.2910	hypothetical protein, unlikely	Chr01	40
TevSTIB805.1.2810	Tb927.1.2920	hypothetical protein, unlikely	Chr01	97
TevSTIB805.1.2820	Tb927.1.2930	hypothetical protein, unlikely	Chr01	98
TevSTIB805.1.2830	Tb927.1.2940	hypothetical protein, unlikely	Chr01	96
TevSTIB805.1.2840	Tb927.1.2950	hypothetical protein, unlikely	Chr01	84
TevSTIB805.1.2850	Tb927.1.2960	hypothetical protein, unlikely	Chr01	98
TevSTIB805.1.2860	Tb927.1.2970	hypothetical protein, conserved	Chr01	99
TevSTIB805.1.2870	Tb927.1.2980	hypothetical protein, conserved	Chr01	98
TevSTIB805.1.2880	Tb927.1.2985	hypothetical protein, conserved	Chr01	99
TevSTIB805.1.2890	Tb927.1.2990	hypothetical protein, conserved	Chr01	99
TevSTIB805.1.40	Tb927.1.30	hypothetical protein	Chr01	68
TevSTIB805.1.2900	Tb927.1.3000	aminoacylase, putative,N-acyl-L-amino acid amidohydrolase, putative	Chr01	99
TevSTIB805.1.2910	Tb927.1.3010	hypothetical protein, conserved	Chr01	99
TevSTIB805.1.2920	Tb927.1.3020	hypothetical protein, unlikely	Chr01	99
TevSTIB805.1.2930	Tb927.1.3030	RNA editing ligase,RNA-editing complex protein,KREL2	Chr01	99
TevSTIB805.1.2940	Tb927.1.3040	hypothetical protein, conserved	Chr01	98
TevSTIB805.1.2950	Tb927.1.3050	hypothetical protein, conserved	Chr01	99
TevSTIB805.1.2960	Tb927.1.3070	hypothetical protein, conserved	Chr01	99
TevSTIB805.1.2970	Tb927.1.3080	hypothetical protein, unlikely	Chr01	99
TevSTIB805.1.2980	Tb927.1.3090	hypothetical protein, unlikely	Chr01	100
TevSTIB805.1.250	Tb927.1.310	hypothetical protein, unlikely	Chr01	99
TevSTIB805.1.2990	Tb927.1.3100	hypothetical protein, unlikely	Chr01	100
TevSTIB805.1.3000	Tb927.1.3110	soluble N-ethylmaleimide sensitive factor (NSF) attachment protein, putative	Chr01	99
TevSTIB805.1.3010	Tb927.1.3120	separase, putative,cysteine peptidase, Clan CD, family C50, putative	Chr01	98
TevSTIB805.1.3020	Tb927.1.3130	protein kinase, putative	Chr01	99
TevSTIB805.1.3030	Tb927.1.3140	hypothetical protein, unlikely	Chr01	97
TevSTIB805.1.3040	Tb927.1.3150	hypothetical protein, conserved	Chr01	99
TevSTIB805.1.3050	Tb927.1.3160	hypothetical protein, unlikely	Chr01	98
TevSTIB805.1.3060	Tb927.1.3170	hypothetical protein, conserved	Chr01	99
TevSTIB805.1.3070	Tb927.1.3180	40S ribosomal protein S11, putative	Chr01	99
TevSTIB805.1.3080	Tb927.1.3190	hypothetical protein, unlikely	Chr01	98
TevSTIB805.1.3090	Tb927.1.3200	phosphatase-like protein, putative	Chr01	99
TevSTIB805.1.3100	Tb927.1.3210	hypothetical protein, unlikely	Chr01	99
TevSTIB805.1.3110	Tb927.1.3220	GTPase activating protein of Rab-like GTPase, putative	Chr01	99
TevSTIB805.1.3120	Tb927.1.3230	cell division cycle protein, putative	Chr01	99
TevSTIB805.1.3130	Tb927.1.3240	hypothetical protein, unlikely	Chr01	98
TevSTIB805.1.3140	Tb927.1.3250	hypothetical protein, conserved	Chr01	99
TevSTIB805.1.3150	Tb927.1.3260	hypothetical protein, conserved	Chr01	99
TevSTIB805.1.3160	Tb927.1.3270	hypothetical protein, conserved	Chr01	99
TevSTIB805.1.3170	Tb927.1.3280	septum formation protein MAF homologue, putative	Chr01	99
TevSTIB805.1.3180	Tb927.1.3290	hypothetical protein, conserved	Chr01	99
TevSTIB805.1.3200	Tb927.1.3300	myotubularin, putative,zinc-binding phosphatase, putative	Chr01	99
TevSTIB805.1.3210	Tb927.1.3310	hypothetical protein, conserved	Chr01	99
TevSTIB805.1.3220	Tb927.1.3320	leucine-rich repeat protein (LRRP), putative	Chr01	98
TevSTIB805.1.3230	Tb927.1.3330	hypothetical protein, unlikely	Chr01	98
TevSTIB805.1.3240	Tb927.1.3340	hypothetical protein, unlikely	Chr01	98
TevSTIB805.1.3250	Tb927.1.3350	hypothetical protein	Chr01	98
TevSTIB805.1.3260	Tb927.1.3360	hypothetical protein, unlikely	Chr01	100
TevSTIB805.1.3270	Tb927.1.3370	hypothetical protein, unlikely	Chr01	98
TevSTIB805.1.3280	Tb927.1.3380	hypothetical protein, unlikely	Chr01	98
TevSTIB805.1.3290	Tb927.1.3390	hypothetical protein, conserved	Chr01	99
TevSTIB805.1.280	Tb927.1.340	hypothetical protein, unlikely	Chr01	99
TevSTIB805.1.3300	Tb927.1.3400	hypothetical protein, conserved	Chr01	99
TevSTIB805.1.3310	Tb927.1.3410	hypothetical protein, conserved	Chr01	98
TevSTIB805.1.3320	Tb927.1.3420	hypothetical protein, unlikely	Chr01	98
TevSTIB805.1.3330	Tb927.1.3430	hypothetical protein, unlikely	Chr01	99
TevSTIB805.1.3340	Tb927.1.3450	hypothetical protein, conserved	Chr01	98
TevSTIB805.1.3350	Tb927.1.3460	hypothetical protein, unlikely	Chr01	88
TevSTIB805.1.3360	Tb927.1.3470	hypothetical protein, unlikely	Chr01	100
TevSTIB805.1.3370	Tb927.1.3480	hypothetical protein, unlikely	Chr01	76
TevSTIB805.1.3380	Tb927.1.3490	hypothetical protein, unlikely	Chr01	66
TevSTIB805.1.3390	Tb927.1.3500	hypothetical protein, unlikely	Chr01	99
TevSTIB805.1.3400	Tb927.1.3510	hypothetical protein, unlikely	Chr01	99
TevSTIB805.1.3410	Tb927.1.3520	hypothetical protein, unlikely	Chr01	98
TevSTIB805.1.3420	Tb927.1.3530	hypothetical protein, unlikely	Chr01	71
TevSTIB805.1.3430	Tb927.1.3540	hypothetical protein, unlikely	Chr01	100
TevSTIB805.1.3440	Tb927.1.3550	hypothetical protein	Chr01	98
TevSTIB805.1.3450	Tb927.1.3560	hypothetical protein, conserved	Chr01	99
TevSTIB805.1.3460	Tb927.1.3570	hypothetical protein, unlikely	Chr01	98
TevSTIB805.1.3470	Tb927.1.3580	hypothetical protein, unlikely	Chr01	98
TevSTIB805.1.3480	Tb927.1.3590	hypothetical protein, unlikely	Chr01	99
TevSTIB805.1.300	Tb927.1.360	hypothetical protein, unlikely	Chr01	98
TevSTIB805.1.3490	Tb927.1.3600	hypothetical protein, unlikely	Chr01	99
TevSTIB805.1.3500	Tb927.1.3610	hypothetical protein	Chr01	98
TevSTIB805.1.3510	Tb927.1.3620	hypothetical protein, unlikely	Chr01	98
TevSTIB805.1.3520	Tb927.1.3630	hypothetical protein, unlikely	Chr01	99
TevSTIB805.1.3530	Tb927.1.3640	hypothetical protein, unlikely	Chr01	97
TevSTIB805.1.3540	Tb927.1.3650	hypothetical protein, unlikely	Chr01	64
TevSTIB805.1.3590	Tb927.1.3680	hypothetical protein, unlikely	Chr01	98
TevSTIB805.1.320	Tb927.1.370	leucine-rich repeat protein (LRRP), putative	Chr01	97
TevSTIB805.1.3630	Tb927.1.3700	hypothetical protein, unlikely	Chr01	64
TevSTIB805.1.3640	Tb927.1.3710	hypothetical protein, unlikely	Chr01	84
TevSTIB805.1.3650	Tb927.1.3720	hypothetical protein, unlikely	Chr01	96
TevSTIB805.1.3660	Tb927.1.3730	hypothetical protein	Chr01	91
TevSTIB805.1.3680	Tb927.1.3750	hypothetical protein, conserved	Chr01	44
TevSTIB805.1.3690	Tb927.1.3760	hypothetical protein, conserved	Chr01	99
TevSTIB805.1.3700	Tb927.1.3770	hypothetical protein, unlikely	Chr01	97
TevSTIB805.1.330	Tb927.1.380	hypothetical protein, conserved	Chr01	99
TevSTIB805.1.3710	Tb927.1.3800	hypothetical protein, conserved	Chr01	99
TevSTIB805.1.3720	Tb927.1.3810	hypothetical protein, conserved	Chr01	99
TevSTIB805.1.3730	Tb927.1.3820	ATP synthase subunit, putative	Chr01	99
TevSTIB805.1.3740	Tb927.1.3830	glucose-6-phosphate isomerase, glycosomal;evidence=inferred from sequence orthology	Chr01	99
TevSTIB805.1.3750	Tb927.1.3840	hypothetical protein, conserved	Chr01	99
TevSTIB805.1.3760	Tb927.1.3850	hypothetical protein, conserved	Chr01	98
TevSTIB805.1.3770	Tb927.1.3860	hypothetical protein, conserved	Chr01	99
TevSTIB805.1.3780	Tb927.1.3870	hypothetical protein, unlikely	Chr01	99
TevSTIB805.1.3790	Tb927.1.3880	hypothetical protein, conserved	Chr01	99
TevSTIB805.1.3800	Tb927.1.3890	hypothetical protein	Chr01	96
TevSTIB805.1.340	Tb927.1.390	hypothetical protein, unlikely	Chr01	97
TevSTIB805.1.3810	Tb927.1.3900	hypothetical protein, unlikely	Chr01	98
TevSTIB805.1.3820	Tb927.1.3910	hypothetical protein, conserved	Chr01	99
TevSTIB805.1.3830	Tb927.1.3920	hypothetical protein, unlikely	Chr01	98
TevSTIB805.1.3840	Tb927.1.3930	hypothetical protein, unlikely	Chr01	98
TevSTIB805.1.3850	Tb927.1.3940	hypothetical protein, conserved	Chr01	99
TevSTIB805.1.3860	Tb927.1.3950	D-alanine aminotransferase;evidence=Inferred from Direct Assay	Chr01	99
TevSTIB805.1.3870	Tb927.1.3960	hypothetical protein, unlikely	Chr01	80
TevSTIB805.1.3880	Tb927.1.3970	hypothetical protein, unlikely	Chr01	99
TevSTIB805.1.3890	Tb927.1.3990	hypothetical protein, unlikely	Chr01	98
TevSTIB805.1.50	Tb927.1.40	hypothetical protein	Chr01	39
TevSTIB805.1.350	Tb927.1.400	hypothetical protein, conserved	Chr01	98
TevSTIB805.1.3900	Tb927.1.4000	hypothetical protein, unlikely	Chr01	82
TevSTIB805.1.3910	Tb927.1.4010	hypothetical protein, conserved	Chr01	99
TevSTIB805.1.3920	Tb927.1.4020	hypothetical protein	Chr01	97
TevSTIB805.1.3930	Tb927.1.4030	hypothetical protein, unlikely	Chr01	64
TevSTIB805.1.3940	Tb927.1.4040	hypothetical protein, conserved	Chr01	99
TevSTIB805.1.3950	Tb927.1.4050	protein phosphatase with EF-Hand domains (PPEF),ser/thr protein phosphatase, putative	Chr01	99
TevSTIB805.1.3960	Tb927.1.4060	hypothetical protein, unlikely	Chr01	96
TevSTIB805.1.3970	Tb927.1.4070	hypothetical protein, unlikely	Chr01	62
TevSTIB805.1.3980	Tb927.1.4080	hypothetical protein, unlikely	Chr01	96
TevSTIB805.1.3990	Tb927.1.4090	hypothetical protein, unlikely	Chr01	99
TevSTIB805.1.4000	Tb927.1.4100	cytochrome oxidase subunit IV	Chr01	99
TevSTIB805.1.4010	Tb927.1.4120	hypothetical protein, unlikely	Chr01	97
TevSTIB805.1.4020	Tb927.1.4130	hypothetical protein, unlikely	Chr01	98
TevSTIB805.1.4030	Tb927.1.4140	hypothetical protein, conserved	Chr01	99
TevSTIB805.1.4040	Tb927.1.4150	hypothetical protein, unlikely	Chr01	99
TevSTIB805.1.4050	Tb927.1.4160	hypothetical protein, conserved	Chr01	100
TevSTIB805.1.4060	Tb927.1.4170	hypothetical protein, unlikely	Chr01	97
TevSTIB805.1.4070	Tb927.1.4180	hypothetical protein, conserved,leucine-rich repeat protein (LRRP), putative	Chr01	99
TevSTIB805.1.4080	Tb927.1.4190	hypothetical protein, unlikely	Chr01	98
TevSTIB805.1.4090	Tb927.1.4200	hypothetical protein, unlikely	Chr01	98
TevSTIB805.1.4100	Tb927.1.4210	hypothetical protein, unlikely	Chr01	100
TevSTIB805.1.4110	Tb927.1.4220	hypothetical protein, conserved	Chr01	99
TevSTIB805.1.4120	Tb927.1.4230	hypothetical protein, conserved	Chr01	99
TevSTIB805.1.4130	Tb927.1.4240	hypothetical protein, unlikely	Chr01	50
TevSTIB805.1.4140	Tb927.1.4250	hypothetical protein, conserved	Chr01	99
TevSTIB805.1.4150	Tb927.1.4260	hypothetical protein, unlikely	Chr01	98
TevSTIB805.1.4160	Tb927.1.4270	hypothetical protein, unlikely	Chr01	94
TevSTIB805.1.4170	Tb927.1.4280	hypothetical protein, conserved	Chr01	99
TevSTIB805.1.4180	Tb927.1.4290	hypothetical protein, unlikely	Chr01	100
TevSTIB805.1.4190	Tb927.1.4300	chaperone protein DNAj, putative	Chr01	99
TevSTIB805.1.4200	Tb927.1.4310	hypothetical protein, conserved	Chr01	99
TevSTIB805.1.4210	Tb927.1.4320	hypothetical protein, unlikely	Chr01	100
TevSTIB805.1.4220	Tb927.1.4330	hypothetical protein, unlikely	Chr01	99
TevSTIB805.1.4230	Tb927.1.4340	hypothetical protein, conserved	Chr01	99
TevSTIB805.1.4240	Tb927.1.4350	hypothetical protein, unlikely	Chr01	95
TevSTIB805.1.4250	Tb927.1.4360	hypothetical protein, unlikely	Chr01	99
TevSTIB805.1.4260	Tb927.1.4370	hypothetical protein, conserved	Chr01	99
TevSTIB805.1.4270	Tb927.1.4380	hypothetical protein, conserved	Chr01	99
TevSTIB805.1.4280	Tb927.1.4390	hypothetical protein, unlikely	Chr01	98
TevSTIB805.1.4290	Tb927.1.4400	hypothetical protein, conserved	Chr01	99
TevSTIB805.1.4300	Tb927.1.4410	hypothetical protein, conserved	Chr01	99
TevSTIB805.1.4310	Tb927.1.4420	ABC transporter, putative	Chr01	99
TevSTIB805.1.4320	Tb927.1.4430	hypothetical protein, unlikely	Chr01	99
TevSTIB805.1.4330	Tb927.1.4440	hypothetical protein, conserved	Chr01	59
TevSTIB805.1.4340	Tb927.1.4450	hypothetical protein, conserved	Chr01	99
TevSTIB805.1.4350	Tb927.1.4460	hypothetical protein, unlikely	Chr01	98
TevSTIB805.1.4360	Tb927.1.4470	hypothetical protein, conserved	Chr01	99
TevSTIB805.1.4370	Tb927.1.4480	hypothetical protein, conserved	Chr01	99
TevSTIB805.1.4380	Tb927.1.4490	acetyltransferase, putative	Chr01	99
TevSTIB805.1.4390	Tb927.1.4500	hypothetical protein, conserved	Chr01	99
TevSTIB805.1.4400	Tb927.1.4510	hypothetical protein, unlikely	Chr01	99
TevSTIB805.1.4410	Tb927.1.4520	hypothetical protein, conserved	Chr01	99
TevSTIB805.1.4420	Tb927.1.4530	hypothetical protein, unlikely	Chr01	96
TevSTIB805.1.4430	Tb927.1.4540	cyclin-like F-box protein;evidence=Inferred from Experiment	Chr01	99
TevSTIB805.1.4440	Tb927.1.4550	hypothetical protein, conserved	Chr01	97
TevSTIB805.1.4450	Tb927.1.4560	cyclin-like F-box protein;evidence=Inferred from Experiment	Chr01	99
TevSTIB805.1.4460	Tb927.1.4570	hypothetical protein, conserved	Chr01	98
TevSTIB805.1.4470	Tb927.1.4580	cyclin-like F-box protein;evidence=Inferred from Experiment	Chr01	99
TevSTIB805.1.4480	Tb927.1.4590	hypothetical protein, conserved	Chr01	96
TevSTIB805.1.410	Tb927.1.460	hypothetical protein, unlikely	Chr01	98
TevSTIB805.1.4490	Tb927.1.4600	cyclin-like F-box protein;evidence=Inferred from Experiment	Chr01	90
TevSTIB805.1.4500	Tb927.1.4610	hypothetical protein, unlikely	Chr01	99
TevSTIB805.1.4510	Tb927.1.4620	hypothetical protein, conserved	Chr01	98
TevSTIB805.1.4520	Tb927.1.4630	cyclin-like F-box protein;evidence=Inferred from Experiment	Chr01	99
TevSTIB805.1.4530	Tb927.1.4640	hypothetical protein, unlikely	Chr01	99
TevSTIB805.1.4550	Tb927.1.4650	cyclin-like F-box protein;evidence=Inferred from Experiment	Chr01	99
TevSTIB805.1.4560	Tb927.1.4660	hypothetical protein, unlikely	Chr01	90
TevSTIB805.1.4570	Tb927.1.4670	hypothetical protein, unlikely	Chr01	96
TevSTIB805.1.4580	Tb927.1.4680	hypothetical protein, conserved	Chr01	99
TevSTIB805.1.4590	Tb927.1.4690	arginine N-methyltransferase, putative	Chr01	99
TevSTIB805.1.420	Tb927.1.470	hypothetical protein, conserved	Chr01	98
TevSTIB805.1.4600	Tb927.1.4700	hypothetical protein, conserved	Chr01	99
TevSTIB805.1.4610	Tb927.1.4710	hypothetical protein, conserved	Chr01	99
TevSTIB805.1.4620	Tb927.1.4720	hypothetical protein, conserved	Chr01	98
TevSTIB805.1.4630	Tb927.1.4730	hypothetical protein, conserved	Chr01	99
TevSTIB805.1.4640	Tb927.1.4740	hypothetical protein, conserved	Chr01	99
TevSTIB805.1.4650	Tb927.1.4750	hypothetical protein, unlikely	Chr01	100
TevSTIB805.1.4660	Tb927.1.4760	hypothetical protein, conserved	Chr01	99
TevSTIB805.1.4670	Tb927.1.4770	hypothetical protein, unlikely	Chr01	90
TevSTIB805.1.4680	Tb927.1.4780	serine peptidase, putative,serine peptidase, Clan SC, Family S9D	Chr01	99
TevSTIB805.1.4690	Tb927.1.4790	hypothetical protein, unlikely	Chr01	98
TevSTIB805.1.430	Tb927.1.480	leucine-rich repeat protein (LRRP), putative	Chr01	99
TevSTIB805.1.4700	Tb927.1.4800	hypothetical protein, conserved	Chr01	99
TevSTIB805.1.4710	Tb927.1.4810	hypothetical protein, conserved (pseudogene)	Chr01	98
TevSTIB805.1.4720	Tb927.1.4820	hypothetical protein, unlikely	Chr01	73
TevSTIB805.1.4730	Tb927.1.4830	phospholipase A1	Chr01	99
TevSTIB805.1.4750	Tb927.1.4850	hypothetical protein, unlikely	Chr01	55
TevSTIB805.1.4780	Tb927.1.4880	hypothetical protein, unlikely	Chr01	98
TevSTIB805.1.440	Tb927.1.490	hypothetical protein	Chr01	71
TevSTIB805.1.4820	Tb927.1.4920	hypothetical protein	Chr01	62
TevSTIB805.1.4830	Tb927.1.4930	hypothetical protein, unlikely	Chr01	98
TevSTIB805.1.4840	Tb927.1.4940	hypothetical protein, unlikely	Chr01	88
TevSTIB805.1.4850	Tb927.1.4950	hypothetical protein, unlikely	Chr01	49
TevSTIB805.1.4860	Tb927.1.4960	hypothetical protein, unlikely	Chr01	97
TevSTIB805.1.4870	Tb927.1.4970	hypothetical protein	Chr01	98
TevSTIB805.1.4880	Tb927.1.4980	hypothetical protein, unlikely	Chr01	98
TevSTIB805.1.4890	Tb927.1.4990	hypothetical protein, unlikely	Chr01	96
TevSTIB805.1.60	Tb927.1.50	hypothetical protein, unlikely	Chr01	99
TevSTIB805.1.4900	Tb927.1.5000	hypothetical protein, conserved	Chr01	98
TevSTIB805.1.4910	Tb927.1.5010	hypothetical protein, unlikely	Chr01	98
TevSTIB805.1.4920	Tb927.1.5020	hypothetical protein, unlikely	Chr01	64
TevSTIB805.1.4930	Tb927.1.5030	leucine-rich repeat protein (LRRP), putative	Chr01	99
TevSTIB805.1.4940	Tb927.1.5040	hypothetical protein, unlikely	Chr01	67
TevSTIB805.1.4950	Tb927.1.5050	hypothetical protein, unlikely	Chr01	84
TevSTIB805.1.4970	Tb927.1.5070	hypothetical protein, unlikely	Chr01	97
TevSTIB805.1.5030	Tb927.1.5130	hypothetical protein, unlikely	Chr01	99
TevSTIB805.1.5040	Tb927.1.5140	hypothetical protein, unlikely	Chr01	60
TevSTIB805.1.5050	Tb927.1.5150	hypothetical protein	Chr01	100
TevSTIB805.1.5060	Tb927.1.5160	hypothetical protein	Chr01	99
TevSTIB805.1.5080	Tb927.1.5180	hypothetical protein	Chr01	97
TevSTIB805.1.5090	Tb927.1.5190	hypothetical protein, unlikely	Chr01	96
TevSTIB805.1.5120	Tb927.1.5230	hypothetical protein, unlikely	Chr01	99
TevSTIB805.1.5150	Tb927.1.5250	hypothetical protein	Chr01	99
TevSTIB805.1.5160	Tb927.1.5260	hypothetical protein	Chr01	99
TevSTIB805.1.5200	Tb927.1.5270	hypothetical protein, unlikely	Chr01	99
TevSTIB805.1.5220	Tb927.1.5290	hypothetical protein, unlikely	Chr01	99
TevSTIB805.1.470	Tb927.1.530	hypothetical protein, conserved	Chr01	97
TevSTIB805.1.480	Tb927.1.540	DNA-directed RNA polymerase III, putative,RNA polymerase subunit, putative	Chr01	99
TevSTIB805.1.490	Tb927.1.550	hypothetical protein, unlikely	Chr01	99
TevSTIB805.1.500	Tb927.1.560	hypothetical protein, conserved	Chr01	99
TevSTIB805.1.510	Tb927.1.570	Histone-lysine N-methyltransferase, H3 lysine-76 specific;evidence=Inferred from Direct Assay	Chr01	99
TevSTIB805.1.520	Tb927.1.580	phosphate-repressible phosphate permease, putative	Chr01	99
TevSTIB805.1.530	Tb927.1.590	hypothetical protein, unlikely	Chr01	99
TevSTIB805.1.70	Tb927.1.60	RNA polymerase (pseudogene), putative	Chr01	93
TevSTIB805.1.540	Tb927.1.600	phosphate-repressible phosphate permease, putative	Chr01	99
TevSTIB805.1.550	Tb927.1.610	hypothetical protein, conserved	Chr01	99
TevSTIB805.1.560	Tb927.1.620	hypothetical protein, unlikely	Chr01	97
TevSTIB805.1.570	Tb927.1.630	anti-silencing protein ASF 1 like protein, putative	Chr01	99
TevSTIB805.1.580	Tb927.1.640	hypothetical protein, conserved	Chr01	99
TevSTIB805.1.590	Tb927.1.650	hypothetical protein, conserved	Chr01	100
TevSTIB805.1.600	Tb927.1.660	hypothetical protein, unlikely	Chr01	99
TevSTIB805.1.610	Tb927.1.670	hypothetical protein, conserved	Chr01	99
TevSTIB805.1.620	Tb927.1.680	hypothetical protein, unlikely	Chr01	59
TevSTIB805.1.630	Tb927.1.690	hypothetical protein, conserved	Chr01	99
TevSTIB805.1.640	Tb927.1.700	phosphoglycerate kinase	Chr01	99
TevSTIB805.1.650	Tb927.1.710	phosphoglycerate kinase;evidence=Inferred from Sequence Orthology	Chr01	98
TevSTIB805.1.660	Tb927.1.720	phosphoglycerate kinase;evidence=Inferred from Sequence Orthology	Chr01	99
TevSTIB805.1.670	Tb927.1.730	hypothetical protein, conserved	Chr01	99
TevSTIB805.1.680	Tb927.1.740	hypothetical protein, conserved	Chr01	99
TevSTIB805.1.690	Tb927.1.750	hypothetical protein, conserved	Chr01	99
TevSTIB805.1.700	Tb927.1.760	hypothetical protein, conserved	Chr01	99
TevSTIB805.1.710	Tb927.1.770	hypothetical protein, unlikely	Chr01	89
TevSTIB805.1.720	Tb927.1.780	hypothetical protein, conserved	Chr01	99
TevSTIB805.1.730	Tb927.1.790	hypothetical protein, conserved	Chr01	99
TevSTIB805.1.100	Tb927.1.80	hypothetical protein, unlikely	Chr01	99
TevSTIB805.1.740	Tb927.1.800	hypothetical protein, unlikely	Chr01	48
TevSTIB805.1.750	Tb927.1.810	hypothetical protein, unlikely	Chr01	97
TevSTIB805.1.760	Tb927.1.820	hypothetical protein, conserved	Chr01	99
TevSTIB805.1.770	Tb927.1.830	hypothetical protein, conserved	Chr01	99
TevSTIB805.1.780	Tb927.1.840	hypothetical protein, conserved	Chr01	99
TevSTIB805.1.790	Tb927.1.850	hypothetical protein, unlikely	Chr01	97
TevSTIB805.1.800	Tb927.1.860	hypothetical protein, conserved	Chr01	99
TevSTIB805.1.810	Tb927.1.870	deoxyhypusine synthase, putative	Chr01	99
TevSTIB805.1.820	Tb927.1.880	hypothetical protein, conserved	Chr01	99
TevSTIB805.1.830	Tb927.1.890	hypothetical protein, conserved	Chr01	99
TevSTIB805.1.840	Tb927.1.900	hypothetical protein, unlikely	Chr01	99
TevSTIB805.1.850	Tb927.1.910	hypothetical protein, unlikely	Chr01	88
TevSTIB805.1.860	Tb927.1.920	hypothetical protein, unlikely	Chr01	96
TevSTIB805.1.870	Tb927.1.930	hypothetical protein, unlikely	Chr01	82
TevSTIB805.1.890	Tb927.1.940	hypothetical protein, unlikely	Chr01	71
TevSTIB805.1.900	Tb927.1.950	hypothetical protein, unlikely	Chr01	98
TevSTIB805.1.910	Tb927.1.960	hypothetical protein, unlikely	Chr01	99
TevSTIB805.1.920	Tb927.1.970	hypothetical protein, unlikely	Chr01	99
TevSTIB805.1.930	Tb927.1.980	hypothetical protein, unlikely	Chr01	99
TevSTIB805.1.940	Tb927.1.990	hypothetical protein, conserved	Chr01	99
TevSTIB805.1.310	Tb927.4.170	hypothetical protein	Chr01	56
TevSTIB805.1.210	Tb927.7.7560	hypothetical protein	Chr01	91
TevSTIB805.2.180	Tb927.1.110	hypothetical protein, conserved	Chr02	98
TevSTIB805.2.130	Tb927.1.200	hypothetical protein, unlikely	Chr02	52
TevSTIB805.2.270	Tb927.1.250	hypothetical protein, unlikely	Chr02	90
TevSTIB805.2.280	Tb927.1.260	hypothetical protein, unlikely	Chr02	95
TevSTIB805.2.450	Tb927.1.360	hypothetical protein, unlikely	Chr02	96
TevSTIB805.2.840	Tb927.1.3700	hypothetical protein, unlikely	Chr02	85
TevSTIB805.2.830	Tb927.1.3710	hypothetical protein, unlikely	Chr02	63
TevSTIB805.2.820	Tb927.1.3720	hypothetical protein, unlikely	Chr02	78
TevSTIB805.2.810	Tb927.1.3730	hypothetical protein	Chr02	95
TevSTIB805.2.790	Tb927.1.3740	hypothetical protein, unlikely	Chr02	98
TevSTIB805.2.650	Tb927.1.390	hypothetical protein, unlikely	Chr02	94
TevSTIB805.2.640	Tb927.1.400	hypothetical protein, conserved	Chr02	84
TevSTIB805.2.690	Tb927.1.470	hypothetical protein, conserved	Chr02	94
TevSTIB805.2.550	Tb927.1.80	hypothetical protein, unlikely	Chr02	97
TevSTIB805.2.520	Tb927.2.1110	DNA-directed RNA polymerase III subunit 2, pseudogene, putative,DNA-directed RNA polymerase III subunit 2, degenerate	Chr02	92
TevSTIB805.2.620	Tb927.2.1200	DNA-directed RNA polymerase III subunit 2, pseudogene, putative,DNA-directed RNA polymerase III subunit 2, degenerate	Chr02	92
TevSTIB805.2.660	Tb927.2.1250	hypothetical protein	Chr02	98
TevSTIB805.2.680	Tb927.2.1290	hypothetical protein	Chr02	99
TevSTIB805.2.700	Tb927.2.1310	leucine-rich repeat protein (LRRP, pseudogene), putative,leucine-rich repeat protein (LRRP), frameshift	Chr02	98
TevSTIB805.2.740	Tb927.2.1380	leucine-rich repeat protein (LRRP), putative	Chr02	99
TevSTIB805.2.770	Tb927.2.1460	hypothetical protein, conserved	Chr02	99
TevSTIB805.2.780	Tb927.2.1470	hypothetical protein, conserved	Chr02	92
TevSTIB805.2.20	Tb927.2.150	hypothetical protein	Chr02	97
TevSTIB805.2.850	Tb927.2.1560	cyclophilin-type peptidyl-prolyl cis-trans isomerase, putative	Chr02	99
TevSTIB805.2.30	Tb927.2.160	hypothetical protein, conserved	Chr02	79
TevSTIB805.2.860	Tb927.2.1600	hypothetical protein	Chr02	99
TevSTIB805.2.870	Tb927.2.1680	cyclophilin-type peptidyl-prolyl cis-trans isomerase, putative	Chr02	99
TevSTIB805.2.40	Tb927.2.170	leucine-rich repeat protein (LRRP), putative,leucine-rich repeat protein 1 (LRRP1), putative	Chr02	99
TevSTIB805.2.880	Tb927.2.1700	hypothetical protein, conserved	Chr02	99
TevSTIB805.2.900	Tb927.2.1720	hypothetical protein, conserved	Chr02	99
TevSTIB805.2.910	Tb927.2.1730	hypothetical protein, conserved	Chr02	99
TevSTIB805.2.920	Tb927.2.1740	hypothetical protein, conserved	Chr02	99
TevSTIB805.2.930	Tb927.2.1760	hypothetical protein, conserved	Chr02	99
TevSTIB805.2.940	Tb927.2.1770	hypothetical protein, conserved (pseudogene),hypothetical protein, conserved, truncated	Chr02	100
TevSTIB805.2.950	Tb927.2.1780	UDP-GlcNAc:PI a1-6 GlcNAc-transferase	Chr02	99
TevSTIB805.2.960	Tb927.2.1790	hypothetical protein, conserved	Chr02	99
TevSTIB805.2.970	Tb927.2.1800	DNA polymerase delta catalytic subunit, putative	Chr02	100
TevSTIB805.2.980	Tb927.2.1810	transcription silencer	Chr02	99
TevSTIB805.2.990	Tb927.2.1820	protein kinase, putative	Chr02	99
TevSTIB805.2.1000	Tb927.2.1850	hypothetical protein, conserved	Chr02	99
TevSTIB805.2.1010	Tb927.2.1860	hypothetical protein, conserved	Chr02	99
TevSTIB805.2.1020	Tb927.2.1890	E2-like ubiquitin-conjugation enzyme	Chr02	99
TevSTIB805.2.1120	Tb927.2.2070	hypothetical protein	Chr02	98
TevSTIB805.2.1130	Tb927.2.2090	hypothetical protein	Chr02	99
TevSTIB805.2.1140	Tb927.2.2120	protein kinase, putative,NIMA/Nek Serine/threonine-protein kinase family, putative	Chr02	99
TevSTIB805.2.1150	Tb927.2.2130	small GTP-binding protein RAB6, putative	Chr02	99
TevSTIB805.2.1160	Tb927.2.2140	hypothetical protein, conserved	Chr02	100
TevSTIB805.2.1170	Tb927.2.2160	paraflagellar rod component, putative;evidence=traceable author statement	Chr02	99
TevSTIB805.2.1180	Tb927.2.2180	ribosomal RNA processing protein 41B,RNase PH-like protein, putative,exosome complex exonuclease 1, putative	Chr02	98
TevSTIB805.2.1190	Tb927.2.2190	histone deacetylase, putative	Chr02	99
TevSTIB805.2.1200	Tb927.2.2200	hypothetical protein, conserved	Chr02	99
TevSTIB805.2.1210	Tb927.2.2210	hypothetical protein, conserved	Chr02	99
TevSTIB805.2.1220	Tb927.2.2220	hypothetical protein, conserved	Chr02	99
TevSTIB805.2.1230	Tb927.2.2230	hypothetical protein, conserved	Chr02	99
TevSTIB805.2.1240	Tb927.2.2240	tRNA exportin, putative,exportin-T, putative	Chr02	99
TevSTIB805.2.1250	Tb927.2.2260	phosphatidylinositol kinase domain protein, putative	Chr02	99
TevSTIB805.2.1260	Tb927.2.2270	hypothetical protein, conserved	Chr02	99
TevSTIB805.2.1270	Tb927.2.2320	hypothetical protein	Chr02	95
TevSTIB805.2.1280	Tb927.2.2340	hypothetical protein, conserved	Chr02	99
TevSTIB805.2.1290	Tb927.2.2360	hypothetical protein, conserved	Chr02	99
TevSTIB805.2.1300	Tb927.2.2370	hypothetical protein, conserved	Chr02	98
TevSTIB805.2.1310	Tb927.2.2380	hypothetical protein, conserved	Chr02	98
TevSTIB805.2.1320	Tb927.2.2390	hypothetical protein, conserved	Chr02	100
TevSTIB805.2.1330	Tb927.2.2400	hypothetical protein, conserved	Chr02	98
TevSTIB805.2.1340	Tb927.2.2410	hypothetical protein, conserved	Chr02	99
TevSTIB805.2.1350	Tb927.2.2430	casein kinase II, alpha chain	Chr02	99
TevSTIB805.2.1360	Tb927.2.2440	proteasome regulatory non-ATPase subunit 6	Chr02	99
TevSTIB805.2.1370	Tb927.2.2450	ribosomal RNA methyltransferase, putative	Chr02	99
TevSTIB805.2.1380	Tb927.2.2460	ubiquitin-conjugating enzyme e2, putative	Chr02	99
TevSTIB805.2.1390	Tb927.2.2470	RNA-editing complex protein,KREPA1	Chr02	99
TevSTIB805.2.1400	Tb927.2.2490	hypothetical protein	Chr02	99
TevSTIB805.2.1410	Tb927.2.2500	hypothetical protein, conserved	Chr02	99
TevSTIB805.2.1420	Tb927.2.2510	hypothetical protein, conserved	Chr02	99
TevSTIB805.2.1430	Tb927.2.2520	hypothetical protein, conserved	Chr02	99
TevSTIB805.2.1440	Tb927.2.2530	hypothetical protein, conserved	Chr02	99
TevSTIB805.2.1450	Tb927.2.2540	hypothetical protein, conserved	Chr02	99
TevSTIB805.2.1460	Tb927.2.2550	hypothetical protein, conserved	Chr02	99
TevSTIB805.2.1470	Tb927.2.2570	hypothetical protein, conserved	Chr02	98
TevSTIB805.2.1480	Tb927.2.2580	hypothetical protein, conserved	Chr02	99
TevSTIB805.2.1490	Tb927.2.2590	hypothetical protein, conserved	Chr02	100
TevSTIB805.2.1500	Tb927.2.2650	hypothetical protein, conserved	Chr02	99
TevSTIB805.2.1510	Tb927.2.2670	histone H4, putative	Chr02	100
TevSTIB805.2.1520	Tb927.2.2720	protein kinase, putative	Chr02	99
TevSTIB805.2.1530	Tb927.2.2770	hypothetical protein, conserved	Chr02	99
TevSTIB805.2.1540	Tb927.2.2830	hypothetical protein, conserved	Chr02	99
TevSTIB805.2.1560	Tb927.2.2860	hypothetical protein, conserved	Chr02	99
TevSTIB805.2.1570	Tb927.2.2880	hypothetical protein, conserved	Chr02	99
TevSTIB805.2.1580	Tb927.2.2900	ARP2/3 complex subunit, putative	Chr02	100
TevSTIB805.2.1590	Tb927.2.2910	hypothetical protein, conserved	Chr02	99
TevSTIB805.2.1600	Tb927.2.2920	hypothetical protein, conserved	Chr02	99
TevSTIB805.2.1610	Tb927.2.2940	hypothetical protein, conserved	Chr02	98
TevSTIB805.2.1620	Tb927.2.2950	hypothetical protein, conserved	Chr02	99
TevSTIB805.2.1630	Tb927.2.2970	mitochondrial carrier protein, putative	Chr02	99
TevSTIB805.2.1640	Tb927.2.2990	hypothetical protein, conserved	Chr02	99
TevSTIB805.2.110	Tb927.2.300	DNA-directed RNA polymerase, pseudogene, putative,DNA-directed RNA polymerase, degenerate	Chr02	87
TevSTIB805.2.1650	Tb927.2.3000	hypothetical protein, conserved	Chr02	99
TevSTIB805.2.1660	Tb927.2.3020	hypothetical protein, conserved	Chr02	99
TevSTIB805.2.1670	Tb927.2.3030	ATP-dependent Clp protease subunit, heat shock protein 78 (HSP78), putative,serine peptidase, putative	Chr02	99
TevSTIB805.2.1680	Tb927.2.3080	fatty acid desaturase, putative,oleate desaturase, putative	Chr02	99
TevSTIB805.2.1690	Tb927.2.3090	hypothetical protein, conserved	Chr02	97
TevSTIB805.2.1700	Tb927.2.3160	hypothetical protein, conserved	Chr02	99
TevSTIB805.2.1710	Tb927.2.3180	hypothetical protein, conserved	Chr02	99
TevSTIB805.2.1720	Tb927.2.3190	hypothetical protein, conserved	Chr02	99
TevSTIB805.2.1820	Tb927.2.3330	hypothetical protein	Chr02	98
TevSTIB805.2.1830	Tb927.2.3340	hypothetical protein	Chr02	99
TevSTIB805.2.1840	Tb927.2.3370	UDP-Gal or UDP-GlcNAc-dependent glycosyltransferase, putative	Chr02	99
TevSTIB805.2.1850	Tb927.2.3390	hypothetical protein, conserved	Chr02	99
TevSTIB805.2.1860	Tb927.2.3400	hypothetical protein, conserved	Chr02	98
TevSTIB805.2.1870	Tb927.2.3420	hypothetical protein, conserved	Chr02	100
TevSTIB805.2.1880	Tb927.2.3440	D-alanyl-glycyl endopeptidase-like protein,cysteine peptidase, Clan CA, family C51, putative	Chr02	99
TevSTIB805.2.1890	Tb927.2.3460	D-alanyl-glycyl endopeptidase-like protein,cysteine peptidase, Clan CA, family C51, putative	Chr02	99
TevSTIB805.2.1900	Tb927.2.3480	hypothetical protein, conserved,transcription elongation factor s-II, putative	Chr02	99
TevSTIB805.2.1910	Tb927.2.3580	transcription elongation factor s-II, putative	Chr02	99
TevSTIB805.2.1920	Tb927.2.3610	hypothetical protein, conserved	Chr02	99
TevSTIB805.2.1930	Tb927.2.3620	GTP-binding elongation factor Tu family, putative	Chr02	99
TevSTIB805.2.1940	Tb927.2.3660	paraflagellar rod component, putative;evidence=traceable author statement	Chr02	99
TevSTIB805.2.1950	Tb927.2.3720	ubiquitin-conjugating enzyme, putative	Chr02	99
TevSTIB805.2.1960	Tb927.2.3730	hypothetical protein, conserved	Chr02	99
TevSTIB805.2.1970	Tb927.2.3750	hypothetical protein, conserved	Chr02	99
TevSTIB805.2.1980	Tb927.2.3780	translation initiation factor IF-2, putative	Chr02	99
TevSTIB805.2.2000	Tb927.2.3800	hypothetical protein, conserved	Chr02	99
TevSTIB805.2.2010	Tb927.2.3880	heterogeneous nuclear ribonucleoprotein H/F, putative;evidence=traceable author statement	Chr02	99
TevSTIB805.2.2020	Tb927.2.3910	beta-ketoacyl synthase family protein, putative	Chr02	99
TevSTIB805.2.2030	Tb927.2.3920	hypothetical protein, conserved	Chr02	100
TevSTIB805.2.2040	Tb927.2.3930	minichromosome maintenance (MCM) complex subunit, putative	Chr02	99
TevSTIB805.2.2050	Tb927.2.3960	chaperone protein DNAj, putative	Chr02	99
TevSTIB805.2.2060	Tb927.2.3970	hypothetical protein, conserved	Chr02	99
TevSTIB805.2.2070	Tb927.2.3990	hypothetical protein, conserved	Chr02	99
TevSTIB805.2.2080	Tb927.2.4000	hypothetical protein, conserved	Chr02	99
TevSTIB805.2.2090	Tb927.2.4020	ubiquitin activating enzyme, putative	Chr02	99
TevSTIB805.2.2100	Tb927.2.4050	hypothetical protein, conserved	Chr02	98
TevSTIB805.2.2110	Tb927.2.4060	dynein intermediate chain IC 138, putative	Chr02	99
TevSTIB805.2.2120	Tb927.2.4090	hypothetical protein, conserved	Chr02	99
TevSTIB805.2.2130	Tb927.2.4110	mitochondrial processing peptidase alpha subunit, putative,metallo-peptidase, Clan ME, Family M16	Chr02	99
TevSTIB805.2.2140	Tb927.2.4130	enoyl-CoA hydratase/Enoyl-CoA isomerase/3-hydroxyacyl-CoA dehydrogenase, putative	Chr02	99
TevSTIB805.2.2150	Tb927.2.4140	hypothetical protein, conserved	Chr02	99
TevSTIB805.2.2160	Tb927.2.4150	hypothetical protein, conserved	Chr02	98
TevSTIB805.2.2170	Tb927.2.4160	hypothetical protein, conserved	Chr02	99
TevSTIB805.2.170	Tb927.2.420	DNA-directed RNA polymerase, pseudogene, putative,DNA-directed RNA polymerase, degenerate	Chr02	96
TevSTIB805.2.2180	Tb927.2.4200	protein kinase, putative	Chr02	98
TevSTIB805.2.2190	Tb927.2.4210	glycosomal phosphoenolpyruvate carboxykinase	Chr02	99
TevSTIB805.2.2200	Tb927.2.4230	NUP-1 protein, putative	Chr02	98
TevSTIB805.2.2210	Tb927.2.4240	GTP binding protein, putative	Chr02	99
TevSTIB805.2.2220	Tb927.2.4280	kinetoplastid-specific dual specificity phosphatase, putative	Chr02	99
TevSTIB805.2.2240	Tb927.2.4330	paraflagellar rod protein, putative	Chr02	99
TevSTIB805.2.2250	Tb927.2.4340	hypothetical protein, conserved	Chr02	98
TevSTIB805.2.2260	Tb927.2.4370	trypanothione synthetase;evidence=inferred from sequence orthology	Chr02	99
TevSTIB805.2.2270	Tb927.2.4380	hypothetical protein, conserved	Chr02	99
TevSTIB805.2.2280	Tb927.2.4390	endo/exonuclease Mre11	Chr02	99
TevSTIB805.2.2290	Tb927.2.4400	hypothetical protein, conserved	Chr02	99
TevSTIB805.2.2300	Tb927.2.4410	hypothetical protein, conserved	Chr02	99
TevSTIB805.2.2310	Tb927.2.4420	hypothetical protein, conserved	Chr02	98
TevSTIB805.2.2320	Tb927.2.4440	hypothetical protein	Chr02	61
TevSTIB805.2.2330	Tb927.2.4445	hypothetical protein, conserved	Chr02	99
TevSTIB805.2.2340	Tb927.2.4460	hypothetical protein, conserved	Chr02	99
TevSTIB805.2.2350	Tb927.2.4470	hypothetical protein, conserved	Chr02	98
TevSTIB805.2.2360	Tb927.2.4480	hypothetical protein, conserved	Chr02	99
TevSTIB805.2.2370	Tb927.2.4510	cdc2-related kinase, putative,protein kinase, putative	Chr02	99
TevSTIB805.2.2380	Tb927.2.4520	hypothetical protein, conserved	Chr02	99
TevSTIB805.2.2390	Tb927.2.4530	hypothetical protein, conserved	Chr02	99
TevSTIB805.2.2400	Tb927.2.4540	Small nuclear ribonucleoprotein-associated protein B (snRNP-B) (Sm protein B) (Sm-B) (SmB), putative	Chr02	100
TevSTIB805.2.2410	Tb927.2.4550	FtsJ cell division protein, putative	Chr02	99
TevSTIB805.2.2420	Tb927.2.4560	hypothetical protein, conserved	Chr02	99
TevSTIB805.2.2430	Tb927.2.4580	hypothetical protein, conserved	Chr02	99
TevSTIB805.2.2440	Tb927.2.4590	branched-chain amino acid aminotransferase, putative	Chr02	99
TevSTIB805.2.200	Tb927.2.460	DNA-directed RNA polymerase, pseudogene, putative,DNA-directed RNA polymerase, degenerate	Chr02	96
TevSTIB805.2.2450	Tb927.2.4610	branched-chain amino acid aminotransferase, putative	Chr02	99
TevSTIB805.2.2460	Tb927.2.4620	hypothetical protein, conserved	Chr02	99
TevSTIB805.2.2470	Tb927.2.4650	hypothetical protein, conserved	Chr02	99
TevSTIB805.2.2480	Tb927.2.4670	hypothetical protein, conserved	Chr02	98
TevSTIB805.2.2490	Tb927.2.4680	hypothetical protein, conserved	Chr02	99
TevSTIB805.2.2500	Tb927.2.4700	hypothetical protein, conserved	Chr02	99
TevSTIB805.2.2510	Tb927.2.4710	RNA-binding protein, putative	Chr02	99
TevSTIB805.2.2520	Tb927.2.4720	dolichyl-P-Man:Man7GlcNAc2-PP-dolichylalpha6-ma nn osyltransferase,putative	Chr02	99
TevSTIB805.2.2530	Tb927.2.4740	ribosomal protein L11, putative	Chr02	99
TevSTIB805.2.2540	Tb927.2.4750	hypothetical protein, conserved	Chr02	99
TevSTIB805.2.2550	Tb927.2.4760	hypothetical protein, conserved	Chr02	97
TevSTIB805.2.2560	Tb927.2.4780	hypothetical protein, conserved	Chr02	99
TevSTIB805.2.2580	Tb927.2.4800	hypothetical protein, conserved	Chr02	99
TevSTIB805.2.2590	Tb927.2.4810	hypothetical protein, conserved	Chr02	99
TevSTIB805.2.2600	Tb927.2.4830	TFIIF-stimulated CTD phosphatase, putative	Chr02	99
TevSTIB805.2.2610	Tb927.2.4840	hypothetical protein, conserved	Chr02	100
TevSTIB805.2.2620	Tb927.2.4850	hypothetical protein, conserved	Chr02	99
TevSTIB805.2.2630	Tb927.2.4870	kinetoplastid-specific dual specificity phosphatase, putative	Chr02	99
TevSTIB805.2.2640	Tb927.2.4890	ribosomal protein L11, putative	Chr02	99
TevSTIB805.2.230	Tb927.2.490	DNA-directed RNA polymerase, pseudogene, putative,DNA-directed RNA polymerase, degenerate	Chr02	92
TevSTIB805.2.2650	Tb927.2.4900	hypothetical protein, conserved	Chr02	99
TevSTIB805.2.2660	Tb927.2.4920	hypothetical protein, conserved	Chr02	96
TevSTIB805.2.2670	Tb927.2.4930	esterase, putative	Chr02	99
TevSTIB805.2.2680	Tb927.2.4950	hypothetical protein, conserved	Chr02	99
TevSTIB805.2.2690	Tb927.2.4970	hypothetical protein, conserved	Chr02	99
TevSTIB805.2.2700	Tb927.2.4980	hypothetical protein, conserved	Chr02	99
TevSTIB805.2.2710	Tb927.2.4990	hypothetical protein, conserved	Chr02	99
TevSTIB805.2.2720	Tb927.2.5000	hypothetical protein, conserved	Chr02	99
TevSTIB805.2.2730	Tb927.2.5010	hypothetical protein, conserved	Chr02	99
TevSTIB805.2.2740	Tb927.2.5020	acyl-CoA oxidase, putative;evidence=inferred from sequence or structural similarity	Chr02	99
TevSTIB805.2.2750	Tb927.2.5030	transcription initiation protein, putative	Chr02	99
TevSTIB805.2.2760	Tb927.2.5040	hypothetical protein, conserved	Chr02	99
TevSTIB805.2.2770	Tb927.2.5050	protein phosphatase 2C, putative	Chr02	99
TevSTIB805.2.2780	Tb927.2.5060	GTP binding protein, putative	Chr02	99
TevSTIB805.2.2790	Tb927.2.5070	hypothetical protein, conserved	Chr02	99
TevSTIB805.2.2800	Tb927.2.5080	hypothetical protein, conserved	Chr02	99
TevSTIB805.2.2830	Tb927.2.5120	vesicle-associated membrane protein, putative,synaptobrevin, putative	Chr02	99
TevSTIB805.2.2840	Tb927.2.5130	hypothetical protein, conserved	Chr02	99
TevSTIB805.2.2850	Tb927.2.5140	hypothetical protein, conserved	Chr02	99
TevSTIB805.2.2860	Tb927.2.5150	TPR-repeat protein, putative	Chr02	99
TevSTIB805.2.2870	Tb927.2.5160	chaperone protein DNAj, putative	Chr02	99
TevSTIB805.2.2880	Tb927.2.5180	aldo-keto reductase, putative	Chr02	99
TevSTIB805.2.2890	Tb927.2.5190	hypothetical protein, conserved	Chr02	99
TevSTIB805.2.2900	Tb927.2.5200	hypothetical protein, conserved	Chr02	99
TevSTIB805.2.2910	Tb927.2.5210	3-oxoacyl-(acyl-carrier protein) reductase, putative	Chr02	99
TevSTIB805.2.2920	Tb927.2.5220	hypothetical protein, conserved	Chr02	99
TevSTIB805.2.2930	Tb927.2.5230	protein kinase, putative	Chr02	100
TevSTIB805.2.2940	Tb927.2.5240	PRP19-like protein, putative;evidence=Inferred from Sequence or Structural Similarity	Chr02	98
TevSTIB805.2.2950	Tb927.2.5250	tubulin-tyrosine ligase, putative	Chr02	98
TevSTIB805.2.2960	Tb927.2.5260	hypothetical protein, conserved	Chr02	99
TevSTIB805.2.2970	Tb927.2.5270	dynein heavy chain, putative	Chr02	99
TevSTIB805.2.2980	Tb927.2.5280	trans-sialidase, putative	Chr02	99
TevSTIB805.2.2990	Tb927.2.5290	hypothetical protein, conserved	Chr02	98
TevSTIB805.2.3000	Tb927.2.5300	hypothetical protein, conserved	Chr02	98
TevSTIB805.2.3010	Tb927.2.5310	hypothetical protein, conserved	Chr02	95
TevSTIB805.2.3020	Tb927.2.5320	hypothetical protein, conserved	Chr02	97
TevSTIB805.2.3030	Tb927.2.5330	hypothetical protein, conserved	Chr02	98
TevSTIB805.2.3040	Tb927.2.5340	hypothetical protein, conserved	Chr02	98
TevSTIB805.2.3050	Tb927.2.5350	hypothetical protein, conserved	Chr02	98
TevSTIB805.2.3060	Tb927.2.5360	hypothetical protein, conserved	Chr02	99
TevSTIB805.2.250	Tb927.2.540	DNA-directed RNA polymerase, pseudogene, putative,DNA-directed RNA polymerase, degenerate	Chr02	94
TevSTIB805.2.3090	Tb927.2.5410	ABC transporter, putative,multidrug resistance protein	Chr02	99
TevSTIB805.2.3100	Tb927.2.5440	hypothetical protein, conserved	Chr02	99
TevSTIB805.2.3120	Tb927.2.5480	hypothetical protein, conserved	Chr02	99
TevSTIB805.2.3130	Tb927.2.5500	hypothetical protein, conserved	Chr02	99
TevSTIB805.2.3140	Tb927.2.5530	hypothetical protein, conserved	Chr02	99
TevSTIB805.2.3150	Tb927.2.5540	hypothetical protein, conserved	Chr02	99
TevSTIB805.2.3170	Tb927.2.5600	hypothetical protein, conserved	Chr02	99
TevSTIB805.2.3180	Tb927.2.5610	hypothetical protein, conserved	Chr02	99
TevSTIB805.2.3190	Tb927.2.5630	hypothetical protein, conserved	Chr02	99
TevSTIB805.2.3200	Tb927.2.5650	hypothetical protein, conserved	Chr02	99
TevSTIB805.2.3210	Tb927.2.5660	adenylate kinase, putative;evidence=Inferred from Sequence Orthology	Chr02	99
TevSTIB805.2.3220	Tb927.2.5700	hypothetical protein	Chr02	97
TevSTIB805.2.3230	Tb927.2.5710	hypothetical protein	Chr02	99
TevSTIB805.2.3250	Tb927.2.5720	hypothetical protein	Chr02	98
TevSTIB805.2.3260	Tb927.2.5750	tyrosyl-DNA Phosphodiesterase (Tdp1), putative	Chr02	99
TevSTIB805.2.3270	Tb927.2.5760	hypothetical protein, conserved	Chr02	98
TevSTIB805.2.3280	Tb927.2.5800	sedoheptulose-1,7-bisphosphatase	Chr02	99
TevSTIB805.2.3290	Tb927.2.5810	hypothetical protein, conserved	Chr02	99
TevSTIB805.2.3300	Tb927.2.5820	hypothetical protein, conserved	Chr02	99
TevSTIB805.2.3310	Tb927.2.5830	hypothetical protein, conserved	Chr02	99
TevSTIB805.2.3320	Tb927.2.5850	small nuclear ribonucleoprotein SmD2	Chr02	99
TevSTIB805.2.3330	Tb927.2.5860	hypothetical protein, conserved	Chr02	88
TevSTIB805.2.3340	Tb927.2.5870	hypothetical protein, conserved	Chr02	97
TevSTIB805.2.3350	Tb927.2.5890	hypothetical protein, conserved	Chr02	99
TevSTIB805.2.3360	Tb927.2.5900	hypothetical protein, conserved	Chr02	99
TevSTIB805.2.3370	Tb927.2.5910	40S ribosomal protein S13, putative	Chr02	99
TevSTIB805.2.3380	Tb927.2.5930	hypothetical protein, conserved	Chr02	99
TevSTIB805.2.3390	Tb927.2.5950	hypothetical protein, conserved	Chr02	99
TevSTIB805.2.3400	Tb927.2.5970	hypothetical protein, conserved	Chr02	99
TevSTIB805.2.3410	Tb927.2.5980	ATP-dependent Clp protease subunit, heat shock protein 100 (HSP100), putative,serine peptidase, putative	Chr02	99
TevSTIB805.2.3430	Tb927.2.6050	beta prime COP protein	Chr02	99
TevSTIB805.2.3440	Tb927.2.6070	hypothetical protein, conserved	Chr02	99
TevSTIB805.2.3450	Tb927.2.6080	hypothetical protein, conserved	Chr02	99
TevSTIB805.2.3460	Tb927.2.6090	60S ribosomal protein L44,ribosomal protein L36a.e	Chr02	100
TevSTIB805.2.3470	Tb927.2.6100	hypothetical protein, conserved	Chr02	99
TevSTIB805.2.3480	Tb927.2.6130	ABC transporter, putative	Chr02	99
TevSTIB805.2.3490	Tb927.2.6150	adenosine transporter 2	Chr02	93
TevSTIB805.2.3500	Tb927.2.6180	iron/ascorbate oxidoreductase family protein, putative	Chr02	97
TevSTIB805.2.3510	Tb927.2.6200	adenosine transporter 2, putative	Chr02	93
TevSTIB805.2.3520	Tb927.2.6210	iron/ascorbate oxidoreductase family protein, putative	Chr02	76
TevSTIB805.2.3540	Tb927.2.6220	adenosine transporter 2, putative	Chr02	97
TevSTIB805.2.3580	Tb927.2.6320	adenosine transporter 2, putative	Chr02	98
TevSTIB805.2.3660	Tb927.2.6404	UDP-Gal or UDP-GlcNAc-dependent glycosyltransferase (pseudogene), putative,UDP-Gal or UDP- GlcNAc-dependent glycosyltransferase, degenerate	Chr02	65
TevSTIB805.2.290	Tb927.2.650	hypothetical protein	Chr02	99
TevSTIB805.2.310	Tb927.2.680	hypothetical protein	Chr02	99
TevSTIB805.2.320	Tb927.2.690	leucine-rich repeat protein (LRRP), putative,leucine-rich repeat protein 1 (LRRP1), putative	Chr02	99
TevSTIB805.2.390	Tb927.2.900	hypothetical protein	Chr02	99
TevSTIB805.2.420	Tb927.2.940	hypothetical protein	Chr02	100
TevSTIB805.2.430	Tb927.2.950	paraflagellar rod component, putative;evidence=traceable author statement	Chr02	98
TevSTIB805.2.440	Tb927.2.960	hypothetical protein	Chr02	58
TevSTIB805.2.340	Tb927.3.5740	hypothetical protein	Chr02	93
TevSTIB805.2.410	Tb927.4.140	hypothetical protein	Chr02	86
TevSTIB805.2.1060	Tb927.7.6870	hypothetical protein, conserved	Chr02	87
TevSTIB805.2.1070	Tb927.7.6880	hypothetical protein, conserved	Chr02	96
TevSTIB805.3.3560	Tb927.9.650	hypothetical protein (pseudogene)	Chr03	95
TevSTIB805.3.6060	Tb927.9.700	hypothetical protein	Chr03	86
TevSTIB805.3.6030	Tb927.9.740	hypothetical protein, conserved	Chr03	65
TevSTIB805.3.6010	Tb927.9.750	hypothetical protein, conserved	Chr03	59
TevSTIB805.3.50	Tb927.9.140	hypothetical protein	Chr03	14
TevSTIB805.3.3600	Tb927.1.3730	hypothetical protein	Chr03	97
TevSTIB805.3.3620	Tb927.1.3740	hypothetical protein, unlikely	Chr03	94
TevSTIB805.3.3550	Tb927.2.1470	hypothetical protein, conserved	Chr03	80
TevSTIB805.3.950	Tb927.3.1000	frataxin-like, mitochondrial precursor, putative	Chr03	99
TevSTIB805.3.960	Tb927.3.1010	hypothetical protein, conserved	Chr03	99
TevSTIB805.3.970	Tb927.3.1020	hypothetical protein, conserved	Chr03	99
TevSTIB805.3.980	Tb927.3.1030	RNA-binding protein;evidence=traceable author statement	Chr03	99
TevSTIB805.3.1010	Tb927.3.1040	hypothetical protein, conserved (pseudogene),hypothetical protein, conserved, interrupted	Chr03	99
TevSTIB805.3.1020	Tb927.3.1060	hypothetical protein, conserved (pseudogene),hypothetical protein, conserved, interrupted	Chr03	99
TevSTIB805.3.1030	Tb927.3.1070	peptide chain release factor 1, putative	Chr03	99
TevSTIB805.3.1040	Tb927.3.1080	hypothetical protein, conserved	Chr03	99
TevSTIB805.3.1050	Tb927.3.1090	small nuclear RNA (snRNA) U1	Chr03	99
TevSTIB805.3.1060	Tb927.3.1100	hypothetical protein, conserved	Chr03	99
TevSTIB805.3.1070	Tb927.3.1110	flagellar transport protein, putative	Chr03	99
TevSTIB805.3.1080	Tb927.3.1120	GTP-binding nuclear protein rtb2, putative	Chr03	99
TevSTIB805.3.1100	Tb927.3.1130	DNA polymerase delta subunit 2, putative	Chr03	99
TevSTIB805.3.1110	Tb927.3.1140	hypothetical protein, conserved	Chr03	99
TevSTIB805.3.1120	Tb927.3.1150	hypothetical protein, conserved	Chr03	99
TevSTIB805.3.1130	Tb927.3.1160	hypothetical protein, conserved	Chr03	100
TevSTIB805.3.1140	Tb927.3.1170	hypothetical protein, conserved	Chr03	99
TevSTIB805.3.1150	Tb927.3.1180	hypothetical protein, conserved	Chr03	99
TevSTIB805.3.1160	Tb927.3.1190	hypothetical protein, conserved	Chr03	99
TevSTIB805.3.1170	Tb927.3.1200	hypothetical protein, conserved	Chr03	99
TevSTIB805.3.1180	Tb927.3.1210	protein transport protein Sec24C, putative	Chr03	99
TevSTIB805.3.1190	Tb927.3.1220	hypothetical protein, conserved	Chr03	99
TevSTIB805.3.1200	Tb927.3.1230	hypothetical protein	Chr03	99
TevSTIB805.3.1210	Tb927.3.1240	protein phosphatase 2A, putative	Chr03	99
TevSTIB805.3.1220	Tb927.3.1250	DNA-directed RNA polymerase subunit, putative,RNA polymerase subunit, putative	Chr03	99
TevSTIB805.3.1230	Tb927.3.1260	hypothetical protein, conserved	Chr03	99
TevSTIB805.3.1240	Tb927.3.1270	hypothetical protein, conserved	Chr03	99
TevSTIB805.3.1250	Tb927.3.1280	hypothetical protein, conserved	Chr03	100
TevSTIB805.3.1260	Tb927.3.1290	cullin 4B, putative	Chr03	99
TevSTIB805.3.1270	Tb927.3.1300	hypothetical protein, conserved	Chr03	99
TevSTIB805.3.1280	Tb927.3.1310	hypothetical protein, conserved	Chr03	99
TevSTIB805.3.1290	Tb927.3.1320	hypothetical protein, conserved	Chr03	99
TevSTIB805.3.1300	Tb927.3.1330	hypothetical protein, conserved	Chr03	99
TevSTIB805.3.1310	Tb927.3.1340	ZFP family member, putative	Chr03	99
TevSTIB805.3.1320	Tb927.3.1350	hypothetical protein, conserved	Chr03	99
TevSTIB805.3.1330	Tb927.3.1360	cytosine-specific DNA methylase, putative	Chr03	99
TevSTIB805.3.1340	Tb927.3.1370	40S ribosomal protein S25, putative	Chr03	100
TevSTIB805.3.1350	Tb927.3.1380	ATP synthase beta chain, mitochondrial precursor,ATP synthase F1, beta subunit	Chr03	99
TevSTIB805.3.1360	Tb927.3.1390	hypothetical protein, conserved	Chr03	99
TevSTIB805.3.1370	Tb927.3.1400	hypothetical protein, conserved	Chr03	100
TevSTIB805.3.1380	Tb927.3.1410	cytochrome oxidase subunit VII	Chr03	99
TevSTIB805.3.1390	Tb927.3.1420	hypothetical protein, conserved	Chr03	99
TevSTIB805.3.1400	Tb927.3.1430	chaperone protein DNAj, putative	Chr03	99
TevSTIB805.3.1410	Tb927.3.1440	AAA ATPase, putative,Spastin, putative	Chr03	99
TevSTIB805.3.1420	Tb927.3.1450	hypothetical protein, conserved	Chr03	99
TevSTIB805.3.1430	Tb927.3.1460	hypothetical protein	Chr03	98
TevSTIB805.3.1460	Tb927.3.1480	hypothetical protein, conserved	Chr03	98
TevSTIB805.3.1470	Tb927.3.1490	leucine-rich repeat protein (LRRP), putative	Chr03	99
TevSTIB805.3.1510	Tb927.3.1530	hypothetical protein, conserved	Chr03	99
TevSTIB805.3.1520	Tb927.3.1540	CAAX prenyl protease 2, putative,peptidase with unknown catalytic mechanism (family U48)	Chr03	98
TevSTIB805.3.1540	Tb927.3.1550	hypothetical protein, conserved	Chr03	99
TevSTIB805.3.1550	Tb927.3.1560	hypothetical protein, conserved	Chr03	99
TevSTIB805.3.1560	Tb927.3.1570	protein kinase, putative	Chr03	99
TevSTIB805.3.1570	Tb927.3.1580	hypothetical protein, conserved	Chr03	99
TevSTIB805.3.1580	Tb927.3.1590	hypothetical protein, conserved	Chr03	99
TevSTIB805.3.1590	Tb927.3.1600	hypothetical protein, conserved	Chr03	98
TevSTIB805.3.1610	Tb927.3.1610	protein kinase, putative	Chr03	99
TevSTIB805.3.1620	Tb927.3.1620	hypothetical protein, conserved	Chr03	99
TevSTIB805.3.1630	Tb927.3.1630	casein kinase 1, putative	Chr03	99
TevSTIB805.3.1640	Tb927.3.1640	hypothetical protein	Chr03	97
TevSTIB805.3.1650	Tb927.3.1650	hypothetical protein	Chr03	96
TevSTIB805.3.1660	Tb927.3.1660	hypothetical protein, conserved	Chr03	99
TevSTIB805.3.1670	Tb927.3.1670	hypothetical protein, conserved	Chr03	99
TevSTIB805.3.1690	Tb927.3.1680	hypothetical protein, conserved	Chr03	99
TevSTIB805.3.1700	Tb927.3.1690	hypothetical protein, conserved	Chr03	99
TevSTIB805.3.1710	Tb927.3.1700	diacylglycerol acyltransferase, putative	Chr03	99
TevSTIB805.3.1720	Tb927.3.1710	hypothetical protein, conserved	Chr03	99
TevSTIB805.3.1730	Tb927.3.1720	hypothetical protein, conserved	Chr03	99
TevSTIB805.3.1740	Tb927.3.1730	hypothetical protein, conserved	Chr03	99
TevSTIB805.3.1750	Tb927.3.1740	hypothetical protein, conserved	Chr03	99
TevSTIB805.3.1760	Tb927.3.1750	rev7, putative,mitotic spindle checkpoint component, putative	Chr03	98
TevSTIB805.3.1770	Tb927.3.1760	chaperone protein DNAj, putative	Chr03	97
TevSTIB805.3.1780	Tb927.3.1770	hypothetical protein, conserved,leucine-rich repeat protein (LRRP), putative	Chr03	99
TevSTIB805.3.1790	Tb927.3.1780	U6 snRNA-associated Sm-like protein LSm8p	Chr03	99
TevSTIB805.3.1800	Tb927.3.1790	pyruvate dehydrogenase E1 beta subunit, putative	Chr03	99
TevSTIB805.3.1810	Tb927.3.1800	hypothetical protein, conserved	Chr03	99
TevSTIB805.3.1820	Tb927.3.1810	hypothetical protein, conserved	Chr03	99
TevSTIB805.3.1830	Tb927.3.1820	hypothetical protein, conserved	Chr03	98
TevSTIB805.3.1840	Tb927.3.1830	hypothetical protein, conserved	Chr03	99
TevSTIB805.3.1850	Tb927.3.1840	3-oxo-5-alpha-steroid 4-dehydrogenase, putative	Chr03	99
TevSTIB805.3.1860	Tb927.3.1850	hypothetical protein, conserved	Chr03	99
TevSTIB805.3.1870	Tb927.3.1860	hypothetical protein, conserved	Chr03	99
TevSTIB805.3.1880	Tb927.3.1870	hypothetical protein, conserved	Chr03	98
TevSTIB805.3.1890	Tb927.3.1880	hypothetical protein, conserved	Chr03	98
TevSTIB805.3.1900	Tb927.3.1890	hypothetical protein, conserved	Chr03	99
TevSTIB805.3.1910	Tb927.3.1900	hypothetical protein, conserved	Chr03	98
TevSTIB805.3.1920	Tb927.3.1910	hypothetical protein, conserved	Chr03	99
TevSTIB805.3.1940	Tb927.3.1920	NOT5 protein;evidence=Inferred from Experiment	Chr03	99
TevSTIB805.3.1950	Tb927.3.1930	hypothetical protein, conserved	Chr03	99
TevSTIB805.3.1960	Tb927.3.1940	hypothetical protein, conserved	Chr03	98
TevSTIB805.3.1980	Tb927.3.1960	hypothetical protein, conserved	Chr03	98
TevSTIB805.3.1990	Tb927.3.1970	hypothetical protein, conserved	Chr03	99
TevSTIB805.3.2000	Tb927.3.1980	hypothetical protein, conserved	Chr03	99
TevSTIB805.3.2010	Tb927.3.1990	hypothetical protein, conserved	Chr03	99
TevSTIB805.3.2020	Tb927.3.2000	RNA-binding protein, putative;evidence=traceable author statement	Chr03	100
TevSTIB805.3.2030	Tb927.3.2010	hypothetical protein, conserved	Chr03	99
TevSTIB805.3.2040	Tb927.3.2020	kinesin, putative	Chr03	99
TevSTIB805.3.2050	Tb927.3.2030	acylphosphatase, putative	Chr03	100
TevSTIB805.3.2060	Tb927.3.2040	kinesin, putative	Chr03	99
TevSTIB805.3.2070	Tb927.3.2050	hypothetical protein, conserved	Chr03	99
TevSTIB805.3.2080	Tb927.3.2060	protein kinase, putative	Chr03	99
TevSTIB805.3.2090	Tb927.3.2070	hypothetical protein, conserved	Chr03	99
TevSTIB805.3.2100	Tb927.3.2080	hypothetical protein, conserved	Chr03	99
TevSTIB805.3.2110	Tb927.3.2090	aminopeptidase P1, putative,metallo-peptidase, Clan MG, Family M24	Chr03	99
TevSTIB805.3.2120	Tb927.3.2100	hypothetical protein, conserved	Chr03	99
TevSTIB805.3.2130	Tb927.3.2110	TFIIF-stimulated CTD phosphatase, putative	Chr03	99
TevSTIB805.3.2140	Tb927.3.2120	hypothetical protein, conserved	Chr03	99
TevSTIB805.3.2150	Tb927.3.2130	hypothetical protein, conserved	Chr03	99
TevSTIB805.3.2160	Tb927.3.2140	transcription activator, putative	Chr03	99
TevSTIB805.3.2170	Tb927.3.2150	protein phosphatase 2C, putative	Chr03	98
TevSTIB805.3.2180	Tb927.3.2160	hypothetical protein, conserved	Chr03	99
TevSTIB805.3.2190	Tb927.3.2170	translation elongation factor EF-2, putative	Chr03	99
TevSTIB805.3.2200	Tb927.3.2180	hypothetical protein, conserved	Chr03	99
TevSTIB805.3.2210	Tb927.3.2190	RNA triphosphatase	Chr03	100
TevSTIB805.3.2220	Tb927.3.2200	hypothetical protein, conserved	Chr03	99
TevSTIB805.3.2230	Tb927.3.2210	hypothetical protein, conserved	Chr03	99
TevSTIB805.3.2240	Tb927.3.2220	hypothetical protein, conserved	Chr03	100
TevSTIB805.3.2250	Tb927.3.2230	succinyl-CoA synthetase alpha subunit, putative	Chr03	99
TevSTIB805.3.2260	Tb927.3.2240	hypothetical protein, conserved	Chr03	98
TevSTIB805.3.2270	Tb927.3.2250	hypothetical protein, conserved	Chr03	98
TevSTIB805.3.2280	Tb927.3.2260	hypothetical protein, conserved	Chr03	99
TevSTIB805.3.2300	Tb927.3.2270	hypothetical protein, conserved	Chr03	99
TevSTIB805.3.2310	Tb927.3.2280	vacuolar sorting protein 33 , putative	Chr03	99
TevSTIB805.3.2320	Tb927.3.2290	chaperone protein DNAj, putative	Chr03	99
TevSTIB805.3.2330	Tb927.3.2300	hypothetical protein, conserved	Chr03	99
TevSTIB805.3.2340	Tb927.3.2310	flagellar component,PACRGA	Chr03	99
TevSTIB805.3.2350	Tb927.3.2320	COP9 signalosome complex subunit 2, putative	Chr03	99
TevSTIB805.3.2360	Tb927.3.2330	hypothetical protein, conserved	Chr03	99
TevSTIB805.3.2370	Tb927.3.2340	peroxin-2,glycosome import protein (gim1)	Chr03	99
TevSTIB805.3.2380	Tb927.3.2350	hypothetical protein, conserved	Chr03	99
TevSTIB805.3.2390	Tb927.3.2360	hypothetical protein, conserved	Chr03	99
TevSTIB805.3.2400	Tb927.3.2370	hypothetical protein, conserved	Chr03	100
TevSTIB805.3.2410	Tb927.3.2380	hypothetical protein, conserved	Chr03	100
TevSTIB805.3.2420	Tb927.3.2390	hypothetical protein, conserved	Chr03	99
TevSTIB805.3.2430	Tb927.3.2400	hypothetical protein, conserved	Chr03	99
TevSTIB805.3.2440	Tb927.3.2410	peroxisome assembly protein, putative	Chr03	99
TevSTIB805.3.2450	Tb927.3.2420	hypothetical protein, conserved	Chr03	98
TevSTIB805.3.2460	Tb927.3.2430	hypothetical protein, conserved	Chr03	99
TevSTIB805.3.2470	Tb927.3.2440	serine/threonine-protein kinase, putative,protein kinase, putative	Chr03	99
TevSTIB805.3.2480	Tb927.3.2450	hypothetical protein, conserved	Chr03	57
TevSTIB805.3.2490	Tb927.3.2460	hypothetical protein, conserved	Chr03	98
TevSTIB805.3.2510	Tb927.3.2470	pumilio RNA binding protein, putative	Chr03	99
TevSTIB805.3.2530	Tb927.3.2480	hypothetical protein, conserved	Chr03	99
TevSTIB805.3.2540	Tb927.3.2490	hypothetical protein, conserved	Chr03	99
TevSTIB805.3.2560	Tb927.3.2500	hypothetical protein	Chr03	98
TevSTIB805.3.2610	Tb927.3.2550	hypothetical protein, conserved	Chr03	89
TevSTIB805.3.2620	Tb927.3.2580	hypothetical protein, conserved	Chr03	93
TevSTIB805.3.2630	Tb927.3.2590	hypothetical protein	Chr03	96
TevSTIB805.3.2650	Tb927.3.2600	ATP-dependent DEAD/H RNA helicase, putative	Chr03	99
TevSTIB805.3.2660	Tb927.3.2610	GPI inositol deacylase 2;evidence=Inferred from Sequence Orthology	Chr03	99
TevSTIB805.3.2670	Tb927.3.2620	hypothetical protein, conserved	Chr03	99
TevSTIB805.3.2690	Tb927.3.2630	hypothetical protein, conserved	Chr03	99
TevSTIB805.3.2700	Tb927.3.2640	hypothetical protein, conserved	Chr03	99
TevSTIB805.3.2710	Tb927.3.2650	cytochrome c oxidase copper chaperone, putative	Chr03	99
TevSTIB805.3.2720	Tb927.3.2660	hypothetical protein, conserved	Chr03	99
TevSTIB805.3.2730	Tb927.3.2670	hypothetical protein, conserved	Chr03	99
TevSTIB805.3.2740	Tb927.3.2680	hypothetical protein, conserved	Chr03	99
TevSTIB805.3.2750	Tb927.3.2690	serine/threonine-protein kinase, putative,protein kinase, putative	Chr03	99
TevSTIB805.3.2760	Tb927.3.2700	hypothetical protein, conserved	Chr03	99
TevSTIB805.3.2770	Tb927.3.2710	6-phosphofructo-2-kinase/fructose-2,6-bisphosphatase;evidence=inferred from experiment	Chr03	99
TevSTIB805.3.2780	Tb927.3.2720	hypothetical protein	Chr03	99
TevSTIB805.3.2790	Tb927.3.2730	hypothetical protein, conserved	Chr03	99
TevSTIB805.3.2800	Tb927.3.2740	hypothetical protein, conserved	Chr03	99
TevSTIB805.3.2810	Tb927.3.2750	hypothetical protein, conserved	Chr03	99
TevSTIB805.3.2820	Tb927.3.2760	hypothetical protein, conserved	Chr03	99
TevSTIB805.3.2830	Tb927.3.2770	hypothetical protein, conserved	Chr03	99
TevSTIB805.3.2840	Tb927.3.2780	hypothetical protein, conserved	Chr03	99
TevSTIB805.3.2850	Tb927.3.2790	hypothetical protein, conserved,leucine-rich repeat protein (LRRP), putative	Chr03	99
TevSTIB805.3.2860	Tb927.3.2800	hypothetical protein	Chr03	99
TevSTIB805.3.2870	Tb927.3.2810	hypothetical protein, conserved	Chr03	99
TevSTIB805.3.2880	Tb927.3.2820	TFIIF-stimulated CTD phosphatase, putative	Chr03	99
TevSTIB805.3.2890	Tb927.3.2830	hypothetical protein, conserved	Chr03	99
TevSTIB805.3.2900	Tb927.3.2840	inorganic pyrophosphatase, putative	Chr03	98
TevSTIB805.3.2910	Tb927.3.2850	hypothetical protein, conserved	Chr03	99
TevSTIB805.3.2920	Tb927.3.2860	hypothetical protein, conserved	Chr03	98
TevSTIB805.3.2930	Tb927.3.2870	hypothetical protein, conserved	Chr03	98
TevSTIB805.3.2940	Tb927.3.2880	hypothetical protein, conserved	Chr03	99
TevSTIB805.3.2950	Tb927.3.2890	radial spoke protein RSP10, putative	Chr03	99
TevSTIB805.3.2960	Tb927.3.2900	elongation initiation factor 2 alpha subunit, putative	Chr03	99
TevSTIB805.3.2970	Tb927.3.2910	hypothetical protein, conserved	Chr03	99
TevSTIB805.3.2980	Tb927.3.2920	hypothetical protein, conserved	Chr03	98
TevSTIB805.3.2990	Tb927.3.2930	RNA-binding protein RBP6, putative;evidence=traceable author statement	Chr03	99
TevSTIB805.3.3000	Tb927.3.2940	hypothetical protein, conserved	Chr03	99
TevSTIB805.3.3010	Tb927.3.2950	hypothetical protein, conserved,leucine-rich repeat protein (LRRP), putative,ribonuclease inhibitor- like protein	Chr03	99
TevSTIB805.3.3020	Tb927.3.2960	inosine-adenosine-guanosine-nucleosidehydrolase,IAG-nucleoside hydrolase	Chr03	99
TevSTIB805.3.3030	Tb927.3.2970	hypothetical protein, conserved	Chr03	99
TevSTIB805.3.3040	Tb927.3.2980	mitochondrial carrier protein, putative	Chr03	99
TevSTIB805.3.3050	Tb927.3.2990	hypothetical protein, conserved	Chr03	99
TevSTIB805.3.3060	Tb927.3.3000	flagellar transport protein, putative	Chr03	99
TevSTIB805.3.3070	Tb927.3.3010	hypothetical protein, conserved	Chr03	99
TevSTIB805.3.3080	Tb927.3.3020	actin-like protein, putative	Chr03	99
TevSTIB805.3.3090	Tb927.3.3030	hypothetical protein, conserved	Chr03	99
TevSTIB805.3.3100	Tb927.3.3040	hypothetical protein, conserved	Chr03	99
TevSTIB805.3.3110	Tb927.3.3050	hypothetical protein, conserved	Chr03	99
TevSTIB805.3.3120	Tb927.3.3060	hypothetical protein, conserved	Chr03	98
TevSTIB805.3.3130	Tb927.3.3070	3', 5'-cyclic nucleotide phosphodiesterase, putative	Chr03	99
TevSTIB805.3.3140	Tb927.3.3080	serine/threonine-protein kinase Nek1, putative,protein kinase, putative	Chr03	99
TevSTIB805.3.3150	Tb927.3.3090	helicase, putative	Chr03	99
TevSTIB805.3.3170	Tb927.3.3100	peptidyl-prolyl cis-trans isomerase NIMA-interacting 4, putative	Chr03	99
TevSTIB805.3.3180	Tb927.3.3110	hypothetical protein, conserved	Chr03	99
TevSTIB805.3.3190	Tb927.3.3120	hypothetical protein, conserved	Chr03	99
TevSTIB805.3.3200	Tb927.3.3130	hypothetical protein, conserved	Chr03	99
TevSTIB805.3.3210	Tb927.3.3140	hypothetical protein, conserved	Chr03	99
TevSTIB805.3.3220	Tb927.3.3150	hypothetical protein, conserved	Chr03	99
TevSTIB805.3.3230	Tb927.3.3160	poly(A) polymerase,polynucleotide adenylyltransferase	Chr03	47
TevSTIB805.3.3250	Tb927.3.3170	hypothetical protein, conserved	Chr03	99
TevSTIB805.3.3260	Tb927.3.3180	Nucleoporin;evidence=Inferred from Experiment	Chr03	99
TevSTIB805.3.3270	Tb927.3.3190	serine/threonine-protein kinase, putative,protein kinase, putative	Chr03	99
TevSTIB805.3.3280	Tb927.3.3200	hypothetical protein, conserved	Chr03	99
TevSTIB805.3.3290	Tb927.3.3210	hypothetical protein	Chr03	97
TevSTIB805.3.3300	Tb927.3.3220	hypothetical protein, conserved	Chr03	99
TevSTIB805.3.3310	Tb927.3.3230	hypothetical protein, conserved	Chr03	99
TevSTIB805.3.3320	Tb927.3.3240	hypothetical protein, conserved	Chr03	99
TevSTIB805.3.3330	Tb927.3.3250	hypothetical protein, conserved	Chr03	99
TevSTIB805.3.3340	Tb927.3.3260	hypothetical protein, conserved	Chr03	96
TevSTIB805.3.3350	Tb927.3.3270	ATP-dependent phosphofructokinase;evidence=inferred from sequence orthology	Chr03	99
TevSTIB805.3.3360	Tb927.3.3280	vacuolar protein sorting-associated protein 4, putative;evidence=Inferred from Sequence Orthology	Chr03	99
TevSTIB805.3.3370	Tb927.3.3290	protein kinase, putative	Chr03	99
TevSTIB805.3.3380	Tb927.3.3300	hypothetical protein, conserved	Chr03	99
TevSTIB805.3.3390	Tb927.3.3310	60S ribosomal protein L13, putative	Chr03	99
TevSTIB805.3.3400	Tb927.3.3320	60S ribosomal protein L13, putative	Chr03	99
TevSTIB805.3.3410	Tb927.3.3330	heat shock protein 20, putative	Chr03	100
TevSTIB805.3.3420	Tb927.3.3340	3', 5'-cyclic nucleotide phosphodiesterase, putative	Chr03	99
TevSTIB805.3.3430	Tb927.3.3350	hypothetical protein, conserved	Chr03	99
TevSTIB805.3.3440	Tb927.3.3360	acyltransferase, putative	Chr03	99
TevSTIB805.3.3450	Tb927.3.3370	hypothetical protein, conserved	Chr03	99
TevSTIB805.3.3460	Tb927.3.3380	TFIIF-stimulated CTD phosphatase, putative	Chr03	99
TevSTIB805.3.3470	Tb927.3.3390	kinesin, putative	Chr03	99
TevSTIB805.3.3480	Tb927.3.3400	kinesin, putative	Chr03	99
TevSTIB805.3.3490	Tb927.3.3410	aspartyl aminopeptidase, putative,metallo-peptidase, Clan MH, Family M20	Chr03	99
TevSTIB805.3.3510	Tb927.3.3420	hypothetical protein (pseudogene),hypothetical protein, point mutation	Chr03	97
TevSTIB805.3.3630	Tb927.3.3430	hypothetical protein, conserved	Chr03	88
TevSTIB805.3.3640	Tb927.3.3440	hypothetical protein, conserved	Chr03	99
TevSTIB805.3.3650	Tb927.3.3450	ADP-ribosylation factor-like protein 3A, putative	Chr03	99
TevSTIB805.3.3660	Tb927.3.3460	hypothetical protein, conserved	Chr03	99
TevSTIB805.3.3670	Tb927.3.3470	cytochrome b5, putative	Chr03	100
TevSTIB805.3.3680	Tb927.3.3480	U2 small nuclear ribonucleoprotein B, putative;evidence=traceable author statement	Chr03	100
TevSTIB805.3.3690	Tb927.3.3490	high mobility group protein, putative	Chr03	99
TevSTIB805.3.3700	Tb927.3.3500	hypothetical protein, conserved	Chr03	99
TevSTIB805.3.3710	Tb927.3.3510	hypothetical protein, conserved	Chr03	99
TevSTIB805.3.3720	Tb927.3.3520	hypothetical protein, conserved	Chr03	99
TevSTIB805.3.3730	Tb927.3.3530	hypothetical protein, conserved	Chr03	99
TevSTIB805.3.3740	Tb927.3.3540	Nucleoporin;evidence=Inferred from Experiment	Chr03	99
TevSTIB805.3.3750	Tb927.3.3550	hypothetical protein, conserved	Chr03	99
TevSTIB805.3.3760	Tb927.3.3560	hypothetical protein, conserved	Chr03	99
TevSTIB805.3.3770	Tb927.3.3570	hypothetical protein, conserved	Chr03	99
TevSTIB805.3.3780	Tb927.3.3580	lipophosphoglycan biosynthetic protein, putative,heat shock protein 90, putative,glucose regulated protein 94, putative	Chr03	99
TevSTIB805.3.3790	Tb927.3.3590	U3 small nucleolar ribonucleoprotein protein MPP10, putative	Chr03	99
TevSTIB805.3.3800	Tb927.3.3600	hypothetical protein	Chr03	99
TevSTIB805.3.3810	Tb927.3.3610	peroxisomal targeting signal type 2 receptor, putative,peroxin 7	Chr03	99
TevSTIB805.3.3820	Tb927.3.3620	hypothetical protein, conserved	Chr03	100
TevSTIB805.3.3840	Tb927.3.3630	elongation factor ts, putative	Chr03	99
TevSTIB805.3.3860	Tb927.3.3640	FG-GAP repeat protein, putative,intergrin alpha chain protein, putative	Chr03	99
TevSTIB805.3.3870	Tb927.3.3650	hypothetical protein, conserved	Chr03	99
TevSTIB805.3.3880	Tb927.3.3660	hypothetical protein, conserved	Chr03	99
TevSTIB805.3.3890	Tb927.3.3670	RNA-binding protein, putative;evidence=traceable author statement	Chr03	99
TevSTIB805.3.3900	Tb927.3.3680	hypothetical protein, conserved	Chr03	99
TevSTIB805.3.3910	Tb927.3.3690	flagellar radial spoke protein-like, putative	Chr03	99
TevSTIB805.3.3920	Tb927.3.3700	hypothetical protein	Chr03	99
TevSTIB805.3.3930	Tb927.3.3710	hypothetical protein, conserved	Chr03	99
TevSTIB805.3.3940	Tb927.3.3720	Golgi vesicular membrane trafficking protein, putative	Chr03	99
TevSTIB805.3.3950	Tb927.3.3730	ABC transporter, putative	Chr03	99
TevSTIB805.3.3960	Tb927.3.3740	hypothetical protein, conserved	Chr03	99
TevSTIB805.3.3970	Tb927.3.3750	paraflagellar rod component, putative;evidence=traceable author statement	Chr03	99
TevSTIB805.3.3980	Tb927.3.3760	tryparedoxin	Chr03	99
TevSTIB805.3.3990	Tb927.3.3770	paraflagellar rod component, putative;evidence=traceable author statement	Chr03	99
TevSTIB805.3.4000	Tb927.3.3780	tryparedoxin	Chr03	100
TevSTIB805.3.4010	Tb927.3.3790	hypothetical protein, conserved	Chr03	99
TevSTIB805.3.4020	Tb927.3.3800	hypothetical protein, conserved	Chr03	99
TevSTIB805.3.4030	Tb927.3.3810	hypothetical protein, conserved	Chr03	99
TevSTIB805.3.4040	Tb927.3.3820	hypothetical protein, conserved	Chr03	99
TevSTIB805.3.4050	Tb927.3.3830	hypothetical protein, conserved	Chr03	99
TevSTIB805.3.4060	Tb927.3.3840	hypothetical protein, conserved	Chr03	99
TevSTIB805.3.4070	Tb927.3.3850	hypothetical protein, conserved	Chr03	99
TevSTIB805.3.4080	Tb927.3.3860	lipase, putative,triacylglycerol lipase, putative	Chr03	99
TevSTIB805.3.4090	Tb927.3.3870	lipase domain protein, putative	Chr03	99
TevSTIB805.3.4100	Tb927.3.3880	hypothetical protein, conserved	Chr03	99
TevSTIB805.3.4110	Tb927.3.3890	hypothetical protein, conserved	Chr03	99
TevSTIB805.3.4120	Tb927.3.3900	carnitine O-palmitoyltransferase II, putative	Chr03	99
TevSTIB805.3.4130	Tb927.3.3910	hypothetical protein, conserved	Chr03	99
TevSTIB805.3.4140	Tb927.3.3920	serine/threonine-protein kinase, putative,protein kinase, putative	Chr03	99
TevSTIB805.3.4150	Tb927.3.3930	RNA-binding protein, putative;evidence=traceable author statement	Chr03	90
TevSTIB805.3.4160	Tb927.3.3940	RNA-binding protein, putative;evidence=traceable author statement	Chr03	99
TevSTIB805.3.4170	Tb927.3.3950	hypothetical protein, conserved	Chr03	99
TevSTIB805.3.4180	Tb927.3.3960	RNA-binding protein, putative;evidence=traceable author statement	Chr03	99
TevSTIB805.3.4190	Tb927.3.3970	RNA binding protein, putative;evidence=Inferred from Mutant Phenotype	Chr03	99
TevSTIB805.3.4200	Tb927.3.3980	hypothetical protein, conserved	Chr03	99
TevSTIB805.3.4220	Tb927.3.3990	RNA-editing complex protein,KREPB6	Chr03	99
TevSTIB805.3.4230	Tb927.3.4000	clathrin coat assembly protein ap19, putative	Chr03	99
TevSTIB805.3.4250	Tb927.3.4010	hypothetical protein	Chr03	98
TevSTIB805.3.4260	Tb927.3.4020	phosphatidylinositol 4-kinase alpha, putative	Chr03	98
TevSTIB805.3.4270	Tb927.3.4030	hypothetical protein, conserved	Chr03	99
TevSTIB805.3.4280	Tb927.3.4040	hypothetical protein, conserved	Chr03	99
TevSTIB805.3.4290	Tb927.3.4050	hypothetical protein, conserved	Chr03	99
TevSTIB805.3.4300	Tb927.3.4060	hypothetical protein, conserved	Chr03	99
TevSTIB805.3.4310	Tb927.3.4070	hypothetical protein, conserved	Chr03	98
TevSTIB805.3.4320	Tb927.3.4080	hypothetical protein, conserved	Chr03	98
TevSTIB805.3.4330	Tb927.3.4090	hypothetical protein, conserved	Chr03	98
TevSTIB805.3.4340	Tb927.3.4100	hypothetical protein, conserved	Chr03	98
TevSTIB805.3.4350	Tb927.3.4110	hypothetical protein, conserved	Chr03	99
TevSTIB805.3.4360	Tb927.3.4120	hypothetical protein, conserved	Chr03	98
TevSTIB805.3.4370	Tb927.3.4130	hypothetical protein, conserved	Chr03	100
TevSTIB805.3.4380	Tb927.3.4140	hypothetical protein, conserved	Chr03	99
TevSTIB805.3.4390	Tb927.3.4150	hypothetical protein, conserved	Chr03	99
TevSTIB805.3.4400	Tb927.3.4160	hypothetical protein, conserved	Chr03	99
TevSTIB805.3.4410	Tb927.3.4170	hypothetical protein, conserved	Chr03	100
TevSTIB805.3.4420	Tb927.3.4180	hypothetical protein	Chr03	98
TevSTIB805.3.4430	Tb927.3.4190	endosomal integral membrane protein, putative	Chr03	99
TevSTIB805.3.4440	Tb927.3.4200	hypothetical protein, conserved	Chr03	99
TevSTIB805.3.4450	Tb927.3.4210	hypothetical protein, conserved	Chr03	98
TevSTIB805.3.4460	Tb927.3.4220	Zn-finger domain protein, putative	Chr03	99
TevSTIB805.3.4470	Tb927.3.4230	subtilisin-like serine peptidase,serine peptidase, clan SB, family S8-like protein	Chr03	99
TevSTIB805.3.4480	Tb927.3.4240	thioredoxin, putative	Chr03	99
TevSTIB805.3.4490	Tb927.3.4250	hypothetical protein, conserved	Chr03	99
TevSTIB805.3.4500	Tb927.3.4260	hypothetical protein, conserved	Chr03	99
TevSTIB805.3.4520	Tb927.3.4270	hypothetical protein, conserved	Chr03	99
TevSTIB805.3.4530	Tb927.3.4280	mismatch repair protein MSH5, putative	Chr03	99
TevSTIB805.3.4540	Tb927.3.4290	73 kDa paraflagellar rod protein,PFR1	Chr03	99
TevSTIB805.3.4550	Tb927.3.4300	73 kDa paraflagellar rod protein,PFR1	Chr03	99
TevSTIB805.3.4560	Tb927.3.4310	73 kDa paraflagellar rod protein,PFR1	Chr03	99
TevSTIB805.3.4570	Tb927.3.4320	73 kDa paraflagellar rod protein,PFR1	Chr03	99
TevSTIB805.3.4580	Tb927.3.4330	73 kDa paraflagellar rod protein,PFR1	Chr03	99
TevSTIB805.3.4590	Tb927.3.4340	diphthamide synthesis protein, putative	Chr03	99
TevSTIB805.3.4600	Tb927.3.4350	hypothetical protein, conserved	Chr03	99
TevSTIB805.3.4610	Tb927.3.4360	40S ribosomal protein S15A, putative	Chr03	100
TevSTIB805.3.4620	Tb927.3.4370	hypothetical protein, conserved	Chr03	99
TevSTIB805.3.4630	Tb927.3.4380	hypothetical protein, conserved	Chr03	99
TevSTIB805.3.4640	Tb927.3.4390	dihydrolipoamide dehydrogenase, putative	Chr03	99
TevSTIB805.3.4650	Tb927.3.4400	hypothetical protein, conserved	Chr03	99
TevSTIB805.3.4660	Tb927.3.4410	hypothetical protein, conserved	Chr03	99
TevSTIB805.3.4670	Tb927.3.4420	hypothetical protein, conserved	Chr03	99
TevSTIB805.3.4680	Tb927.3.4430	hypothetical protein, conserved	Chr03	99
TevSTIB805.3.4690	Tb927.3.4440	hypothetical protein, conserved	Chr03	99
TevSTIB805.3.4700	Tb927.3.4450	hypothetical protein, conserved	Chr03	99
TevSTIB805.3.4710	Tb927.3.4460	hypothetical protein, conserved	Chr03	99
TevSTIB805.3.4720	Tb927.3.4470	hypothetical protein, conserved	Chr03	99
TevSTIB805.3.4730	Tb927.3.4480	hypothetical protein, conserved	Chr03	99
TevSTIB805.3.4740	Tb927.3.4490	protein farnesyltransferase alpha subunit, putative	Chr03	98
TevSTIB805.3.4750	Tb927.3.4500	fumarate hydratase, class I;evidence=inferred from sequence orthology	Chr03	99
TevSTIB805.3.4760	Tb927.3.4510	hypothetical protein, conserved	Chr03	99
TevSTIB805.3.4770	Tb927.3.4520	hypothetical protein, conserved	Chr03	98
TevSTIB805.3.4780	Tb927.3.4530	hypothetical protein, conserved	Chr03	99
TevSTIB805.3.4790	Tb927.3.4540	hypothetical protein, conserved	Chr03	98
TevSTIB805.3.4800	Tb927.3.4550	hypothetical protein, conserved	Chr03	99
TevSTIB805.3.4810	Tb927.3.4560	serine/threonine protein kinase, putative,protein kinase, putative	Chr03	99
TevSTIB805.3.4820	Tb927.3.4570	UDP-GlcNAc:PI a1-6 GlcNAc-transferase;evidence=Inferred from Sequence Orthology	Chr03	99
TevSTIB805.3.4830	Tb927.3.4580	hypothetical protein, conserved	Chr03	99
TevSTIB805.3.4860	Tb927.3.4590	hypothetical protein, conserved	Chr03	99
TevSTIB805.3.4870	Tb927.3.4600	hypothetical protein, conserved	Chr03	98
TevSTIB805.3.4880	Tb927.3.4610	hypothetical protein, conserved	Chr03	99
TevSTIB805.3.4890	Tb927.3.4620	hypothetical protein, conserved	Chr03	99
TevSTIB805.3.4900	Tb927.3.4630	UDP-glucose:glycoprotein glucosyltransferase, putative	Chr03	99
TevSTIB805.3.4920	Tb927.3.4640	hypothetical protein, conserved	Chr03	99
TevSTIB805.3.4930	Tb927.3.4650	C-8 sterol isomerase, putative	Chr03	99
TevSTIB805.3.4940	Tb927.3.4660	hypothetical protein, conserved	Chr03	99
TevSTIB805.3.4950	Tb927.3.4670	cdc2-related kinase, putative,cell division control protein, putative	Chr03	99
TevSTIB805.3.4960	Tb927.3.4680	RAB GDP dissociation inhibitor alpha, putative	Chr03	99
TevSTIB805.3.4970	Tb927.3.4690	hypothetical protein, conserved	Chr03	99
TevSTIB805.3.4980	Tb927.3.4700	hypothetical protein, conserved	Chr03	99
TevSTIB805.3.4990	Tb927.3.4710	hypothetical protein, conserved	Chr03	99
TevSTIB805.3.5000	Tb927.3.4720	dynamin, putative,vacuolar sortin protein 1, putative	Chr03	99
TevSTIB805.3.5010	Tb927.3.4730	hypothetical protein, conserved,leucine-rich repeat protein (LRRP), putative	Chr03	99
TevSTIB805.3.5020	Tb927.3.4740	hypothetical protein, conserved	Chr03	99
TevSTIB805.3.5030	Tb927.3.4750	aminopeptidase, putative,metallo-peptidase, Clan MA(E) Family M1	Chr03	99
TevSTIB805.3.5040	Tb927.3.4760	dynamin, putative,vacuolar sortin protein 1, putative	Chr03	99
TevSTIB805.3.5050	Tb927.3.4770	hypothetical protein, conserved,leucine-rich repeat protein (LRRP), putative	Chr03	99
TevSTIB805.3.5060	Tb927.3.4780	hypothetical protein, conserved	Chr03	99
TevSTIB805.3.5070	Tb927.3.4790	aminopeptidase, putative,metallo-peptidase, Clan MA(E) Family M1	Chr03	99
TevSTIB805.3.5080	Tb927.3.4800	hypothetical protein, conserved	Chr03	99
TevSTIB805.3.5090	Tb927.3.4810	hypothetical protein, conserved	Chr03	99
TevSTIB805.3.5100	Tb927.3.4820	acyltransferase, putative	Chr03	99
TevSTIB805.3.5110	Tb927.3.4830	hypothetical protein	Chr03	99
TevSTIB805.3.5120	Tb927.3.4840	ubiquitin hydrolase, putative,cysteine peptidase, Clan CA, family C19, putative	Chr03	99
TevSTIB805.3.5130	Tb927.3.4850	enoyl-CoA hydratase, mitochondrial precursor, putative	Chr03	99
TevSTIB805.3.5140	Tb927.3.4860	protein kinase, putative	Chr03	100
TevSTIB805.3.5150	Tb927.3.4870	hypothetical protein, conserved	Chr03	98
TevSTIB805.3.5160	Tb927.3.4880	hypothetical protein, conserved	Chr03	99
TevSTIB805.3.5170	Tb927.3.4890	ubiquinone biosynthesis protein COQ7 homolog, putative	Chr03	99
TevSTIB805.3.5180	Tb927.3.4900	tRNA isopentenyltransferase, putative	Chr03	99
TevSTIB805.3.5190	Tb927.3.4910	signal peptide peptidase, putative,aspartic peptidase, clan AD, family A22B, putative	Chr03	99
TevSTIB805.3.5200	Tb927.3.4920	hypothetical protein, conserved	Chr03	99
TevSTIB805.3.5210	Tb927.3.4930	hypothetical protein, conserved	Chr03	99
TevSTIB805.3.5220	Tb927.3.4940	hypothetical protein, conserved	Chr03	99
TevSTIB805.3.5230	Tb927.3.4950	hypothetical protein, conserved	Chr03	99
TevSTIB805.3.5240	Tb927.3.4960	kinesin, putative	Chr03	99
TevSTIB805.3.5250	Tb927.3.4970	hypothetical protein, conserved	Chr03	98
TevSTIB805.3.5260	Tb927.3.4980	hypothetical protein, conserved (pseudogene),hypothetical protein, conserved, frameshift	Chr03	99
TevSTIB805.3.5270	Tb927.3.4990	oxidoreductase, putative	Chr03	99
TevSTIB805.3.5280	Tb927.3.5000	hypothetical protein, conserved	Chr03	99
TevSTIB805.3.5290	Tb927.3.5010	hypothetical protein, conserved	Chr03	100
TevSTIB805.3.5300	Tb927.3.5020	hypothetical protein, conserved	Chr03	99
TevSTIB805.3.5310	Tb927.3.5030	KU70 protein	Chr03	99
TevSTIB805.3.5320	Tb927.3.5040	hypothetical protein, conserved	Chr03	99
TevSTIB805.3.5330	Tb927.3.5050	60S ribosomal protein L4	Chr03	99
TevSTIB805.3.5340	Tb927.3.5060	hypothetical protein, conserved	Chr03	99
TevSTIB805.3.5350	Tb927.3.5070	hypothetical protein, conserved	Chr03	99
TevSTIB805.3.5360	Tb927.3.5080	hypothetical protein, conserved	Chr03	98
TevSTIB805.3.5370	Tb927.3.5090	tryparedoxin, putative	Chr03	99
TevSTIB805.3.470	Tb927.3.510	hypothetical protein, conserved	Chr03	90
TevSTIB805.3.5380	Tb927.3.5100	DNA repair helicase and transcription factor protein, putative,Transcription factor II H complex, XPB subunit, putative homologue 2	Chr03	99
TevSTIB805.3.5390	Tb927.3.5110	hypothetical protein, conserved	Chr03	99
TevSTIB805.3.5400	Tb927.3.5120	hypothetical protein, conserved	Chr03	99
TevSTIB805.3.5410	Tb927.3.5130	hypothetical protein, conserved	Chr03	99
TevSTIB805.3.5420	Tb927.3.5140	hypothetical protein, conserved	Chr03	99
TevSTIB805.3.5440	Tb927.3.5150	exonuclease, putative	Chr03	99
TevSTIB805.3.5450	Tb927.3.5160	hypothetical protein, conserved	Chr03	99
TevSTIB805.3.5460	Tb927.3.5170	hypothetical protein, conserved	Chr03	98
TevSTIB805.3.5470	Tb927.3.5180	cofilin/actin depolymerizing factor, putative	Chr03	100
TevSTIB805.3.5480	Tb927.3.5190	hypothetical protein, conserved	Chr03	99
TevSTIB805.3.5490	Tb927.3.5200	hypothetical protein, conserved	Chr03	99
TevSTIB805.3.5500	Tb927.3.5210	hypothetical protein, conserved	Chr03	99
TevSTIB805.3.5510	Tb927.3.5220	hypothetical protein, conserved	Chr03	99
TevSTIB805.3.5520	Tb927.3.5230	DNA repair protein, putative	Chr03	99
TevSTIB805.3.5530	Tb927.3.5240	hypothetical protein, conserved	Chr03	99
TevSTIB805.3.5540	Tb927.3.5250	hypothetical protein, conserved,ZFP family member, putative	Chr03	99
TevSTIB805.3.5560	Tb927.3.5260	hypothetical protein, conserved	Chr03	99
TevSTIB805.3.5570	Tb927.3.5270	DNA-directed RNA polymerases II subunit, putative	Chr03	99
TevSTIB805.3.5580	Tb927.3.5280	spliceosome-associated protein 49, putative;evidence=Inferred from Experiment	Chr03	99
TevSTIB805.3.5590	Tb927.3.5290	hypothetical protein, conserved	Chr03	99
TevSTIB805.3.5600	Tb927.3.5300	hypothetical protein, conserved	Chr03	99
TevSTIB805.3.5610	Tb927.3.5310	paraflagellar rod protein,I2 antigen	Chr03	86
TevSTIB805.3.5620	Tb927.3.5320	hypothetical protein, conserved	Chr03	99
TevSTIB805.3.5630	Tb927.3.5330	ADP-ribosylation factor GTPase activating protein, putative,centaurin beta 5	Chr03	99
TevSTIB805.3.5640	Tb927.3.5340	Hsc70-interacting protein (Hip), putative	Chr03	98
TevSTIB805.3.5650	Tb927.3.5350	hypothetical protein, conserved	Chr03	99
TevSTIB805.3.5660	Tb927.3.5360	hypothetical protein, conserved	Chr03	99
TevSTIB805.3.5670	Tb927.3.5370	hypothetical protein, conserved	Chr03	98
TevSTIB805.3.5680	Tb927.3.5380	hypothetical protein, conserved	Chr03	99
TevSTIB805.3.5690	Tb927.3.5390	hypothetical protein, conserved	Chr03	99
TevSTIB805.3.5700	Tb927.3.5400	hypothetical protein, conserved	Chr03	99
TevSTIB805.3.5710	Tb927.3.5410	hypothetical protein, conserved	Chr03	99
TevSTIB805.3.5720	Tb927.3.5420	protein transport protein Sec24A, putative	Chr03	99
TevSTIB805.3.5730	Tb927.3.5430	hypothetical protein, conserved	Chr03	99
TevSTIB805.3.5740	Tb927.3.5440	SNF2 DNA repair protein, putative	Chr03	99
TevSTIB805.3.5750	Tb927.3.5450	hypothetical protein, conserved	Chr03	99
TevSTIB805.3.5760	Tb927.3.5460	RNA-binding protein, putative;evidence=traceable author statement	Chr03	99
TevSTIB805.3.5770	Tb927.3.5470	hypothetical protein, conserved	Chr03	99
TevSTIB805.3.5780	Tb927.3.5480	hypothetical protein, conserved	Chr03	99
TevSTIB805.3.5790	Tb927.3.5490	flagellar transport protein, putative	Chr03	99
TevSTIB805.3.5800	Tb927.3.5500	DNA-directed RNA polymerase II subunit 3, putative,RNA polymerase subunit, putative	Chr03	99
TevSTIB805.3.5810	Tb927.3.5510	hypothetical protein, conserved	Chr03	99
TevSTIB805.3.5820	Tb927.3.5520	26S proteasome regulatory non-ATPase subunit	Chr03	99
TevSTIB805.3.5830	Tb927.3.5530	Tb-292 membrane associated protein	Chr03	98
TevSTIB805.3.5840	Tb927.3.5540	dynein intermediate chain WDRD34, putative	Chr03	99
TevSTIB805.3.5850	Tb927.3.5550	small GTP-binding protein, putative;evidence=traceable author statement	Chr03	99
TevSTIB805.3.5860	Tb927.3.5560	hypothetical protein, conserved	Chr03	99
TevSTIB805.3.5870	Tb927.3.5570	syntaxin, putative	Chr03	99
TevSTIB805.3.5880	Tb927.3.5580	tryptophanyl-tRNA synthetase, putative	Chr03	99
TevSTIB805.3.5890	Tb927.3.5590	hypothetical protein, conserved	Chr03	99
TevSTIB805.3.5900	Tb927.3.5600	hypothetical protein, conserved	Chr03	98
TevSTIB805.3.5910	Tb927.3.5610	ribosomal protein L3 mitochondrial, putative	Chr03	99
TevSTIB805.3.5920	Tb927.3.5620	hypothetical protein, conserved	Chr03	99
TevSTIB805.3.5930	Tb927.3.5630	3,2-trans-enoyl-CoA isomerase, mitochondrial precursor, putative	Chr03	99
TevSTIB805.3.5940	Tb927.3.5640	nuclear transcription factor, putative	Chr03	99
TevSTIB805.3.5950	Tb927.3.5650	protein kinase, putative,serine/threonine protein kinase, putative	Chr03	99
TevSTIB805.3.5960	Tb927.3.5660	UDP-Gal or UDP-GlcNAc-dependent glycosyltransferase, putative	Chr03	99
TevSTIB805.3.5970	Tb927.3.5670	hypothetical protein	Chr03	92
TevSTIB805.3.5990	Tb927.3.5690	hypothetical protein, conserved	Chr03	94
TevSTIB805.3.6000	Tb927.3.5740	hypothetical protein	Chr03	95
TevSTIB805.3.6040	Tb927.3.5760	hypothetical protein, conserved	Chr03	92
TevSTIB805.3.6050	Tb927.3.5770	hypothetical protein	Chr03	94
TevSTIB805.3.6070	Tb927.3.5780	hypothetical protein	Chr03	92
TevSTIB805.3.520	Tb927.3.580	leucine-rich repeat protein (LRRP), putative	Chr03	98
TevSTIB805.3.530	Tb927.3.590	adenosine transporter, putative	Chr03	98
TevSTIB805.3.540	Tb927.3.610	N-acetyltransferase complex ARD1 subunit, putative	Chr03	99
TevSTIB805.3.550	Tb927.3.620	ATP-dependent DEAD/H RNA helicase, putative	Chr03	99
TevSTIB805.3.560	Tb927.3.630	hypothetical protein, conserved	Chr03	99
TevSTIB805.3.570	Tb927.3.640	hypothetical protein, conserved	Chr03	99
TevSTIB805.3.580	Tb927.3.650	hypothetical protein, conserved	Chr03	98
TevSTIB805.3.590	Tb927.3.660	hypothetical protein, conserved	Chr03	99
TevSTIB805.3.600	Tb927.3.670	hypothetical protein	Chr03	99
TevSTIB805.3.610	Tb927.3.680	cytochrome P450, putative	Chr03	99
TevSTIB805.3.620	Tb927.3.690	protein kinase, putative	Chr03	99
TevSTIB805.3.630	Tb927.3.700	hypothetical protein, conserved	Chr03	100
TevSTIB805.3.640	Tb927.3.710	hypothetical protein, conserved	Chr03	99
TevSTIB805.3.650	Tb927.3.720	zinc finger protein 2, putative,ZFP family member, putative	Chr03	99
TevSTIB805.3.660	Tb927.3.730	hypothetical protein, conserved	Chr03	99
TevSTIB805.3.670	Tb927.3.740	hypothetical protein, conserved,ZFP family member, putative	Chr03	99
TevSTIB805.3.680	Tb927.3.750	hypothetical protein, conserved	Chr03	99
TevSTIB805.3.690	Tb927.3.760	hypothetical protein, conserved	Chr03	99
TevSTIB805.3.700	Tb927.3.770	hypothetical protein, conserved	Chr03	100
TevSTIB805.3.710	Tb927.3.780	proteasome alpha 7 subunit	Chr03	99
TevSTIB805.3.720	Tb927.3.790	hypothetical protein, conserved,ZFP family member, putative	Chr03	99
TevSTIB805.3.730	Tb927.3.800	hypothetical protein, conserved	Chr03	100
TevSTIB805.3.740	Tb927.3.810	hypothetical protein, conserved	Chr03	99
TevSTIB805.3.750	Tb927.3.820	hypothetical protein, conserved	Chr03	99
TevSTIB805.3.760	Tb927.3.830	flap endonuclease-1 (FEN-1), putative	Chr03	99
TevSTIB805.3.770	Tb927.3.840	hypothetical protein, conserved	Chr03	99
TevSTIB805.3.780	Tb927.3.850	hypothetical protein, conserved	Chr03	98
TevSTIB805.3.790	Tb927.3.860	acyl carrier protein, mitochondrial precursor, putative	Chr03	99
TevSTIB805.3.800	Tb927.3.870	hypothetical protein, conserved	Chr03	99
TevSTIB805.3.810	Tb927.3.880	hypothetical protein, conserved	Chr03	99
TevSTIB805.3.820	Tb927.3.890	hypothetical protein, conserved	Chr03	99
TevSTIB805.3.830	Tb927.3.900	hypothetical protein, conserved	Chr03	98
TevSTIB805.3.840	Tb927.3.910	gamma-tubulin,tubulin gamma chain	Chr03	99
TevSTIB805.3.850	Tb927.3.920	hypothetical protein, conserved	Chr03	99
TevSTIB805.3.860	Tb927.3.930	dynein heavy chain, putative	Chr03	99
TevSTIB805.3.870	Tb927.3.940	hypothetical protein, conserved	Chr03	99
TevSTIB805.3.900	Tb927.3.950	hypothetical protein, conserved	Chr03	99
TevSTIB805.3.910	Tb927.3.960	protein transport protein sec61 gamma subunit, putative	Chr03	100
TevSTIB805.3.920	Tb927.3.970	hypothetical protein, conserved	Chr03	99
TevSTIB805.3.930	Tb927.3.980	hypothetical protein, conserved	Chr03	99
TevSTIB805.3.940	Tb927.3.990	hypothetical protein, conserved	Chr03	99
TevSTIB805.4.5600	Tb04.24M18.150	hypothetical protein, conserved	Chr04	99
TevSTIB805.4.4970	Tb04.3I12.100	hypothetical protein	Chr04	97
TevSTIB805.4.150	Tb927.11.17830	hypothetical protein, conserved	Chr04	71
TevSTIB805.4.30	Tb927.1.250	hypothetical protein, unlikely	Chr04	69
TevSTIB805.4.60	Tb927.1.260	hypothetical protein, unlikely	Chr04	94
TevSTIB805.4.40	Tb927.1.390	hypothetical protein, unlikely	Chr04	61
TevSTIB805.4.5660	Tb927.10.50	hypothetical protein, unlikely	Chr04	84
TevSTIB805.4.50	Tb927.2.150	hypothetical protein	Chr04	91
TevSTIB805.4.1050	Tb927.4.1000	hypothetical protein, conserved	Chr04	99
TevSTIB805.4.1060	Tb927.4.1010	hypothetical protein	Chr04	52
TevSTIB805.4.1070	Tb927.4.1020	serine-palmitoyl-CoA transferase, putative	Chr04	99
TevSTIB805.4.1080	Tb927.4.1030	hypothetical protein, conserved	Chr04	99
TevSTIB805.4.1090	Tb927.4.1040	hypothetical protein, conserved	Chr04	99
TevSTIB805.4.1100	Tb927.4.1050	hypothetical protein, conserved	Chr04	99
TevSTIB805.4.1110	Tb927.4.1060	hypothetical protein, conserved	Chr04	99
TevSTIB805.4.1120	Tb927.4.1070	50S ribosomal protein L13, putative	Chr04	99
TevSTIB805.4.1130	Tb927.4.1080	V-type ATPase, A subunit, putative	Chr04	99
TevSTIB805.4.1140	Tb927.4.1090	endosomal integral membrane protein, putative	Chr04	99
TevSTIB805.4.1150	Tb927.4.1100	ribosomal protein L21E (60S), putative	Chr04	99
TevSTIB805.4.1160	Tb927.4.1110	hypothetical protein, conserved	Chr04	99
TevSTIB805.4.1170	Tb927.4.1120	hypothetical protein, conserved	Chr04	99
TevSTIB805.4.1180	Tb927.4.1130	hypothetical protein, conserved	Chr04	99
TevSTIB805.4.1190	Tb927.4.1140	phosphatidylinositol 4-kinase, putative	Chr04	99
TevSTIB805.4.1200	Tb927.4.1150	hypothetical protein, conserved	Chr04	99
TevSTIB805.4.1210	Tb927.4.1160	hypothetical protein, conserved	Chr04	96
TevSTIB805.4.1220	Tb927.4.1170	ankyrin, putative	Chr04	99
TevSTIB805.4.1230	Tb927.4.1180	hypothetical protein, conserved	Chr04	99
TevSTIB805.4.1240	Tb927.4.1190	hypothetical protein, conserved	Chr04	99
TevSTIB805.4.70	Tb927.4.120	hypothetical protein	Chr04	98
TevSTIB805.4.1250	Tb927.4.1210	hypothetical protein	Chr04	97
TevSTIB805.4.1260	Tb927.4.1220	leucine-rich repeat protein (LRRP), putative	Chr04	99
TevSTIB805.4.1270	Tb927.4.1230	hypothetical protein	Chr04	99
TevSTIB805.4.1280	Tb927.4.1240	hypothetical protein	Chr04	68
TevSTIB805.4.1290	Tb927.4.1250	peroxisome biogenesis factor 1, putative	Chr04	99
TevSTIB805.4.1300	Tb927.4.1260	hypothetical protein, conserved	Chr04	99
TevSTIB805.4.1310	Tb927.4.1270	ruvB-like DNA helicase, putative	Chr04	99
TevSTIB805.4.1320	Tb927.4.1280	hypothetical protein, conserved	Chr04	99
TevSTIB805.4.1330	Tb927.4.1290	hypothetical protein, conserved	Chr04	99
TevSTIB805.4.1340	Tb927.4.1300	hypothetical protein, conserved	Chr04	99
TevSTIB805.4.1350	Tb927.4.1310	hypothetical protein, conserved,ZFP family member, putative	Chr04	99
TevSTIB805.4.1360	Tb927.4.1320	hypothetical protein, conserved	Chr04	99
TevSTIB805.4.1370	Tb927.4.1330	DNA topoisomerase IB, large subunit;evidence=Inferred from Experiment	Chr04	99
TevSTIB805.4.1380	Tb927.4.1340	cleavage and polyadenylation specificity factor subunit, putative	Chr04	99
TevSTIB805.4.1390	Tb927.4.1350	glyoxalase II	Chr04	99
TevSTIB805.4.1400	Tb927.4.1360	hypothetical protein, conserved	Chr04	99
TevSTIB805.4.1410	Tb927.4.1370	hypothetical protein, conserved	Chr04	99
TevSTIB805.4.1420	Tb927.4.1380	hypothetical protein, conserved	Chr04	99
TevSTIB805.4.1430	Tb927.4.1390	hypothetical protein, conserved	Chr04	99
TevSTIB805.4.90	Tb927.4.140	hypothetical protein	Chr04	100
TevSTIB805.4.1440	Tb927.4.1400	vacuolar transport protein 4A, putative	Chr04	99
TevSTIB805.4.1450	Tb927.4.1410	hypothetical protein, conserved	Chr04	99
TevSTIB805.4.1460	Tb927.4.1420	hypothetical protein, conserved	Chr04	99
TevSTIB805.4.1470	Tb927.4.1430	hypothetical protein, conserved	Chr04	99
TevSTIB805.4.1480	Tb927.4.1440	hypothetical protein, conserved	Chr04	99
TevSTIB805.4.1490	Tb927.4.1450	hypothetical protein, conserved	Chr04	99
TevSTIB805.4.1500	Tb927.4.1460	hypothetical protein, conserved	Chr04	99
TevSTIB805.4.1510	Tb927.4.1470	hypothetical protein, conserved	Chr04	100
TevSTIB805.4.1530	Tb927.4.1480	hypothetical protein, conserved	Chr04	99
TevSTIB805.4.1540	Tb927.4.1490	hypothetical protein, conserved	Chr04	99
TevSTIB805.4.100	Tb927.4.150	hypothetical protein	Chr04	98
TevSTIB805.4.1550	Tb927.4.1500	hypothetical protein, conserved	Chr04	99
TevSTIB805.4.1560	Tb927.4.1510	phospholipid-translocating ATPase, putative	Chr04	99
TevSTIB805.4.1570	Tb927.4.1520	hypothetical protein, conserved	Chr04	99
TevSTIB805.4.1580	Tb927.4.1530	hypothetical protein, conserved	Chr04	99
TevSTIB805.4.1590	Tb927.4.1540	hypothetical protein, conserved	Chr04	99
TevSTIB805.4.1600	Tb927.4.1550	hypothetical protein, conserved	Chr04	99
TevSTIB805.4.1620	Tb927.4.1560	hypothetical protein, conserved	Chr04	99
TevSTIB805.4.1630	Tb927.4.1570	hypothetical protein, conserved	Chr04	98
TevSTIB805.4.1640	Tb927.4.1580	hypothetical protein, conserved	Chr04	99
TevSTIB805.4.1650	Tb927.4.1590	hypothetical protein, conserved	Chr04	99
TevSTIB805.4.110	Tb927.4.160	leucine-rich repeat protein (LRRP, pseudogene), putative,leucine-rich repeat protein 1 (LRRP1), frameshift	Chr04	99
TevSTIB805.4.1660	Tb927.4.1600	hypothetical protein, conserved	Chr04	99
TevSTIB805.4.1670	Tb927.4.1610	hypothetical protein, conserved	Chr04	99
TevSTIB805.4.1680	Tb927.4.1620	phosphatidylinositol 4-phosphate 5-kinase alpha, putative	Chr04	99
TevSTIB805.4.1690	Tb927.4.1630	ribosomal RNA processing protein 6	Chr04	99
TevSTIB805.4.1700	Tb927.4.1640	UDP-galactose transporter, putative	Chr04	99
TevSTIB805.4.1710	Tb927.4.1650	hypothetical protein, conserved	Chr04	99
TevSTIB805.4.1730	Tb927.4.1660	mitochondrial carrier protein, putative	Chr04	99
TevSTIB805.4.1740	Tb927.4.1670	hypothetical protein, conserved	Chr04	99
TevSTIB805.4.1750	Tb927.4.1680	hypothetical protein, conserved,ZFP family member, putative	Chr04	99
TevSTIB805.4.1760	Tb927.4.1690	hypothetical protein, conserved	Chr04	99
TevSTIB805.4.120	Tb927.4.170	hypothetical protein	Chr04	97
TevSTIB805.4.1770	Tb927.4.1700	protein kinase, putative	Chr04	99
TevSTIB805.4.1780	Tb927.4.1710	hypothetical protein, conserved	Chr04	99
TevSTIB805.4.1790	Tb927.4.1720	nucleoside diphosphate kinase, putative	Chr04	100
TevSTIB805.4.1800	Tb927.4.1730	hypothetical protein, conserved	Chr04	100
TevSTIB805.4.1810	Tb927.4.1740	hypothetical protein, conserved	Chr04	99
TevSTIB805.4.1820	Tb927.4.1750	hypothetical protein, conserved	Chr04	99
TevSTIB805.4.1830	Tb927.4.1760	hypothetical protein, conserved	Chr04	99
TevSTIB805.4.1840	Tb927.4.1770	hypothetical protein, conserved	Chr04	99
TevSTIB805.4.1850	Tb927.4.1780	hypothetical protein, conserved	Chr04	99
TevSTIB805.4.1860	Tb927.4.1790	ribosomal protein L3, putative	Chr04	99
TevSTIB805.4.130	Tb927.4.180	hypothetical protein	Chr04	100
TevSTIB805.4.1870	Tb927.4.1800	ribosomal protein L3, mitochondrial, putative	Chr04	99
TevSTIB805.4.1880	Tb927.4.1810	hypothetical protein, conserved	Chr04	100
TevSTIB805.4.1890	Tb927.4.1820	selenocysteine-tRNA-specific elongation factor, putative	Chr04	99
TevSTIB805.4.1900	Tb927.4.1830	hypothetical protein, conserved	Chr04	99
TevSTIB805.4.1910	Tb927.4.1840	zinc carboxypeptidase, putative,metallo-peptidase, Clan MC, Family M14	Chr04	99
TevSTIB805.4.1920	Tb927.4.1850	hypothetical protein, conserved	Chr04	99
TevSTIB805.4.1930	Tb927.4.1860	ribosomal protein S19, putative	Chr04	99
TevSTIB805.4.1940	Tb927.4.1870	kinetoplastid-specific phospho-protein phosphatase, putative	Chr04	98
TevSTIB805.4.1950	Tb927.4.1880	hypothetical protein, conserved	Chr04	99
TevSTIB805.4.1960	Tb927.4.1890	hypothetical protein, conserved	Chr04	99
TevSTIB805.4.1970	Tb927.4.1900	hypothetical protein, conserved	Chr04	99
TevSTIB805.4.1980	Tb927.4.1910	hypothetical protein, conserved	Chr04	99
TevSTIB805.4.1990	Tb927.4.1920	GPI transamidase, putative	Chr04	99
TevSTIB805.4.2000	Tb927.4.1930	RNA-binding protein, putative;evidence=traceable author statement	Chr04	99
TevSTIB805.4.2010	Tb927.4.1940	hypothetical protein, conserved	Chr04	99
TevSTIB805.4.2020	Tb927.4.1950	NADPH--cytochrome p450 reductase, putative	Chr04	99
TevSTIB805.4.2030	Tb927.4.1960	hypothetical protein, conserved	Chr04	92
TevSTIB805.4.2040	Tb927.4.1970	hypothetical protein, conserved	Chr04	99
TevSTIB805.4.2050	Tb927.4.1980	hypothetical protein, conserved	Chr04	99
TevSTIB805.4.2060	Tb927.4.1990	RNA helicase, putative,mitochondrial, putative	Chr04	99
TevSTIB805.4.2070	Tb927.4.2000	ruvB-like DNA helicase, putative,ATP-dependent DNA helicase, putative	Chr04	99
TevSTIB805.4.2080	Tb927.4.2010	acyl-CoA binding protein, putative	Chr04	98
TevSTIB805.4.2090	Tb927.4.2020	mu-adaptin 3, putative,adaptor complex AP-3 medium subunit, putative	Chr04	99
TevSTIB805.4.2100	Tb927.4.2030	hypothetical protein, conserved	Chr04	99
TevSTIB805.4.2110	Tb927.4.2040	hypothetical protein, conserved	Chr04	99
TevSTIB805.4.2120	Tb927.4.2050	hypothetical protein	Chr04	99
TevSTIB805.4.2130	Tb927.4.2060	hypothetical protein, conserved	Chr04	99
TevSTIB805.4.2140	Tb927.4.2070	antigenic protein, putative	Chr04	97
TevSTIB805.4.2150	Tb927.4.2080	hypothetical protein, conserved	Chr04	99
TevSTIB805.4.2160	Tb927.4.2090	hypothetical protein	Chr04	98
TevSTIB805.4.2170	Tb927.4.2100	hypothetical protein	Chr04	99
TevSTIB805.4.2180	Tb927.4.2110	protein phosphatase 2C, putative	Chr04	99
TevSTIB805.4.2190	Tb927.4.2120	hypothetical protein, conserved	Chr04	99
TevSTIB805.4.2200	Tb927.4.2130	hypothetical protein, conserved	Chr04	99
TevSTIB805.4.2210	Tb927.4.2140	MBO2,flagellar component	Chr04	99
TevSTIB805.4.2220	Tb927.4.2150	hypothetical protein, conserved	Chr04	99
TevSTIB805.4.2230	Tb927.4.2160	hypothetical protein, conserved	Chr04	99
TevSTIB805.4.2240	Tb927.4.2170	hypothetical protein, conserved	Chr04	99
TevSTIB805.4.2250	Tb927.4.2180	60S ribosomal protein L35a, putative	Chr04	100
TevSTIB805.4.2270	Tb927.4.2190	GTP-binding protein, putative	Chr04	99
TevSTIB805.4.2280	Tb927.4.2200	hypothetical protein, conserved	Chr04	99
TevSTIB805.4.2290	Tb927.4.2210	hypothetical protein, conserved	Chr04	99
TevSTIB805.4.2310	Tb927.4.2220	TPR-repeat-containing chaperone protein DNAJ, putative	Chr04	99
TevSTIB805.4.2320	Tb927.4.2230	glycosyltransferase ALG2, putative	Chr04	99
TevSTIB805.4.2330	Tb927.4.2240	hypothetical protein, conserved	Chr04	98
TevSTIB805.4.2340	Tb927.4.2250	hypothetical protein, conserved	Chr04	99
TevSTIB805.4.2350	Tb927.4.2260	centrin, putative	Chr04	99
TevSTIB805.4.2370	Tb927.4.2270	hypothetical protein, conserved	Chr04	99
TevSTIB805.4.2380	Tb927.4.2280	hypothetical protein, conserved	Chr04	99
TevSTIB805.4.2390	Tb927.4.2290	glucose transporter, putative	Chr04	99
TevSTIB805.4.210	Tb927.4.230	DNA-directed RNA polymerase III subunit, pseudogene, putative,DNA-directed RNA polymerase III subunit, degenerate	Chr04	87
TevSTIB805.4.2400	Tb927.4.2300	hypothetical protein, conserved	Chr04	99
TevSTIB805.4.2410	Tb927.4.2310	asparaginyl-trna synthetase, putative	Chr04	99
TevSTIB805.4.2420	Tb927.4.2320	hypothetical protein, conserved	Chr04	99
TevSTIB805.4.2430	Tb927.4.2330	hypothetical protein, conserved	Chr04	99
TevSTIB805.4.2440	Tb927.4.2340	hypothetical protein, conserved	Chr04	99
TevSTIB805.4.2450	Tb927.4.2350	G-actin binding protein, putative,twinfilin, putative	Chr04	99
TevSTIB805.4.2460	Tb927.4.2360	hypothetical protein, conserved	Chr04	99
TevSTIB805.4.2470	Tb927.4.2370	hypothetical protein, conserved	Chr04	99
TevSTIB805.4.2480	Tb927.4.2380	sarcoplasmic reticulum glycoprotein, putative	Chr04	99
TevSTIB805.4.2490	Tb927.4.2390	ATP-dependent RNA helicase, putative	Chr04	99
TevSTIB805.4.2500	Tb927.4.2400	hypothetical protein, conserved	Chr04	99
TevSTIB805.4.2510	Tb927.4.2410	hypothetical protein, conserved	Chr04	99
TevSTIB805.4.2520	Tb927.4.2420	hypothetical protein, conserved	Chr04	99
TevSTIB805.4.2530	Tb927.4.2430	hypothetical protein, conserved	Chr04	99
TevSTIB805.4.2540	Tb927.4.2440	hypothetical protein, conserved	Chr04	99
TevSTIB805.4.2550	Tb927.4.2450	thioredoxin, putative	Chr04	99
TevSTIB805.4.2560	Tb927.4.2460	kinatase, putative	Chr04	99
TevSTIB805.4.2570	Tb927.4.2470	hypothetical protein, conserved	Chr04	99
TevSTIB805.4.2580	Tb927.4.2480	8-oxoguanine DNA glycosylase, putative	Chr04	99
TevSTIB805.4.2590	Tb927.4.2490	hypothetical protein, conserved	Chr04	99
TevSTIB805.4.2600	Tb927.4.2500	protein kinase, putative,eukaryotic translation initiation factor 2-alpha kinase precursor, putative	Chr04	99
TevSTIB805.4.2610	Tb927.4.2510	multidrug resistance-associated protein, putative,p-glycoprotein	Chr04	99
TevSTIB805.4.2620	Tb927.4.2520	NAD dependent deacetylase, putative,transcriptional regulator, Sir2 family protein, nicotinic acid mononucleotide 5,6-dimethylbenzimidazole (cobb) protein	Chr04	98
TevSTIB805.4.2630	Tb927.4.2530	hypothetical protein, conserved	Chr04	98
TevSTIB805.4.2640	Tb927.4.2540	ubiquitin, putative	Chr04	99
TevSTIB805.4.2650	Tb927.4.2550	hypothetical protein, conserved	Chr04	99
TevSTIB805.4.2660	Tb927.4.2560	cardiolipin synthetase, putative	Chr04	99
TevSTIB805.4.2670	Tb927.4.2570	hypothetical protein, conserved	Chr04	99
TevSTIB805.4.2680	Tb927.4.2580	hypothetical protein, conserved	Chr04	99
TevSTIB805.4.2690	Tb927.4.2590	hypothetical protein, conserved	Chr04	99
TevSTIB805.4.2700	Tb927.4.2600	hypothetical protein, conserved	Chr04	99
TevSTIB805.4.2710	Tb927.4.2610	hypothetical protein	Chr04	98
TevSTIB805.4.2720	Tb927.4.2620	hypothetical protein, conserved	Chr04	99
TevSTIB805.4.2730	Tb927.4.2630	ATP-dependent DEAD/H RNA helicase, putative	Chr04	99
TevSTIB805.4.2740	Tb927.4.2640	hypothetical protein, conserved	Chr04	99
TevSTIB805.4.2750	Tb927.4.2650	hypothetical protein, conserved	Chr04	99
TevSTIB805.4.2760	Tb927.4.2660	hypothetical protein, conserved	Chr04	99
TevSTIB805.4.2770	Tb927.4.2670	pyroglutamyl-peptidase I (PGP), putative,cysteine peptidase, Clan CF, family C15, putative	Chr04	99
TevSTIB805.4.2780	Tb927.4.2680	hypothetical protein, conserved	Chr04	99
TevSTIB805.4.2790	Tb927.4.2690	hypothetical protein	Chr04	95
TevSTIB805.4.2800	Tb927.4.2700	hydroxymethylglutaryl-CoA lyase, putative,3- hydroxy-3-methylglutarate-CoA lyase, putative	Chr04	99
TevSTIB805.4.2820	Tb927.4.2710	ubiquitin-conjugating enzyme e2, putative,ubiquitin carrier protein, putative,ubiquitin-protein ligase, putative	Chr04	99
TevSTIB805.4.2830	Tb927.4.2720	hypothetical protein, conserved	Chr04	99
TevSTIB805.4.2840	Tb927.4.2730	kinesin, putative	Chr04	99
TevSTIB805.4.2850	Tb927.4.2740	hypothetical protein, conserved	Chr04	99
TevSTIB805.4.2870	Tb927.4.2750	hypothetical protein, conserved	Chr04	99
TevSTIB805.4.2880	Tb927.4.2760	hypothetical protein, conserved	Chr04	99
TevSTIB805.4.2890	Tb927.4.2770	hypothetical protein, conserved	Chr04	99
TevSTIB805.4.2900	Tb927.4.2780	hypothetical protein, conserved	Chr04	99
TevSTIB805.4.2910	Tb927.4.2790	hypothetical protein, conserved	Chr04	99
TevSTIB805.4.2920	Tb927.4.2800	hypothetical protein, conserved	Chr04	99
TevSTIB805.4.2930	Tb927.4.2810	hypothetical protein	Chr04	99
TevSTIB805.4.2940	Tb927.4.2820	hypothetical protein, conserved	Chr04	99
TevSTIB805.4.2950	Tb927.4.2830	hypothetical protein, conserved	Chr04	99
TevSTIB805.4.2960	Tb927.4.2840	hypothetical protein, conserved	Chr04	99
TevSTIB805.4.2970	Tb927.4.2850	hypothetical protein, conserved	Chr04	98
TevSTIB805.4.2980	Tb927.4.2860	hypothetical protein, conserved	Chr04	99
TevSTIB805.4.2990	Tb927.4.2870	hypothetical protein, conserved	Chr04	99
TevSTIB805.4.3000	Tb927.4.2880	Nucleoporin;evidence=Inferred from Experiment	Chr04	99
TevSTIB805.4.3010	Tb927.4.2890	hypothetical protein, conserved	Chr04	99
TevSTIB805.4.3020	Tb927.4.2900	hypothetical protein, conserved	Chr04	99
TevSTIB805.4.3030	Tb927.4.2910	hypothetical protein, conserved	Chr04	99
TevSTIB805.4.3040	Tb927.4.2920	hypothetical protein, conserved	Chr04	99
TevSTIB805.4.3050	Tb927.4.2930	hypothetical protein, conserved	Chr04	99
TevSTIB805.4.3060	Tb927.4.2940	hypothetical protein, conserved	Chr04	99
TevSTIB805.4.3070	Tb927.4.2950	mitochondrial DNA polymerase I protein A, putative	Chr04	99
TevSTIB805.4.3080	Tb927.4.2960	hypothetical protein, conserved	Chr04	99
TevSTIB805.4.3090	Tb927.4.2970	chaperone protein DNAj, putative	Chr04	99
TevSTIB805.4.3100	Tb927.4.2980	hypothetical protein, conserved	Chr04	99
TevSTIB805.4.3110	Tb927.4.2990	hypothetical protein, conserved	Chr04	99
TevSTIB805.4.3120	Tb927.4.3000	hypothetical protein, conserved	Chr04	99
TevSTIB805.4.3130	Tb927.4.3010	hypothetical protein, conserved	Chr04	99
TevSTIB805.4.3140	Tb927.4.3020	ATP-dependent DEAH-box RNA helicase, putative	Chr04	99
TevSTIB805.4.3150	Tb927.4.3030	hypothetical protein, conserved	Chr04	99
TevSTIB805.4.3160	Tb927.4.3040	hypothetical protein, conserved	Chr04	99
TevSTIB805.4.3170	Tb927.4.3050	hypothetical protein	Chr04	99
TevSTIB805.4.3180	Tb927.4.3060	hypothetical protein, conserved	Chr04	99
TevSTIB805.4.3190	Tb927.4.3070	hypothetical protein, conserved	Chr04	99
TevSTIB805.4.3200	Tb927.4.3080	hypothetical protein, conserved	Chr04	98
TevSTIB805.4.3210	Tb927.4.3090	hypothetical protein, conserved	Chr04	99
TevSTIB805.4.320	Tb927.4.310	hypothetical protein, conserved	Chr04	99
TevSTIB805.4.3220	Tb927.4.3100	hypothetical protein, conserved	Chr04	99
TevSTIB805.4.3230	Tb927.4.3110	tRNA-dihydrouridine synthase 4, putative	Chr04	99
TevSTIB805.4.3240	Tb927.4.3120	hypothetical protein, conserved	Chr04	99
TevSTIB805.4.3250	Tb927.4.3130	Spef1,flagellar component	Chr04	99
TevSTIB805.4.3260	Tb927.4.3140	hypothetical protein, conserved	Chr04	99
TevSTIB805.4.3270	Tb927.4.3150	hypothetical protein, conserved	Chr04	99
TevSTIB805.4.3280	Tb927.4.3160	dihydroxyacetone phosphate acyltransferase, putative;with=GeneDB:LmjF34.1090;evidence=Inferred from Sequence Orthology	Chr04	99
TevSTIB805.4.3300	Tb927.4.3170	hypothetical protein, conserved	Chr04	99
TevSTIB805.4.3310	Tb927.4.3180	hypothetical protein, conserved	Chr04	99
TevSTIB805.4.3320	Tb927.4.3190	ubiquitin-conjugating enzyme e2, putative,ubiquitin carrier protein, putative,ubiquitin-protein ligase, putative	Chr04	99
TevSTIB805.4.330	Tb927.4.320	hypothetical protein, conserved	Chr04	99
TevSTIB805.4.3380	Tb927.4.3290	hypothetical protein, conserved	Chr04	96
TevSTIB805.4.340	Tb927.4.330	hypothetical protein, conserved	Chr04	99
TevSTIB805.4.3390	Tb927.4.3300	mitochondrial ATP-dependent zinc metallopeptidase, putative,metallo-peptidase, Clan MA(E) Family M41	Chr04	99
TevSTIB805.4.3400	Tb927.4.3310	hypothetical protein, conserved	Chr04	99
TevSTIB805.4.3410	Tb927.4.3320	uracil phosphoribosyltransferase, putative	Chr04	99
TevSTIB805.4.3420	Tb927.4.3330	hypothetical protein, conserved	Chr04	99
TevSTIB805.4.3430	Tb927.4.3340	hypothetical protein, conserved	Chr04	99
TevSTIB805.4.3440	Tb927.4.3350	hypothetical protein, conserved	Chr04	99
TevSTIB805.4.3450	Tb927.4.3360	hypothetical protein, conserved	Chr04	99
TevSTIB805.4.3460	Tb927.4.3370	hypothetical protein, conserved	Chr04	99
TevSTIB805.4.3470	Tb927.4.3380	myosin IB heavy chain, putative	Chr04	99
TevSTIB805.4.3480	Tb927.4.3390	tuzin, putative	Chr04	99
TevSTIB805.4.350	Tb927.4.340	hypothetical protein, conserved	Chr04	100
TevSTIB805.4.3490	Tb927.4.3400	hypothetical protein, conserved	Chr04	99
TevSTIB805.4.3500	Tb927.4.3410	selenoprotein, putative	Chr04	99
TevSTIB805.4.3510	Tb927.4.3420	serine/threonine-protein kinase, putative,protein kinase, putative	Chr04	99
TevSTIB805.4.3520	Tb927.4.3430	hypothetical protein, conserved	Chr04	99
TevSTIB805.4.3530	Tb927.4.3440	hypothetical protein, conserved	Chr04	99
TevSTIB805.4.3540	Tb927.4.3450	hypothetical protein, conserved	Chr04	99
TevSTIB805.4.3550	Tb927.4.3460	ubiquitin-conjugating enzyme e2, putative,ubiquitin carrier protein, putative,ubiquitin-protein ligase, putative	Chr04	98
TevSTIB805.4.3560	Tb927.4.3470	hypothetical protein, conserved	Chr04	99
TevSTIB805.4.3570	Tb927.4.3480	hypothetical protein	Chr04	100
TevSTIB805.4.3580	Tb927.4.3490	DNA-directed RNA polymerase subunit, putative,RNA polymerase subunit, putative	Chr04	99
TevSTIB805.4.360	Tb927.4.350	hypothetical protein, conserved	Chr04	99
TevSTIB805.4.3590	Tb927.4.3500	hypothetical protein, conserved	Chr04	100
TevSTIB805.4.3600	Tb927.4.3510	DNA-directed RNA polymerase subunit, putative	Chr04	100
TevSTIB805.4.3610	Tb927.4.3520	hypothetical protein, conserved	Chr04	99
TevSTIB805.4.3620	Tb927.4.3530	hypothetical protein, conserved	Chr04	99
TevSTIB805.4.3630	Tb927.4.3540	hypothetical protein, conserved	Chr04	99
TevSTIB805.4.3640	Tb927.4.3550	60S ribosomal protein L13a, putative	Chr04	98
TevSTIB805.4.3650	Tb927.4.3560	protein phoshatase 1, putative	Chr04	99
TevSTIB805.4.3660	Tb927.4.3570	translation elongation factor 1-beta, putative	Chr04	91
TevSTIB805.4.3670	Tb927.4.3580	hypothetical protein, conserved	Chr04	98
TevSTIB805.4.3680	Tb927.4.3590	translation elongation factor 1-beta, putative	Chr04	99
TevSTIB805.4.370	Tb927.4.360	hypothetical protein, conserved	Chr04	99
TevSTIB805.4.3690	Tb927.4.3600	hypothetical protein, conserved	Chr04	98
TevSTIB805.4.3700	Tb927.4.3610	protein phosphatase 1, putative	Chr04	99
TevSTIB805.4.3710	Tb927.4.3620	protein phosphatase 1, putative	Chr04	99
TevSTIB805.4.3720	Tb927.4.3630	protein phosphatase 1, putative	Chr04	99
TevSTIB805.4.3730	Tb927.4.3640	protein phosphatase 1, putative	Chr04	99
TevSTIB805.4.3740	Tb927.4.3650	hypothetical protein	Chr04	99
TevSTIB805.4.3750	Tb927.4.3660	hypothetical protein, conserved	Chr04	99
TevSTIB805.4.3760	Tb927.4.3670	hypothetical protein, conserved	Chr04	99
TevSTIB805.4.3770	Tb927.4.3680	protein phosphatase 2C, putative	Chr04	99
TevSTIB805.4.3780	Tb927.4.3690	hypothetical protein, conserved	Chr04	99
TevSTIB805.4.380	Tb927.4.370	hypothetical protein, conserved	Chr04	99
TevSTIB805.4.3790	Tb927.4.3700	hypothetical protein, conserved	Chr04	99
TevSTIB805.4.3800	Tb927.4.3710	hypothetical protein, conserved	Chr04	100
TevSTIB805.4.3810	Tb927.4.3720	hypothetical protein, conserved	Chr04	99
TevSTIB805.4.3820	Tb927.4.3730	hypothetical protein, conserved	Chr04	99
TevSTIB805.4.3830	Tb927.4.3740	flagellar attachment zone protein	Chr04	99
TevSTIB805.4.3930	Tb927.4.3760	hypothetical protein	Chr04	98
TevSTIB805.4.3940	Tb927.4.3770	protein kinase, putative	Chr04	99
TevSTIB805.4.3950	Tb927.4.3780	hypothetical protein, conserved	Chr04	99
TevSTIB805.4.3960	Tb927.4.3790	ubiquitin carboxyl-terminal hydrolase, putative,cysteine peptidase, Clan CA, family C19, putative	Chr04	99
TevSTIB805.4.390	Tb927.4.380	hypothetical protein, conserved	Chr04	99
TevSTIB805.4.3970	Tb927.4.3800	hypothetical protein, conserved	Chr04	99
TevSTIB805.4.3980	Tb927.4.3810	DNA-directed RNA polymerase II subunit 2, putative,RNA polymerase subunit, putative	Chr04	99
TevSTIB805.4.3990	Tb927.4.3820	hypothetical protein, conserved	Chr04	99
TevSTIB805.4.4000	Tb927.4.3830	hypothetical protein, conserved	Chr04	98
TevSTIB805.4.4010	Tb927.4.3840	nucleolar protein, putative	Chr04	99
TevSTIB805.4.4020	Tb927.4.3850	hypothetical protein, conserved	Chr04	99
TevSTIB805.4.4070	Tb927.4.3890	ATP-dependent RNA helicase, putative	Chr04	99
TevSTIB805.4.400	Tb927.4.390	hypothetical protein, conserved	Chr04	99
TevSTIB805.4.4080	Tb927.4.3900	hypothetical protein, conserved	Chr04	99
TevSTIB805.4.4090	Tb927.4.3910	mitotic centromer-associated kinesin, putative,MCAK-like kinesin, putative	Chr04	99
TevSTIB805.4.4100	Tb927.4.3920	hypothetical protein, conserved	Chr04	99
TevSTIB805.4.4110	Tb927.4.3930	amino acid transporter, putative	Chr04	99
TevSTIB805.4.4120	Tb927.4.3940	calpain-like cysteine peptidase, putative,cysteine peptidase, Clan CA, family C2, putative	Chr04	99
TevSTIB805.4.4130	Tb927.4.3950	cytoskeleton-associated protein CAP5.5, putative,cysteine peptidase, Clan CA, family C2, putative	Chr04	99
TevSTIB805.4.4140	Tb927.4.3960	hypothetical protein, conserved	Chr04	98
TevSTIB805.4.4150	Tb927.4.3970	hypothetical protein, conserved	Chr04	99
TevSTIB805.4.4160	Tb927.4.3980	chaperone protein DNAj, putative	Chr04	99
TevSTIB805.4.4170	Tb927.4.3990	amino acid transporter, putative	Chr04	99
TevSTIB805.4.420	Tb927.4.400	RNA-binding protein, putative;evidence=Inferred from Mutant Phenotype	Chr04	99
TevSTIB805.4.4180	Tb927.4.4000	amino acid transporter, putative	Chr04	99
TevSTIB805.4.4190	Tb927.4.4010	amino acid transporter, putative	Chr04	97
TevSTIB805.4.4200	Tb927.4.4020	amino acid transporter, putative	Chr04	98
TevSTIB805.4.4210	Tb927.4.4030	hypothetical protein, conserved	Chr04	99
TevSTIB805.4.4220	Tb927.4.4040	hypothetical protein, conserved	Chr04	99
TevSTIB805.4.4230	Tb927.4.4050	ABC transporter, putative,70 kDa peroxisomal membrane protein	Chr04	99
TevSTIB805.4.4240	Tb927.4.4060	hypothetical protein, conserved	Chr04	99
TevSTIB805.4.4250	Tb927.4.4070	mevalonate kinase, putative	Chr04	99
TevSTIB805.4.4260	Tb927.4.4080	C-5 sterol desaturase, putative	Chr04	99
TevSTIB805.4.4270	Tb927.4.4090	hypothetical protein, conserved	Chr04	99
TevSTIB805.4.430	Tb927.4.410	CAF 40;evidence=Inferred from Experiment	Chr04	99
TevSTIB805.4.4280	Tb927.4.4100	hypothetical protein, conserved	Chr04	99
TevSTIB805.4.4290	Tb927.4.4110	hypothetical protein, conserved	Chr04	99
TevSTIB805.4.4300	Tb927.4.4120	hypothetical protein, conserved	Chr04	99
TevSTIB805.4.4310	Tb927.4.4130	hypothetical protein, conserved	Chr04	99
TevSTIB805.4.4320	Tb927.4.4140	hypothetical protein, conserved	Chr04	98
TevSTIB805.4.4330	Tb927.4.4150	hypothetical protein, conserved	Chr04	98
TevSTIB805.4.4340	Tb927.4.4160	hypothetical protein, conserved	Chr04	99
TevSTIB805.4.4350	Tb927.4.4170	rRNA methyltransferase, putative	Chr04	99
TevSTIB805.4.4360	Tb927.4.4180	hypothetical protein, conserved	Chr04	99
TevSTIB805.4.4370	Tb927.4.4190	hypothetical protein, conserved	Chr04	99
TevSTIB805.4.440	Tb927.4.420	phosphatidylinositol 3-kinase tor, putative	Chr04	99
TevSTIB805.4.4380	Tb927.4.4200	hypothetical protein, conserved	Chr04	99
TevSTIB805.4.4390	Tb927.4.4210	ATP-dependent zinc metallopeptidase, putative,metallo-peptidase, Clan MA(E) Family M41	Chr04	99
TevSTIB805.4.4400	Tb927.4.4220	small GTP-binding rab protein, putative;evidence=traceable author statement	Chr04	99
TevSTIB805.4.4410	Tb927.4.4230	RNA-binding protein, putative;evidence=traceable author statement	Chr04	99
TevSTIB805.4.4420	Tb927.4.4240	hypothetical protein, conserved	Chr04	99
TevSTIB805.4.4430	Tb927.4.4250	UDP-Gal or UDP-GlcNAc-dependent glycosyltransferase, putative	Chr04	98
TevSTIB805.4.4440	Tb927.4.4260	hypothetical protein, conserved	Chr04	99
TevSTIB805.4.4450	Tb927.4.4270	UDP-Gal or UDP-GlcNAc-dependent glycosyltransferase, putative	Chr04	98
TevSTIB805.4.4460	Tb927.4.4280	hypothetical protein, conserved	Chr04	99
TevSTIB805.4.4470	Tb927.4.4290	UDP-Gal or UDP-GlcNAc-dependent glycosyltransferase, putative	Chr04	98
TevSTIB805.4.450	Tb927.4.430	proteasome beta 7 subunit	Chr04	99
TevSTIB805.4.4480	Tb927.4.4300	hypothetical protein, conserved	Chr04	98
TevSTIB805.4.4490	Tb927.4.4310	Nucleoporin;evidence=Inferred from Experiment	Chr04	99
TevSTIB805.4.4500	Tb927.4.4320	divalent cation tolerance protein, putative	Chr04	99
TevSTIB805.4.4510	Tb927.4.4330	kinetoplastid-specific phospho-protein phosphatase, putative	Chr04	99
TevSTIB805.4.4520	Tb927.4.4340	hypothetical protein, conserved	Chr04	99
TevSTIB805.4.4530	Tb927.4.4350	hypothetical protein, conserved	Chr04	99
TevSTIB805.4.4540	Tb927.4.4360	monoglyceride lipase, putative	Chr04	99
TevSTIB805.4.4550	Tb927.4.4370	hypothetical protein, conserved	Chr04	99
TevSTIB805.4.4560	Tb927.4.4380	vacuolar-type proton translocating pyrophosphatase 1, putative	Chr04	99
TevSTIB805.4.4570	Tb927.4.4390	hypothetical protein	Chr04	98
TevSTIB805.4.460	Tb927.4.440	hypothetical protein, conserved	Chr04	100
TevSTIB805.4.4580	Tb927.4.4400	hypothetical protein, conserved	Chr04	99
TevSTIB805.4.4590	Tb927.4.4410	adenylyl cyclase;evidence=inferred from sequence or structural similarity	Chr04	95
TevSTIB805.4.4600	Tb927.4.4420	adenylyl cyclase, pseudogene, putative,adenylyl cyclase, frameshift	Chr04	93
TevSTIB805.4.4610	Tb927.4.4430	adenylyl cyclase;evidence=inferred from sequence or structural similarity	Chr04	98
TevSTIB805.4.4620	Tb927.4.4440	adenylyl cyclase;evidence=inferred from sequence or structural similarity	Chr04	93
TevSTIB805.4.4630	Tb927.4.4450	adenylyl cyclase;evidence=inferred from sequence or structural similarity	Chr04	98
TevSTIB805.4.4640	Tb927.4.4460	adenylyl cyclase;evidence=inferred from sequence or structural similarity	Chr04	84
TevSTIB805.4.4650	Tb927.4.4470	adenylyl cyclase;evidence=inferred from sequence or structural similarity	Chr04	97
TevSTIB805.4.4660	Tb927.4.4480	hypothetical protein, conserved	Chr04	99
TevSTIB805.4.4670	Tb927.4.4490	multidrug resistance protein E,p-glycoprotein	Chr04	99
TevSTIB805.4.470	Tb927.4.450	coatomer alpha subunit, putative	Chr04	99
TevSTIB805.4.4680	Tb927.4.4500	hypothetical protein, conserved	Chr04	99
TevSTIB805.4.4690	Tb927.4.4510	protein phosphatase 2C, putative	Chr04	99
TevSTIB805.4.4700	Tb927.4.4520	hypothetical protein, conserved	Chr04	98
TevSTIB805.4.4710	Tb927.4.4530	hypothetical protein, conserved	Chr04	99
TevSTIB805.4.4720	Tb927.4.4540	hypothetical protein, conserved	Chr04	99
TevSTIB805.4.4730	Tb927.4.4550	hypothetical protein, conserved	Chr04	99
TevSTIB805.4.4740	Tb927.4.4560	hypothetical protein, conserved	Chr04	99
TevSTIB805.4.4750	Tb927.4.4570	hypothetical protein, conserved	Chr04	99
TevSTIB805.4.4760	Tb927.4.4580	hypothetical protein, conserved	Chr04	99
TevSTIB805.4.4770	Tb927.4.4590	protein kinase, putative	Chr04	99
TevSTIB805.4.480	Tb927.4.460	Alkylated DNA repair protein (alkB homolog), putative	Chr04	99
TevSTIB805.4.4780	Tb927.4.4600	hypothetical protein, conserved	Chr04	99
TevSTIB805.4.4790	Tb927.4.4610	hypothetical protein, conserved	Chr04	99
TevSTIB805.4.4800	Tb927.4.4620	cytochrome oxidase subunit VIII	Chr04	99
TevSTIB805.4.4810	Tb927.4.4630	hypothetical protein, conserved	Chr04	99
TevSTIB805.4.4820	Tb927.4.4640	hypothetical protein, conserved	Chr04	99
TevSTIB805.4.4830	Tb927.4.4650	diphthine synthase, putative	Chr04	99
TevSTIB805.4.4840	Tb927.4.4660	hypothetical protein, conserved	Chr04	100
TevSTIB805.4.4850	Tb927.4.4670	hypothetical protein, conserved	Chr04	99
TevSTIB805.4.4860	Tb927.4.4680	hypothetical protein, conserved	Chr04	99
TevSTIB805.4.4870	Tb927.4.4690	hypothetical protein, conserved	Chr04	99
TevSTIB805.4.500	Tb927.4.470	snoRNP protein GAR1, putative	Chr04	99
TevSTIB805.4.4880	Tb927.4.4700	hypothetical protein, conserved	Chr04	99
TevSTIB805.4.4890	Tb927.4.4710	hypothetical protein, conserved	Chr04	98
TevSTIB805.4.4900	Tb927.4.4720	hypothetical protein, conserved	Chr04	99
TevSTIB805.4.4910	Tb927.4.4730	amino acid transporter, putative	Chr04	98
TevSTIB805.4.4920	Tb927.4.4740	hypothetical protein, conserved	Chr04	98
TevSTIB805.4.4930	Tb927.4.4750	hypothetical protein, conserved	Chr04	99
TevSTIB805.4.4940	Tb927.4.4760	hypothetical protein, conserved	Chr04	99
TevSTIB805.4.4950	Tb927.4.4770	hypothetical protein	Chr04	99
TevSTIB805.4.4960	Tb927.4.4780	hypothetical protein	Chr04	84
TevSTIB805.4.4980	Tb927.4.4790	hypothetical protein, conserved	Chr04	99
TevSTIB805.4.510	Tb927.4.480	hypothetical protein, conserved	Chr04	99
TevSTIB805.4.4990	Tb927.4.4800	hypothetical protein, conserved	Chr04	93
TevSTIB805.4.5000	Tb927.4.4810	hypothetical protein, conserved	Chr04	98
TevSTIB805.4.5010	Tb927.4.4820	amino acid transporter 10, putative	Chr04	98
TevSTIB805.4.5020	Tb927.4.4830	amino acid transporter, putative	Chr04	98
TevSTIB805.4.5030	Tb927.4.4840	amino acid transporter 7, putative	Chr04	94
TevSTIB805.4.5040	Tb927.4.4850	amino acid transporter, putative	Chr04	98
TevSTIB805.4.5050	Tb927.4.4860	amino acid transporter 8, putative	Chr04	99
TevSTIB805.4.5060	Tb927.4.4870	amino acid transporter, putative	Chr04	98
TevSTIB805.4.5070	Tb927.4.4880	hypothetical protein, conserved	Chr04	98
TevSTIB805.4.5080	Tb927.4.4890	hypothetical protein, conserved	Chr04	99
TevSTIB805.4.520	Tb927.4.490	hypothetical protein, conserved	Chr04	99
TevSTIB805.4.5090	Tb927.4.4900	hypothetical protein	Chr04	99
TevSTIB805.4.5100	Tb927.4.4910	3,2-trans-enoyl-CoA isomerase, mitochondrial precursor, putative	Chr04	99
TevSTIB805.4.5110	Tb927.4.4920	hypothetical protein, conserved	Chr04	98
TevSTIB805.4.5120	Tb927.4.4930	hypothetical protein, conserved	Chr04	90
TevSTIB805.4.5130	Tb927.4.4940	hypothetical protein, conserved	Chr04	99
TevSTIB805.4.5140	Tb927.4.4950	hypothetical protein, conserved	Chr04	98
TevSTIB805.4.5150	Tb927.4.4960	metal-ion transporter, putative	Chr04	98
TevSTIB805.4.5160	Tb927.4.4970	myosin heavy chain kinase A, putative	Chr04	98
TevSTIB805.4.5170	Tb927.4.4980	adrenodoxin precursor, putative	Chr04	99
TevSTIB805.4.5180	Tb927.4.4990	ubiquinol-cytochrome c reductase, putative	Chr04	99
TevSTIB805.4.530	Tb927.4.500	hypothetical protein, conserved	Chr04	99
TevSTIB805.4.5200	Tb927.4.5000	hypothetical protein, conserved	Chr04	99
TevSTIB805.4.5220	Tb927.4.5010	calreticulin, putative	Chr04	98
TevSTIB805.4.5230	Tb927.4.5020	RNA polymerase IIA largest subunit	Chr04	99
TevSTIB805.4.5250	Tb927.4.5030	protein phosphatase 1	Chr04	99
TevSTIB805.4.5260	Tb927.4.5040	dihydrolipoamide dehydrogenase, putative	Chr04	99
TevSTIB805.4.5270	Tb927.4.5050	dihydrolipoamide dehydrogenase, pseudogene, putative,acetoin dehydrogenase e3 component, point mutation,dihydrolipoamide dehydrogenase, point mutation	Chr04	89
TevSTIB805.4.5280	Tb927.4.5060	hypothetical protein	Chr04	99
TevSTIB805.4.5290	Tb927.4.5070	hypothetical protein, conserved	Chr04	99
TevSTIB805.4.5300	Tb927.4.5080	hypothetical protein, conserved	Chr04	99
TevSTIB805.4.5310	Tb927.4.5090	hypothetical protein	Chr04	99
TevSTIB805.4.540	Tb927.4.510	hypothetical protein, conserved	Chr04	100
TevSTIB805.4.5320	Tb927.4.5100	hypothetical protein, conserved	Chr04	99
TevSTIB805.4.5330	Tb927.4.5110	hypothetical protein, conserved	Chr04	99
TevSTIB805.4.5340	Tb927.4.5120	hypothetical protein, conserved	Chr04	96
TevSTIB805.4.5360	Tb927.4.5130	hypothetical protein, conserved	Chr04	99
TevSTIB805.4.5370	Tb927.4.5140	hypothetical protein, conserved	Chr04	98
TevSTIB805.4.5380	Tb927.4.5150	hypothetical protein, conserved	Chr04	98
TevSTIB805.4.5390	Tb927.4.5160	hypothetical protein, conserved	Chr04	99
TevSTIB805.4.5400	Tb927.4.5170	ribosomal protein L7/L12, putative	Chr04	99
TevSTIB805.4.5410	Tb927.4.5180	protein kinase, putative	Chr04	99
TevSTIB805.4.5420	Tb927.4.5190	hypothetical protein, conserved	Chr04	99
TevSTIB805.4.550	Tb927.4.520	hypothetical protein, conserved	Chr04	99
TevSTIB805.4.5430	Tb927.4.5200	nucleoporin (NUP54/57), putative	Chr04	99
TevSTIB805.4.5440	Tb927.4.5210	hypothetical protein, conserved	Chr04	99
TevSTIB805.4.5450	Tb927.4.5220	hypothetical protein	Chr04	99
TevSTIB805.4.5460	Tb927.4.5230	hypothetical protein, conserved	Chr04	99
TevSTIB805.4.5470	Tb927.4.5240	UDP-Gal or UDP-GlcNAc-dependent glycosyltransferase, putative	Chr04	99
TevSTIB805.4.5480	Tb927.4.5250	UDP-Gal or UDP-GlcNAc-dependent glycosyltransferase, putative	Chr04	99
TevSTIB805.4.5490	Tb927.4.5260	UDP-Gal or UDP-GlcNAc-dependent glycosyltransferase, putative	Chr04	87
TevSTIB805.4.5500	Tb927.4.5270	UDP-Gal or UDP-GlcNAc-dependent glycosyltransferase, putative	Chr04	87
TevSTIB805.4.5510	Tb927.4.5280	UDP-Gal or UDP-GlcNAc-dependent glycosyltransferase, putative	Chr04	98
TevSTIB805.4.5520	Tb927.4.5290	UDP-Gal or UDP-GlcNAc-dependent glycosyltransferase, putative	Chr04	98
TevSTIB805.4.560	Tb927.4.530	hypothetical protein, conserved	Chr04	99
TevSTIB805.4.5530	Tb927.4.5300	UDP-Gal or UDP-GlcNAc-dependent glycosyltransferase, putative	Chr04	94
TevSTIB805.4.5540	Tb927.4.5310	serine/threonine-protein kinase a, putative,protein kinase, putative	Chr04	99
TevSTIB805.4.5550	Tb927.4.5320	hypothetical protein, conserved	Chr04	99
TevSTIB805.4.5560	Tb927.4.5330	hypothetical protein	Chr04	99
TevSTIB805.4.5580	Tb927.4.5340	hypothetical protein, conserved	Chr04	98
TevSTIB805.4.5590	Tb927.4.5350	3-methylcrotonyl-CoA carboxylase, pseudogene, putative,3-methylcrotonyl-CoA carboxylase, point mutation	Chr04	98
TevSTIB805.4.5610	Tb927.4.5360	hypothetical protein, conserved	Chr04	97
TevSTIB805.4.5620	Tb927.4.5370	dynein light chain 2B, cytoplasmic, putative,predicted dynein modulator,roadblock/LC7 family member	Chr04	99
TevSTIB805.4.5630	Tb927.4.5380	hypothetical protein, conserved	Chr04	99
TevSTIB805.4.5640	Tb927.4.5390	serine/threonine-protein kinase NrkA,nek1/NIMA-related kinase A	Chr04	98
TevSTIB805.4.570	Tb927.4.540	hypothetical protein, conserved	Chr04	99
TevSTIB805.4.5690	Tb927.4.5440	hypothetical protein	Chr04	92
TevSTIB805.4.580	Tb927.4.550	hypothetical protein, conserved	Chr04	99
TevSTIB805.4.5760	Tb927.4.5520	UDP-Gal or UDP-GlcNAc-dependent glycosyltransferase (pseudogene), putative,UDP-Gal or UDP-GlcNAc-dependent glycosyltransferase, degenerate	Chr04	83
TevSTIB805.4.590	Tb927.4.560	dynein heavy chain, putative	Chr04	99
TevSTIB805.4.600	Tb927.4.570	hypothetical protein, conserved	Chr04	99
TevSTIB805.4.6040	Tb927.4.5790	UDP-Gal or UDP-GlcNAc-dependent glycosyltransferase, putative	Chr04	83
TevSTIB805.4.610	Tb927.4.580	hypothetical protein, conserved	Chr04	99
TevSTIB805.4.620	Tb927.4.590	hypothetical protein, conserved	Chr04	99
TevSTIB805.4.630	Tb927.4.600	hypothetical protein, conserved	Chr04	99
TevSTIB805.4.640	Tb927.4.610	hypothetical protein, conserved	Chr04	99
TevSTIB805.4.650	Tb927.4.620	hypothetical protein, conserved	Chr04	99
TevSTIB805.4.660	Tb927.4.630	hypothetical protein, conserved	Chr04	99
TevSTIB805.4.670	Tb927.4.640	hypothetical protein, conserved	Chr04	99
TevSTIB805.4.680	Tb927.4.650	chaperone protein DNAj, putative	Chr04	99
TevSTIB805.4.690	Tb927.4.660	hypothetical protein, conserved	Chr04	99
TevSTIB805.4.710	Tb927.4.670	hypothetical protein, conserved	Chr04	99
TevSTIB805.4.720	Tb927.4.680	hypothetical protein, conserved	Chr04	99
TevSTIB805.4.730	Tb927.4.690	geranylgeranyl transferase type II beta subunit, putative	Chr04	99
TevSTIB805.4.740	Tb927.4.700	hypothetical protein, conserved	Chr04	99
TevSTIB805.4.750	Tb927.4.710	hypothetical protein, conserved	Chr04	99
TevSTIB805.4.760	Tb927.4.720	hypothetical protein, conserved	Chr04	98
TevSTIB805.4.770	Tb927.4.730	hypothetical protein, conserved	Chr04	99
TevSTIB805.4.780	Tb927.4.740	hypothetical protein, conserved	Chr04	99
TevSTIB805.4.790	Tb927.4.750	50S ribosomal protein L7Ae, putative	Chr04	99
TevSTIB805.4.800	Tb927.4.760	gamma-adaptin 1, putative,AP-1 adapter complex gamma subunit, putative	Chr04	99
TevSTIB805.4.810	Tb927.4.770	ubiquitin-protein ligase, putative	Chr04	99
TevSTIB805.4.820	Tb927.4.780	hypothetical protein, conserved	Chr04	100
TevSTIB805.4.830	Tb927.4.790	hypothetical protein, conserved	Chr04	99
TevSTIB805.4.840	Tb927.4.800	hypothetical protein, conserved	Chr04	99
TevSTIB805.4.860	Tb927.4.820	TFIIF-stimulated CTD phosphatase, putative	Chr04	99
TevSTIB805.4.870	Tb927.4.830	hypothetical protein, conserved	Chr04	99
TevSTIB805.4.880	Tb927.4.840	hypothetical protein, conserved	Chr04	99
TevSTIB805.4.890	Tb927.4.850	hypothetical protein, conserved	Chr04	98
TevSTIB805.4.900	Tb927.4.860	hypothetical protein, conserved	Chr04	99
TevSTIB805.4.910	Tb927.4.870	dynein heavy chain, putative	Chr04	99
TevSTIB805.4.920	Tb927.4.880	TPR-repeat-containing chaperone protein DNAJ, putative	Chr04	99
TevSTIB805.4.930	Tb927.4.890	small nuclear ribonucleoprotein SmD3, putative	Chr04	99
TevSTIB805.4.950	Tb927.4.900	hypothetical protein, conserved	Chr04	96
TevSTIB805.4.960	Tb927.4.910	hypothetical protein, conserved	Chr04	98
TevSTIB805.4.970	Tb927.4.920	hypothetical protein, conserved	Chr04	99
TevSTIB805.4.980	Tb927.4.930	50S ribosomal protein L14, putative	Chr04	99
TevSTIB805.4.990	Tb927.4.940	hypothetical protein, conserved	Chr04	99
TevSTIB805.4.1000	Tb927.4.950	hypothetical protein, conserved	Chr04	99
TevSTIB805.4.1010	Tb927.4.960	hypothetical protein, conserved	Chr04	99
TevSTIB805.4.1020	Tb927.4.970	hypothetical protein, conserved	Chr04	99
TevSTIB805.4.1030	Tb927.4.980	actin, putative	Chr04	99
TevSTIB805.4.1040	Tb927.4.990	hypothetical protein, conserved	Chr04	98
TevSTIB805.4.5650	Tb927.6.550	hypothetical protein	Chr04	97
TevSTIB805.4.5570	Tb927.8.6990	hypothetical protein, conserved	Chr04	96
TevSTIB805.5.1200	Tb05.28F8.200	hypothetical protein	Chr05	99
TevSTIB805.5.770	Tb05.30F7.410	hypothetical protein	Chr05	98
TevSTIB805.5.60	Tb927.9.700	hypothetical protein	Chr05	78
TevSTIB805.5.90	Tb927.9.740	hypothetical protein, conserved	Chr05	55
TevSTIB805.5.5430	Tb927.9.16420	hypothetical protein, unlikely	Chr05	79
TevSTIB805.5.5440	Tb927.9.17940	hypothetical protein	Chr05	51
TevSTIB805.5.610	Tb927.1.4920	hypothetical protein	Chr05	68
TevSTIB805.5.1130	Tb927.5.1000	ubiquitin-conjugating enzyme e2, putative,ubiquitin carrier protein, putative,ubiquitin-protein ligase, putative	Chr05	99
TevSTIB805.5.1140	Tb927.5.1010	hypothetical protein, conserved	Chr05	99
TevSTIB805.5.1150	Tb927.5.1020	disulfide isomerase, putative	Chr05	99
TevSTIB805.5.1160	Tb927.5.1030	hypothetical protein, conserved	Chr05	99
TevSTIB805.5.1170	Tb927.5.1040	hypothetical protein	Chr05	98
TevSTIB805.5.1180	Tb927.5.1050	hypothetical protein	Chr05	99
TevSTIB805.5.1190	Tb927.5.1060	mitochondrial processing peptidase, beta subunit, putative,metallo-peptidase, Clan ME, Family M16	Chr05	99
TevSTIB805.5.1210	Tb927.5.1070	hypothetical protein, conserved	Chr05	99
TevSTIB805.5.1220	Tb927.5.1080	RNA-binding protein, putative;evidence=traceable author statement	Chr05	99
TevSTIB805.5.1230	Tb927.5.1090	threonyl-tRNA synthetase, putative	Chr05	99
TevSTIB805.5.1240	Tb927.5.1100	peroxisome targeting signal 1 receptor	Chr05	99
TevSTIB805.5.1260	Tb927.5.1110	60S ribosomal protein L2, putative,60S ribosomal protein L8, putative	Chr05	99
TevSTIB805.5.1270	Tb927.5.1120	hypothetical protein, conserved	Chr05	98
TevSTIB805.5.1280	Tb927.5.1130	hypothetical protein, conserved	Chr05	99
TevSTIB805.5.1290	Tb927.5.1140	choline/ethanolamine kinase, putative	Chr05	99
TevSTIB805.5.1310	Tb927.5.1150	RNA helicase Prp43;evidence=Inferred from Sequence or Structural Similarity	Chr05	99
TevSTIB805.5.1320	Tb927.5.1160	hypothetical protein, conserved	Chr05	99
TevSTIB805.5.1330	Tb927.5.1170	hypothetical protein, conserved	Chr05	95
TevSTIB805.5.1340	Tb927.5.1180	hypothetical protein, conserved	Chr05	99
TevSTIB805.5.1360	Tb927.5.1200	exosome component CSL4,Csl4p homologue	Chr05	99
TevSTIB805.5.1370	Tb927.5.1210	short-chain dehydrogenase, putative	Chr05	99
TevSTIB805.5.1380	Tb927.5.1220	hypothetical protein, conserved	Chr05	99
TevSTIB805.5.1390	Tb927.5.1230	hypothetical protein, conserved	Chr05	99
TevSTIB805.5.1400	Tb927.5.1240	hypothetical protein, conserved	Chr05	99
TevSTIB805.5.1410	Tb927.5.1250	hypothetical protein, conserved	Chr05	99
TevSTIB805.5.1420	Tb927.5.1260	hypothetical protein, conserved	Chr05	99
TevSTIB805.5.1440	Tb927.5.1270	hypothetical protein, conserved	Chr05	99
TevSTIB805.5.1450	Tb927.5.1280	hypothetical protein, conserved	Chr05	100
TevSTIB805.5.1460	Tb927.5.1290	hypothetical protein, conserved	Chr05	99
TevSTIB805.5.1470	Tb927.5.1300	vacuolar proton translocating ATPase subunit A, putative	Chr05	99
TevSTIB805.5.1480	Tb927.5.1310	protoheme IX farnesyltransferase, putative	Chr05	99
TevSTIB805.5.1490	Tb927.5.1320	hypothetical protein, conserved	Chr05	98
TevSTIB805.5.1500	Tb927.5.1330	hypothetical protein, conserved	Chr05	99
TevSTIB805.5.1510	Tb927.5.1340	hypothetical protein, conserved	Chr05	99
TevSTIB805.5.1520	Tb927.5.1350	hypothetical protein, conserved	Chr05	99
TevSTIB805.5.1530	Tb927.5.1360	nucleoside 2-deoxyribosyltransferase	Chr05	99
TevSTIB805.5.1540	Tb927.5.1370	cyclophilin-type peptidyl-prolyl cis-trans isomerase, putative,PPIase, putative,rotamase, putative,cyclosporin A-binding protein, putative,peptidyl-prolyl cis-trans isomerase, putative	Chr05	100
TevSTIB805.5.1550	Tb927.5.1380	hypothetical protein	Chr05	99
TevSTIB805.5.70	Tb927.5.140	hypothetical protein, conserved	Chr05	95
TevSTIB805.5.1570	Tb927.5.1400	hypothetical protein	Chr05	86
TevSTIB805.5.1590	Tb927.5.1420	hypothetical protein	Chr05	97
TevSTIB805.5.1610	Tb927.5.1440	hypothetical protein	Chr05	97
TevSTIB805.5.1630	Tb927.5.1460	hypothetical protein, conserved	Chr05	99
TevSTIB805.5.1640	Tb927.5.1470	NADH-cytochrome B5 reductase, putative	Chr05	99
TevSTIB805.5.1660	Tb927.5.1480	hypothetical protein	Chr05	86
TevSTIB805.5.1670	Tb927.5.1490	hypothetical protein, conserved	Chr05	99
TevSTIB805.5.80	Tb927.5.150	hypothetical protein, conserved	Chr05	94
TevSTIB805.5.1680	Tb927.5.1500	hypothetical protein, conserved	Chr05	98
TevSTIB805.5.1690	Tb927.5.1510	hypothetical protein, conserved	Chr05	99
TevSTIB805.5.1710	Tb927.5.1520	heat shock protein HslVU, ATPase subunit HslU, putative	Chr05	99
TevSTIB805.5.1720	Tb927.5.1530	hypothetical protein, conserved	Chr05	99
TevSTIB805.5.1730	Tb927.5.1540	hypothetical protein, conserved	Chr05	99
TevSTIB805.5.1740	Tb927.5.1550	mitochondrial carrier protein, putative	Chr05	99
TevSTIB805.5.1750	Tb927.5.1560	ATP-dependent DEAD/H RNA helicase, putative	Chr05	99
TevSTIB805.5.1760	Tb927.5.1570	hypothetical protein, conserved,zinc finger protein family member, putative	Chr05	99
TevSTIB805.5.1770	Tb927.5.1580	hypothetical protein, conserved,zinc finger protein family member, putative	Chr05	99
TevSTIB805.5.1790	Tb927.5.1590	hypothetical protein, conserved	Chr05	98
TevSTIB805.5.1800	Tb927.5.1600	hypothetical protein, conserved	Chr05	99
TevSTIB805.5.1810	Tb927.5.1610	60S ribosomal protein L13a, putative	Chr05	99
TevSTIB805.5.1820	Tb927.5.1620	hypothetical protein, conserved	Chr05	99
TevSTIB805.5.1830	Tb927.5.1630	hypothetical protein, conserved	Chr05	99
TevSTIB805.5.1840	Tb927.5.1640	hypothetical protein, conserved	Chr05	99
TevSTIB805.5.1850	Tb927.5.1650	serine/threonine-protein kinase, putative,protein kinase, putative	Chr05	98
TevSTIB805.5.1860	Tb927.5.1660	protein phosphatase 2C, putative	Chr05	99
TevSTIB805.5.1870	Tb927.5.1670	hypothetical protein, conserved	Chr05	98
TevSTIB805.5.1880	Tb927.5.1680	hypothetical protein, conserved	Chr05	99
TevSTIB805.5.1900	Tb927.5.1690	hypothetical protein, conserved	Chr05	98
TevSTIB805.5.110	Tb927.5.170	hypothetical protein, conserved	Chr05	99
TevSTIB805.5.1910	Tb927.5.1700	replication Factor A 28 kDa subunit, putative	Chr05	99
TevSTIB805.5.1920	Tb927.5.1710	ribonucleoprotein p18, mitochondrial precursor, putative	Chr05	99
TevSTIB805.5.1940	Tb927.5.1720	hypothetical protein, conserved	Chr05	99
TevSTIB805.5.1950	Tb927.5.1730	inhibitor of serine peptidase (ISP), putative,ecotin family (I11), putative	Chr05	99
TevSTIB805.5.1960	Tb927.5.1740	hypothetical protein	Chr05	98
TevSTIB805.5.1970	Tb927.5.1750	RNA-binding protein, putative;evidence=traceable author statement	Chr05	98
TevSTIB805.5.1980	Tb927.5.1760	hypothetical protein, conserved	Chr05	99
TevSTIB805.5.1990	Tb927.5.1770	hypothetical protein, conserved	Chr05	99
TevSTIB805.5.2000	Tb927.5.1780	hypothetical protein, conserved	Chr05	99
TevSTIB805.5.2010	Tb927.5.1790	hypothetical protein, conserved	Chr05	99
TevSTIB805.5.2020	Tb927.5.1800	hypothetical protein, conserved	Chr05	99
TevSTIB805.5.2030	Tb927.5.1810	lysosomal/endosomal membrane protein p67;evidence=inferred from sequence orthology	Chr05	99
TevSTIB805.5.2040	Tb927.5.1820	60S acidic ribosomal protein, putative	Chr05	99
TevSTIB805.5.2050	Tb927.5.1830	lysosomal/endosomal membrane protein p67,lysosomal membrane glycoprotein	Chr05	99
TevSTIB805.5.2060	Tb927.5.1840	hypothetical protein, conserved	Chr05	99
TevSTIB805.5.2070	Tb927.5.1850	hypothetical protein, conserved	Chr05	91
TevSTIB805.5.2080	Tb927.5.1860	hypothetical protein, conserved	Chr05	98
TevSTIB805.5.2090	Tb927.5.1870	hypothetical protein, conserved,serine peptidase, Clan SJ, family S16, putative	Chr05	99
TevSTIB805.5.2100	Tb927.5.1880	inhibitor of serine peptidase (ISP), putative,ecotin family (I11), putative	Chr05	99
TevSTIB805.5.2110	Tb927.5.1890	hypothetical protein, conserved	Chr05	99
TevSTIB805.5.2130	Tb927.5.1900	hypothetical protein, conserved	Chr05	99
TevSTIB805.5.2140	Tb927.5.1910	hypothetical protein, conserved	Chr05	99
TevSTIB805.5.2150	Tb927.5.1920	hypothetical protein, conserved	Chr05	99
TevSTIB805.5.2160	Tb927.5.1930	hypothetical protein, conserved	Chr05	99
TevSTIB805.5.2170	Tb927.5.1940	hypothetical protein, conserved	Chr05	99
TevSTIB805.5.2180	Tb927.5.1950	hypothetical protein, conserved	Chr05	99
TevSTIB805.5.2190	Tb927.5.1960	hypothetical protein, conserved	Chr05	98
TevSTIB805.5.2200	Tb927.5.1970	hypothetical protein	Chr05	99
TevSTIB805.5.2220	Tb927.5.1980	hypothetical protein, conserved	Chr05	99
TevSTIB805.5.2230	Tb927.5.1990	hypothetical protein, conserved	Chr05	65
TevSTIB805.5.2240	Tb927.5.2000	hypothetical protein	Chr05	99
TevSTIB805.5.2250	Tb927.5.2010	hypothetical protein	Chr05	72
TevSTIB805.5.2330	Tb927.5.2020	hypothetical protein, conserved	Chr05	99
TevSTIB805.5.2340	Tb927.5.2030	hypothetical protein, conserved	Chr05	99
TevSTIB805.5.2360	Tb927.5.2040	hypothetical protein, conserved	Chr05	99
TevSTIB805.5.2370	Tb927.5.2050	hypothetical protein, conserved	Chr05	99
TevSTIB805.5.2380	Tb927.5.2060	cell division control protein, putative	Chr05	99
TevSTIB805.5.2390	Tb927.5.2070	hypothetical protein, conserved	Chr05	99
TevSTIB805.5.2400	Tb927.5.2080	guanosine monophosphate reductase, putative;evidence=Inferred from Sequence Orthology	Chr05	99
TevSTIB805.5.2410	Tb927.5.2090	kinesin, putative	Chr05	99
TevSTIB805.5.2420	Tb927.5.2100	hypothetical protein, conserved	Chr05	99
TevSTIB805.5.2430	Tb927.5.2110	hypothetical protein, conserved	Chr05	99
TevSTIB805.5.2440	Tb927.5.2120	hypothetical protein, conserved	Chr05	99
TevSTIB805.5.2460	Tb927.5.2130	hypothetical protein, conserved	Chr05	99
TevSTIB805.5.2470	Tb927.5.2140	regulator of nonsense transcripts 1, putative,nonsense mRNA reducing factor 1, putative	Chr05	99
TevSTIB805.5.2480	Tb927.5.2150	hypothetical protein, conserved	Chr05	99
TevSTIB805.5.2520	Tb927.5.2160	hypothetical protein, conserved	Chr05	99
TevSTIB805.5.2570	Tb927.5.2190	hypothetical protein, conserved	Chr05	99
TevSTIB805.5.2580	Tb927.5.2200	hypothetical protein, conserved	Chr05	99
TevSTIB805.5.2590	Tb927.5.2210	hypothetical protein, conserved	Chr05	99
TevSTIB805.5.2600	Tb927.5.2220	hypothetical protein, conserved	Chr05	99
TevSTIB805.5.2610	Tb927.5.2230	hypothetical protein, conserved	Chr05	99
TevSTIB805.5.2620	Tb927.5.2240	hypothetical protein, conserved	Chr05	99
TevSTIB805.5.2630	Tb927.5.2250	hypothetical protein, conserved	Chr05	99
TevSTIB805.5.2640	Tb927.5.2260	hypothetical protein, conserved	Chr05	99
TevSTIB805.5.2650	Tb927.5.2270	hypothetical protein, conserved	Chr05	99
TevSTIB805.5.2660	Tb927.5.2280	acetyltransferase, putative	Chr05	99
TevSTIB805.5.2680	Tb927.5.2290	ATP-dependent RNA helicase, putative	Chr05	99
TevSTIB805.5.2690	Tb927.5.2300	formin, putative	Chr05	99
TevSTIB805.5.2700	Tb927.5.2310	hypothetical protein, conserved	Chr05	99
TevSTIB805.5.2710	Tb927.5.2320	hypothetical protein, conserved	Chr05	99
TevSTIB805.5.2720	Tb927.5.2330	hypothetical protein, conserved	Chr05	99
TevSTIB805.5.2730	Tb927.5.2340	hypothetical protein, conserved	Chr05	99
TevSTIB805.5.2740	Tb927.5.2350	hypothetical protein, conserved	Chr05	99
TevSTIB805.5.2750	Tb927.5.2360	hypothetical protein, conserved	Chr05	99
TevSTIB805.5.2760	Tb927.5.2370	hydrolase, alpha/beta fold family, putative	Chr05	99
TevSTIB805.5.2770	Tb927.5.2380	hydrolase, alpha/beta fold family, putative	Chr05	99
TevSTIB805.5.2780	Tb927.5.2390	hypothetical protein, conserved	Chr05	99
TevSTIB805.5.2800	Tb927.5.2400	ubiquitin carboxyl-terminal hydrolase, putative,cysteine peptidase, Clan CA, family C19, putative	Chr05	99
TevSTIB805.5.2810	Tb927.5.2410	kinesin, putative	Chr05	99
TevSTIB805.5.2820	Tb927.5.2420	hypothetical protein, conserved	Chr05	99
TevSTIB805.5.2830	Tb927.5.2430	membrane transporter protein, putative	Chr05	98
TevSTIB805.5.2840	Tb927.5.2440	hypothetical protein, conserved	Chr05	99
TevSTIB805.5.2850	Tb927.5.2450	5'-3' exonuclease, pseudogene, putative,5'-3' exonuclease, frameshift,exoribonuclease 2, frameshift	Chr05	99
TevSTIB805.5.2860	Tb927.5.2460	hypothetical protein, conserved	Chr05	99
TevSTIB805.5.2870	Tb927.5.2470	hypothetical protein, conserved	Chr05	98
TevSTIB805.5.2880	Tb927.5.2480	hypothetical protein, conserved	Chr05	99
TevSTIB805.5.2890	Tb927.5.2490	hypothetical protein, conserved, pseudogene,hypothetical protein, conserved, frameshift	Chr05	99
TevSTIB805.5.2900	Tb927.5.2500	hypothetical protein, conserved	Chr05	99
TevSTIB805.5.2910	Tb927.5.2510	hypothetical protein, conserved	Chr05	99
TevSTIB805.5.2920	Tb927.5.2520	hypothetical protein, conserved	Chr05	98
TevSTIB805.5.2940	Tb927.5.2530	hypothetical protein, conserved	Chr05	99
TevSTIB805.5.2950	Tb927.5.2540	hypothetical protein, conserved	Chr05	99
TevSTIB805.5.2960	Tb927.5.2550	hypothetical protein, conserved	Chr05	99
TevSTIB805.5.2970	Tb927.5.2560	hypothetical protein, conserved	Chr05	100
TevSTIB805.5.2980	Tb927.5.2570	translation initiation factor, putative;evidence=traceable author statement	Chr05	99
TevSTIB805.5.2990	Tb927.5.2580	hypothetical protein, conserved	Chr05	99
TevSTIB805.5.3000	Tb927.5.2590	hypothetical protein, conserved	Chr05	98
TevSTIB805.5.3010	Tb927.5.2600	hypothetical protein, conserved	Chr05	99
TevSTIB805.5.3020	Tb927.5.2610	hypothetical protein, conserved	Chr05	98
TevSTIB805.5.3030	Tb927.5.2620	hypothetical protein, conserved	Chr05	99
TevSTIB805.5.3040	Tb927.5.2630	hypothetical protein, conserved	Chr05	99
TevSTIB805.5.3050	Tb927.5.2640	hypothetical protein, conserved	Chr05	99
TevSTIB805.5.3060	Tb927.5.2650	L-galactonolactone oxidase;evidence=Inferred from Direct Assay	Chr05	99
TevSTIB805.5.3070	Tb927.5.2660	hypothetical protein, conserved	Chr05	99
TevSTIB805.5.3080	Tb927.5.2670	hypothetical protein, conserved	Chr05	100
TevSTIB805.5.3090	Tb927.5.2680	hypothetical protein, conserved	Chr05	99
TevSTIB805.5.3100	Tb927.5.2690	inositol-1(or 4)-monophosphatase 1, putative	Chr05	99
TevSTIB805.5.3110	Tb927.5.2700	otubain, putative,otubain cysteine peptidase, Clan CA, family C65, putative	Chr05	99
TevSTIB805.5.3120	Tb927.5.2710	hypothetical protein, conserved	Chr05	98
TevSTIB805.5.3130	Tb927.5.2720	zinc-finger protein ZPR1, putative	Chr05	99
TevSTIB805.5.3150	Tb927.5.2730	hypothetical protein, conserved	Chr05	98
TevSTIB805.5.3160	Tb927.5.2740	hypothetical protein, conserved	Chr05	99
TevSTIB805.5.3170	Tb927.5.2750	hypothetical protein, conserved	Chr05	99
TevSTIB805.5.3180	Tb927.5.2760	UDP-Gal or UDP-GlcNAc-dependent glycosyltransferase, putative	Chr05	99
TevSTIB805.5.3200	Tb927.5.2770	hypothetical protein, conserved	Chr05	98
TevSTIB805.5.3220	Tb927.5.2780	mitochondrial DNA polymerase beta	Chr05	99
TevSTIB805.5.3230	Tb927.5.2790	mitochondrial DNA polymerase beta-PAK	Chr05	99
TevSTIB805.5.3240	Tb927.5.2800	hypothetical protein, conserved	Chr05	99
TevSTIB805.5.3250	Tb927.5.2810	hypothetical protein, conserved	Chr05	99
TevSTIB805.5.3260	Tb927.5.2820	protein kinase, putative	Chr05	99
TevSTIB805.5.3270	Tb927.5.2830	hypothetical protein, conserved	Chr05	99
TevSTIB805.5.3280	Tb927.5.2840	hypothetical protein, conserved	Chr05	99
TevSTIB805.5.3290	Tb927.5.2850	radial spoke protein RSP2, putative	Chr05	99
TevSTIB805.5.3300	Tb927.5.2860	hypothetical protein, conserved	Chr05	99
TevSTIB805.5.3310	Tb927.5.2870	hypothetical protein	Chr05	99
TevSTIB805.5.3320	Tb927.5.2880	chaperone protein DNAj, putative	Chr05	100
TevSTIB805.5.3330	Tb927.5.2890	hypothetical protein, conserved	Chr05	99
TevSTIB805.5.3340	Tb927.5.2900	histone deacetylase 4,histone deacetylase-like protein HDO4	Chr05	99
TevSTIB805.5.3360	Tb927.5.2910	hypothetical protein, conserved	Chr05	99
TevSTIB805.5.3370	Tb927.5.2920	hypothetical protein, conserved	Chr05	100
TevSTIB805.5.3380	Tb927.5.2930	hypothetical protein, conserved	Chr05	100
TevSTIB805.5.3390	Tb927.5.2940	stress-induced protein sti1, putative	Chr05	100
TevSTIB805.5.3400	Tb927.5.2950	hypothetical protein, conserved	Chr05	99
TevSTIB805.5.3420	Tb927.5.2960	phosphoribosylpyrophosphate synthetase, putative	Chr05	99
TevSTIB805.5.3430	Tb927.5.2970	hypothetical protein, conserved	Chr05	99
TevSTIB805.5.3440	Tb927.5.2980	hypothetical protein, conserved	Chr05	99
TevSTIB805.5.3450	Tb927.5.2990	hypothetical protein, conserved	Chr05	98
TevSTIB805.5.280	Tb927.5.300	iron/ascorbate oxidoreductase family protein, putative	Chr05	99
TevSTIB805.5.3460	Tb927.5.3000	hypothetical protein, conserved	Chr05	99
TevSTIB805.5.3470	Tb927.5.3010	hypothetical protein, conserved	Chr05	99
TevSTIB805.5.3480	Tb927.5.3020	hypothetical protein, conserved	Chr05	99
TevSTIB805.5.3490	Tb927.5.3030	intraflagellar transport protein IFT122, putative;evidence=Inferred from Sequence or Structural Similarity	Chr05	99
TevSTIB805.5.3510	Tb927.5.3040	hypothetical protein, conserved	Chr05	98
TevSTIB805.5.3520	Tb927.5.3050	poly(ADP-ribose) polymerase, putative	Chr05	99
TevSTIB805.5.3530	Tb927.5.3060	hypothetical protein, conserved	Chr05	99
TevSTIB805.5.3540	Tb927.5.3070	hypothetical protein, conserved	Chr05	99
TevSTIB805.5.3550	Tb927.5.3080	hypothetical protein, conserved	Chr05	99
TevSTIB805.5.3560	Tb927.5.3090	hypothetical protein, conserved	Chr05	98
TevSTIB805.5.290	Tb927.5.310	hypothetical protein	Chr05	93
TevSTIB805.5.3580	Tb927.5.3100	hypothetical protein	Chr05	98
TevSTIB805.5.3590	Tb927.5.3110	hypothetical protein, conserved	Chr05	99
TevSTIB805.5.3600	Tb927.5.3120	translation initiation factor, putative	Chr05	98
TevSTIB805.5.3610	Tb927.5.3130	hypothetical protein	Chr05	98
TevSTIB805.5.3620	Tb927.5.3140	hypothetical protein, conserved	Chr05	99
TevSTIB805.5.3630	Tb927.5.3150	protein kinase , putative	Chr05	99
TevSTIB805.5.3640	Tb927.5.3160	protein kinase, putative	Chr05	99
TevSTIB805.5.3650	Tb927.5.3170	ribose-phosphate pyrophosphokinase, putative	Chr05	99
TevSTIB805.5.3660	Tb927.5.3180	hypothetical protein, conserved	Chr05	97
TevSTIB805.5.3670	Tb927.5.3190	hypothetical protein, conserved	Chr05	98
TevSTIB805.5.3680	Tb927.5.3200	hypothetical protein, conserved	Chr05	98
TevSTIB805.5.3690	Tb927.5.3210	small ubiquitin-related modifier, putative	Chr05	99
[truncated: 6,423 more rows]

## Sheet: Chromosome1(524)
Tevansi_ID	Tb927_ID	GeneDB Annotation	Strand	Start	Stop	Chromosome	Is ORF Frameshifted?
TevSTIB805.1.10	Tb927.1.05	variant surface glycoprotein (VSG), putative	R	570	1484	Chr01	YES
TevSTIB805.1.20	Tb927.1.10	hypothetical protein	F	6264	6392	Chr01	NO
TevSTIB805.1.30	Tb927.1.20	expression site-associated gene (ESAG, pseudogene), putative,expression site-associated gene 3 (ESAG3), pseudogene	R	6828	7831	Chr01	YES
TevSTIB805.1.40	Tb927.1.30	hypothetical protein	F	9943	10616	Chr01	YES
TevSTIB805.1.50	Tb927.1.40	hypothetical protein	R	11231	11371	Chr01	NO
TevSTIB805.1.60	Tb927.1.50	hypothetical protein, unlikely	R	34304	34561	Chr01	NO
TevSTIB805.1.70	Tb927.1.60	RNA polymerase (pseudogene), putative	R	35315	37184	Chr01	YES
TevSTIB805.1.80	Tb927.1.70	retrotransposon hot spot (RHS) protein, putative,retrotransposon hot spot protein 4 (RHS4), putative	R	38213	40270	Chr01	NO
TevSTIB805.1.100	Tb927.1.80	hypothetical protein, unlikely	R	43144	43374	Chr01	NO
TevSTIB805.1.110	Tb927.1.90	retrotransposon hot spot protein (RHS, pseudogene), putative	R	43703	45480	Chr01	YES
TevSTIB805.1.120	Tb927.1.100	RNA polymerase (pseudogene), putative	R	50695	52557	Chr01	YES
TevSTIB805.1.130	Tb927.1.110	hypothetical protein, conserved	F	53132	53458	Chr01	NO
TevSTIB805.1.140	Tb927.1.120	retrotransposon hot spot (RHS) protein, putative,retrotransposon hot spot protein 4 (RHS4), putative	R	53540	56110	Chr01	NO
TevSTIB805.1.150	Tb927.1.180	retrotransposon hot spot (RHS) protein, putative,retrotransposon hot spot protein 1 (RHS1), putative	R	63173	65675	Chr01	YES
TevSTIB805.1.160	Tb927.1.190	retrotransposon hot spot protein (RHS, pseudogene), putative	R	68695	71187	Chr01	NO
TevSTIB805.1.170	Tb927.1.220	retrotransposon hot spot (RHS) protein, putative,retrotransposon hot spot protein 1 (RHS1), putative	R	79119	81623	Chr01	NO
TevSTIB805.1.180	Tb927.1.240	retrotransposon hot spot protein (RHS, pseudogene), putative	R	84633	92349	Chr01	YES
TevSTIB805.1.190	Tb927.1.270	hypothetical protein	F	99919	100290	Chr01	NO
TevSTIB805.1.200	Tb927.1.275	expression site-associated gene (ESAG, pseudogene), putative,expression site-associated gene 4 (ESAG4), pseudogene	F	101323	104222	Chr01	YES
TevSTIB805.1.210	Tb927.7.7560	hypothetical protein	F	105057	105530	Chr01	YES
TevSTIB805.1.220	Tb927.1.280	hypothetical protein, conserved	F	105645	106007	Chr01	NO
TevSTIB805.1.230	Tb927.1.290	leucine-rich repeat protein (LRRP), putative	F	106401	110582	Chr01	NO
TevSTIB805.1.240	Tb927.1.300	retrotransposon hot spot protein (RHS, pseudogene), putative	F	115398	121117	Chr01	YES
TevSTIB805.1.250	Tb927.1.310	hypothetical protein, unlikely	R	122858	123109	Chr01	NO
TevSTIB805.1.260	Tb927.1.320	retrotransposon hot spot protein (RHS, pseudogene), putative	F	123474	124344	Chr01	YES
TevSTIB805.1.270	Tb927.1.330	retrotransposon hot spot protein (RHS, pseudogene), putative	R	124317	125169	Chr01	YES
TevSTIB805.1.280	Tb927.1.340	hypothetical protein, unlikely	F	125534	125908	Chr01	NO
TevSTIB805.1.290	Tb927.1.350	retrotransposon hot spot protein (RHS, pseudogene), putative	R	127532	128577	Chr01	YES
TevSTIB805.1.300	Tb927.1.360	hypothetical protein, unlikely	R	129305	129622	Chr01	YES
TevSTIB805.1.310	Tb927.4.170	hypothetical protein	R	130086	130187	Chr01	NO
TevSTIB805.1.320	Tb927.1.370	leucine-rich repeat protein (LRRP), putative	R	133441	137740	Chr01	YES
TevSTIB805.1.330	Tb927.1.380	hypothetical protein, conserved	R	137906	138331	Chr01	NO
TevSTIB805.1.340	Tb927.1.390	hypothetical protein, unlikely	F	140356	140640	Chr01	NO
TevSTIB805.1.350	Tb927.1.400	hypothetical protein, conserved	F	141018	141380	Chr01	NO
TevSTIB805.1.360	Tb927.1.410	retrotransposon hot spot protein (RHS, pseudogene), putative	F	144452	146196	Chr01	YES
TevSTIB805.1.380	Tb927.1.420	retrotransposon hot spot (RHS) protein, putative,retrotransposon hot spot protein 5 (RHS5), putative	F	149553	151610	Chr01	NO
TevSTIB805.1.390	Tb927.1.430	retrotransposon hot spot protein (RHS, pseudogene), putative	F	152512	159555	Chr01	YES
TevSTIB805.1.400	Tb927.1.450	retrotransposon hot spot protein (RHS, pseudogene), putative	R	161233	167240	Chr01	YES
TevSTIB805.1.410	Tb927.1.460	hypothetical protein, unlikely	F	169526	169870	Chr01	NO
TevSTIB805.1.420	Tb927.1.470	hypothetical protein, conserved	F	174235	174597	Chr01	NO
TevSTIB805.1.430	Tb927.1.480	leucine-rich repeat protein (LRRP), putative	F	174991	179175	Chr01	NO
TevSTIB805.1.440	Tb927.1.490	hypothetical protein	F	183049	183231	Chr01	NO
TevSTIB805.1.450	Tb927.3.5750	retrotransposon hot spot protein (RHS, pseudogene), putative,retrotransposon hot spot protein (RHS), degenerate	F	183257	183378	Chr01	YES
TevSTIB805.1.460	Tb927.1.520	variant surface glycoprotein (VSG, pseudogene), putative,variant surface glycoprotein, fragment	F	190350	191197	Chr01	YES
TevSTIB805.1.470	Tb927.1.530	hypothetical protein, conserved	R	196339	197159	Chr01	YES
TevSTIB805.1.480	Tb927.1.540	DNA-directed RNA polymerase III, putative,RNA polymerase subunit, putative	R	197563	200952	Chr01	NO
TevSTIB805.1.490	Tb927.1.550	hypothetical protein, unlikely	R	201307	201627	Chr01	NO
TevSTIB805.1.500	Tb927.1.560	hypothetical protein, conserved	R	201851	203179	Chr01	NO
TevSTIB805.1.510	Tb927.1.570	Histone-lysine N-methyltransferase, H3 lysine-76 specific;evidence=Inferred from Direct Assay	R	203740	204567	Chr01	NO
TevSTIB805.1.520	Tb927.1.580	phosphate-repressible phosphate permease, putative	R	205604	207154	Chr01	NO
TevSTIB805.1.530	Tb927.1.590	hypothetical protein, unlikely	R	208775	209190	Chr01	YES
TevSTIB805.1.540	Tb927.1.600	phosphate-repressible phosphate permease, putative	R	209312	210857	Chr01	YES
TevSTIB805.1.550	Tb927.1.610	hypothetical protein, conserved	R	211227	212135	Chr01	NO
TevSTIB805.1.560	Tb927.1.620	hypothetical protein, unlikely	R	212323	212637	Chr01	NO
TevSTIB805.1.570	Tb927.1.630	anti-silencing protein ASF 1 like protein, putative	R	212712	213227	Chr01	NO
TevSTIB805.1.580	Tb927.1.640	hypothetical protein, conserved	R	213867	218810	Chr01	NO
TevSTIB805.1.590	Tb927.1.650	hypothetical protein, conserved	R	219155	219754	Chr01	NO
TevSTIB805.1.600	Tb927.1.660	hypothetical protein, unlikely	R	220546	220719	Chr01	NO
TevSTIB805.1.610	Tb927.1.670	hypothetical protein, conserved	R	221176	223017	Chr01	NO
TevSTIB805.1.620	Tb927.1.680	hypothetical protein, unlikely	R	223559	223762	Chr01	YES
TevSTIB805.1.630	Tb927.1.690	hypothetical protein, conserved	R	223824	224555	Chr01	NO
TevSTIB805.1.640	Tb927.1.700	phosphoglycerate kinase	R	225648	226970	Chr01	NO
TevSTIB805.1.650	Tb927.1.710	phosphoglycerate kinase;evidence=Inferred from Sequence Orthology	R	227324	228586	Chr01	NO
TevSTIB805.1.660	Tb927.1.720	phosphoglycerate kinase;evidence=Inferred from Sequence Orthology	R	228916	230445	Chr01	NO
TevSTIB805.1.670	Tb927.1.730	hypothetical protein, conserved	R	230986	232695	Chr01	NO
TevSTIB805.1.680	Tb927.1.740	hypothetical protein, conserved	R	233533	234840	Chr01	NO
TevSTIB805.1.690	Tb927.1.750	hypothetical protein, conserved	R	235430	239077	Chr01	NO
TevSTIB805.1.700	Tb927.1.760	hypothetical protein, conserved	R	239797	242082	Chr01	NO
TevSTIB805.1.710	Tb927.1.770	hypothetical protein, unlikely	R	242159	242404	Chr01	NO
TevSTIB805.1.720	Tb927.1.780	hypothetical protein, conserved	R	242605	243747	Chr01	NO
TevSTIB805.1.730	Tb927.1.790	hypothetical protein, conserved	R	244130	246535	Chr01	NO
TevSTIB805.1.740	Tb927.1.800	hypothetical protein, unlikely	R	247101	247241	Chr01	NO
TevSTIB805.1.750	Tb927.1.810	hypothetical protein, unlikely	R	247251	247802	Chr01	YES
TevSTIB805.1.760	Tb927.1.820	hypothetical protein, conserved	R	248007	249287	Chr01	NO
TevSTIB805.1.770	Tb927.1.830	hypothetical protein, conserved	R	250050	252894	Chr01	YES
TevSTIB805.1.780	Tb927.1.840	hypothetical protein, conserved	R	253171	253890	Chr01	NO
TevSTIB805.1.790	Tb927.1.850	hypothetical protein, unlikely	R	253907	254180	Chr01	YES
TevSTIB805.1.800	Tb927.1.860	hypothetical protein, conserved	R	254406	255212	Chr01	NO
TevSTIB805.1.810	Tb927.1.870	deoxyhypusine synthase, putative	R	255702	256730	Chr01	NO
TevSTIB805.1.820	Tb927.1.880	hypothetical protein, conserved	R	257540	271318	Chr01	NO
TevSTIB805.1.830	Tb927.1.890	hypothetical protein, conserved	R	271588	272358	Chr01	NO
TevSTIB805.1.840	Tb927.1.900	hypothetical protein, unlikely	R	274425	274733	Chr01	NO
TevSTIB805.1.850	Tb927.1.910	hypothetical protein, unlikely	R	276185	276361	Chr01	NO
TevSTIB805.1.860	Tb927.1.920	hypothetical protein, unlikely	R	277509	277700	Chr01	NO
TevSTIB805.1.870	Tb927.1.930	hypothetical protein, unlikely	R	278291	278575	Chr01	NO
TevSTIB805.1.880	Tb927.9.3220	hypothetical protein, unlikely	R	278739	278849	Chr01	NO
TevSTIB805.1.890	Tb927.1.940	hypothetical protein, unlikely	R	279045	279434	Chr01	NO
TevSTIB805.1.900	Tb927.1.950	hypothetical protein, unlikely	R	279450	279671	Chr01	YES
TevSTIB805.1.910	Tb927.1.960	hypothetical protein, unlikely	R	279897	280209	Chr01	YES
TevSTIB805.1.920	Tb927.1.970	hypothetical protein, unlikely	R	280522	280833	Chr01	NO
TevSTIB805.1.930	Tb927.1.980	hypothetical protein, unlikely	R	281083	281196	Chr01	NO
TevSTIB805.1.940	Tb927.1.990	hypothetical protein, conserved	F	281686	282810	Chr01	NO
TevSTIB805.1.950	Tb927.1.1000	developmentally regulated phosphoprotein	F	282997	284259	Chr01	NO
TevSTIB805.1.960	Tb927.1.1010	hypothetical protein, conserved	F	284689	286848	Chr01	NO
TevSTIB805.1.970	Tb927.1.1020	hypothetical protein, conserved	F	287333	288613	Chr01	NO
TevSTIB805.1.980	Tb927.1.1030	hypothetical protein, conserved,leucine-rich repeat protein (LRRP), putative	F	290071	291444	Chr01	NO
TevSTIB805.1.990	Tb927.1.1040	hypothetical protein, conserved	F	291874	292383	Chr01	NO
TevSTIB805.1.1000	Tb927.1.1050	hypothetical protein, conserved	F	293196	296552	Chr01	NO
TevSTIB805.1.1010	Tb927.1.1060	hypothetical protein, conserved	F	297035	297952	Chr01	NO
TevSTIB805.1.1020	Tb927.1.1070	hypothetical protein, unlikely	F	298249	298482	Chr01	NO
TevSTIB805.1.1030	Tb927.1.1080	hypothetical protein, conserved	F	298945	300402	Chr01	NO
TevSTIB805.1.1040	Tb927.1.1090	hypothetical protein, unlikely	F	300751	301323	Chr01	NO
TevSTIB805.1.1050	Tb927.1.1100	hypothetical protein, conserved	F	301807	304719	Chr01	NO
TevSTIB805.1.1060	Tb927.1.1110	hypothetical protein, unlikely	F	304842	305129	Chr01	NO
TevSTIB805.1.1070	Tb927.1.1120	hypothetical protein, conserved	F	305562	306671	Chr01	NO
TevSTIB805.1.1080	Tb927.1.1130	glycerol-3-phosphate dehydrogenase (FAD-dependent), putative	F	307085	308938	Chr01	NO
TevSTIB805.1.1090	Tb927.1.1140	hypothetical protein, conserved	F	309295	310368	Chr01	NO
TevSTIB805.1.1100	Tb927.1.1150	zeta tubulin	F	310935	312377	Chr01	NO
TevSTIB805.1.1110	Tb927.1.1160	hypothetical protein, conserved	F	312759	314348	Chr01	NO
TevSTIB805.1.1120	Tb927.1.1170	DNA-directed RNA polymerase subunit RBP12, putative;evidence=inferred from Reviewed Computational Analysis	F	314725	314973	Chr01	NO
TevSTIB805.1.1130	Tb927.1.1180	hypothetical protein, unlikely	F	315793	316239	Chr01	YES
TevSTIB805.1.1140	Tb927.1.1200	hypothetical protein, conserved	F	316297	317586	Chr01	NO
TevSTIB805.1.1150	Tb927.1.1210	hypothetical protein, conserved	F	318653	319087	Chr01	NO
TevSTIB805.1.1160	Tb927.1.1220	hypothetical protein, conserved	F	319810	320493	Chr01	NO
TevSTIB805.1.1170	Tb927.1.1230	chaperone protein DNAj, putative	F	320760	322202	Chr01	NO
TevSTIB805.1.1180	Tb927.1.1240	cytidine triphosphate synthase, putative	F	323388	325157	Chr01	NO
TevSTIB805.1.1190	Tb927.1.1250	hypothetical protein, unlikely	F	325304	325615	Chr01	NO
TevSTIB805.1.1200	Tb927.1.1260	hypothetical protein, unlikely	R	326689	327273	Chr01	YES
TevSTIB805.1.1210	Tb927.1.1270	homocysteine S-methyltransferase, putative	F	327781	329082	Chr01	NO
TevSTIB805.1.1220	Tb927.1.1280	hypothetical protein, unlikely	F	329132	329587	Chr01	NO
TevSTIB805.1.1230	Tb927.1.1290	hypothetical protein, unlikely	F	330547	330870	Chr01	NO
TevSTIB805.1.1240	Tb927.1.1300	hypothetical protein, conserved	F	331194	332117	Chr01	NO
TevSTIB805.1.1250	Tb927.1.1310	hypothetical protein, conserved	F	332652	333944	Chr01	NO
TevSTIB805.1.1260	Tb927.1.1320	hypothetical protein, unlikely	F	333978	334202	Chr01	NO
TevSTIB805.1.1270	Tb927.1.1330	hypothetical protein, conserved	F	334390	335610	Chr01	NO
TevSTIB805.1.1280	Tb927.1.1340	FG-GAP repeat protein, putative,intergrin alpha chain protein, putative	F	336069	338297	Chr01	NO
TevSTIB805.1.1290	Tb927.1.1350	kinesin heavy chain, putative	F	338876	341536	Chr01	NO
TevSTIB805.1.1300	Tb927.1.1360	hypothetical protein, unlikely	F	341812	342153	Chr01	YES
TevSTIB805.1.1310	Tb927.1.1370	rRNA biogenesis protein, putative	F	343185	345224	Chr01	NO
TevSTIB805.1.1320	Tb927.1.1380	serine/threonine protein phosphatase 2A regulatory subunit, putative	F	346333	348054	Chr01	NO
TevSTIB805.1.1330	Tb927.1.1390	hypothetical protein, conserved	F	350026	350763	Chr01	NO
TevSTIB805.1.1340	Tb927.1.1400	hypothetical protein, conserved	F	351446	352027	Chr01	NO
TevSTIB805.1.1350	Tb927.1.1410	hypothetical protein, unlikely	R	352836	353195	Chr01	NO
TevSTIB805.1.1360	Tb927.1.1420	hypothetical protein, conserved	F	353357	355336	Chr01	NO
TevSTIB805.1.1370	Tb927.1.1430	hypothetical protein, unlikely	R	355780	356214	Chr01	NO
TevSTIB805.1.1380	Tb927.1.1440	hypothetical protein, unlikely	R	356427	356621	Chr01	NO
TevSTIB805.1.1390	Tb927.1.1450	hypothetical protein, unlikely	R	357308	357529	Chr01	NO
TevSTIB805.1.1400	Tb927.1.1460	hypothetical protein, unlikely	F	359429	360095	Chr01	YES
TevSTIB805.1.1410	Tb927.1.1470	hypothetical protein, conserved	F	360970	362727	Chr01	NO
TevSTIB805.1.1420	Tb927.1.1480	hypothetical protein, unlikely	F	362900	363142	Chr01	NO
TevSTIB805.1.1430	Tb927.1.1500	hypothetical protein, conserved	F	367996	369990	Chr01	NO
TevSTIB805.1.1440	Tb927.1.1510	hypothetical protein, unlikely	R	371338	371622	Chr01	NO
TevSTIB805.1.1450	Tb927.1.1520	hypothetical protein, unlikely	F	372728	373217	Chr01	YES
TevSTIB805.1.1460	Tb927.1.1530	protein kinase, putative	F	378549	383777	Chr01	NO
TevSTIB805.1.1470	Tb927.1.1540	hypothetical protein, conserved	F	387639	389591	Chr01	NO
TevSTIB805.1.1480	Tb927.1.1550	tubulin-tyrosine ligase, putative	F	390019	392091	Chr01	NO
TevSTIB805.1.1490	Tb927.1.1560	vesicular-fusion protein nsf, putative,N-ethylmaleimide sensitive factor (NsF)	F	392507	394684	Chr01	NO
TevSTIB805.1.1500	Tb927.1.1570	hypothetical protein, unlikely	F	396092	396458	Chr01	YES
TevSTIB805.1.1510	Tb927.1.1580	cytochrome c oxidase assembly factor, putative,electron transport protein SCO1/2, putative	F	396618	397523	Chr01	NO
TevSTIB805.1.1520	Tb927.1.1590	hypothetical protein, unlikely	F	397781	398044	Chr01	NO
TevSTIB805.1.1530	Tb927.1.1600	hypothetical protein, conserved	F	398518	403089	Chr01	NO
TevSTIB805.1.1540	Tb927.1.1610	hypothetical protein, conserved	F	404249	405061	Chr01	NO
TevSTIB805.1.1550	Tb927.1.1620	ATP-dependent DEAD/H RNA helicase, putative	F	405799	408018	Chr01	NO
TevSTIB805.1.1560	Tb927.1.1630	hypothetical protein, conserved	F	408518	409000	Chr01	NO
TevSTIB805.1.1570	Tb927.1.1640	hypothetical protein, conserved	F	409587	410639	Chr01	NO
TevSTIB805.1.1580	Tb927.1.1650	hypothetical protein, conserved	F	410835	411344	Chr01	NO
TevSTIB805.1.1590	Tb927.1.1660	hypothetical protein, conserved	F	411660	412547	Chr01	NO
TevSTIB805.1.1600	Tb927.1.1670	hypothetical protein, conserved	F	412866	416111	Chr01	NO
TevSTIB805.1.1610	Tb927.1.1680	hypothetical protein, conserved	F	417499	418212	Chr01	NO
TevSTIB805.1.1620	Tb927.1.1690	RNA-editing complex protein,RNA editing endoribonuclease	F	418620	421076	Chr01	NO
TevSTIB805.1.1630	Tb927.1.1700	hypothetical protein, conserved	F	421711	423192	Chr01	NO
TevSTIB805.1.1640	Tb927.1.1710	hypothetical protein, conserved	F	423779	429136	Chr01	NO
TevSTIB805.1.1650	Tb927.1.1720	hypothetical protein, conserved	F	429772	430998	Chr01	NO
TevSTIB805.1.1660	Tb927.1.1730	hypothetical protein, conserved	F	431538	433619	Chr01	NO
TevSTIB805.1.1670	Tb927.1.1740	hypothetical protein	F	434218	452671	Chr01	YES
TevSTIB805.1.1680	Tb927.1.1750	hypothetical protein, conserved	F	453292	454704	Chr01	NO
TevSTIB805.1.1690	Tb927.1.1760	hypothetical protein, conserved	F	455177	455611	Chr01	NO
TevSTIB805.1.1700	Tb927.1.1770	glutaredoxin, putative	F	456724	457047	Chr01	NO
TevSTIB805.1.1710	Tb927.1.1780	hypothetical protein, unlikely	F	457374	457790	Chr01	NO
TevSTIB805.1.1720	Tb927.1.1790	hypothetical protein	F	458004	458687	Chr01	NO
TevSTIB805.1.1730	Tb927.1.1800	hypothetical protein, unlikely	F	458801	459370	Chr01	NO
TevSTIB805.1.1740	Tb927.1.1810	hypothetical protein, unlikely	R	459482	459821	Chr01	YES
TevSTIB805.1.1750	Tb927.1.1820	hypothetical protein, conserved	F	460088	461233	Chr01	NO
TevSTIB805.1.1760	Tb927.1.1830	hypothetical protein, unlikely	F	461432	461647	Chr01	NO
TevSTIB805.1.1770	Tb927.1.1840	hypothetical protein, conserved	F	463982	465628	Chr01	NO
TevSTIB805.1.1780	Tb927.1.1850	hypothetical protein, conserved	F	469607	471490	Chr01	NO
TevSTIB805.1.1790	Tb927.1.1860	hypothetical protein, unlikely	F	471604	472092	Chr01	NO
TevSTIB805.1.1800	Tb927.1.1870	hypothetical protein, unlikely	F	473583	473744	Chr01	NO
TevSTIB805.1.1810	Tb927.1.1880	hypothetical protein, conserved	F	474012	478343	Chr01	NO
TevSTIB805.1.1820	Tb927.1.1890	hypothetical protein, conserved	F	478841	482365	Chr01	NO
TevSTIB805.1.1830	Tb927.1.1900	hypothetical protein, unlikely	F	483267	483614	Chr01	NO
TevSTIB805.1.1840	Tb927.1.1910	hypothetical protein, conserved	F	483626	487402	Chr01	NO
TevSTIB805.1.1850	Tb927.1.1920	hypothetical protein, conserved	F	488015	489340	Chr01	NO
TevSTIB805.1.1860	Tb927.1.1930	phosphatidylinositol 3-kinase, putative	F	491376	500087	Chr01	NO
TevSTIB805.1.1870	Tb927.1.1940	hypothetical protein, unlikely	F	501443	501851	Chr01	YES
TevSTIB805.1.1880	Tb927.1.1960	chaperone protein DNAj, putative	F	503859	505835	Chr01	NO
TevSTIB805.1.1890	Tb927.1.1970	hypothetical protein, unlikely	F	505981	506349	Chr01	NO
TevSTIB805.1.1900	Tb927.1.1980	hypothetical protein, conserved	F	506387	507292	Chr01	NO
TevSTIB805.1.1910	Tb927.1.1990	hypothetical protein, conserved	F	507654	508250	Chr01	NO
TevSTIB805.1.1920	Tb927.1.2000	hypothetical protein, unlikely	F	508770	509000	Chr01	NO
TevSTIB805.1.1930	Tb927.1.2010	hypothetical protein, unlikely	F	509103	509231	Chr01	NO
TevSTIB805.1.1940	Tb927.1.2020	hypothetical protein	F	509967	510245	Chr01	NO
TevSTIB805.1.1950	Tb927.1.2030	hypothetical protein, unlikely	R	510632	510752	Chr01	YES
TevSTIB805.1.1960	Tb927.1.2040	expression site-associated gene 2 (ESAG2) protein, putative	R	510898	512272	Chr01	YES
TevSTIB805.1.1970	Tb927.1.2050	hypothetical protein, unlikely	R	512367	512699	Chr01	NO
TevSTIB805.1.1980	Tb927.1.2060	expression site-associated gene (ESAG, pseudogene), putative,expression site-associated gene 11 (ESAG11), fragment	R	514430	514567	Chr01	NO
TevSTIB805.1.1990	Tb927.1.2070	expression site-associated gene (ESAG, pseudogene), putative,expression site-associated gene 11 (ESAG11), fragment	R	514723	514941	Chr01	NO
TevSTIB805.1.2000	Tb927.1.2080	hypothetical protein, unlikely	R	515717	516097	Chr01	NO
TevSTIB805.1.2010	Tb927.1.2090	hypothetical protein, unlikely	F	519736	519942	Chr01	NO
TevSTIB805.1.2020	Tb927.1.2100	calpain-like cysteine peptidase, putative,cysteine peptidase, Clan CA, family C2, putative	F	521226	524666	Chr01	NO
TevSTIB805.1.2030	Tb927.1.2110	calpain-like cysteine peptidase, putative,cysteine peptidase, Clan CA, family C2, putative	F	525915	527963	Chr01	NO
TevSTIB805.1.2040	Tb927.1.2120	calpain, putative,cysteine peptidase, Clan CA, family C2, putative	F	530350	532548	Chr01	NO
TevSTIB805.1.2050	Tb927.1.2130	hypothetical protein, unlikely	F	532767	532937	Chr01	NO
TevSTIB805.1.2060	Tb927.1.2140	hypothetical protein, unlikely	F	534624	535025	Chr01	NO
TevSTIB805.1.2070	Tb927.1.2150	calpain-like protein fragment, putative,calpain-like cysteine peptidase, Clan CA, family C2	F	535854	536276	Chr01	NO
TevSTIB805.1.2080	Tb927.1.2160	calpain-like protein fragment, putative	F	538488	538880	Chr01	NO
TevSTIB805.1.2090	Tb927.1.2180	hypothetical protein, unlikely	R	542090	542533	Chr01	NO
TevSTIB805.1.2100	Tb927.1.2190	hypothetical protein, conserved	F	542848	548091	Chr01	NO
TevSTIB805.1.2110	Tb927.1.2200	hypothetical protein,zinc finger protein family member, putative	F	549231	549491	Chr01	NO
TevSTIB805.1.2120	Tb927.1.2210	hypothetical protein, conserved	F	549784	550737	Chr01	NO
TevSTIB805.1.2130	Tb927.1.2220	hypothetical protein, unlikely	R	551066	551519	Chr01	YES
TevSTIB805.1.2140	Tb927.1.2230	calpain-like protein fragment, putative	F	551859	552230	Chr01	NO
TevSTIB805.1.2150	Tb927.1.2240	hypothetical protein, unlikely	F	553105	553335	Chr01	NO
TevSTIB805.1.2160	Tb927.1.2250	hypothetical protein, unlikely	F	553600	553794	Chr01	NO
TevSTIB805.1.2170	Tb927.1.2260	calpain-like protein fragment, putative	F	554444	554833	Chr01	NO
TevSTIB805.1.2180	Tb927.1.2270	hypothetical protein, unlikely	F	555043	555171	Chr01	NO
TevSTIB805.1.2190	Tb927.1.2280	hypothetical protein, unlikely	F	555460	556018	Chr01	YES
TevSTIB805.1.2200	Tb927.1.2290	hypothetical protein, unlikely	F	556234	556602	Chr01	YES
TevSTIB805.1.2210	Tb927.1.2300	hypothetical protein, unlikely	F	556652	556858	Chr01	NO
TevSTIB805.1.2220	Tb927.1.2310	hypothetical protein	F	557052	557321	Chr01	NO
TevSTIB805.1.2230	Tb927.1.2320	hypothetical protein, conserved	F	558094	558951	Chr01	NO
TevSTIB805.1.2240	Tb927.1.2330	beta tubulin	F	559931	561259	Chr01	NO
TevSTIB805.1.2250	Tb927.1.2340	alpha tubulin	F	561892	563247	Chr01	NO
TevSTIB805.1.2260	Tb927.1.2350	beta tubulin	F	563606	564901	Chr01	NO
TevSTIB805.1.2270	Tb927.1.2360	alpha tubulin	F	565533	566888	Chr01	NO
TevSTIB805.1.2280	Tb927.1.2370	beta tubulin	F	567219	568547	Chr01	NO
TevSTIB805.1.2290	Tb927.1.2380	alpha tubulin	F	569180	570535	Chr01	NO
TevSTIB805.1.2300	Tb927.1.2390	beta tubulin	F	570862	572190	Chr01	NO
TevSTIB805.1.2310	Tb927.1.2400	alpha tubulin	F	572823	574178	Chr01	NO
TevSTIB805.1.2320	Tb927.1.2410	beta tubulin, pseudogene	F	574505	575581	Chr01	NO
TevSTIB805.1.2330	Tb927.1.2420	hypothetical protein	F	580726	581256	Chr01	NO
TevSTIB805.1.2340	Tb927.1.2430	histone H3, putative	F	581948	582349	Chr01	NO
TevSTIB805.1.2350	Tb927.1.2440	hypothetical protein, unlikely	F	582771	583055	Chr01	NO
TevSTIB805.1.2360	Tb927.1.2450	histone H3, putative	F	583529	583930	Chr01	NO
TevSTIB805.1.2370	Tb927.1.2460	hypothetical protein, unlikely	F	584354	584638	Chr01	NO
TevSTIB805.1.2380	Tb927.1.2470	histone H3, putative	F	585114	585515	Chr01	NO
TevSTIB805.1.2390	Tb927.1.2480	hypothetical protein, unlikely	F	585949	586233	Chr01	NO
TevSTIB805.1.2400	Tb927.1.2490	histone H3, putative	F	586709	587110	Chr01	NO
TevSTIB805.1.2410	Tb927.1.2500	hypothetical protein, unlikely	F	587543	587824	Chr01	NO
TevSTIB805.1.2420	Tb927.1.2510	histone H3, putative	F	588299	588700	Chr01	NO
TevSTIB805.1.2430	Tb927.1.2520	hypothetical protein, unlikely	F	589127	589408	Chr01	NO
TevSTIB805.1.2440	Tb927.1.2530	histone H3, putative	F	589883	590284	Chr01	NO
TevSTIB805.1.2450	Tb927.1.2540	hypothetical protein, unlikely	F	590705	590989	Chr01	NO
TevSTIB805.1.2460	Tb927.1.2550	histone H3, putative	F	591464	591865	Chr01	NO
TevSTIB805.1.2470	Tb927.1.2560	hypothetical protein, unlikely	F	592289	592570	Chr01	NO
TevSTIB805.1.2480	Tb927.1.2570	coatomer beta subunit	F	592931	595879	Chr01	NO
TevSTIB805.1.2490	Tb927.1.2580	RNasePH-like protein,exosome-associated protein 1,Rrp42 homologue	F	596851	598044	Chr01	NO
TevSTIB805.1.2500	Tb927.1.2590	hypothetical protein, unlikely	R	598630	599007	Chr01	YES
TevSTIB805.1.2510	Tb927.1.2600	pumilio/PUF RNA binding protein 9, putative	F	599475	601481	Chr01	YES
TevSTIB805.1.2520	Tb927.1.2610	hypothetical protein, unlikely	F	603647	603772	Chr01	NO
TevSTIB805.1.2530	Tb927.1.2620	hypothetical protein, unlikely	R	604089	604373	Chr01	NO
TevSTIB805.1.2540	Tb927.1.2630	hypothetical protein, unlikely	R	604706	605069	Chr01	YES
TevSTIB805.1.2550	Tb927.1.2640	hypothetical protein, conserved	F	606036	606995	Chr01	NO
TevSTIB805.1.2560	Tb927.1.2650	hypothetical protein, unlikely	F	607175	607426	Chr01	NO
TevSTIB805.1.2570	Tb927.1.2660	hypothetical protein, unlikely	F	607605	607814	Chr01	NO
TevSTIB805.1.2580	Tb927.1.2670	axoneme central apparatus protein,flagellar protein PF16	F	608361	609902	Chr01	NO
TevSTIB805.1.2590	Tb927.1.2680	hypothetical protein, unlikely	F	610448	610982	Chr01	YES
TevSTIB805.1.2600	Tb927.1.2690	hypothetical protein, unlikely	F	611160	611572	Chr01	YES
TevSTIB805.1.2610	Tb927.1.2700	hypothetical protein, conserved	F	611974	613206	Chr01	NO
TevSTIB805.1.2620	Tb927.1.2710	hypothetical protein, conserved	F	614135	616273	Chr01	NO
TevSTIB805.1.2630	Tb927.1.2720	hypothetical protein, unlikely	F	616327	616653	Chr01	NO
TevSTIB805.1.2640	Tb927.1.2730	hypothetical protein, conserved	F	618314	619378	Chr01	NO
TevSTIB805.1.2650	Tb927.1.2740	lipase-like protein, putative	F	620716	622335	Chr01	NO
TevSTIB805.1.2660	Tb927.1.2750	hypothetical protein, conserved	F	622811	623317	Chr01	NO
TevSTIB805.1.2670	Tb927.1.2760	hypothetical protein	F	623559	623672	Chr01	NO
TevSTIB805.1.2680	Tb927.1.2770	hypothetical protein, conserved	F	624262	625473	Chr01	NO
TevSTIB805.1.2690	Tb927.1.2780	hypothetical protein	R	626730	626954	Chr01	NO
TevSTIB805.1.2700	Tb927.1.2810	hypothetical protein, unlikely	F	629317	629595	Chr01	NO
TevSTIB805.1.2710	Tb927.1.2820	pteridine transporter, putative	R	630731	632689	Chr01	NO
TevSTIB805.1.2720	Tb927.1.2830	hypothetical protein, unlikely	F	632771	633028	Chr01	NO
TevSTIB805.1.2730	Tb927.1.2840	hypothetical protein, unlikely	F	633316	633594	Chr01	NO
TevSTIB805.1.2740	Tb927.1.2850	pteridine transporter, putative	R	634730	636630	Chr01	YES
TevSTIB805.1.2750	Tb927.1.2860	hypothetical protein, unlikely	F	636712	636969	Chr01	NO
TevSTIB805.1.2760	Tb927.1.2870	hypothetical protein, unlikely	F	637257	637535	Chr01	NO
TevSTIB805.1.2770	Tb927.1.2880	pteridine transporter, putative	R	638676	640633	Chr01	YES
TevSTIB805.1.2780	Tb927.1.2890	hypothetical protein, unlikely	F	640713	640976	Chr01	NO
TevSTIB805.1.2790	Tb927.1.2900	hypothetical protein, unlikely	F	641697	641990	Chr01	NO
TevSTIB805.1.2800	Tb927.1.2910	hypothetical protein, unlikely	F	642109	642204	Chr01	NO
TevSTIB805.1.2810	Tb927.1.2920	hypothetical protein, unlikely	F	643331	643639	Chr01	NO
TevSTIB805.1.2820	Tb927.1.2930	hypothetical protein, unlikely	F	643985	644452	Chr01	NO
TevSTIB805.1.2830	Tb927.1.2940	hypothetical protein, unlikely	F	644456	644839	Chr01	YES
TevSTIB805.1.2840	Tb927.1.2950	hypothetical protein, unlikely	F	645009	645245	Chr01	NO
TevSTIB805.1.2850	Tb927.1.2960	hypothetical protein, unlikely	F	645397	645564	Chr01	NO
TevSTIB805.1.2860	Tb927.1.2970	hypothetical protein, conserved	F	645983	646723	Chr01	NO
TevSTIB805.1.2870	Tb927.1.2980	hypothetical protein, conserved	F	648319	651735	Chr01	NO
TevSTIB805.1.2880	Tb927.1.2985	hypothetical protein, conserved	F	652354	652650	Chr01	NO
TevSTIB805.1.2890	Tb927.1.2990	hypothetical protein, conserved	F	653040	656114	Chr01	NO
TevSTIB805.1.2900	Tb927.1.3000	aminoacylase, putative,N-acyl-L-amino acid amidohydrolase, putative	F	656389	657597	Chr01	NO
TevSTIB805.1.2910	Tb927.1.3010	hypothetical protein, conserved	F	658174	659292	Chr01	NO
TevSTIB805.1.2920	Tb927.1.3020	hypothetical protein, unlikely	F	659388	659600	Chr01	NO
TevSTIB805.1.2930	Tb927.1.3030	RNA editing ligase,RNA-editing complex protein,KREL2	F	659664	660914	Chr01	NO
TevSTIB805.1.2940	Tb927.1.3040	hypothetical protein, conserved	F	661230	662042	Chr01	NO
TevSTIB805.1.2950	Tb927.1.3050	hypothetical protein, conserved	F	662430	664109	Chr01	NO
TevSTIB805.1.2960	Tb927.1.3070	hypothetical protein, conserved	F	664599	665840	Chr01	NO
TevSTIB805.1.2970	Tb927.1.3080	hypothetical protein, unlikely	F	665969	666277	Chr01	NO
TevSTIB805.1.2980	Tb927.1.3090	hypothetical protein, unlikely	F	666404	666556	Chr01	NO
TevSTIB805.1.2990	Tb927.1.3100	hypothetical protein, unlikely	F	666602	666871	Chr01	NO
TevSTIB805.1.3000	Tb927.1.3110	soluble N-ethylmaleimide sensitive factor (NSF) attachment protein, putative	F	667152	667997	Chr01	NO
TevSTIB805.1.3010	Tb927.1.3120	separase, putative,cysteine peptidase, Clan CD, family C50, putative	F	668538	672017	Chr01	NO
TevSTIB805.1.3020	Tb927.1.3130	protein kinase, putative	F	672515	674014	Chr01	NO
TevSTIB805.1.3030	Tb927.1.3140	hypothetical protein, unlikely	F	674313	674477	Chr01	NO
TevSTIB805.1.3040	Tb927.1.3150	hypothetical protein, conserved	F	674925	675842	Chr01	NO
TevSTIB805.1.3050	Tb927.1.3160	hypothetical protein, unlikely	F	676486	676671	Chr01	NO
TevSTIB805.1.3060	Tb927.1.3170	hypothetical protein, conserved	F	676717	677634	Chr01	NO
TevSTIB805.1.3070	Tb927.1.3180	40S ribosomal protein S11, putative	F	678347	678871	Chr01	NO
TevSTIB805.1.3080	Tb927.1.3190	hypothetical protein, unlikely	F	679073	679375	Chr01	NO
TevSTIB805.1.3090	Tb927.1.3200	phosphatase-like protein, putative	F	679540	680205	Chr01	NO
TevSTIB805.1.3100	Tb927.1.3210	hypothetical protein, unlikely	F	680421	680771	Chr01	NO
TevSTIB805.1.3110	Tb927.1.3220	GTPase activating protein of Rab-like GTPase, putative	F	681182	682783	Chr01	NO
TevSTIB805.1.3120	Tb927.1.3230	cell division cycle protein, putative	F	683703	685850	Chr01	NO
TevSTIB805.1.3130	Tb927.1.3240	hypothetical protein, unlikely	F	686006	686116	Chr01	NO
TevSTIB805.1.3140	Tb927.1.3250	hypothetical protein, conserved	F	686410	691716	Chr01	NO
TevSTIB805.1.3150	Tb927.1.3260	hypothetical protein, conserved	F	692515	698175	Chr01	NO
TevSTIB805.1.3160	Tb927.1.3270	hypothetical protein, conserved	F	698962	701697	Chr01	NO
TevSTIB805.1.3170	Tb927.1.3280	septum formation protein MAF homologue, putative	F	702369	703124	Chr01	NO
TevSTIB805.1.3180	Tb927.1.3290	hypothetical protein, conserved	F	703626	706592	Chr01	NO
TevSTIB805.1.3190	NA	Unspecified product	F	706737	707099	Chr01	NO
TevSTIB805.1.3200	Tb927.1.3300	myotubularin, putative,zinc-binding phosphatase, putative	F	707371	709989	Chr01	NO
TevSTIB805.1.3210	Tb927.1.3310	hypothetical protein, conserved	F	711618	712376	Chr01	NO
TevSTIB805.1.3220	Tb927.1.3320	leucine-rich repeat protein (LRRP), putative	F	713855	714901	Chr01	NO
TevSTIB805.1.3230	Tb927.1.3330	hypothetical protein, unlikely	F	715233	715520	Chr01	NO
TevSTIB805.1.3240	Tb927.1.3340	hypothetical protein, unlikely	F	716099	716551	Chr01	NO
TevSTIB805.1.3250	Tb927.1.3350	hypothetical protein	F	717118	717642	Chr01	YES
TevSTIB805.1.3260	Tb927.1.3360	hypothetical protein, unlikely	R	717934	718122	Chr01	NO
TevSTIB805.1.3270	Tb927.1.3370	hypothetical protein, unlikely	R	718800	719279	Chr01	NO
TevSTIB805.1.3280	Tb927.1.3380	hypothetical protein, unlikely	F	719836	720228	Chr01	NO
TevSTIB805.1.3290	Tb927.1.3390	hypothetical protein, conserved	R	721116	721604	Chr01	NO
TevSTIB805.1.3300	Tb927.1.3400	hypothetical protein, conserved	R	722160	723209	Chr01	NO
TevSTIB805.1.3310	Tb927.1.3410	hypothetical protein, conserved	R	723847	725160	Chr01	NO
TevSTIB805.1.3320	Tb927.1.3420	hypothetical protein, unlikely	R	725995	726183	Chr01	NO
TevSTIB805.1.3330	Tb927.1.3430	hypothetical protein, unlikely	R	726629	726758	Chr01	YES
TevSTIB805.1.3340	Tb927.1.3450	hypothetical protein, conserved	R	727148	729517	Chr01	NO
TevSTIB805.1.3350	Tb927.1.3460	hypothetical protein, unlikely	R	729609	729979	Chr01	YES
TevSTIB805.1.3360	Tb927.1.3470	hypothetical protein, unlikely	R	740868	741065	Chr01	NO
TevSTIB805.1.3370	Tb927.1.3480	hypothetical protein, unlikely	R	741269	741544	Chr01	NO
TevSTIB805.1.3380	Tb927.1.3490	hypothetical protein, unlikely	F	743252	743527	Chr01	NO
TevSTIB805.1.3390	Tb927.1.3500	hypothetical protein, unlikely	F	743968	744078	Chr01	NO
TevSTIB805.1.3400	Tb927.1.3510	hypothetical protein, unlikely	F	744344	744538	Chr01	NO
TevSTIB805.1.3410	Tb927.1.3520	hypothetical protein, unlikely	F	744607	744976	Chr01	YES
TevSTIB805.1.3420	Tb927.1.3530	hypothetical protein, unlikely	F	744983	745198	Chr01	NO
TevSTIB805.1.3430	Tb927.1.3540	hypothetical protein, unlikely	R	745516	745854	Chr01	NO
TevSTIB805.1.3440	Tb927.1.3550	hypothetical protein	R	746160	747251	Chr01	NO
TevSTIB805.1.3450	Tb927.1.3560	hypothetical protein, conserved	R	748068	750665	Chr01	NO
TevSTIB805.1.3460	Tb927.1.3570	hypothetical protein, unlikely	F	752956	753291	Chr01	YES
TevSTIB805.1.3470	Tb927.1.3580	hypothetical protein, unlikely	R	753541	753933	Chr01	NO
TevSTIB805.1.3480	Tb927.1.3590	hypothetical protein, unlikely	R	754501	754785	Chr01	NO
TevSTIB805.1.3490	Tb927.1.3600	hypothetical protein, unlikely	R	755331	755471	Chr01	NO
TevSTIB805.1.3500	Tb927.1.3610	hypothetical protein	R	755538	756131	Chr01	YES
TevSTIB805.1.3510	Tb927.1.3620	hypothetical protein, unlikely	F	756237	756464	Chr01	NO
TevSTIB805.1.3520	Tb927.1.3630	hypothetical protein, unlikely	R	757107	757356	Chr01	YES
TevSTIB805.1.3530	Tb927.1.3640	hypothetical protein, unlikely	F	757864	758040	Chr01	NO
TevSTIB805.1.3540	Tb927.1.3650	hypothetical protein, unlikely	R	758937	759107	Chr01	NO
TevSTIB805.1.3550	NA	Unspecified product	F	760493	763646	Chr01	YES
TevSTIB805.1.3560	NA	Unspecified product	F	763779	764570	Chr01	NO
TevSTIB805.1.3570	NA	Unspecified product	F	765013	765462	Chr01	NO
TevSTIB805.1.3580	Tb927.1.3670	expression site-associated gene (ESAG) protein, putative,expression site-associated gene 8 (ESAG8) protein, putative	F	766008	768149	Chr01	NO
TevSTIB805.1.3590	Tb927.1.3680	hypothetical protein, unlikely	R	768626	768886	Chr01	NO
TevSTIB805.1.3600	NA	Unspecified product	F	775284	777641	Chr01	NO
TevSTIB805.1.3610	NA	Unspecified product	F	778344	779135	Chr01	NO
TevSTIB805.1.3620	NA	Unspecified product	F	779362	780027	Chr01	NO
TevSTIB805.1.3630	Tb927.1.3700	hypothetical protein, unlikely	F	780829	781068	Chr01	NO
TevSTIB805.1.3640	Tb927.1.3710	hypothetical protein, unlikely	R	781333	781683	Chr01	YES
TevSTIB805.1.3650	Tb927.1.3720	hypothetical protein, unlikely	R	781737	782117	Chr01	NO
TevSTIB805.1.3660	Tb927.1.3730	hypothetical protein	R	782514	782675	Chr01	NO
TevSTIB805.1.3670	NA	Unspecified product	F	786379	786711	Chr01	NO
TevSTIB805.1.3680	Tb927.1.3750	hypothetical protein, conserved	R	792858	793070	Chr01	NO
TevSTIB805.1.3690	Tb927.1.3760	hypothetical protein, conserved	R	794512	795231	Chr01	NO
TevSTIB805.1.3700	Tb927.1.3770	hypothetical protein, unlikely	F	801744	801881	Chr01	NO
TevSTIB805.1.3710	Tb927.1.3800	hypothetical protein, conserved	F	803278	803823	Chr01	NO
TevSTIB805.1.3720	Tb927.1.3810	hypothetical protein, conserved	F	804102	804464	Chr01	NO
TevSTIB805.1.3730	Tb927.1.3820	ATP synthase subunit, putative	F	804721	805122	Chr01	NO
TevSTIB805.1.3740	Tb927.1.3830	glucose-6-phosphate isomerase, glycosomal;evidence=inferred from sequence orthology	F	805393	807216	Chr01	NO
TevSTIB805.1.3750	Tb927.1.3840	hypothetical protein, conserved	F	807569	809541	Chr01	YES
TevSTIB805.1.3760	Tb927.1.3850	hypothetical protein, conserved	F	810104	810265	Chr01	NO
TevSTIB805.1.3770	Tb927.1.3860	hypothetical protein, conserved	F	811545	815093	Chr01	NO
TevSTIB805.1.3780	Tb927.1.3870	hypothetical protein, unlikely	F	815212	815355	Chr01	NO
TevSTIB805.1.3790	Tb927.1.3880	hypothetical protein, conserved	F	815985	821195	Chr01	NO
TevSTIB805.1.3800	Tb927.1.3890	hypothetical protein	F	821430	821915	Chr01	NO
TevSTIB805.1.3810	Tb927.1.3900	hypothetical protein, unlikely	F	822478	822630	Chr01	NO
TevSTIB805.1.3820	Tb927.1.3910	hypothetical protein, conserved	F	822773	825496	Chr01	NO
TevSTIB805.1.3830	Tb927.1.3920	hypothetical protein, unlikely	F	825686	825943	Chr01	NO
TevSTIB805.1.3840	Tb927.1.3930	hypothetical protein, unlikely	F	826025	826291	Chr01	NO
TevSTIB805.1.3850	Tb927.1.3940	hypothetical protein, conserved	F	826661	829399	Chr01	NO
TevSTIB805.1.3860	Tb927.1.3950	D-alanine aminotransferase;evidence=Inferred from Direct Assay	F	829855	831369	Chr01	NO
TevSTIB805.1.3870	Tb927.1.3960	hypothetical protein, unlikely	F	831544	831675	Chr01	NO
TevSTIB805.1.3880	Tb927.1.3970	hypothetical protein, unlikely	F	831894	832040	Chr01	NO
TevSTIB805.1.3890	Tb927.1.3990	hypothetical protein, unlikely	F	832576	832779	Chr01	NO
TevSTIB805.1.3900	Tb927.1.4000	hypothetical protein, unlikely	F	832960	833223	Chr01	NO
TevSTIB805.1.3910	Tb927.1.4010	hypothetical protein, conserved	F	833825	837574	Chr01	NO
TevSTIB805.1.3920	Tb927.1.4020	hypothetical protein	F	837902	838436	Chr01	YES
TevSTIB805.1.3930	Tb927.1.4030	hypothetical protein, unlikely	F	840166	840591	Chr01	NO
TevSTIB805.1.3940	Tb927.1.4040	hypothetical protein, conserved	F	841750	843369	Chr01	NO
TevSTIB805.1.3950	Tb927.1.4050	protein phosphatase with EF-Hand domains (PPEF),ser/thr protein phosphatase, putative	F	845440	848217	Chr01	NO
TevSTIB805.1.3960	Tb927.1.4060	hypothetical protein, unlikely	F	848219	848521	Chr01	NO
TevSTIB805.1.3970	Tb927.1.4070	hypothetical protein, unlikely	F	848744	848881	Chr01	NO
TevSTIB805.1.3980	Tb927.1.4080	hypothetical protein, unlikely	F	849230	849406	Chr01	NO
TevSTIB805.1.3990	Tb927.1.4090	hypothetical protein, unlikely	F	850336	850623	Chr01	NO
TevSTIB805.1.4000	Tb927.1.4100	cytochrome oxidase subunit IV	F	850727	851788	Chr01	NO
TevSTIB805.1.4010	Tb927.1.4120	hypothetical protein, unlikely	F	852831	852926	Chr01	NO
TevSTIB805.1.4020	Tb927.1.4130	hypothetical protein, unlikely	F	853385	853747	Chr01	NO
TevSTIB805.1.4030	Tb927.1.4140	hypothetical protein, conserved	F	853893	855002	Chr01	NO
TevSTIB805.1.4040	Tb927.1.4150	hypothetical protein, unlikely	F	855212	855538	Chr01	NO
TevSTIB805.1.4050	Tb927.1.4160	hypothetical protein, conserved	F	855900	856400	Chr01	NO
TevSTIB805.1.4060	Tb927.1.4170	hypothetical protein, unlikely	F	856558	856960	Chr01	YES
TevSTIB805.1.4070	Tb927.1.4180	hypothetical protein, conserved,leucine-rich repeat protein (LRRP), putative	F	857045	859279	Chr01	NO
TevSTIB805.1.4080	Tb927.1.4190	hypothetical protein, unlikely	F	859288	859395	Chr01	NO
TevSTIB805.1.4090	Tb927.1.4200	hypothetical protein, unlikely	F	859751	859912	Chr01	NO
TevSTIB805.1.4100	Tb927.1.4210	hypothetical protein, unlikely	F	860415	860594	Chr01	NO
TevSTIB805.1.4110	Tb927.1.4220	hypothetical protein, conserved	F	860790	861989	Chr01	NO
TevSTIB805.1.4120	Tb927.1.4230	hypothetical protein, conserved	F	862859	864139	Chr01	NO
TevSTIB805.1.4130	Tb927.1.4240	hypothetical protein, unlikely	R	864786	864947	Chr01	NO
TevSTIB805.1.4140	Tb927.1.4250	hypothetical protein, conserved	F	865367	867736	Chr01	NO
TevSTIB805.1.4150	Tb927.1.4260	hypothetical protein, unlikely	F	868060	868167	Chr01	NO
TevSTIB805.1.4160	Tb927.1.4270	hypothetical protein, unlikely	R	869100	869438	Chr01	NO
TevSTIB805.1.4170	Tb927.1.4280	hypothetical protein, conserved	F	870013	872109	Chr01	NO
TevSTIB805.1.4180	Tb927.1.4290	hypothetical protein, unlikely	F	874693	874998	Chr01	NO
TevSTIB805.1.4190	Tb927.1.4300	chaperone protein DNAj, putative	F	875229	876704	Chr01	NO
TevSTIB805.1.4200	Tb927.1.4310	hypothetical protein, conserved	F	879855	884771	Chr01	NO
TevSTIB805.1.4210	Tb927.1.4320	hypothetical protein, unlikely	F	885791	885988	Chr01	NO
TevSTIB805.1.4220	Tb927.1.4330	hypothetical protein, unlikely	F	886612	886776	Chr01	NO
TevSTIB805.1.4230	Tb927.1.4340	hypothetical protein, conserved	F	888573	890723	Chr01	NO
TevSTIB805.1.4240	Tb927.1.4350	hypothetical protein, unlikely	F	890836	891255	Chr01	YES
TevSTIB805.1.4250	Tb927.1.4360	hypothetical protein, unlikely	F	891550	891687	Chr01	NO
TevSTIB805.1.4260	Tb927.1.4370	hypothetical protein, conserved	F	892150	893952	Chr01	NO
TevSTIB805.1.4270	Tb927.1.4380	hypothetical protein, conserved	F	894937	896529	Chr01	NO
TevSTIB805.1.4280	Tb927.1.4390	hypothetical protein, unlikely	F	896660	896804	Chr01	YES
TevSTIB805.1.4290	Tb927.1.4400	hypothetical protein, conserved	F	897028	897894	Chr01	NO
TevSTIB805.1.4300	Tb927.1.4410	hypothetical protein, conserved	F	898465	900801	Chr01	NO
TevSTIB805.1.4310	Tb927.1.4420	ABC transporter, putative	F	901253	904090	Chr01	NO
TevSTIB805.1.4320	Tb927.1.4430	hypothetical protein, unlikely	F	904199	904468	Chr01	NO
TevSTIB805.1.4330	Tb927.1.4440	hypothetical protein, conserved	F	905045	905424	Chr01	YES
TevSTIB805.1.4340	Tb927.1.4450	hypothetical protein, conserved	F	905479	908982	Chr01	NO
TevSTIB805.1.4350	Tb927.1.4460	hypothetical protein, unlikely	F	909819	910031	Chr01	NO
TevSTIB805.1.4360	Tb927.1.4470	hypothetical protein, conserved	F	910348	911679	Chr01	NO
TevSTIB805.1.4370	Tb927.1.4480	hypothetical protein, conserved	F	912460	916914	Chr01	NO
TevSTIB805.1.4380	Tb927.1.4490	acetyltransferase, putative	F	917771	918289	Chr01	NO
TevSTIB805.1.4390	Tb927.1.4500	hypothetical protein, conserved	F	921606	922493	Chr01	NO
TevSTIB805.1.4400	Tb927.1.4510	hypothetical protein, unlikely	F	922690	922995	Chr01	NO
TevSTIB805.1.4410	Tb927.1.4520	hypothetical protein, conserved	F	923839	926034	Chr01	NO
TevSTIB805.1.4420	Tb927.1.4530	hypothetical protein, unlikely	F	926414	926578	Chr01	NO
TevSTIB805.1.4430	Tb927.1.4540	cyclin-like F-box protein;evidence=Inferred from Experiment	F	928291	929872	Chr01	YES
TevSTIB805.1.4440	Tb927.1.4550	hypothetical protein, conserved	F	930549	930944	Chr01	NO
TevSTIB805.1.4450	Tb927.1.4560	cyclin-like F-box protein;evidence=Inferred from Experiment	F	931415	932998	Chr01	NO
TevSTIB805.1.4460	Tb927.1.4570	hypothetical protein, conserved	F	933674	934009	Chr01	NO
TevSTIB805.1.4470	Tb927.1.4580	cyclin-like F-box protein;evidence=Inferred from Experiment	F	934480	936061	Chr01	YES
TevSTIB805.1.4480	Tb927.1.4590	hypothetical protein, conserved	F	936734	937114	Chr01	NO
TevSTIB805.1.4490	Tb927.1.4600	cyclin-like F-box protein;evidence=Inferred from Experiment	F	937601	939037	Chr01	NO
TevSTIB805.1.4500	Tb927.1.4610	hypothetical protein, unlikely	F	939227	939574	Chr01	NO
TevSTIB805.1.4510	Tb927.1.4620	hypothetical protein, conserved	F	939859	940260	Chr01	NO
TevSTIB805.1.4520	Tb927.1.4630	cyclin-like F-box protein;evidence=Inferred from Experiment	F	940731	942314	Chr01	NO
TevSTIB805.1.4530	Tb927.1.4640	hypothetical protein, unlikely	F	942358	942705	Chr01	NO
TevSTIB805.1.4540	NA	Unspecified product	F	942990	943331	Chr01	NO
TevSTIB805.1.4550	Tb927.1.4650	cyclin-like F-box protein;evidence=Inferred from Experiment	F	943802	945232	Chr01	NO
TevSTIB805.1.4560	Tb927.1.4660	hypothetical protein, unlikely	R	945576	945980	Chr01	YES
TevSTIB805.1.4570	Tb927.1.4670	hypothetical protein, unlikely	R	946099	946512	Chr01	YES
TevSTIB805.1.4580	Tb927.1.4680	hypothetical protein, conserved	F	951648	952643	Chr01	NO
TevSTIB805.1.4590	Tb927.1.4690	arginine N-methyltransferase, putative	F	953084	954121	Chr01	NO
TevSTIB805.1.4600	Tb927.1.4700	hypothetical protein, conserved	F	954935	955894	Chr01	NO
TevSTIB805.1.4610	Tb927.1.4710	hypothetical protein, conserved	F	956684	957220	Chr01	NO
TevSTIB805.1.4620	Tb927.1.4720	hypothetical protein, conserved	F	957680	959575	Chr01	NO
TevSTIB805.1.4630	Tb927.1.4730	hypothetical protein, conserved	F	959916	960392	Chr01	NO
TevSTIB805.1.4640	Tb927.1.4740	hypothetical protein, conserved	F	960853	964032	Chr01	NO
TevSTIB805.1.4650	Tb927.1.4750	hypothetical protein, unlikely	F	964244	964465	Chr01	NO
TevSTIB805.1.4660	Tb927.1.4760	hypothetical protein, conserved	F	964745	967831	Chr01	NO
TevSTIB805.1.4670	Tb927.1.4770	hypothetical protein, unlikely	F	968236	968376	Chr01	NO
TevSTIB805.1.4680	Tb927.1.4780	serine peptidase, putative,serine peptidase, Clan SC, Family S9D	F	968445	970457	Chr01	NO
TevSTIB805.1.4690	Tb927.1.4790	hypothetical protein, unlikely	F	970872	971282	Chr01	YES
TevSTIB805.1.4700	Tb927.1.4800	hypothetical protein, conserved	F	971446	972849	Chr01	NO
TevSTIB805.1.4710	Tb927.1.4810	hypothetical protein, conserved (pseudogene)	F	973365	974810	Chr01	NO
TevSTIB805.1.4720	Tb927.1.4820	hypothetical protein, unlikely	F	974980	975219	Chr01	NO
TevSTIB805.1.4730	Tb927.1.4830	phospholipase A1	F	975624	976526	Chr01	NO
TevSTIB805.1.4740	NA	Unspecified product	F	976872	977192	Chr01	NO
TevSTIB805.1.4750	Tb927.1.4850	hypothetical protein, unlikely	F	977824	977946	Chr01	NO
TevSTIB805.1.4760	Tb927.1.4860	expression site-associated gene (ESAG, pseudogene), putative,expression site-associated gene 11 (ESAG11), pseudogene	F	978395	978541	Chr01	NO
TevSTIB805.1.4770	Tb927.1.4870	expression site-associated gene (ESAG) protein, putative,expression site-associated gene 1 (ESAG1) protein, putative	F	978672	979658	Chr01	NO
TevSTIB805.1.4780	Tb927.1.4880	hypothetical protein, unlikely	F	980436	980597	Chr01	NO
TevSTIB805.1.4790	Tb927.1.4890	expression site-associated gene 2 (ESAG2) protein, putative	F	980904	982267	Chr01	YES
TevSTIB805.1.4800	Tb927.1.4900	expression site-associated gene 11 (ESAG11) protein, putative	F	982443	983564	Chr01	YES
TevSTIB805.1.4810	Tb927.1.4910	expression site-associated gene (ESAG) protein, putative,expression site-associated gene 1 (ESAG1) protein, putative	F	983695	984669	Chr01	NO
TevSTIB805.1.4820	Tb927.1.4920	hypothetical protein	F	985398	985892	Chr01	YES
TevSTIB805.1.4830	Tb927.1.4930	hypothetical protein, unlikely	R	986608	986961	Chr01	YES
TevSTIB805.1.4840	Tb927.1.4940	hypothetical protein, unlikely	F	987681	987857	Chr01	NO
TevSTIB805.1.4850	Tb927.1.4950	hypothetical protein, unlikely	F	988322	988450	Chr01	NO
TevSTIB805.1.4860	Tb927.1.4960	hypothetical protein, unlikely	F	990027	990251	Chr01	YES
TevSTIB805.1.4870	Tb927.1.4970	hypothetical protein	F	990308	990784	Chr01	NO
TevSTIB805.1.4880	Tb927.1.4980	hypothetical protein, unlikely	F	991023	991130	Chr01	NO
TevSTIB805.1.4890	Tb927.1.4990	hypothetical protein, unlikely	F	991484	991627	Chr01	NO
TevSTIB805.1.4900	Tb927.1.5000	hypothetical protein, conserved	F	993038	993853	Chr01	NO
TevSTIB805.1.4910	Tb927.1.5010	hypothetical protein, unlikely	F	995111	995308	Chr01	NO
TevSTIB805.1.4920	Tb927.1.5020	hypothetical protein, unlikely	F	995951	996094	Chr01	NO
TevSTIB805.1.4930	Tb927.1.5030	leucine-rich repeat protein (LRRP), putative	F	996536	998743	Chr01	NO
TevSTIB805.1.4940	Tb927.1.5040	hypothetical protein, unlikely	F	998968	999177	Chr01	NO
TevSTIB805.1.4950	Tb927.1.5050	hypothetical protein, unlikely	F	1000924	1001106	Chr01	NO
TevSTIB805.1.4960	Tb927.1.5060	variant surface glycoprotein (VSG)-related, putative	F	1002001	1003039	Chr01	YES
TevSTIB805.1.4970	Tb927.1.5070	hypothetical protein, unlikely	F	1003083	1003259	Chr01	NO
TevSTIB805.1.4980	Tb927.1.5080	expression site-associated gene (ESAG) protein, putative,expression site-associated gene 9 (ESAG9) protein, putative	F	1004132	1004911	Chr01	NO
TevSTIB805.1.4990	Tb927.1.5090	expression site-associated gene (ESAG, pseudogene), putative,expression site-associated gene 1(ESAG1), pseudogene	F	1005480	1005599	Chr01	NO
TevSTIB805.1.5000	Tb927.1.5100	expression site-associated gene 2 (ESAG2) protein, putative	F	1006843	1008201	Chr01	NO
TevSTIB805.1.5010	Tb927.1.5110	expression site-associated gene 11 (ESAG11) protein, putative	F	1008378	1009472	Chr01	NO
TevSTIB805.1.5020	Tb927.1.5120	expression site-associated gene (ESAG) protein, putative,expression site-associated gene 1 (ESAG1) protein, putative	F	1009605	1010591	Chr01	NO
TevSTIB805.1.5030	Tb927.1.5130	hypothetical protein, unlikely	F	1010595	1010762	Chr01	NO
TevSTIB805.1.5040	Tb927.1.5140	hypothetical protein, unlikely	R	1013610	1013843	Chr01	NO
TevSTIB805.1.5050	Tb927.1.5150	hypothetical protein	F	1014420	1014515	Chr01	NO
TevSTIB805.1.5060	Tb927.1.5160	hypothetical protein	F	1014671	1014955	Chr01	NO
TevSTIB805.1.5070	Tb927.1.5170	variant surface glycoprotein (VSG)-related, putative	F	1015900	1017207	Chr01	NO
TevSTIB805.1.5080	Tb927.1.5180	hypothetical protein	F	1017391	1017534	Chr01	NO
TevSTIB805.1.5090	Tb927.1.5190	hypothetical protein, unlikely	R	1019603	1019944	Chr01	NO
TevSTIB805.1.5100	Tb927.1.5200	expression site-associated gene (ESAG) protein, putative,expression site-associated gene 1 (ESAG1) protein, putative	F	1020796	1021767	Chr01	NO
TevSTIB805.1.5110	Tb927.1.5220	expression site-associated gene 9 (ESAG9) protein, putative	F	1023911	1024804	Chr01	NO
TevSTIB805.1.5120	Tb927.1.5230	hypothetical protein, unlikely	R	1024896	1025201	Chr01	NO
TevSTIB805.1.5130	Tb927.1.5235	expression site-associated gene (ESAG, pseudogene), putative,expression site-associated gene 1 (ESAG1), fragment	F	1026954	1027220	Chr01	NO
TevSTIB805.1.5140	Tb927.1.5240	expression site-associated gene 1 (ESAG1) protein, putative	F	1028650	1029447	Chr01	NO
TevSTIB805.1.5150	Tb927.1.5250	hypothetical protein	R	1029636	1030091	Chr01	NO
TevSTIB805.1.5160	Tb927.1.5260	hypothetical protein	F	1030220	1030759	Chr01	NO
TevSTIB805.1.5170	NA	Unspecified product	F	1030801	1033284	Chr01	NO
TevSTIB805.1.5180	NA	Unspecified product	F	1033369	1034883	Chr01	NO
TevSTIB805.1.5190	NA	Unspecified product	F	1035329	1035760	Chr01	NO
TevSTIB805.1.5200	Tb927.1.5270	hypothetical protein, unlikely	R	1036169	1036399	Chr01	NO
TevSTIB805.1.5210	Tb927.1.5280	expression site-associated gene (ESAG, pseudogene), putative,expression site-associated gene 3 (ESAG3), pseudogene	R	1036641	1037633	Chr01	YES
TevSTIB805.1.5220	Tb927.1.5290	hypothetical protein, unlikely	R	1038046	1038318	Chr01	NO
TevSTIB805.1.5230	Tb927.1.5300	variant surface glycoprotein (VSG), putative	R	1038810	1040201	Chr01	NO
TevSTIB805.1.5240	Tb927.1.5320	variant surface glycoprotein (VSG, pseudogene), putative	R	1042381	1043841	Chr01	NO
TevSTIB805.1.5250	Tb927.1.5330	variant surface glycoprotein (VSG, atypical), putative	R	1044881	1046494	Chr01	YES
TevSTIB805.1.5260	Tb927.1.5340	expression site-associated gene (ESAG, pseudogene), putative,expression site-associated gene 3 (ESAG3), pseudogene	R	1047010	1047964	Chr01	YES

## Sheet: Chromosome2(364)
Tevansi_ID	Tb927_ID	GeneDB Annotation	Strand	Start	Stop	Chromosome	Is ORF Frameshifted?
TevSTIB805.2.10	Tb927.2.100	retrotransposon hot spot (RHS) protein, putative,retrotransposon hot spot protein 1 (RHS1), putative	R	1681	4170	Chr02	NO
TevSTIB805.2.20	Tb927.2.150	hypothetical protein	F	9279	9521	Chr02	NO
TevSTIB805.2.30	Tb927.2.160	hypothetical protein, conserved	F	11164	11472	Chr02	NO
TevSTIB805.2.40	Tb927.2.170	leucine-rich repeat protein (LRRP), putative,leucine-rich repeat protein 1 (LRRP1), putative	F	11874	16055	Chr02	NO
TevSTIB805.2.50	Tb927.2.200	expression site-associated gene (ESAG, pseudogene), putative,expression site-associated gene 3 (ESAG3), degenerate	F	20905	21306	Chr02	YES
TevSTIB805.2.60	NA	Unspecified product	R	22685	23566	Chr02	NO
TevSTIB805.2.70	Tb927.2.220	retrotransposon hot spot protein (RHS, pseudogene), putative,retrotransposon hot spot protein 2 (RHS2), interrupted, degenerate	R	23733	24554	Chr02	YES
TevSTIB805.2.80	Tb927.2.240	retrotransposon hot spot (RHS) protein, putative,retrotransposon hot spot protein 5 (RHS5), putative	R	25485	27509	Chr02	NO
TevSTIB805.2.90	Tb927.2.270	retrotransposon hot spot protein (RHS, pseudogene), putative,retrotransposon hot spot protein 3 (RHS3), frameshift	R	30949	32693	Chr02	YES
TevSTIB805.2.100	Tb927.2.280	retrotransposon hot spot (RHS) protein, putative,retrotransposon hot spot protein 2 (RHS2), putative	R	35728	38097	Chr02	NO
TevSTIB805.2.110	Tb927.2.300	DNA-directed RNA polymerase, pseudogene, putative,DNA-directed RNA polymerase, degenerate	R	43232	45008	Chr02	YES
TevSTIB805.2.120	Tb927.2.340	retrotransposon hot spot (RHS) protein, putative,retrotransposon hot spot protein 4 (RHS4), putative	R	46093	48669	Chr02	NO
TevSTIB805.2.130	Tb927.1.200	hypothetical protein, unlikely	F	50089	50277	Chr02	NO
TevSTIB805.2.140	Tb927.2.370	retrotransposon hot spot (RHS) protein, putative,retrotransposon hot spot protein 1 (RHS1), putative	R	55760	58264	Chr02	NO
TevSTIB805.2.150	Tb927.2.380	retrotransposon hot spot (RHS) protein, putative,retrotransposon hot spot protein 2 (RHS2), putative	R	61388	63688	Chr02	YES
TevSTIB805.2.160	Tb927.2.400	retrotransposon hot spot (RHS) protein, putative,retrotransposon hot spot protein 2 (RHS2), putative	R	66751	69141	Chr02	YES
TevSTIB805.2.170	Tb927.2.420	DNA-directed RNA polymerase, pseudogene, putative,DNA-directed RNA polymerase, degenerate	R	74029	75977	Chr02	YES
TevSTIB805.2.180	Tb927.1.110	hypothetical protein, conserved	F	76664	76990	Chr02	NO
TevSTIB805.2.190	Tb927.2.450	retrotransposon hot spot (RHS) protein, putative,retrotransposon hot spot protein 4 (RHS4), putative	R	77062	79635	Chr02	NO
TevSTIB805.2.200	Tb927.2.460	DNA-directed RNA polymerase, pseudogene, putative,DNA-directed RNA polymerase, degenerate	R	83767	85688	Chr02	YES
TevSTIB805.2.210	Tb927.2.470	retrotransposon hot spot (RHS) protein, putative,retrotransposon hot spot protein 4 (RHS4), putative	R	86794	89337	Chr02	YES
TevSTIB805.2.220	Tb927.2.480	retrotransposon hot spot protein (RHS, pseudogene), putative,retrotransposon hot spot protein 2 (RHS2), degenerate	R	91501	93957	Chr02	NO
TevSTIB805.2.230	Tb927.2.490	DNA-directed RNA polymerase, pseudogene, putative,DNA-directed RNA polymerase, degenerate	R	95003	96767	Chr02	YES
TevSTIB805.2.240	Tb927.2.510	retrotransposon hot spot (RHS) protein, putative,retrotransposon hot spot protein 4 (RHS4), putative	R	97947	100460	Chr02	NO
TevSTIB805.2.250	Tb927.2.540	DNA-directed RNA polymerase, pseudogene, putative,DNA-directed RNA polymerase, degenerate	R	105637	107397	Chr02	YES
TevSTIB805.2.260	Tb927.2.560	retrotransposon hot spot (RHS) protein, putative,retrotransposon hot spot protein 4 (RHS4), putative	R	108605	111142	Chr02	NO
TevSTIB805.2.270	Tb927.1.250	hypothetical protein, unlikely	R	114997	115617	Chr02	NO
TevSTIB805.2.280	Tb927.1.260	hypothetical protein, unlikely	R	118318	118620	Chr02	NO
TevSTIB805.2.290	Tb927.2.650	hypothetical protein	F	118701	119072	Chr02	NO
TevSTIB805.2.300	Tb927.2.660	expression site-associated gene (ESAG, pseudogene), putative,expression site-associated gene 4 (ESAG4), degenerate	F	120102	123063	Chr02	YES
TevSTIB805.2.310	Tb927.2.680	hypothetical protein	F	124496	124921	Chr02	NO
TevSTIB805.2.320	Tb927.2.690	leucine-rich repeat protein (LRRP), putative,leucine-rich repeat protein 1 (LRRP1), putative	F	125250	128582	Chr02	NO
TevSTIB805.2.330	Tb927.2.720	retrotransposon hot spot protein (RHS, pseudogene), putative,retrotransposon hot spot protein 5 (RHS5), degenerate	F	133491	133928	Chr02	YES
TevSTIB805.2.340	Tb927.3.5740	hypothetical protein	R	135449	135772	Chr02	YES
TevSTIB805.2.350	Tb927.2.820	retrotransposon hot spot protein (RHS, pseudogene), putative,retrotransposon hot spot protein 1 (RHS1), interrupted	R	140591	142173	Chr02	YES
TevSTIB805.2.360	NA	Unspecified product	R	142846	143148	Chr02	NO
TevSTIB805.2.370	Tb927.2.830	retrotransposon hot spot protein (RHS, pseudogene), putative,retrotransposon hot spot protein 1 (RHS1), interrupted	R	143311	144639	Chr02	NO
TevSTIB805.2.380	NA	Unspecified product	R	151826	152167	Chr02	NO
TevSTIB805.2.390	Tb927.2.900	hypothetical protein	F	152209	152580	Chr02	NO
TevSTIB805.2.400	Tb927.2.910	expression site-associated gene (ESAG, pseudogene), putative,expression site-associated gene 4 (ESAG4), degenerate	F	153599	156393	Chr02	YES
TevSTIB805.2.410	Tb927.4.140	hypothetical protein	F	157361	157597	Chr02	NO
TevSTIB805.2.420	Tb927.2.940	hypothetical protein	F	158026	158322	Chr02	NO
TevSTIB805.2.430	Tb927.2.950	paraflagellar rod component, putative;evidence=traceable author statement	F	158719	162903	Chr02	NO
TevSTIB805.2.440	Tb927.2.960	hypothetical protein	F	166129	166231	Chr02	YES
TevSTIB805.2.450	Tb927.1.360	hypothetical protein, unlikely	F	166693	167010	Chr02	YES
TevSTIB805.2.460	Tb927.2.980	retrotransposon hot spot protein (RHS, pseudogene), putative,retrotransposon hot spot protein 5 (RHS5), degenerate	F	167734	168201	Chr02	YES
TevSTIB805.2.470	Tb927.2.1050	retrotransposon hot spot protein (RHS, pseudogene), putative,retrotransposon hot spot protein 1 (RHS1), interrupted	R	174753	176255	Chr02	NO
TevSTIB805.2.480	NA	Unspecified product	R	176697	177578	Chr02	NO
TevSTIB805.2.490	Tb927.2.1060	retrotransposon hot spot protein (RHS, pseudogene), putative,retrotransposon hot spot protein 1 (RHS1), interrupted	R	177718	178170	Chr02	NO
TevSTIB805.2.500	Tb927.2.1080	retrotransposon hot spot (RHS) protein, putative,retrotransposon hot spot protein 5 (RHS5), putative	R	179498	181522	Chr02	NO
TevSTIB805.2.510	Tb927.2.1100	retrotransposon hot spot protein (RHS, pseudogene), putative,retrotransposon hot spot protein 3 (RHS3), degenerate	R	184959	186697	Chr02	YES
TevSTIB805.2.520	Tb927.2.1110	DNA-directed RNA polymerase III subunit 2, pseudogene, putative,DNA-directed RNA polymerase III subunit 2, degenerate	R	187763	189470	Chr02	YES
TevSTIB805.2.530	Tb927.2.1120	retrotransposon hot spot protein (RHS, pseudogene), putative,retrotransposon hot spot protein 4 (RHS4), point mutation	R	190579	192714	Chr02	NO
TevSTIB805.2.550	Tb927.1.80	hypothetical protein, unlikely	R	195613	195843	Chr02	NO
TevSTIB805.2.560	Tb927.2.1130	retrotransposon hot spot protein (RHS, pseudogene), putative,retrotransposon hot spot protein 3 (RHS3), interrupted, degenerate	R	196172	196973	Chr02	YES
TevSTIB805.2.570	Tb927.2.1140	retrotransposon hot spot protein (RHS, pseudogene), putative,retrotransposon hot spot protein 3 (RHS3), interrupted	R	197058	198470	Chr02	NO
TevSTIB805.2.580	Tb927.2.1150	retrotransposon hot spot protein (RHS, pseudogene), putative,retrotransposon hot spot protein 2 (RHS2), interrupted, degenerate	R	201459	202309	Chr02	YES
TevSTIB805.2.590	Tb927.2.1160	retrotransposon hot spot protein (RHS, pseudogene), putative,retrotransposon hot spot protein 2 (RHS2), interrupted, degenerate	R	203448	204461	Chr02	YES
TevSTIB805.2.600	Tb927.2.1170	retrotransposon hot spot (RHS) protein, putative,retrotransposon hot spot protein 5 (RHS5), putative	R	205393	207420	Chr02	NO
TevSTIB805.2.610	Tb927.2.1180	retrotransposon hot spot (RHS) protein, putative,retrotransposon hot spot protein 3 (RHS3), putative	R	210800	212539	Chr02	NO
TevSTIB805.2.620	Tb927.2.1200	DNA-directed RNA polymerase III subunit 2, pseudogene, putative,DNA-directed RNA polymerase III subunit 2, degenerate	R	216873	218571	Chr02	YES
TevSTIB805.2.630	Tb927.2.1210	retrotransposon hot spot (RHS) protein, putative,retrotransposon hot spot protein 4 (RHS4), putative	R	219813	222338	Chr02	YES
TevSTIB805.2.640	Tb927.1.400	hypothetical protein, conserved	R	226162	226586	Chr02	YES
TevSTIB805.2.650	Tb927.1.390	hypothetical protein, unlikely	R	226938	227258	Chr02	NO
TevSTIB805.2.660	Tb927.2.1250	hypothetical protein	F	229868	230239	Chr02	NO
TevSTIB805.2.670	Tb927.2.1260	expression site-associated gene (ESAG, pseudogene), putative,expression site-associated gene 4 (ESAG4), degenerate	F	231132	234197	Chr02	YES
TevSTIB805.2.680	Tb927.2.1290	hypothetical protein	F	235031	235267	Chr02	NO
TevSTIB805.2.690	Tb927.1.470	hypothetical protein, conserved	F	235601	236026	Chr02	NO
TevSTIB805.2.700	Tb927.2.1310	leucine-rich repeat protein (LRRP, pseudogene), putative,leucine-rich repeat protein (LRRP), frameshift	F	236199	240545	Chr02	NO
TevSTIB805.2.720	Tb927.2.1330	retrotransposon hot spot protein (RHS, pseudogene), putative,retrotransposon hot spot protein 6 (RHS6), degenerate	F	245459	247259	Chr02	YES
TevSTIB805.2.730	Tb927.2.1344	retrotransposon hot spot protein (RHS, pseudogene), putative,retrotransposon hot spot protein 1 (RHS1), interrupted	F	248735	248959	Chr02	NO
TevSTIB805.2.740	Tb927.2.1380	leucine-rich repeat protein (LRRP), putative	F	254556	257066	Chr02	NO
TevSTIB805.2.750	NA	Unspecified product	F	260764	261069	Chr02	NO
TevSTIB805.2.760	NA	Unspecified product	F	273552	273860	Chr02	NO
TevSTIB805.2.770	Tb927.2.1460	hypothetical protein, conserved	F	274455	275141	Chr02	NO
TevSTIB805.2.780	Tb927.2.1470	hypothetical protein, conserved	F	276616	277215	Chr02	YES
TevSTIB805.2.790	Tb927.1.3740	hypothetical protein, unlikely	R	278457	278825	Chr02	NO
TevSTIB805.2.800	NA	Unspecified product	F	278977	279282	Chr02	NO
TevSTIB805.2.810	Tb927.1.3730	hypothetical protein	F	287321	287494	Chr02	NO
TevSTIB805.2.820	Tb927.1.3720	hypothetical protein, unlikely	F	287880	288200	Chr02	NO
TevSTIB805.2.830	Tb927.1.3710	hypothetical protein, unlikely	F	288315	288577	Chr02	YES
TevSTIB805.2.840	Tb927.1.3700	hypothetical protein, unlikely	R	288841	289205	Chr02	YES
TevSTIB805.2.850	Tb927.2.1560	cyclophilin-type peptidyl-prolyl cis-trans isomerase, putative	R	304298	304888	Chr02	NO
TevSTIB805.2.860	Tb927.2.1600	hypothetical protein	R	306298	307230	Chr02	NO
TevSTIB805.2.870	Tb927.2.1680	cyclophilin-type peptidyl-prolyl cis-trans isomerase, putative	F	315314	315904	Chr02	NO
TevSTIB805.2.880	Tb927.2.1700	hypothetical protein, conserved	F	316850	319138	Chr02	NO
TevSTIB805.2.890	NA	Unspecified product	F	319705	320013	Chr02	NO
TevSTIB805.2.900	Tb927.2.1720	hypothetical protein, conserved	F	320912	321280	Chr02	NO
TevSTIB805.2.910	Tb927.2.1730	hypothetical protein, conserved	F	321452	322264	Chr02	NO
TevSTIB805.2.920	Tb927.2.1740	hypothetical protein, conserved	F	322388	323005	Chr02	NO
TevSTIB805.2.930	Tb927.2.1760	hypothetical protein, conserved	F	324948	327428	Chr02	NO
TevSTIB805.2.940	Tb927.2.1770	hypothetical protein, conserved (pseudogene),hypothetical protein, conserved, truncated	F	328057	328335	Chr02	NO
TevSTIB805.2.950	Tb927.2.1780	UDP-GlcNAc:PI a1-6 GlcNAc-transferase	F	328609	329976	Chr02	NO
TevSTIB805.2.960	Tb927.2.1790	hypothetical protein, conserved	F	330442	330789	Chr02	NO
TevSTIB805.2.970	Tb927.2.1800	DNA polymerase delta catalytic subunit, putative	F	331332	334412	Chr02	NO
TevSTIB805.2.980	Tb927.2.1810	transcription silencer	F	335107	338589	Chr02	NO
TevSTIB805.2.990	Tb927.2.1820	protein kinase, putative	F	339439	341304	Chr02	NO
TevSTIB805.2.1000	Tb927.2.1850	hypothetical protein, conserved	F	344696	346108	Chr02	NO
TevSTIB805.2.1010	Tb927.2.1860	hypothetical protein, conserved	F	346663	349281	Chr02	NO
TevSTIB805.2.1020	Tb927.2.1890	E2-like ubiquitin-conjugation enzyme	F	350513	351391	Chr02	NO
TevSTIB805.2.1030	Tb927.2.1920	expression site-associated gene (ESAG) protein, putative,expression site-associated gene 5 (ESAG5) protein, putative	F	354356	355822	Chr02	NO
TevSTIB805.2.1040	NA	Unspecified product	R	359938	363186	Chr02	NO
TevSTIB805.2.1050	NA	Unspecified product	R	363500	364435	Chr02	NO
TevSTIB805.2.1060	Tb927.7.6870	hypothetical protein, conserved	R	378049	378618	Chr02	NO
TevSTIB805.2.1070	Tb927.7.6880	hypothetical protein, conserved	R	380048	380764	Chr02	NO
TevSTIB805.2.1080	NA	Unspecified product	R	381359	381667	Chr02	NO
TevSTIB805.2.1090	Tb927.2.2020	expression site-associated gene (ESAG) protein, putative,expression site-associated gene 3 (ESAG3) protein, putative	R	386256	387407	Chr02	NO
TevSTIB805.2.1100	Tb927.2.2029	expression site-associated gene (ESAG, pseudogene), putative,expression site-associated gene 3 (ESAG3), degenerate	R	387751	388406	Chr02	YES
TevSTIB805.2.1110	Tb927.2.2060	variant surface glycoprotein (VSG)-related, putative	R	391766	393100	Chr02	NO
TevSTIB805.2.1120	Tb927.2.2070	hypothetical protein	R	396052	396525	Chr02	YES
TevSTIB805.2.1130	Tb927.2.2090	hypothetical protein	R	397586	400525	Chr02	NO
TevSTIB805.2.1140	Tb927.2.2120	protein kinase, putative,NIMA/Nek Serine/threonine-protein kinase family, putative	R	402600	403961	Chr02	NO
TevSTIB805.2.1150	Tb927.2.2130	small GTP-binding protein RAB6, putative	R	406025	406717	Chr02	NO
TevSTIB805.2.1160	Tb927.2.2140	hypothetical protein, conserved	R	407759	408085	Chr02	NO
TevSTIB805.2.1170	Tb927.2.2160	paraflagellar rod component, putative;evidence=traceable author statement	R	410330	411319	Chr02	NO
TevSTIB805.2.1180	Tb927.2.2180	ribosomal RNA processing protein 41B,RNase PH-like protein, putative,exosome complex exonuclease 1, putative	R	412367	413137	Chr02	NO
TevSTIB805.2.1190	Tb927.2.2190	histone deacetylase, putative	R	415200	417257	Chr02	NO
TevSTIB805.2.1200	Tb927.2.2200	hypothetical protein, conserved	R	418290	418862	Chr02	NO
TevSTIB805.2.1210	Tb927.2.2210	hypothetical protein, conserved	R	419141	422260	Chr02	NO
TevSTIB805.2.1220	Tb927.2.2220	hypothetical protein, conserved	R	422822	423763	Chr02	NO
TevSTIB805.2.1230	Tb927.2.2230	hypothetical protein, conserved	R	424531	425697	Chr02	NO
TevSTIB805.2.1240	Tb927.2.2240	tRNA exportin, putative,exportin-T, putative	R	426329	429988	Chr02	NO
TevSTIB805.2.1250	Tb927.2.2260	phosphatidylinositol kinase domain protein, putative	R	431994	444828	Chr02	YES
TevSTIB805.2.1260	Tb927.2.2270	hypothetical protein, conserved	R	445928	446617	Chr02	NO
TevSTIB805.2.1270	Tb927.2.2320	hypothetical protein	R	449655	450113	Chr02	NO
TevSTIB805.2.1280	Tb927.2.2340	hypothetical protein, conserved	R	451191	454814	Chr02	NO
TevSTIB805.2.1290	Tb927.2.2360	hypothetical protein, conserved	R	456555	458597	Chr02	NO
TevSTIB805.2.1300	Tb927.2.2370	hypothetical protein, conserved	R	459433	463632	Chr02	NO
TevSTIB805.2.1310	Tb927.2.2380	hypothetical protein, conserved	R	464462	467086	Chr02	NO
TevSTIB805.2.1320	Tb927.2.2390	hypothetical protein, conserved	R	468038	468526	Chr02	NO
TevSTIB805.2.1330	Tb927.2.2400	hypothetical protein, conserved	R	469860	472107	Chr02	YES
TevSTIB805.2.1340	Tb927.2.2410	hypothetical protein, conserved	R	472586	474529	Chr02	NO
TevSTIB805.2.1350	Tb927.2.2430	casein kinase II, alpha chain	R	476945	478063	Chr02	NO
TevSTIB805.2.1360	Tb927.2.2440	proteasome regulatory non-ATPase subunit 6	R	479262	480803	Chr02	NO
TevSTIB805.2.1370	Tb927.2.2450	ribosomal RNA methyltransferase, putative	R	481409	482707	Chr02	NO
TevSTIB805.2.1380	Tb927.2.2460	ubiquitin-conjugating enzyme e2, putative	R	485058	485654	Chr02	NO
TevSTIB805.2.1390	Tb927.2.2470	RNA-editing complex protein,KREPA1	R	486104	488392	Chr02	NO
TevSTIB805.2.1400	Tb927.2.2490	hypothetical protein	R	489710	490540	Chr02	NO
TevSTIB805.2.1410	Tb927.2.2500	hypothetical protein, conserved	R	491115	491960	Chr02	NO
TevSTIB805.2.1420	Tb927.2.2510	hypothetical protein, conserved	R	492947	493759	Chr02	NO
TevSTIB805.2.1430	Tb927.2.2520	hypothetical protein, conserved	R	494263	495075	Chr02	NO
TevSTIB805.2.1440	Tb927.2.2530	hypothetical protein, conserved	R	496592	499089	Chr02	YES
TevSTIB805.2.1450	Tb927.2.2540	hypothetical protein, conserved	R	499458	499997	Chr02	NO
TevSTIB805.2.1460	Tb927.2.2550	hypothetical protein, conserved	R	500498	502048	Chr02	NO
TevSTIB805.2.1470	Tb927.2.2570	hypothetical protein, conserved	R	502845	503345	Chr02	NO
TevSTIB805.2.1480	Tb927.2.2580	hypothetical protein, conserved	R	505752	508925	Chr02	NO
TevSTIB805.2.1490	Tb927.2.2590	hypothetical protein, conserved	R	509703	510020	Chr02	NO
TevSTIB805.2.1500	Tb927.2.2650	hypothetical protein, conserved	F	518573	528865	Chr02	NO
TevSTIB805.2.1510	Tb927.2.2670	histone H4, putative	F	529801	530103	Chr02	NO
TevSTIB805.2.1520	Tb927.2.2720	protein kinase, putative	F	532305	536810	Chr02	NO
TevSTIB805.2.1530	Tb927.2.2770	hypothetical protein, conserved	F	540008	540385	Chr02	NO
TevSTIB805.2.1540	Tb927.2.2830	hypothetical protein, conserved	F	545365	546291	Chr02	NO
TevSTIB805.2.1550	NA	Unspecified product	F	546555	547031	Chr02	NO
TevSTIB805.2.1560	Tb927.2.2860	hypothetical protein, conserved	F	547480	548586	Chr02	NO
TevSTIB805.2.1570	Tb927.2.2880	hypothetical protein, conserved	F	550201	551493	Chr02	NO
TevSTIB805.2.1580	Tb927.2.2900	ARP2/3 complex subunit, putative	F	552753	553295	Chr02	NO
TevSTIB805.2.1590	Tb927.2.2910	hypothetical protein, conserved	F	553667	554884	Chr02	NO
TevSTIB805.2.1600	Tb927.2.2920	hypothetical protein, conserved	F	555618	556964	Chr02	NO
TevSTIB805.2.1610	Tb927.2.2940	hypothetical protein, conserved	F	558252	559151	Chr02	NO
TevSTIB805.2.1620	Tb927.2.2950	hypothetical protein, conserved	F	559551	562418	Chr02	NO
TevSTIB805.2.1630	Tb927.2.2970	mitochondrial carrier protein, putative	F	562953	563891	Chr02	NO
TevSTIB805.2.1640	Tb927.2.2990	hypothetical protein, conserved	F	566174	567865	Chr02	NO
TevSTIB805.2.1650	Tb927.2.3000	hypothetical protein, conserved	F	568107	569363	Chr02	NO
TevSTIB805.2.1660	Tb927.2.3020	hypothetical protein, conserved	F	569891	572989	Chr02	NO
TevSTIB805.2.1670	Tb927.2.3030	ATP-dependent Clp protease subunit, heat shock protein 78 (HSP78), putative,serine peptidase, putative	F	573669	576107	Chr02	NO
TevSTIB805.2.1680	Tb927.2.3080	fatty acid desaturase, putative,oleate desaturase, putative	F	577937	579163	Chr02	NO
TevSTIB805.2.1690	Tb927.2.3090	hypothetical protein, conserved	F	579924	580474	Chr02	YES
TevSTIB805.2.1700	Tb927.2.3160	hypothetical protein, conserved	F	584243	585532	Chr02	NO
TevSTIB805.2.1710	Tb927.2.3180	hypothetical protein, conserved	F	586363	589374	Chr02	NO
TevSTIB805.2.1720	Tb927.2.3190	hypothetical protein, conserved	F	590653	591120	Chr02	NO
TevSTIB805.2.1730	NA	Unspecified product	F	594792	595169	Chr02	NO
TevSTIB805.2.1740	Tb927.2.3270	65 kDa invariant surface glycoprotein	F	596711	598021	Chr02	NO
TevSTIB805.2.1750	Tb927.2.3280	65 kDa invariant surface glycoprotein	F	600260	601483	Chr02	NO
TevSTIB805.2.1760	NA	Unspecified product	F	601884	602261	Chr02	NO
TevSTIB805.2.1770	Tb927.2.3290	65 kDa invariant surface glycoprotein	F	603705	605015	Chr02	NO
TevSTIB805.2.1780	Tb927.2.3300	65 kDa invariant surface glycoprotein	F	607191	608501	Chr02	NO
TevSTIB805.2.1790	NA	Unspecified product	F	608770	609147	Chr02	NO
TevSTIB805.2.1800	Tb927.2.3310	65 kDa invariant surface glycoprotein	F	610693	612003	Chr02	NO
TevSTIB805.2.1810	Tb927.2.3320	65 kDa invariant surface glycoprotein	F	614237	615551	Chr02	YES
TevSTIB805.2.1820	Tb927.2.3330	hypothetical protein	F	616093	616584	Chr02	NO
TevSTIB805.2.1830	Tb927.2.3340	hypothetical protein	R	617963	618610	Chr02	NO
TevSTIB805.2.1840	Tb927.2.3370	UDP-Gal or UDP-GlcNAc-dependent glycosyltransferase, putative	R	622135	623268	Chr02	NO
TevSTIB805.2.1850	Tb927.2.3390	hypothetical protein, conserved	R	624669	626954	Chr02	NO
TevSTIB805.2.1860	Tb927.2.3400	hypothetical protein, conserved	R	627404	628408	Chr02	NO
TevSTIB805.2.1870	Tb927.2.3420	hypothetical protein, conserved	R	628895	629170	Chr02	NO
TevSTIB805.2.1880	Tb927.2.3440	D-alanyl-glycyl endopeptidase-like protein,cysteine peptidase, Clan CA, family C51, putative	R	630117	630938	Chr02	NO
TevSTIB805.2.1890	Tb927.2.3460	D-alanyl-glycyl endopeptidase-like protein,cysteine peptidase, Clan CA, family C51, putative	R	632119	632961	Chr02	NO
TevSTIB805.2.1900	Tb927.2.3480	hypothetical protein, conserved,transcription elongation factor s-II, putative	R	634053	635198	Chr02	NO
TevSTIB805.2.1910	Tb927.2.3580	transcription elongation factor s-II, putative	R	639970	641373	Chr02	NO
TevSTIB805.2.1920	Tb927.2.3610	hypothetical protein, conserved	R	643621	644055	Chr02	NO
TevSTIB805.2.1930	Tb927.2.3620	GTP-binding elongation factor Tu family, putative	R	644973	647390	Chr02	NO
TevSTIB805.2.1940	Tb927.2.3660	paraflagellar rod component, putative;evidence=traceable author statement	R	648749	659482	Chr02	NO
TevSTIB805.2.1950	Tb927.2.3720	ubiquitin-conjugating enzyme, putative	R	663405	664160	Chr02	NO
TevSTIB805.2.1960	Tb927.2.3730	hypothetical protein, conserved	R	665449	667212	Chr02	NO
TevSTIB805.2.1970	Tb927.2.3750	hypothetical protein, conserved	R	667964	670180	Chr02	NO
TevSTIB805.2.1980	Tb927.2.3780	translation initiation factor IF-2, putative	R	671332	673833	Chr02	NO
TevSTIB805.2.1990	NA	Unspecified product	R	675307	675636	Chr02	NO
TevSTIB805.2.2000	Tb927.2.3800	hypothetical protein, conserved	R	676120	677598	Chr02	NO
TevSTIB805.2.2010	Tb927.2.3880	heterogeneous nuclear ribonucleoprotein H/F, putative;evidence=traceable author statement	R	685259	686725	Chr02	NO
TevSTIB805.2.2020	Tb927.2.3910	beta-ketoacyl synthase family protein, putative	R	689634	691136	Chr02	NO
TevSTIB805.2.2030	Tb927.2.3920	hypothetical protein, conserved	R	691571	692056	Chr02	NO
TevSTIB805.2.2040	Tb927.2.3930	minichromosome maintenance (MCM) complex subunit, putative	R	692903	695341	Chr02	NO
TevSTIB805.2.2050	Tb927.2.3960	chaperone protein DNAj, putative	R	696055	696747	Chr02	NO
TevSTIB805.2.2060	Tb927.2.3970	hypothetical protein, conserved	R	697079	697990	Chr02	NO
TevSTIB805.2.2070	Tb927.2.3990	hypothetical protein, conserved	R	699201	702377	Chr02	NO
TevSTIB805.2.2080	Tb927.2.4000	hypothetical protein, conserved	R	702934	705612	Chr02	NO
TevSTIB805.2.2090	Tb927.2.4020	ubiquitin activating enzyme, putative	R	706101	707912	Chr02	NO
TevSTIB805.2.2100	Tb927.2.4050	hypothetical protein, conserved	R	709331	713028	Chr02	YES
TevSTIB805.2.2110	Tb927.2.4060	dynein intermediate chain IC 138, putative	R	713885	716479	Chr02	NO
TevSTIB805.2.2120	Tb927.2.4090	hypothetical protein, conserved	R	717123	717935	Chr02	NO
TevSTIB805.2.2130	Tb927.2.4110	mitochondrial processing peptidase alpha subunit, putative,metallo-peptidase, Clan ME, Family M16	R	718698	720107	Chr02	NO
TevSTIB805.2.2140	Tb927.2.4130	enoyl-CoA hydratase/Enoyl-CoA isomerase/3-hydroxyacyl-CoA dehydrogenase, putative	R	720977	723388	Chr02	NO
TevSTIB805.2.2150	Tb927.2.4140	hypothetical protein, conserved	R	724740	726929	Chr02	NO
TevSTIB805.2.2160	Tb927.2.4150	hypothetical protein, conserved	R	727638	728597	Chr02	NO
TevSTIB805.2.2170	Tb927.2.4160	hypothetical protein, conserved	R	729181	731685	Chr02	NO
TevSTIB805.2.2180	Tb927.2.4200	protein kinase, putative	R	735336	738449	Chr02	NO
TevSTIB805.2.2190	Tb927.2.4210	glycosomal phosphoenolpyruvate carboxykinase	R	739609	741186	Chr02	NO
TevSTIB805.2.2200	Tb927.2.4230	NUP-1 protein, putative	R	742245	753167	Chr02	YES
TevSTIB805.2.2210	Tb927.2.4240	GTP binding protein, putative	R	754365	755468	Chr02	NO
TevSTIB805.2.2220	Tb927.2.4280	kinetoplastid-specific dual specificity phosphatase, putative	R	758398	761526	Chr02	NO
TevSTIB805.2.2230	NA	Unspecified product	R	761929	762480	Chr02	NO
TevSTIB805.2.2240	Tb927.2.4330	paraflagellar rod protein, putative	R	763577	765865	Chr02	NO
TevSTIB805.2.2250	Tb927.2.4340	hypothetical protein, conserved	R	766372	767664	Chr02	NO
TevSTIB805.2.2260	Tb927.2.4370	trypanothione synthetase;evidence=inferred from sequence orthology	R	769485	771368	Chr02	NO
TevSTIB805.2.2270	Tb927.2.4380	hypothetical protein, conserved	R	771849	773084	Chr02	NO
TevSTIB805.2.2280	Tb927.2.4390	endo/exonuclease Mre11	R	773641	775899	Chr02	NO
TevSTIB805.2.2290	Tb927.2.4400	hypothetical protein, conserved	R	776462	780007	Chr02	NO
TevSTIB805.2.2300	Tb927.2.4410	hypothetical protein, conserved	R	781983	782657	Chr02	NO
TevSTIB805.2.2310	Tb927.2.4420	hypothetical protein, conserved	R	783444	784577	Chr02	NO
TevSTIB805.2.2320	Tb927.2.4440	hypothetical protein	R	785601	786050	Chr02	YES
TevSTIB805.2.2330	Tb927.2.4445	hypothetical protein, conserved	R	786073	786474	Chr02	NO
TevSTIB805.2.2340	Tb927.2.4460	hypothetical protein, conserved	R	787403	789193	Chr02	NO
TevSTIB805.2.2350	Tb927.2.4470	hypothetical protein, conserved	R	789897	792284	Chr02	NO
TevSTIB805.2.2360	Tb927.2.4480	hypothetical protein, conserved	R	793335	793925	Chr02	NO
TevSTIB805.2.2370	Tb927.2.4510	cdc2-related kinase, putative,protein kinase, putative	R	796542	798866	Chr02	NO
TevSTIB805.2.2380	Tb927.2.4520	hypothetical protein, conserved	R	799984	803748	Chr02	NO
TevSTIB805.2.2390	Tb927.2.4530	hypothetical protein, conserved	R	804582	805295	Chr02	NO
TevSTIB805.2.2400	Tb927.2.4540	Small nuclear ribonucleoprotein-associated protein B (snRNP-B) (Sm protein B) (Sm-B) (SmB), putative	R	806072	806401	Chr02	NO
TevSTIB805.2.2410	Tb927.2.4550	FtsJ cell division protein, putative	R	807130	809847	Chr02	NO
TevSTIB805.2.2420	Tb927.2.4560	hypothetical protein, conserved	R	810545	812233	Chr02	NO
TevSTIB805.2.2430	Tb927.2.4580	hypothetical protein, conserved	R	814280	814870	Chr02	NO
TevSTIB805.2.2440	Tb927.2.4590	branched-chain amino acid aminotransferase, putative	R	816819	817922	Chr02	NO
TevSTIB805.2.2450	Tb927.2.4610	branched-chain amino acid aminotransferase, putative	R	818661	819763	Chr02	YES
TevSTIB805.2.2460	Tb927.2.4620	hypothetical protein, conserved	R	820539	821177	Chr02	NO
TevSTIB805.2.2470	Tb927.2.4650	hypothetical protein, conserved	R	821994	822755	Chr02	NO
TevSTIB805.2.2480	Tb927.2.4670	hypothetical protein, conserved	R	824183	825346	Chr02	NO
TevSTIB805.2.2490	Tb927.2.4680	hypothetical protein, conserved	R	826416	827651	Chr02	NO
TevSTIB805.2.2500	Tb927.2.4700	hypothetical protein, conserved	R	829644	830099	Chr02	NO
TevSTIB805.2.2510	Tb927.2.4710	RNA-binding protein, putative	R	832609	833934	Chr02	NO
TevSTIB805.2.2520	Tb927.2.4720	dolichyl-P-Man:Man7GlcNAc2-PP-dolichylalpha6-ma nn osyltransferase,putative	R	836621	838897	Chr02	NO
TevSTIB805.2.2530	Tb927.2.4740	ribosomal protein L11, putative	R	839326	840354	Chr02	NO
TevSTIB805.2.2540	Tb927.2.4750	hypothetical protein, conserved	R	840895	841875	Chr02	NO
TevSTIB805.2.2550	Tb927.2.4760	hypothetical protein, conserved	R	843384	844481	Chr02	NO
TevSTIB805.2.2560	Tb927.2.4780	hypothetical protein, conserved	R	845586	848408	Chr02	NO
TevSTIB805.2.2570	NA	Unspecified product	R	848558	849031	Chr02	NO
TevSTIB805.2.2580	Tb927.2.4800	hypothetical protein, conserved	R	849615	850688	Chr02	NO
TevSTIB805.2.2590	Tb927.2.4810	hypothetical protein, conserved	R	851521	855543	Chr02	NO
TevSTIB805.2.2600	Tb927.2.4830	TFIIF-stimulated CTD phosphatase, putative	R	856760	857770	Chr02	NO
TevSTIB805.2.2610	Tb927.2.4840	hypothetical protein, conserved	R	858351	858791	Chr02	NO
TevSTIB805.2.2620	Tb927.2.4850	hypothetical protein, conserved	R	859855	860613	Chr02	NO
TevSTIB805.2.2630	Tb927.2.4870	kinetoplastid-specific dual specificity phosphatase, putative	R	861136	862044	Chr02	NO
TevSTIB805.2.2640	Tb927.2.4890	ribosomal protein L11, putative	R	862448	863476	Chr02	NO
TevSTIB805.2.2650	Tb927.2.4900	hypothetical protein, conserved	R	864017	864997	Chr02	NO
TevSTIB805.2.2660	Tb927.2.4920	hypothetical protein, conserved	R	866524	867579	Chr02	NO
TevSTIB805.2.2670	Tb927.2.4930	esterase, putative	R	869563	870300	Chr02	NO
TevSTIB805.2.2680	Tb927.2.4950	hypothetical protein, conserved	R	870667	874941	Chr02	NO
TevSTIB805.2.2690	Tb927.2.4970	hypothetical protein, conserved	R	875724	877451	Chr02	NO
TevSTIB805.2.2700	Tb927.2.4980	hypothetical protein, conserved	R	878028	878867	Chr02	NO
TevSTIB805.2.2710	Tb927.2.4990	hypothetical protein, conserved	R	879273	881870	Chr02	NO
TevSTIB805.2.2720	Tb927.2.5000	hypothetical protein, conserved	R	882492	883712	Chr02	NO
TevSTIB805.2.2730	Tb927.2.5010	hypothetical protein, conserved	R	884504	886006	Chr02	NO
TevSTIB805.2.2740	Tb927.2.5020	acyl-CoA oxidase, putative;evidence=inferred from sequence or structural similarity	R	886270	888456	Chr02	NO
TevSTIB805.2.2750	Tb927.2.5030	transcription initiation protein, putative	R	888891	891038	Chr02	NO
TevSTIB805.2.2760	Tb927.2.5040	hypothetical protein, conserved	R	891358	891885	Chr02	NO
TevSTIB805.2.2770	Tb927.2.5050	protein phosphatase 2C, putative	R	892536	893495	Chr02	NO
TevSTIB805.2.2780	Tb927.2.5060	GTP binding protein, putative	R	893749	894933	Chr02	NO
TevSTIB805.2.2790	Tb927.2.5070	hypothetical protein, conserved	R	895147	895665	Chr02	NO
TevSTIB805.2.2800	Tb927.2.5080	hypothetical protein, conserved	R	895875	897422	Chr02	NO
TevSTIB805.2.2810	NA	Unspecified product	F	899951	900379	Chr02	NO
TevSTIB805.2.2820	NA	Unspecified product	F	901388	901996	Chr02	NO
TevSTIB805.2.2830	Tb927.2.5120	vesicle-associated membrane protein, putative,synaptobrevin, putative	F	904201	904866	Chr02	NO
TevSTIB805.2.2840	Tb927.2.5130	hypothetical protein, conserved	F	905093	906265	Chr02	NO
TevSTIB805.2.2850	Tb927.2.5140	hypothetical protein, conserved	F	906430	906879	Chr02	NO
TevSTIB805.2.2860	Tb927.2.5150	TPR-repeat protein, putative	F	907676	909145	Chr02	NO
TevSTIB805.2.2870	Tb927.2.5160	chaperone protein DNAj, putative	F	909345	910547	Chr02	NO
TevSTIB805.2.2880	Tb927.2.5180	aldo-keto reductase, putative	F	911121	912140	Chr02	NO
TevSTIB805.2.2890	Tb927.2.5190	hypothetical protein, conserved	F	912346	913032	Chr02	NO
TevSTIB805.2.2900	Tb927.2.5200	hypothetical protein, conserved	F	913548	915687	Chr02	YES
TevSTIB805.2.2910	Tb927.2.5210	3-oxoacyl-(acyl-carrier protein) reductase, putative	F	915948	916673	Chr02	NO
TevSTIB805.2.2920	Tb927.2.5220	hypothetical protein, conserved	F	916930	917985	Chr02	NO
TevSTIB805.2.2930	Tb927.2.5230	protein kinase, putative	F	918468	919307	Chr02	NO
TevSTIB805.2.2940	Tb927.2.5240	PRP19-like protein, putative;evidence=Inferred from Sequence or Structural Similarity	F	919710	921239	Chr02	NO
TevSTIB805.2.2950	Tb927.2.5250	tubulin-tyrosine ligase, putative	F	921596	922777	Chr02	NO
TevSTIB805.2.2960	Tb927.2.5260	hypothetical protein, conserved	F	923069	923443	Chr02	NO
TevSTIB805.2.2970	Tb927.2.5270	dynein heavy chain, putative	F	923922	936659	Chr02	NO
TevSTIB805.2.2980	Tb927.2.5280	trans-sialidase, putative	F	937674	939782	Chr02	NO
TevSTIB805.2.2990	Tb927.2.5290	hypothetical protein, conserved	F	941144	942247	Chr02	NO
TevSTIB805.2.3000	Tb927.2.5300	hypothetical protein, conserved	F	943078	944175	Chr02	NO
TevSTIB805.2.3010	Tb927.2.5310	hypothetical protein, conserved	F	945006	946058	Chr02	NO
TevSTIB805.2.3020	Tb927.2.5320	hypothetical protein, conserved	F	946901	947992	Chr02	NO
TevSTIB805.2.3030	Tb927.2.5330	hypothetical protein, conserved	F	948823	949934	Chr02	YES
TevSTIB805.2.3040	Tb927.2.5340	hypothetical protein, conserved	F	950765	951870	Chr02	YES
TevSTIB805.2.3050	Tb927.2.5350	hypothetical protein, conserved	F	952700	953809	Chr02	NO
TevSTIB805.2.3060	Tb927.2.5360	hypothetical protein, conserved	F	954640	955749	Chr02	NO
TevSTIB805.2.3070	NA	Unspecified product	R	956564	957019	Chr02	NO
TevSTIB805.2.3080	Tb927.2.5384	retrotransposon hot spot protein (RHS, pseudogene), putative,retrotransposon hot spot protein (RHS), degenerate	F	958184	959324	Chr02	YES
TevSTIB805.2.3090	Tb927.2.5410	ABC transporter, putative,multidrug resistance protein	R	961130	964975	Chr02	NO
TevSTIB805.2.3100	Tb927.2.5440	hypothetical protein, conserved	R	967151	969793	Chr02	NO
TevSTIB805.2.3110	NA	Unspecified product	R	970330	970773	Chr02	NO
TevSTIB805.2.3120	Tb927.2.5480	hypothetical protein, conserved	R	973379	975669	Chr02	YES
TevSTIB805.2.3130	Tb927.2.5500	hypothetical protein, conserved	R	977400	978044	Chr02	NO
TevSTIB805.2.3140	Tb927.2.5530	hypothetical protein, conserved	R	980074	984646	Chr02	YES
TevSTIB805.2.3150	Tb927.2.5540	hypothetical protein, conserved	R	986469	992646	Chr02	YES
TevSTIB805.2.3160	NA	Unspecified product	R	992728	993087	Chr02	NO
TevSTIB805.2.3170	Tb927.2.5600	hypothetical protein, conserved	F	998958	1005130	Chr02	YES
TevSTIB805.2.3180	Tb927.2.5610	hypothetical protein, conserved	F	1006954	1011523	Chr02	YES
TevSTIB805.2.3190	Tb927.2.5630	hypothetical protein, conserved	F	1013554	1014198	Chr02	NO
TevSTIB805.2.3200	Tb927.2.5650	hypothetical protein, conserved	F	1015941	1018235	Chr02	NO
TevSTIB805.2.3210	Tb927.2.5660	adenylate kinase, putative;evidence=Inferred from Sequence Orthology	F	1020156	1020938	Chr02	NO
TevSTIB805.2.3220	Tb927.2.5700	hypothetical protein	F	1023985	1024437	Chr02	NO
TevSTIB805.2.3230	Tb927.2.5710	hypothetical protein	F	1025198	1025791	Chr02	NO
TevSTIB805.2.3240	NA	Unspecified product	F	1026452	1026787	Chr02	NO
TevSTIB805.2.3250	Tb927.2.5720	hypothetical protein	F	1026837	1027226	Chr02	YES
TevSTIB805.2.3260	Tb927.2.5750	tyrosyl-DNA Phosphodiesterase (Tdp1), putative	F	1030400	1032061	Chr02	NO
TevSTIB805.2.3270	Tb927.2.5760	hypothetical protein, conserved	F	1032506	1041639	Chr02	YES
TevSTIB805.2.3280	Tb927.2.5800	sedoheptulose-1,7-bisphosphatase	F	1044693	1045691	Chr02	NO
TevSTIB805.2.3290	Tb927.2.5810	hypothetical protein, conserved	F	1046551	1051182	Chr02	NO
TevSTIB805.2.3300	Tb927.2.5820	hypothetical protein, conserved	F	1052179	1055424	Chr02	NO
TevSTIB805.2.3310	Tb927.2.5830	hypothetical protein, conserved	F	1055868	1056791	Chr02	NO
TevSTIB805.2.3320	Tb927.2.5850	small nuclear ribonucleoprotein SmD2	F	1057083	1057418	Chr02	NO
TevSTIB805.2.3330	Tb927.2.5860	hypothetical protein, conserved	F	1057934	1061280	Chr02	YES
TevSTIB805.2.3340	Tb927.2.5870	hypothetical protein, conserved	F	1061584	1067538	Chr02	YES
TevSTIB805.2.3350	Tb927.2.5890	hypothetical protein, conserved	F	1070031	1071389	Chr02	NO
TevSTIB805.2.3360	Tb927.2.5900	hypothetical protein, conserved	F	1071800	1074973	Chr02	NO
TevSTIB805.2.3370	Tb927.2.5910	40S ribosomal protein S13, putative	F	1075272	1075727	Chr02	NO
TevSTIB805.2.3380	Tb927.2.5930	hypothetical protein, conserved	F	1076404	1077975	Chr02	NO
TevSTIB805.2.3390	Tb927.2.5950	hypothetical protein, conserved	F	1078517	1080109	Chr02	NO
TevSTIB805.2.3400	Tb927.2.5970	hypothetical protein, conserved	F	1080582	1081844	Chr02	NO
TevSTIB805.2.3410	Tb927.2.5980	ATP-dependent Clp protease subunit, heat shock protein 100 (HSP100), putative,serine peptidase, putative	F	1082685	1085297	Chr02	NO
TevSTIB805.2.3420	Tb927.2.6000	glycosylphosphatidylinositol-specific phospholipase C,VSG lipase	F	1086585	1087661	Chr02	NO
TevSTIB805.2.3430	Tb927.2.6050	beta prime COP protein	F	1091167	1093722	Chr02	NO
TevSTIB805.2.3440	Tb927.2.6070	hypothetical protein, conserved	F	1094578	1095435	Chr02	NO
TevSTIB805.2.3450	Tb927.2.6080	hypothetical protein, conserved	F	1095797	1097383	Chr02	NO
TevSTIB805.2.3460	Tb927.2.6090	60S ribosomal protein L44,ribosomal protein L36a.e	F	1097781	1098101	Chr02	NO
TevSTIB805.2.3470	Tb927.2.6100	hypothetical protein, conserved	F	1098682	1100145	Chr02	NO
TevSTIB805.2.3480	Tb927.2.6130	ABC transporter, putative	F	1100943	1103966	Chr02	NO
TevSTIB805.2.3490	Tb927.2.6150	adenosine transporter 2	F	1105493	1106831	Chr02	YES
TevSTIB805.2.3500	Tb927.2.6180	iron/ascorbate oxidoreductase family protein, putative	F	1112438	1113392	Chr02	YES
TevSTIB805.2.3510	Tb927.2.6200	adenosine transporter 2, putative	F	1115725	1117089	Chr02	YES
TevSTIB805.2.3520	Tb927.2.6210	iron/ascorbate oxidoreductase family protein, putative	F	1122701	1123510	Chr02	NO
TevSTIB805.2.3530	NA	Unspecified product	F	1123910	1124239	Chr02	NO
TevSTIB805.2.3540	Tb927.2.6220	adenosine transporter 2, putative	F	1125092	1126479	Chr02	YES
TevSTIB805.2.3550	NA	Unspecified product	F	1132434	1132757	Chr02	NO
TevSTIB805.2.3560	NA	Unspecified product	F	1139384	1139701	Chr02	NO
TevSTIB805.2.3570	NA	Unspecified product	F	1146002	1146331	Chr02	NO
TevSTIB805.2.3580	Tb927.2.6320	adenosine transporter 2, putative	F	1147246	1148634	Chr02	NO
TevSTIB805.2.3590	Tb927.2.6350	variant surface glycoprotein (VSG, pseudogene), putative,variant surface glycoprotein, point mutation	F	1153484	1154856	Chr02	YES
TevSTIB805.2.3610	Tb927.2.6372	variant surface glycoprotein (VSG, pseudogene), putative,variant surface glycoprotein (VSG), frameshifted and degenerate pseudogene	R	1160622	1161700	Chr02	YES
TevSTIB805.2.3620	Tb927.2.6375	variant surface glycoprotein (VSG, pseudogene), putative,variant surface glycoprotein (VSG), frameshifted pseudogene	R	1162081	1162950	Chr02	YES
TevSTIB805.2.3640	Tb927.2.6380	variant surface glycoprotein (VSG, pseudogene), putative,variant surface glycoprotein, frameshift	R	1164707	1166157	Chr02	YES
TevSTIB805.2.3650	Tb927.2.6390	variant surface glycoprotein (VSG, pseudogene), putative,variant surface glycoprotein, degenerate	R	1167324	1168786	Chr02	YES
TevSTIB805.2.3660	Tb927.2.6404	UDP-Gal or UDP-GlcNAc-dependent glycosyltransferase (pseudogene), putative,UDP-Gal or UDP- GlcNAc-dependent glycosyltransferase, degenerate	R	1169002	1169745	Chr02	YES
TevSTIB805.2.3670	Tb927.2.6410	variant surface glycoprotein (VSG, atypical), putative	R	1170936	1172273	Chr02	NO
TevSTIB805.2.3680	Tb927.2.6430	variant surface glycoprotein (VSG, pseudogene), putative,variant surface glycoprotein, frameshift	R	1174037	1175400	Chr02	YES

## Sheet: Chromosome3(618)
Tevansi_ID	Tb927_ID	GeneDB Annotation	Strand	Start	Stop	Chromosome	Is ORF Frameshifted?
TevSTIB805.3.10	NA	Unspecified product	F	243	1127	Chr03	NO
TevSTIB805.3.20	Tb927.3.110	expression site-associated gene (ESAG, pseudogene), putative,expression site-associated gene 3 (ESAG3), degenerate	F	1168	2190	Chr03	NO
TevSTIB805.3.30	Tb927.3.120	variant surface glycoprotein (VSG), putative	F	2561	4086	Chr03	YES
TevSTIB805.3.40	Tb927.9.130	variant surface glycoprotein (VSG, pseudogene), putative	F	5165	5546	Chr03	YES
TevSTIB805.3.50	Tb927.9.140	hypothetical protein	R	5998	6129	Chr03	YES
TevSTIB805.3.60	Tb927.3.140	variant surface glycoprotein (VSG, pseudogene), putative,variant surface glycoprotein, degenerate	F	6503	7868	Chr03	YES
TevSTIB805.3.70	Tb927.3.150	variant surface glycoprotein (VSG), putative	F	9666	11270	Chr03	NO
TevSTIB805.3.80	Tb927.3.160	expression site-associated gene (ESAG, pseudogene), putative,expression site-associated gene 3 (ESAG3), degenerate	F	12363	12954	Chr03	YES
TevSTIB805.3.90	Tb927.3.170	variant surface glycoprotein (VSG, pseudogene), putative,variant surface glycoprotein, degenerate	F	13788	15259	Chr03	YES
TevSTIB805.3.100	Tb927.3.180	variant surface glycoprotein (VSG, atypical), putative	F	17387	18937	Chr03	YES
TevSTIB805.3.110	Tb927.3.190	variant surface glycoprotein (VSG), putative	F	21054	22433	Chr03	NO
TevSTIB805.3.120	Tb927.3.200	variant surface glycoprotein (VSG, pseudogene), putative,variant surface glycoprotein, truncated, degenerate	F	23218	23489	Chr03	YES
TevSTIB805.3.130	NA	Unspecified product	F	24257	24574	Chr03	NO
TevSTIB805.3.140	NA	Unspecified product	F	26445	26825	Chr03	NO
TevSTIB805.3.150	Tb927.3.210	variant surface glycoprotein (VSG, atypical), putative	F	30386	32095	Chr03	NO
TevSTIB805.3.160	Tb927.3.220	variant surface glycoprotein (VSG, pseudogene), putative,variant surface glycoprotein, degenerate	F	34080	35060	Chr03	YES
TevSTIB805.3.170	Tb927.3.230	variant surface glycoprotein (VSG, pseudogene), putative,variant surface glycoprotein, degenerate	F	36609	37961	Chr03	YES
TevSTIB805.3.180	Tb927.3.240	variant surface glycoprotein (VSG, pseudogene), putative,variant surface glycoprotein, degenerate	F	39300	40775	Chr03	NO
TevSTIB805.3.190	Tb927.3.250	expression site-associated gene (ESAG, pseudogene), putative,expression site-associated gene 3 (ESAG3), degenerate	F	42021	42533	Chr03	YES
TevSTIB805.3.200	Tb927.3.260	variant surface glycoprotein (VSG, pseudogene), putative,variant surface glycoprotein, fragment	F	43103	43540	Chr03	YES
TevSTIB805.3.210	Tb927.3.270	variant surface glycoprotein (VSG, pseudogene), putative,variant surface glycoprotein, frameshift	F	44655	46134	Chr03	YES
TevSTIB805.3.220	Tb927.3.280	variant surface glycoprotein (VSG, pseudogene), putative,variant surface glycoprotein, degenerate	F	48538	49989	Chr03	NO
TevSTIB805.3.230	Tb927.3.290	expression site-associated gene (ESAG, pseudogene), putative,expression site-associated gene 3 (ESAG3), degenerate	F	50872	51534	Chr03	YES
TevSTIB805.3.240	Tb927.3.300	variant surface glycoprotein (VSG, pseudogene), putative,variant surface glycoprotein, degenerate	F	52264	53385	Chr03	NO
TevSTIB805.3.250	Tb927.3.310	variant surface glycoprotein (VSG, pseudogene), putative,variant surface glycoprotein, degenerate	F	54390	55915	Chr03	YES
TevSTIB805.3.260	Tb927.3.320	variant surface glycoprotein (VSG, pseudogene), putative,variant surface glycoprotein, point mutation	F	57293	58784	Chr03	YES
TevSTIB805.3.270	Tb927.3.330	variant surface glycoprotein (VSG, pseudogene), putative,variant surface glycoprotein, degenerate	F	60593	61658	Chr03	YES
TevSTIB805.3.280	Tb927.3.340	variant surface glycoprotein (VSG), putative	F	64220	65800	Chr03	NO
TevSTIB805.3.290	Tb927.3.350	variant surface glycoprotein (VSG, pseudogene), putative,variant surface glycoprotein, degenerate	F	67636	69098	Chr03	YES
TevSTIB805.3.310	Tb927.3.360	variant surface glycoprotein (VSG, pseudogene), putative,variant surface glycoprotein, degenerate	F	71329	72314	Chr03	YES
TevSTIB805.3.320	Tb927.3.370	variant surface glycoprotein (VSG, atypical), putative	F	74685	76289	Chr03	YES
TevSTIB805.3.330	Tb927.3.380	variant surface glycoprotein (VSG, pseudogene), putative,variant surface glycoprotein, truncated, degenerate	F	77152	77611	Chr03	YES
TevSTIB805.3.340	Tb927.3.390	variant surface glycoprotein (VSG, pseudogene), putative,variant surface glycoprotein, degenerate	F	79036	80573	Chr03	YES
TevSTIB805.3.360	Tb927.3.400	variant surface glycoprotein (VSG, pseudogene), putative,variant surface glycoprotein, degenerate	F	82418	83914	Chr03	NO
TevSTIB805.3.370	Tb927.3.410	variant surface glycoprotein (VSG, pseudogene), putative,variant surface glycoprotein, degenerate	F	86105	87612	Chr03	YES
TevSTIB805.3.380	Tb927.3.430	expression site-associated gene (ESAG, pseudogene), putative,expression site-associated gene 3 (ESAG3), truncated	F	89939	90469	Chr03	YES
TevSTIB805.3.390	Tb927.3.440	variant surface glycoprotein (VSG), putative	F	90619	92101	Chr03	YES
TevSTIB805.3.400	Tb927.3.450	variant surface glycoprotein (VSG, pseudogene), putative,variant surface glycoprotein, degenerate	F	93153	93524	Chr03	YES
TevSTIB805.3.410	Tb927.3.460	expression site-associated gene (ESAG, pseudogene), putative,expression site-associated gene 3 (ESAG3), degenerate	F	94258	95397	Chr03	NO
TevSTIB805.3.420	Tb927.3.470	variant surface glycoprotein (VSG, pseudogene), putative,variant surface glycoprotein, point mutation	F	95523	96466	Chr03	YES
TevSTIB805.3.430	Tb927.3.480	variant surface glycoprotein (VSG, pseudogene), putative,variant surface glycoprotein, degenerate	F	97791	99467	Chr03	YES
TevSTIB805.3.440	Tb927.3.490	variant surface glycoprotein (VSG), putative	F	100686	102216	Chr03	YES
TevSTIB805.3.460	NA	Unspecified product	F	106362	106727	Chr03	NO
TevSTIB805.3.470	Tb927.3.510	hypothetical protein, conserved	F	107197	107919	Chr03	NO
TevSTIB805.3.480	Tb927.3.520	expression site-associated gene (ESAG) protein, putative,expression site-associated gene 1 (ESAG1) protein, putative	R	109509	110273	Chr03	NO
TevSTIB805.3.490	Tb927.3.550	expression site-associated gene (ESAG, pseudogene), putative,expression site-associated gene 1 (ESAG1), degenerate	R	111087	112122	Chr03	YES
TevSTIB805.3.500	Tb927.3.560	expression site-associated gene (ESAG) protein, putative,expression site-associated gene 11 (ESAG11) protein, putative	R	112246	113349	Chr03	YES
TevSTIB805.3.510	Tb927.3.570	expression site-associated gene (ESAG) protein, putative,expression site-associated gene 2 (ESAG2) protein, putative	R	113531	114895	Chr03	NO
TevSTIB805.3.520	Tb927.3.580	leucine-rich repeat protein (LRRP), putative	R	118147	119889	Chr03	NO
TevSTIB805.3.530	Tb927.3.590	adenosine transporter, putative	F	138679	140067	Chr03	NO
TevSTIB805.3.540	Tb927.3.610	N-acetyltransferase complex ARD1 subunit, putative	R	147563	148123	Chr03	NO
TevSTIB805.3.550	Tb927.3.620	ATP-dependent DEAD/H RNA helicase, putative	R	148486	150912	Chr03	NO
TevSTIB805.3.560	Tb927.3.630	hypothetical protein, conserved	R	151354	151578	Chr03	NO
TevSTIB805.3.570	Tb927.3.640	hypothetical protein, conserved	R	151954	152844	Chr03	NO
TevSTIB805.3.580	Tb927.3.650	hypothetical protein, conserved	R	153184	153372	Chr03	NO
TevSTIB805.3.590	Tb927.3.660	hypothetical protein, conserved	R	153664	154800	Chr03	NO
TevSTIB805.3.600	Tb927.3.670	hypothetical protein	R	155127	156575	Chr03	NO
TevSTIB805.3.610	Tb927.3.680	cytochrome P450, putative	R	157134	158888	Chr03	NO
TevSTIB805.3.620	Tb927.3.690	protein kinase, putative	R	160338	162089	Chr03	NO
TevSTIB805.3.630	Tb927.3.700	hypothetical protein, conserved	R	163063	163320	Chr03	NO
TevSTIB805.3.640	Tb927.3.710	hypothetical protein, conserved	R	163791	165788	Chr03	NO
TevSTIB805.3.650	Tb927.3.720	zinc finger protein 2, putative,ZFP family member, putative	R	168209	168601	Chr03	NO
TevSTIB805.3.660	Tb927.3.730	hypothetical protein, conserved	R	169539	170453	Chr03	NO
TevSTIB805.3.670	Tb927.3.740	hypothetical protein, conserved,ZFP family member, putative	R	172401	173141	Chr03	NO
TevSTIB805.3.680	Tb927.3.750	hypothetical protein, conserved	R	173857	174861	Chr03	NO
TevSTIB805.3.690	Tb927.3.760	hypothetical protein, conserved	R	175251	176903	Chr03	NO
TevSTIB805.3.700	Tb927.3.770	hypothetical protein, conserved	R	177328	177873	Chr03	NO
TevSTIB805.3.710	Tb927.3.780	proteasome alpha 7 subunit	R	178687	179400	Chr03	NO
TevSTIB805.3.720	Tb927.3.790	hypothetical protein, conserved,ZFP family member, putative	R	179671	181080	Chr03	NO
TevSTIB805.3.730	Tb927.3.800	hypothetical protein, conserved	R	181892	182737	Chr03	NO
TevSTIB805.3.740	Tb927.3.810	hypothetical protein, conserved	R	183027	184031	Chr03	NO
TevSTIB805.3.750	Tb927.3.820	hypothetical protein, conserved	R	184264	184830	Chr03	NO
TevSTIB805.3.760	Tb927.3.830	flap endonuclease-1 (FEN-1), putative	R	185172	186353	Chr03	NO
TevSTIB805.3.770	Tb927.3.840	hypothetical protein, conserved	R	186928	188094	Chr03	NO
TevSTIB805.3.780	Tb927.3.850	hypothetical protein, conserved	R	189555	191819	Chr03	NO
TevSTIB805.3.790	Tb927.3.860	acyl carrier protein, mitochondrial precursor, putative	R	192895	193341	Chr03	NO
TevSTIB805.3.800	Tb927.3.870	hypothetical protein, conserved	F	197657	198955	Chr03	NO
TevSTIB805.3.810	Tb927.3.880	hypothetical protein, conserved	F	199266	200000	Chr03	NO
TevSTIB805.3.820	Tb927.3.890	hypothetical protein, conserved	F	200228	201145	Chr03	NO
TevSTIB805.3.830	Tb927.3.900	hypothetical protein, conserved	F	201335	202405	Chr03	NO
TevSTIB805.3.840	Tb927.3.910	gamma-tubulin,tubulin gamma chain	F	202778	204121	Chr03	NO
TevSTIB805.3.850	Tb927.3.920	hypothetical protein, conserved	F	204383	208192	Chr03	NO
TevSTIB805.3.860	Tb927.3.930	dynein heavy chain, putative	F	208780	222699	Chr03	NO
TevSTIB805.3.870	Tb927.3.940	hypothetical protein, conserved	F	223688	224152	Chr03	NO
TevSTIB805.3.880	NA	Unspecified product	F	224497	224871	Chr03	NO
TevSTIB805.3.890	NA	Unspecified product	F	225879	226196	Chr03	NO
TevSTIB805.3.900	Tb927.3.950	hypothetical protein, conserved	F	226571	227833	Chr03	NO
TevSTIB805.3.910	Tb927.3.960	protein transport protein sec61 gamma subunit, putative	F	229264	229473	Chr03	NO
TevSTIB805.3.920	Tb927.3.970	hypothetical protein, conserved	F	230421	231533	Chr03	NO
TevSTIB805.3.930	Tb927.3.980	hypothetical protein, conserved	F	231981	234083	Chr03	NO
TevSTIB805.3.940	Tb927.3.990	hypothetical protein, conserved	F	234815	236254	Chr03	NO
TevSTIB805.3.950	Tb927.3.1000	frataxin-like, mitochondrial precursor, putative	F	237048	237590	Chr03	NO
TevSTIB805.3.960	Tb927.3.1010	hypothetical protein, conserved	F	238351	240153	Chr03	NO
TevSTIB805.3.970	Tb927.3.1020	hypothetical protein, conserved	F	242452	243933	Chr03	NO
TevSTIB805.3.980	Tb927.3.1030	RNA-binding protein;evidence=traceable author statement	F	244664	245737	Chr03	NO
TevSTIB805.3.990	NA	Unspecified product	F	248907	249221	Chr03	NO
TevSTIB805.3.1000	NA	Unspecified product	F	250708	251073	Chr03	NO
TevSTIB805.3.1010	Tb927.3.1040	hypothetical protein, conserved (pseudogene),hypothetical protein, conserved, interrupted	F	251289	252512	Chr03	NO
TevSTIB805.3.1020	Tb927.3.1060	hypothetical protein, conserved (pseudogene),hypothetical protein, conserved, interrupted	F	252574	253809	Chr03	NO
TevSTIB805.3.1030	Tb927.3.1070	peptide chain release factor 1, putative	F	254101	255435	Chr03	NO
TevSTIB805.3.1040	Tb927.3.1080	hypothetical protein, conserved	F	255710	256465	Chr03	NO
TevSTIB805.3.1050	Tb927.3.1090	small nuclear RNA (snRNA) U1	F	257644	258282	Chr03	NO
TevSTIB805.3.1060	Tb927.3.1100	hypothetical protein, conserved	F	259241	260434	Chr03	NO
TevSTIB805.3.1070	Tb927.3.1110	flagellar transport protein, putative	F	261079	262512	Chr03	NO
TevSTIB805.3.1080	Tb927.3.1120	GTP-binding nuclear protein rtb2, putative	F	263869	264522	Chr03	NO
TevSTIB805.3.1090	NA	Unspecified product	F	264807	265160	Chr03	NO
TevSTIB805.3.1100	Tb927.3.1130	DNA polymerase delta subunit 2, putative	F	266090	267790	Chr03	NO
TevSTIB805.3.1110	Tb927.3.1140	hypothetical protein, conserved	F	268546	269718	Chr03	NO
TevSTIB805.3.1120	Tb927.3.1150	hypothetical protein, conserved	F	270252	271094	Chr03	NO
TevSTIB805.3.1130	Tb927.3.1160	hypothetical protein, conserved	F	271646	272389	Chr03	NO
TevSTIB805.3.1140	Tb927.3.1170	hypothetical protein, conserved	F	272685	273878	Chr03	NO
TevSTIB805.3.1150	Tb927.3.1180	hypothetical protein, conserved	F	274880	277375	Chr03	NO
TevSTIB805.3.1160	Tb927.3.1190	hypothetical protein, conserved	F	278295	285281	Chr03	NO
TevSTIB805.3.1170	Tb927.3.1200	hypothetical protein, conserved	F	286052	288373	Chr03	NO
TevSTIB805.3.1180	Tb927.3.1210	protein transport protein Sec24C, putative	F	290134	293055	Chr03	NO
TevSTIB805.3.1190	Tb927.3.1220	hypothetical protein, conserved	F	294623	296158	Chr03	NO
TevSTIB805.3.1200	Tb927.3.1230	hypothetical protein	F	296592	299438	Chr03	NO
TevSTIB805.3.1210	Tb927.3.1240	protein phosphatase 2A, putative	F	299755	300726	Chr03	NO
TevSTIB805.3.1220	Tb927.3.1250	DNA-directed RNA polymerase subunit, putative,RNA polymerase subunit, putative	F	301642	301896	Chr03	NO
TevSTIB805.3.1230	Tb927.3.1260	hypothetical protein, conserved	F	302546	303127	Chr03	NO
TevSTIB805.3.1240	Tb927.3.1270	hypothetical protein, conserved	F	303607	305229	Chr03	NO
TevSTIB805.3.1250	Tb927.3.1280	hypothetical protein, conserved	F	305295	306797	Chr03	NO
TevSTIB805.3.1260	Tb927.3.1290	cullin 4B, putative	F	307532	310375	Chr03	NO
TevSTIB805.3.1270	Tb927.3.1300	hypothetical protein, conserved	F	310999	312231	Chr03	NO
TevSTIB805.3.1280	Tb927.3.1310	hypothetical protein, conserved	F	313644	317405	Chr03	NO
TevSTIB805.3.1290	Tb927.3.1320	hypothetical protein, conserved	F	317718	321161	Chr03	NO
TevSTIB805.3.1300	Tb927.3.1330	hypothetical protein, conserved	F	321567	325844	Chr03	NO
TevSTIB805.3.1310	Tb927.3.1340	ZFP family member, putative	F	326420	328183	Chr03	NO
TevSTIB805.3.1320	Tb927.3.1350	hypothetical protein, conserved	F	328509	330869	Chr03	NO
TevSTIB805.3.1330	Tb927.3.1360	cytosine-specific DNA methylase, putative	F	331758	333623	Chr03	NO
TevSTIB805.3.1340	Tb927.3.1370	40S ribosomal protein S25, putative	F	333925	334266	Chr03	NO
TevSTIB805.3.1350	Tb927.3.1380	ATP synthase beta chain, mitochondrial precursor,ATP synthase F1, beta subunit	F	334770	336329	Chr03	NO
TevSTIB805.3.1360	Tb927.3.1390	hypothetical protein, conserved	F	337780	339216	Chr03	NO
TevSTIB805.3.1370	Tb927.3.1400	hypothetical protein, conserved	F	340681	341685	Chr03	NO
TevSTIB805.3.1380	Tb927.3.1410	cytochrome oxidase subunit VII	F	343154	343651	Chr03	NO
TevSTIB805.3.1390	Tb927.3.1420	hypothetical protein, conserved	F	344154	354932	Chr03	NO
TevSTIB805.3.1400	Tb927.3.1430	chaperone protein DNAj, putative	F	355712	356863	Chr03	NO
TevSTIB805.3.1410	Tb927.3.1440	AAA ATPase, putative,Spastin, putative	F	357387	359831	Chr03	NO
TevSTIB805.3.1420	Tb927.3.1450	hypothetical protein, conserved	F	360440	361618	Chr03	NO
TevSTIB805.3.1430	Tb927.3.1460	hypothetical protein	F	363133	363632	Chr03	YES
TevSTIB805.3.1440	Tb927.3.1470	variant surface glycoprotein (VSG)-related, putative	F	364818	366119	Chr03	NO
TevSTIB805.3.1450	NA	Unspecified product	F	369092	369478	Chr03	NO
TevSTIB805.3.1460	Tb927.3.1480	hypothetical protein, conserved	F	369700	370587	Chr03	NO
TevSTIB805.3.1470	Tb927.3.1490	leucine-rich repeat protein (LRRP), putative	F	371756	374206	Chr03	NO
TevSTIB805.3.1480	Tb927.3.1500	variant surface glycoprotein (VSG)-related, putative	R	378360	379442	Chr03	NO
TevSTIB805.3.1490	Tb927.3.1510	variant surface glycoprotein (VSG)-related, putative	R	383318	384249	Chr03	YES
TevSTIB805.3.1500	Tb927.3.1520	variant surface glycoprotein (VSG)-related, putative	R	385121	386422	Chr03	NO
TevSTIB805.3.1510	Tb927.3.1530	hypothetical protein, conserved	R	388951	390234	Chr03	NO
TevSTIB805.3.1520	Tb927.3.1540	CAAX prenyl protease 2, putative,peptidase with unknown catalytic mechanism (family U48)	R	390716	391624	Chr03	NO
TevSTIB805.3.1530	NA	Unspecified product	R	392380	392769	Chr03	NO
TevSTIB805.3.1540	Tb927.3.1550	hypothetical protein, conserved	R	392841	395870	Chr03	NO
TevSTIB805.3.1550	Tb927.3.1560	hypothetical protein, conserved	R	396822	397964	Chr03	NO
TevSTIB805.3.1560	Tb927.3.1570	protein kinase, putative	R	399680	401548	Chr03	NO
TevSTIB805.3.1570	Tb927.3.1580	hypothetical protein, conserved	R	401882	403522	Chr03	NO
TevSTIB805.3.1580	Tb927.3.1590	hypothetical protein, conserved	R	404239	406245	Chr03	NO
TevSTIB805.3.1590	Tb927.3.1600	hypothetical protein, conserved	R	406774	407082	Chr03	NO
TevSTIB805.3.1600	NA	Unspecified product	R	407816	408298	Chr03	NO
TevSTIB805.3.1610	Tb927.3.1610	protein kinase, putative	R	408798	410777	Chr03	NO
TevSTIB805.3.1620	Tb927.3.1620	hypothetical protein, conserved	R	412169	416968	Chr03	NO
TevSTIB805.3.1630	Tb927.3.1630	casein kinase 1, putative	R	420748	421950	Chr03	NO
TevSTIB805.3.1640	Tb927.3.1640	hypothetical protein	R	423312	423864	Chr03	YES
TevSTIB805.3.1650	Tb927.3.1650	hypothetical protein	R	424481	425005	Chr03	YES
TevSTIB805.3.1660	Tb927.3.1660	hypothetical protein, conserved	R	425022	427391	Chr03	NO
TevSTIB805.3.1670	Tb927.3.1670	hypothetical protein, conserved	R	428294	431377	Chr03	NO
TevSTIB805.3.1680	NA	Unspecified product	R	431992	432303	Chr03	NO
TevSTIB805.3.1690	Tb927.3.1680	hypothetical protein, conserved	R	432343	433299	Chr03	NO
TevSTIB805.3.1700	Tb927.3.1690	hypothetical protein, conserved	R	434348	434785	Chr03	NO
TevSTIB805.3.1710	Tb927.3.1700	diacylglycerol acyltransferase, putative	R	435752	437224	Chr03	NO
TevSTIB805.3.1720	Tb927.3.1710	hypothetical protein, conserved	R	437583	438719	Chr03	NO
TevSTIB805.3.1730	Tb927.3.1720	hypothetical protein, conserved	R	440163	440447	Chr03	NO
TevSTIB805.3.1740	Tb927.3.1730	hypothetical protein, conserved	R	441129	441824	Chr03	NO
TevSTIB805.3.1750	Tb927.3.1740	hypothetical protein, conserved	R	442758	444809	Chr03	NO
TevSTIB805.3.1760	Tb927.3.1750	rev7, putative,mitotic spindle checkpoint component, putative	R	445284	445889	Chr03	NO
TevSTIB805.3.1770	Tb927.3.1760	chaperone protein DNAj, putative	R	446471	447238	Chr03	NO
TevSTIB805.3.1780	Tb927.3.1770	hypothetical protein, conserved,leucine-rich repeat protein (LRRP), putative	R	447786	450479	Chr03	NO
TevSTIB805.3.1790	Tb927.3.1780	U6 snRNA-associated Sm-like protein LSm8p	R	451107	451496	Chr03	NO
TevSTIB805.3.1800	Tb927.3.1790	pyruvate dehydrogenase E1 beta subunit, putative	R	453078	454124	Chr03	NO
TevSTIB805.3.1810	Tb927.3.1800	hypothetical protein, conserved	R	454667	459052	Chr03	NO
TevSTIB805.3.1820	Tb927.3.1810	hypothetical protein, conserved	R	459773	460753	Chr03	NO
TevSTIB805.3.1830	Tb927.3.1820	hypothetical protein, conserved	R	461769	462506	Chr03	NO
TevSTIB805.3.1840	Tb927.3.1830	hypothetical protein, conserved	R	463489	464916	Chr03	NO
TevSTIB805.3.1850	Tb927.3.1840	3-oxo-5-alpha-steroid 4-dehydrogenase, putative	R	467148	468044	Chr03	NO
TevSTIB805.3.1860	Tb927.3.1850	hypothetical protein, conserved	R	469224	471011	Chr03	NO
TevSTIB805.3.1870	Tb927.3.1860	hypothetical protein, conserved	R	472892	475207	Chr03	NO
TevSTIB805.3.1880	Tb927.3.1870	hypothetical protein, conserved	R	476149	477018	Chr03	NO
TevSTIB805.3.1890	Tb927.3.1880	hypothetical protein, conserved	R	477369	479396	Chr03	NO
TevSTIB805.3.1900	Tb927.3.1890	hypothetical protein, conserved	R	479919	480773	Chr03	NO
TevSTIB805.3.1910	Tb927.3.1900	hypothetical protein, conserved	R	482697	485299	Chr03	YES
TevSTIB805.3.1920	Tb927.3.1910	hypothetical protein, conserved	R	489926	491701	Chr03	NO
TevSTIB805.3.1930	NA	Unspecified product	R	494257	494604	Chr03	NO
TevSTIB805.3.1940	Tb927.3.1920	NOT5 protein;evidence=Inferred from Experiment	R	494680	496494	Chr03	NO
TevSTIB805.3.1950	Tb927.3.1930	hypothetical protein, conserved	R	497313	498752	Chr03	NO
TevSTIB805.3.1960	Tb927.3.1940	hypothetical protein, conserved	R	499614	500930	Chr03	NO
TevSTIB805.3.1970	NA	Unspecified product	R	502463	502852	Chr03	NO
TevSTIB805.3.1980	Tb927.3.1960	hypothetical protein, conserved	R	504123	504560	Chr03	NO
TevSTIB805.3.1990	Tb927.3.1970	hypothetical protein, conserved	R	505133	506101	Chr03	NO
TevSTIB805.3.2000	Tb927.3.1980	hypothetical protein, conserved	R	506440	507330	Chr03	NO
TevSTIB805.3.2010	Tb927.3.1990	hypothetical protein, conserved	R	508202	509647	Chr03	NO
TevSTIB805.3.2020	Tb927.3.2000	RNA-binding protein, putative;evidence=traceable author statement	R	510474	511127	Chr03	NO
TevSTIB805.3.2030	Tb927.3.2010	hypothetical protein, conserved	R	511558	513225	Chr03	NO
TevSTIB805.3.2040	Tb927.3.2020	kinesin, putative	R	513989	516229	Chr03	NO
TevSTIB805.3.2050	Tb927.3.2030	acylphosphatase, putative	R	516827	517159	Chr03	NO
TevSTIB805.3.2060	Tb927.3.2040	kinesin, putative	R	518289	521507	Chr03	NO
TevSTIB805.3.2070	Tb927.3.2050	hypothetical protein, conserved	R	523303	528021	Chr03	NO
TevSTIB805.3.2080	Tb927.3.2060	protein kinase, putative	R	529997	531304	Chr03	NO
TevSTIB805.3.2090	Tb927.3.2070	hypothetical protein, conserved	R	532201	536259	Chr03	NO
TevSTIB805.3.2100	Tb927.3.2080	hypothetical protein, conserved	R	537237	538019	Chr03	NO
TevSTIB805.3.2110	Tb927.3.2090	aminopeptidase P1, putative,metallo-peptidase, Clan MG, Family M24	R	539032	540879	Chr03	NO
TevSTIB805.3.2120	Tb927.3.2100	hypothetical protein, conserved	R	542007	542933	Chr03	NO
TevSTIB805.3.2130	Tb927.3.2110	TFIIF-stimulated CTD phosphatase, putative	R	545337	546608	Chr03	NO
TevSTIB805.3.2140	Tb927.3.2120	hypothetical protein, conserved	R	547200	548198	Chr03	NO
TevSTIB805.3.2150	Tb927.3.2130	hypothetical protein, conserved	R	549371	551611	Chr03	NO
TevSTIB805.3.2160	Tb927.3.2140	transcription activator, putative	R	552477	555323	Chr03	NO
TevSTIB805.3.2170	Tb927.3.2150	protein phosphatase 2C, putative	R	555839	556927	Chr03	NO
TevSTIB805.3.2180	Tb927.3.2160	hypothetical protein, conserved	R	557357	558760	Chr03	NO
TevSTIB805.3.2190	Tb927.3.2170	translation elongation factor EF-2, putative	R	559039	561711	Chr03	NO
TevSTIB805.3.2200	Tb927.3.2180	hypothetical protein, conserved	R	562629	563099	Chr03	NO
TevSTIB805.3.2210	Tb927.3.2190	RNA triphosphatase	R	563428	564189	Chr03	NO
TevSTIB805.3.2220	Tb927.3.2200	hypothetical protein, conserved	R	564529	565575	Chr03	NO
TevSTIB805.3.2230	Tb927.3.2210	hypothetical protein, conserved	R	566300	568084	Chr03	NO
TevSTIB805.3.2240	Tb927.3.2220	hypothetical protein, conserved	R	568380	569042	Chr03	NO
TevSTIB805.3.2250	Tb927.3.2230	succinyl-CoA synthetase alpha subunit, putative	R	569911	570816	Chr03	NO
TevSTIB805.3.2260	Tb927.3.2240	hypothetical protein, conserved	R	571227	572426	Chr03	NO
TevSTIB805.3.2270	Tb927.3.2250	hypothetical protein, conserved	R	572598	573494	Chr03	NO
TevSTIB805.3.2280	Tb927.3.2260	hypothetical protein, conserved	R	573688	574374	Chr03	NO
TevSTIB805.3.2290	NA	Unspecified product	F	575491	575814	Chr03	NO
TevSTIB805.3.2300	Tb927.3.2270	hypothetical protein, conserved	F	576838	578163	Chr03	NO
TevSTIB805.3.2310	Tb927.3.2280	vacuolar sorting protein 33 , putative	F	578424	580217	Chr03	NO
TevSTIB805.3.2320	Tb927.3.2290	chaperone protein DNAj, putative	F	580380	581501	Chr03	NO
TevSTIB805.3.2330	Tb927.3.2300	hypothetical protein, conserved	F	581628	582233	Chr03	NO
TevSTIB805.3.2340	Tb927.3.2310	flagellar component,PACRGA	F	582456	583358	Chr03	NO
TevSTIB805.3.2350	Tb927.3.2320	COP9 signalosome complex subunit 2, putative	F	583890	585212	Chr03	NO
TevSTIB805.3.2360	Tb927.3.2330	hypothetical protein, conserved	F	586665	588521	Chr03	NO
TevSTIB805.3.2370	Tb927.3.2340	peroxin-2,glycosome import protein (gim1)	F	588828	589826	Chr03	NO
TevSTIB805.3.2380	Tb927.3.2350	hypothetical protein, conserved	F	590304	590825	Chr03	NO
TevSTIB805.3.2390	Tb927.3.2360	hypothetical protein, conserved	F	591088	592515	Chr03	NO
TevSTIB805.3.2400	Tb927.3.2370	hypothetical protein, conserved	F	592839	593243	Chr03	NO
TevSTIB805.3.2410	Tb927.3.2380	hypothetical protein, conserved	F	593748	594068	Chr03	NO
TevSTIB805.3.2420	Tb927.3.2390	hypothetical protein, conserved	F	594611	595939	Chr03	NO
TevSTIB805.3.2430	Tb927.3.2400	hypothetical protein, conserved	F	596304	597227	Chr03	NO
TevSTIB805.3.2440	Tb927.3.2410	peroxisome assembly protein, putative	F	597780	598676	Chr03	NO
TevSTIB805.3.2450	Tb927.3.2420	hypothetical protein, conserved	F	599095	599475	Chr03	NO
TevSTIB805.3.2460	Tb927.3.2430	hypothetical protein, conserved	F	599846	602608	Chr03	NO
TevSTIB805.3.2470	Tb927.3.2440	serine/threonine-protein kinase, putative,protein kinase, putative	F	603462	604682	Chr03	NO
TevSTIB805.3.2480	Tb927.3.2450	hypothetical protein, conserved	F	606047	606337	Chr03	NO
TevSTIB805.3.2490	Tb927.3.2460	hypothetical protein, conserved	F	606775	607782	Chr03	NO
TevSTIB805.3.2500	NA	Unspecified product	F	608094	608474	Chr03	NO
TevSTIB805.3.2510	Tb927.3.2470	pumilio RNA binding protein, putative	F	608505	610319	Chr03	NO
TevSTIB805.3.2520	NA	Unspecified product	F	611399	611779	Chr03	NO
TevSTIB805.3.2530	Tb927.3.2480	hypothetical protein, conserved	F	614104	614862	Chr03	NO
TevSTIB805.3.2540	Tb927.3.2490	hypothetical protein, conserved	F	615603	618494	Chr03	NO
TevSTIB805.3.2560	Tb927.3.2500	hypothetical protein	R	620154	621341	Chr03	NO
TevSTIB805.3.2570	Tb927.3.2510	expression site-associated gene (ESAG) protein, putative,expression site-associated gene 2 (ESAG2) protein, putative	R	621787	622812	Chr03	NO
TevSTIB805.3.2580	Tb927.3.2520	expression site-associated gene (ESAG) protein, putative,expression site-associated gene 1 (ESAG1) protein, putative	R	624370	625347	Chr03	NO
TevSTIB805.3.2590	Tb927.3.2530	expression site-associated gene (ESAG, pseudogene), putative,expression site-associated gene 11 (ESAG11), degenerate	R	625399	626325	Chr03	YES
TevSTIB805.3.2600	Tb927.3.2540	variant surface glycoprotein (VSG)-related, putative	R	626687	627911	Chr03	YES
TevSTIB805.3.2610	Tb927.3.2550	hypothetical protein, conserved	R	629787	630523	Chr03	YES
TevSTIB805.3.2620	Tb927.3.2580	hypothetical protein, conserved	R	634098	634910	Chr03	NO
TevSTIB805.3.2630	Tb927.3.2590	hypothetical protein	R	635742	636659	Chr03	NO
TevSTIB805.3.2640	NA	Unspecified product	R	640477	640848	Chr03	NO
TevSTIB805.3.2650	Tb927.3.2600	ATP-dependent DEAD/H RNA helicase, putative	R	641237	647749	Chr03	NO
TevSTIB805.3.2660	Tb927.3.2610	GPI inositol deacylase 2;evidence=Inferred from Sequence Orthology	R	648504	650849	Chr03	NO
TevSTIB805.3.2670	Tb927.3.2620	hypothetical protein, conserved	R	651552	657605	Chr03	NO
TevSTIB805.3.2680	NA	Unspecified product	R	657729	658154	Chr03	NO
TevSTIB805.3.2690	Tb927.3.2630	hypothetical protein, conserved	R	658922	661270	Chr03	NO
TevSTIB805.3.2700	Tb927.3.2640	hypothetical protein, conserved	R	661733	662866	Chr03	NO
TevSTIB805.3.2710	Tb927.3.2650	cytochrome c oxidase copper chaperone, putative	R	663429	663650	Chr03	NO
TevSTIB805.3.2720	Tb927.3.2660	hypothetical protein, conserved	R	663919	666108	Chr03	NO
TevSTIB805.3.2730	Tb927.3.2670	hypothetical protein, conserved	R	666550	667359	Chr03	NO
TevSTIB805.3.2740	Tb927.3.2680	hypothetical protein, conserved	R	667869	669464	Chr03	NO
TevSTIB805.3.2750	Tb927.3.2690	serine/threonine-protein kinase, putative,protein kinase, putative	R	670964	674749	Chr03	NO
TevSTIB805.3.2760	Tb927.3.2700	hypothetical protein, conserved	R	675718	676884	Chr03	NO
TevSTIB805.3.2770	Tb927.3.2710	6-phosphofructo-2-kinase/fructose-2,6-bisphosphatase;evidence=inferred from experiment	R	678407	681478	Chr03	NO
TevSTIB805.3.2780	Tb927.3.2720	hypothetical protein	R	682444	683385	Chr03	NO
TevSTIB805.3.2790	Tb927.3.2730	hypothetical protein, conserved	R	684414	689498	Chr03	NO
TevSTIB805.3.2800	Tb927.3.2740	hypothetical protein, conserved	R	690343	691263	Chr03	NO
TevSTIB805.3.2810	Tb927.3.2750	hypothetical protein, conserved	R	691994	694609	Chr03	NO
TevSTIB805.3.2820	Tb927.3.2760	hypothetical protein, conserved	R	695242	699918	Chr03	NO
TevSTIB805.3.2830	Tb927.3.2770	hypothetical protein, conserved	R	700623	704033	Chr03	NO
TevSTIB805.3.2840	Tb927.3.2780	hypothetical protein, conserved	R	704812	708120	Chr03	NO
TevSTIB805.3.2850	Tb927.3.2790	hypothetical protein, conserved,leucine-rich repeat protein (LRRP), putative	R	708804	712238	Chr03	NO
TevSTIB805.3.2860	Tb927.3.2800	hypothetical protein	R	712850	714856	Chr03	NO
TevSTIB805.3.2870	Tb927.3.2810	hypothetical protein, conserved	R	715231	720258	Chr03	NO
TevSTIB805.3.2880	Tb927.3.2820	TFIIF-stimulated CTD phosphatase, putative	R	720724	722427	Chr03	NO
TevSTIB805.3.2890	Tb927.3.2830	hypothetical protein, conserved	R	723124	724218	Chr03	NO
TevSTIB805.3.2900	Tb927.3.2840	inorganic pyrophosphatase, putative	R	724678	725463	Chr03	NO
TevSTIB805.3.2910	Tb927.3.2850	hypothetical protein, conserved	R	725892	726727	Chr03	YES
TevSTIB805.3.2920	Tb927.3.2860	hypothetical protein, conserved	R	727374	728276	Chr03	NO
TevSTIB805.3.2930	Tb927.3.2870	hypothetical protein, conserved	R	729112	731058	Chr03	NO
TevSTIB805.3.2940	Tb927.3.2880	hypothetical protein, conserved	R	732008	732322	Chr03	NO
TevSTIB805.3.2950	Tb927.3.2890	radial spoke protein RSP10, putative	R	732976	733944	Chr03	NO
TevSTIB805.3.2960	Tb927.3.2900	elongation initiation factor 2 alpha subunit, putative	R	735605	736861	Chr03	NO
TevSTIB805.3.2970	Tb927.3.2910	hypothetical protein, conserved	R	738224	738634	Chr03	NO
TevSTIB805.3.2980	Tb927.3.2920	hypothetical protein, conserved	R	739491	740498	Chr03	NO
TevSTIB805.3.2990	Tb927.3.2930	RNA-binding protein RBP6, putative;evidence=traceable author statement	R	745263	745982	Chr03	NO
TevSTIB805.3.3000	Tb927.3.2940	hypothetical protein, conserved	R	747161	748069	Chr03	NO
TevSTIB805.3.3010	Tb927.3.2950	hypothetical protein, conserved,leucine-rich repeat protein (LRRP), putative,ribonuclease inhibitor- like protein	R	749149	751428	Chr03	NO
TevSTIB805.3.3020	Tb927.3.2960	inosine-adenosine-guanosine-nucleosidehydrolase,IAG-nucleoside hydrolase	R	752278	753261	Chr03	NO
TevSTIB805.3.3030	Tb927.3.2970	hypothetical protein, conserved	R	753673	754263	Chr03	NO
TevSTIB805.3.3040	Tb927.3.2980	mitochondrial carrier protein, putative	R	755142	756011	Chr03	NO
TevSTIB805.3.3050	Tb927.3.2990	hypothetical protein, conserved	R	756524	757132	Chr03	NO
TevSTIB805.3.3060	Tb927.3.3000	flagellar transport protein, putative	R	758289	759989	Chr03	NO
TevSTIB805.3.3070	Tb927.3.3010	hypothetical protein, conserved	R	760449	760673	Chr03	NO
TevSTIB805.3.3080	Tb927.3.3020	actin-like protein, putative	R	761180	762160	Chr03	NO
TevSTIB805.3.3090	Tb927.3.3030	hypothetical protein, conserved	R	763275	764384	Chr03	NO
TevSTIB805.3.3100	Tb927.3.3040	hypothetical protein, conserved	R	766140	766943	Chr03	NO
TevSTIB805.3.3110	Tb927.3.3050	hypothetical protein, conserved	R	767433	770468	Chr03	NO
TevSTIB805.3.3120	Tb927.3.3060	hypothetical protein, conserved	R	773389	774441	Chr03	NO
TevSTIB805.3.3130	Tb927.3.3070	3', 5'-cyclic nucleotide phosphodiesterase, putative	R	775903	778632	Chr03	NO
TevSTIB805.3.3140	Tb927.3.3080	serine/threonine-protein kinase Nek1, putative,protein kinase, putative	R	779282	780784	Chr03	NO
TevSTIB805.3.3150	Tb927.3.3090	helicase, putative	R	781110	784001	Chr03	NO
TevSTIB805.3.3160	NA	Unspecified product	R	784154	784504	Chr03	NO
TevSTIB805.3.3170	Tb927.3.3100	peptidyl-prolyl cis-trans isomerase NIMA-interacting 4, putative	R	784649	785017	Chr03	NO
TevSTIB805.3.3180	Tb927.3.3110	hypothetical protein, conserved	R	785654	788839	Chr03	NO
TevSTIB805.3.3190	Tb927.3.3120	hypothetical protein, conserved	R	789387	790688	Chr03	NO
TevSTIB805.3.3200	Tb927.3.3130	hypothetical protein, conserved	R	791955	796883	Chr03	NO
TevSTIB805.3.3210	Tb927.3.3140	hypothetical protein, conserved	R	797747	798142	Chr03	NO
TevSTIB805.3.3220	Tb927.3.3150	hypothetical protein, conserved	R	798418	800775	Chr03	NO
TevSTIB805.3.3230	Tb927.3.3160	poly(A) polymerase,polynucleotide adenylyltransferase	R	801883	803998	Chr03	NO
TevSTIB805.3.3250	Tb927.3.3170	hypothetical protein, conserved	R	804577	806541	Chr03	NO
TevSTIB805.3.3260	Tb927.3.3180	Nucleoporin;evidence=Inferred from Experiment	R	807290	810270	Chr03	YES
TevSTIB805.3.3270	Tb927.3.3190	serine/threonine-protein kinase, putative,protein kinase, putative	R	811842	813353	Chr03	NO
TevSTIB805.3.3280	Tb927.3.3200	hypothetical protein, conserved	R	815732	816784	Chr03	NO
TevSTIB805.3.3290	Tb927.3.3210	hypothetical protein	R	817381	817916	Chr03	YES
TevSTIB805.3.3300	Tb927.3.3220	hypothetical protein, conserved	R	818731	821436	Chr03	NO
TevSTIB805.3.3310	Tb927.3.3230	hypothetical protein, conserved	R	821901	823730	Chr03	NO
TevSTIB805.3.3320	Tb927.3.3240	hypothetical protein, conserved	R	824375	824599	Chr03	NO
TevSTIB805.3.3330	Tb927.3.3250	hypothetical protein, conserved	R	825046	826089	Chr03	NO
TevSTIB805.3.3340	Tb927.3.3260	hypothetical protein, conserved	R	826366	827335	Chr03	YES
TevSTIB805.3.3350	Tb927.3.3270	ATP-dependent phosphofructokinase;evidence=inferred from sequence orthology	R	829500	830963	Chr03	NO
TevSTIB805.3.3360	Tb927.3.3280	vacuolar protein sorting-associated protein 4, putative;evidence=Inferred from Sequence Orthology	R	831958	833292	Chr03	NO
TevSTIB805.3.3370	Tb927.3.3290	protein kinase, putative	R	834215	835633	Chr03	NO
TevSTIB805.3.3380	Tb927.3.3300	hypothetical protein, conserved	R	836724	839168	Chr03	NO
TevSTIB805.3.3390	Tb927.3.3310	60S ribosomal protein L13, putative	R	839583	840239	Chr03	NO
TevSTIB805.3.3400	Tb927.3.3320	60S ribosomal protein L13, putative	R	840486	841142	Chr03	NO
TevSTIB805.3.3410	Tb927.3.3330	heat shock protein 20, putative	R	841710	842135	Chr03	NO
TevSTIB805.3.3420	Tb927.3.3340	3', 5'-cyclic nucleotide phosphodiesterase, putative	R	843877	845907	Chr03	NO
TevSTIB805.3.3430	Tb927.3.3350	hypothetical protein, conserved	R	847380	849131	Chr03	NO
TevSTIB805.3.3440	Tb927.3.3360	acyltransferase, putative	R	849350	850750	Chr03	NO
TevSTIB805.3.3450	Tb927.3.3370	hypothetical protein, conserved	R	851119	852291	Chr03	NO
TevSTIB805.3.3460	Tb927.3.3380	TFIIF-stimulated CTD phosphatase, putative	R	853795	854889	Chr03	NO
TevSTIB805.3.3470	Tb927.3.3390	kinesin, putative	R	855298	857073	Chr03	NO
TevSTIB805.3.3480	Tb927.3.3400	kinesin, putative	R	857349	859085	Chr03	NO
TevSTIB805.3.3490	Tb927.3.3410	aspartyl aminopeptidase, putative,metallo-peptidase, Clan MH, Family M20	R	859846	861201	Chr03	NO
TevSTIB805.3.3500	NA	Unspecified product	R	864358	867841	Chr03	YES
TevSTIB805.3.3510	Tb927.3.3420	hypothetical protein (pseudogene),hypothetical protein, point mutation	R	883763	884666	Chr03	YES
TevSTIB805.3.3520	NA	Unspecified product	F	894702	895151	Chr03	NO
TevSTIB805.3.3530	NA	Unspecified product	F	898791	899177	Chr03	NO
TevSTIB805.3.3540	NA	Unspecified product	F	912595	913044	Chr03	NO
TevSTIB805.3.3550	Tb927.2.1470	hypothetical protein, conserved	R	918105	918563	Chr03	YES
TevSTIB805.3.3560	Tb927.9.650	hypothetical protein (pseudogene)	R	920037	920711	Chr03	YES
TevSTIB805.3.3570	NA	Unspecified product	R	921256	921573	Chr03	NO
TevSTIB805.3.3580	NA	Unspecified product	F	930466	930915	Chr03	NO
TevSTIB805.3.3590	NA	Unspecified product	R	938996	939361	Chr03	NO
TevSTIB805.3.3600	Tb927.1.3730	hypothetical protein	R	943620	943793	Chr03	NO
TevSTIB805.3.3610	NA	Unspecified product	F	947658	947966	Chr03	NO
TevSTIB805.3.3620	Tb927.1.3740	hypothetical protein, unlikely	F	952277	952633	Chr03	NO
TevSTIB805.3.3630	Tb927.3.3430	hypothetical protein, conserved	R	953955	954557	Chr03	YES
TevSTIB805.3.3640	Tb927.3.3440	hypothetical protein, conserved	F	964098	965135	Chr03	NO
TevSTIB805.3.3650	Tb927.3.3450	ADP-ribosylation factor-like protein 3A, putative	F	965778	966314	Chr03	NO
TevSTIB805.3.3660	Tb927.3.3460	hypothetical protein, conserved	F	966533	967984	Chr03	NO
TevSTIB805.3.3670	Tb927.3.3470	cytochrome b5, putative	F	968794	969336	Chr03	NO
TevSTIB805.3.3680	Tb927.3.3480	U2 small nuclear ribonucleoprotein B, putative;evidence=traceable author statement	F	969864	970217	Chr03	NO
TevSTIB805.3.3690	Tb927.3.3490	high mobility group protein, putative	F	971832	972647	Chr03	NO
TevSTIB805.3.3700	Tb927.3.3500	hypothetical protein, conserved	F	973933	975018	Chr03	NO
TevSTIB805.3.3710	Tb927.3.3510	hypothetical protein, conserved	F	975415	976890	Chr03	NO
TevSTIB805.3.3720	Tb927.3.3520	hypothetical protein, conserved	F	977572	978855	Chr03	NO
TevSTIB805.3.3730	Tb927.3.3530	hypothetical protein, conserved	F	979681	980823	Chr03	NO
TevSTIB805.3.3740	Tb927.3.3540	Nucleoporin;evidence=Inferred from Experiment	F	981210	982745	Chr03	NO
TevSTIB805.3.3750	Tb927.3.3550	hypothetical protein, conserved	F	983066	986557	Chr03	NO
TevSTIB805.3.3760	Tb927.3.3560	hypothetical protein, conserved	F	987977	989851	Chr03	NO
TevSTIB805.3.3770	Tb927.3.3570	hypothetical protein, conserved	F	991615	992103	Chr03	NO
TevSTIB805.3.3780	Tb927.3.3580	lipophosphoglycan biosynthetic protein, putative,heat shock protein 90, putative,glucose regulated protein 94, putative	F	992883	995204	Chr03	NO
TevSTIB805.3.3790	Tb927.3.3590	U3 small nucleolar ribonucleoprotein protein MPP10, putative	F	996320	998338	Chr03	NO
TevSTIB805.3.3800	Tb927.3.3600	hypothetical protein	F	1000203	1000677	Chr03	YES
TevSTIB805.3.3810	Tb927.3.3610	peroxisomal targeting signal type 2 receptor, putative,peroxin 7	F	1001045	1002130	Chr03	NO
TevSTIB805.3.3820	Tb927.3.3620	hypothetical protein, conserved	F	1002921	1003391	Chr03	NO
TevSTIB805.3.3830	NA	Unspecified product	F	1003444	1003980	Chr03	NO
TevSTIB805.3.3840	Tb927.3.3630	elongation factor ts, putative	F	1004564	1005388	Chr03	NO
TevSTIB805.3.3850	NA	Unspecified product	F	1005711	1006037	Chr03	NO
TevSTIB805.3.3860	Tb927.3.3640	FG-GAP repeat protein, putative,intergrin alpha chain protein, putative	F	1006575	1008830	Chr03	NO
TevSTIB805.3.3870	Tb927.3.3650	hypothetical protein, conserved	F	1009105	1010778	Chr03	NO
TevSTIB805.3.3880	Tb927.3.3660	hypothetical protein, conserved	F	1011728	1012522	Chr03	NO
TevSTIB805.3.3890	Tb927.3.3670	RNA-binding protein, putative;evidence=traceable author statement	F	1013356	1015227	Chr03	NO
TevSTIB805.3.3900	Tb927.3.3680	hypothetical protein, conserved	F	1015716	1016129	Chr03	NO
TevSTIB805.3.3910	Tb927.3.3690	flagellar radial spoke protein-like, putative	F	1016841	1018487	Chr03	NO
TevSTIB805.3.3920	Tb927.3.3700	hypothetical protein	F	1019632	1020099	Chr03	YES
TevSTIB805.3.3930	Tb927.3.3710	hypothetical protein, conserved	F	1020241	1021017	Chr03	NO
TevSTIB805.3.3940	Tb927.3.3720	Golgi vesicular membrane trafficking protein, putative	F	1021478	1021837	Chr03	NO
TevSTIB805.3.3950	Tb927.3.3730	ABC transporter, putative	F	1023823	1029360	Chr03	NO
TevSTIB805.3.3960	Tb927.3.3740	hypothetical protein, conserved	F	1030386	1032251	Chr03	NO
TevSTIB805.3.3970	Tb927.3.3750	paraflagellar rod component, putative;evidence=traceable author statement	F	1033752	1034282	Chr03	NO
TevSTIB805.3.3980	Tb927.3.3760	tryparedoxin	F	1036666	1037100	Chr03	NO
TevSTIB805.3.3990	Tb927.3.3770	paraflagellar rod component, putative;evidence=traceable author statement	F	1037745	1038605	Chr03	NO
TevSTIB805.3.4000	Tb927.3.3780	tryparedoxin	F	1039785	1040219	Chr03	NO
TevSTIB805.3.4010	Tb927.3.3790	hypothetical protein, conserved	F	1040864	1041724	Chr03	NO
TevSTIB805.3.4020	Tb927.3.3800	hypothetical protein, conserved	F	1042203	1045277	Chr03	NO
TevSTIB805.3.4030	Tb927.3.3810	hypothetical protein, conserved	F	1045698	1046774	Chr03	NO
TevSTIB805.3.4040	Tb927.3.3820	hypothetical protein, conserved	F	1047573	1048793	Chr03	NO
TevSTIB805.3.4050	Tb927.3.3830	hypothetical protein, conserved	F	1049850	1050986	Chr03	NO
TevSTIB805.3.4060	Tb927.3.3840	hypothetical protein, conserved	F	1051388	1052443	Chr03	NO
TevSTIB805.3.4070	Tb927.3.3850	hypothetical protein, conserved	F	1052764	1056927	Chr03	NO
TevSTIB805.3.4080	Tb927.3.3860	lipase, putative,triacylglycerol lipase, putative	F	1057652	1061401	Chr03	NO
TevSTIB805.3.4090	Tb927.3.3870	lipase domain protein, putative	F	1062280	1065978	Chr03	NO
TevSTIB805.3.4100	Tb927.3.3880	hypothetical protein, conserved	F	1067084	1067497	Chr03	NO
TevSTIB805.3.4110	Tb927.3.3890	hypothetical protein, conserved	F	1068201	1069163	Chr03	NO
TevSTIB805.3.4120	Tb927.3.3900	carnitine O-palmitoyltransferase II, putative	F	1070219	1072084	Chr03	NO
TevSTIB805.3.4130	Tb927.3.3910	hypothetical protein, conserved	F	1074331	1075398	Chr03	NO
TevSTIB805.3.4140	Tb927.3.3920	serine/threonine-protein kinase, putative,protein kinase, putative	F	1075818	1076960	Chr03	NO
TevSTIB805.3.4150	Tb927.3.3930	RNA-binding protein, putative;evidence=traceable author statement	F	1078415	1079575	Chr03	NO
TevSTIB805.3.4160	Tb927.3.3940	RNA-binding protein, putative;evidence=traceable author statement	F	1083877	1085658	Chr03	NO
TevSTIB805.3.4170	Tb927.3.3950	hypothetical protein, conserved	F	1093750	1095402	Chr03	NO
TevSTIB805.3.4180	Tb927.3.3960	RNA-binding protein, putative;evidence=traceable author statement	F	1096646	1097779	Chr03	NO
TevSTIB805.3.4190	Tb927.3.3970	RNA binding protein, putative;evidence=Inferred from Mutant Phenotype	F	1100372	1101265	Chr03	NO
TevSTIB805.3.4200	Tb927.3.3980	hypothetical protein, conserved	F	1102998	1104359	Chr03	NO
TevSTIB805.3.4210	NA	Unspecified product	R	1104871	1105218	Chr03	NO
TevSTIB805.3.4220	Tb927.3.3990	RNA-editing complex protein,KREPB6	F	1105390	1106706	Chr03	NO
TevSTIB805.3.4230	Tb927.3.4000	clathrin coat assembly protein ap19, putative	F	1107310	1107789	Chr03	NO
TevSTIB805.3.4240	NA	Unspecified product	F	1107869	1108264	Chr03	NO
TevSTIB805.3.4250	Tb927.3.4010	hypothetical protein	R	1110913	1111502	Chr03	YES
TevSTIB805.3.4260	Tb927.3.4020	phosphatidylinositol 4-kinase alpha, putative	R	1113415	1120353	Chr03	NO
TevSTIB805.3.4270	Tb927.3.4030	hypothetical protein, conserved	R	1121590	1125231	Chr03	NO
TevSTIB805.3.4280	Tb927.3.4040	hypothetical protein, conserved	R	1126469	1128328	Chr03	NO
TevSTIB805.3.4290	Tb927.3.4050	hypothetical protein, conserved	R	1128863	1129360	Chr03	NO
TevSTIB805.3.4300	Tb927.3.4060	hypothetical protein, conserved	R	1129638	1132208	Chr03	NO
TevSTIB805.3.4310	Tb927.3.4070	hypothetical protein, conserved	R	1134461	1136218	Chr03	NO
TevSTIB805.3.4320	Tb927.3.4080	hypothetical protein, conserved	R	1136761	1138476	Chr03	NO
TevSTIB805.3.4330	Tb927.3.4090	hypothetical protein, conserved	R	1139062	1140813	Chr03	NO
TevSTIB805.3.4340	Tb927.3.4100	hypothetical protein, conserved	R	1141415	1143142	Chr03	NO
TevSTIB805.3.4350	Tb927.3.4110	hypothetical protein, conserved	R	1143707	1145494	Chr03	NO
TevSTIB805.3.4360	Tb927.3.4120	hypothetical protein, conserved	R	1146997	1149030	Chr03	NO
TevSTIB805.3.4370	Tb927.3.4130	hypothetical protein, conserved	R	1149694	1150275	Chr03	NO
TevSTIB805.3.4380	Tb927.3.4140	hypothetical protein, conserved	R	1150618	1152303	Chr03	NO
TevSTIB805.3.4390	Tb927.3.4150	hypothetical protein, conserved	R	1153233	1154585	Chr03	NO
TevSTIB805.3.4400	Tb927.3.4160	hypothetical protein, conserved	R	1156379	1157344	Chr03	NO
TevSTIB805.3.4410	Tb927.3.4170	hypothetical protein, conserved	R	1157879	1158238	Chr03	NO
TevSTIB805.3.4420	Tb927.3.4180	hypothetical protein	R	1159420	1160646	Chr03	NO
TevSTIB805.3.4430	Tb927.3.4190	endosomal integral membrane protein, putative	R	1162424	1164361	Chr03	NO
TevSTIB805.3.4440	Tb927.3.4200	hypothetical protein, conserved	R	1164999	1165664	Chr03	NO
TevSTIB805.3.4450	Tb927.3.4210	hypothetical protein, conserved	R	1166115	1171427	Chr03	NO
TevSTIB805.3.4460	Tb927.3.4220	Zn-finger domain protein, putative	R	1172448	1175048	Chr03	NO
TevSTIB805.3.4470	Tb927.3.4230	subtilisin-like serine peptidase,serine peptidase, clan SB, family S8-like protein	R	1176512	1180678	Chr03	NO
TevSTIB805.3.4480	Tb927.3.4240	thioredoxin, putative	R	1181382	1181984	Chr03	NO
TevSTIB805.3.4490	Tb927.3.4250	hypothetical protein, conserved	R	1183110	1183778	Chr03	NO
TevSTIB805.3.4500	Tb927.3.4260	hypothetical protein, conserved	R	1185003	1186109	Chr03	NO
TevSTIB805.3.4510	NA	Unspecified product	R	1188102	1188761	Chr03	NO
TevSTIB805.3.4520	Tb927.3.4270	hypothetical protein, conserved	R	1189000	1191750	Chr03	NO
TevSTIB805.3.4530	Tb927.3.4280	mismatch repair protein MSH5, putative	R	1192381	1194579	Chr03	NO
TevSTIB805.3.4540	Tb927.3.4290	73 kDa paraflagellar rod protein,PFR1	R	1195072	1196841	Chr03	NO
TevSTIB805.3.4550	Tb927.3.4300	73 kDa paraflagellar rod protein,PFR1	R	1197235	1199004	Chr03	NO
TevSTIB805.3.4560	Tb927.3.4310	73 kDa paraflagellar rod protein,PFR1	R	1199398	1201167	Chr03	NO
TevSTIB805.3.4570	Tb927.3.4320	73 kDa paraflagellar rod protein,PFR1	R	1201561	1203330	Chr03	NO
TevSTIB805.3.4580	Tb927.3.4330	73 kDa paraflagellar rod protein,PFR1	R	1203724	1205485	Chr03	YES
TevSTIB805.3.4590	Tb927.3.4340	diphthamide synthesis protein, putative	R	1205685	1206758	Chr03	NO
TevSTIB805.3.4600	Tb927.3.4350	hypothetical protein, conserved	R	1207068	1209461	Chr03	NO
TevSTIB805.3.4610	Tb927.3.4360	40S ribosomal protein S15A, putative	R	1209655	1209927	Chr03	NO
TevSTIB805.3.4620	Tb927.3.4370	hypothetical protein, conserved	R	1210244	1211938	Chr03	NO
TevSTIB805.3.4630	Tb927.3.4380	hypothetical protein, conserved	R	1212207	1213646	Chr03	NO
TevSTIB805.3.4640	Tb927.3.4390	dihydrolipoamide dehydrogenase, putative	R	1214015	1215532	Chr03	NO
TevSTIB805.3.4650	Tb927.3.4400	hypothetical protein, conserved	R	1225678	1226841	Chr03	NO
TevSTIB805.3.4660	Tb927.3.4410	hypothetical protein, conserved	R	1227021	1227683	Chr03	NO
TevSTIB805.3.4670	Tb927.3.4420	hypothetical protein, conserved	R	1228040	1229371	Chr03	NO
TevSTIB805.3.4680	Tb927.3.4430	hypothetical protein, conserved	R	1229650	1231476	Chr03	NO
TevSTIB805.3.4690	Tb927.3.4440	hypothetical protein, conserved	R	1232025	1233065	Chr03	NO
TevSTIB805.3.4700	Tb927.3.4450	hypothetical protein, conserved	R	1233950	1234558	Chr03	NO
TevSTIB805.3.4710	Tb927.3.4460	hypothetical protein, conserved	R	1235030	1236196	Chr03	NO
TevSTIB805.3.4720	Tb927.3.4470	hypothetical protein, conserved	R	1237351	1238829	Chr03	NO
TevSTIB805.3.4730	Tb927.3.4480	hypothetical protein, conserved	R	1239223	1239669	Chr03	NO
TevSTIB805.3.4740	Tb927.3.4490	protein farnesyltransferase alpha subunit, putative	R	1240590	1242428	Chr03	NO
TevSTIB805.3.4750	Tb927.3.4500	fumarate hydratase, class I;evidence=inferred from sequence orthology	R	1244194	1245891	Chr03	NO
TevSTIB805.3.4760	Tb927.3.4510	hypothetical protein, conserved	R	1246652	1250647	Chr03	NO
TevSTIB805.3.4770	Tb927.3.4520	hypothetical protein, conserved	R	1251353	1252207	Chr03	NO
TevSTIB805.3.4780	Tb927.3.4530	hypothetical protein, conserved	R	1252467	1253234	Chr03	NO
TevSTIB805.3.4790	Tb927.3.4540	hypothetical protein, conserved	R	1253447	1254937	Chr03	NO
TevSTIB805.3.4800	Tb927.3.4550	hypothetical protein, conserved	R	1255262	1257289	Chr03	NO
TevSTIB805.3.4810	Tb927.3.4560	serine/threonine protein kinase, putative,protein kinase, putative	R	1260034	1261929	Chr03	NO
TevSTIB805.3.4820	Tb927.3.4570	UDP-GlcNAc:PI a1-6 GlcNAc-transferase;evidence=Inferred from Sequence Orthology	R	1263125	1265287	Chr03	NO
TevSTIB805.3.4830	Tb927.3.4580	hypothetical protein, conserved	R	1266289	1268871	Chr03	NO
TevSTIB805.3.4840	NA	Unspecified product	R	1269124	1269495	Chr03	NO
TevSTIB805.3.4850	NA	Unspecified product	R	1272313	1272870	Chr03	NO
TevSTIB805.3.4860	Tb927.3.4590	hypothetical protein, conserved	R	1273518	1274435	Chr03	NO
TevSTIB805.3.4870	Tb927.3.4600	hypothetical protein, conserved	R	1275943	1279182	Chr03	NO
TevSTIB805.3.4880	Tb927.3.4610	hypothetical protein, conserved	R	1279695	1289000	Chr03	NO
TevSTIB805.3.4890	Tb927.3.4620	hypothetical protein, conserved	R	1289559	1293803	Chr03	NO
TevSTIB805.3.4900	Tb927.3.4630	UDP-glucose:glycoprotein glucosyltransferase, putative	R	1294704	1299731	Chr03	NO
TevSTIB805.3.4910	NA	Unspecified product	R	1300039	1300719	Chr03	NO
TevSTIB805.3.4920	Tb927.3.4640	hypothetical protein, conserved	R	1301431	1302267	Chr03	NO
TevSTIB805.3.4930	Tb927.3.4650	C-8 sterol isomerase, putative	R	1303399	1304064	Chr03	NO
TevSTIB805.3.4940	Tb927.3.4660	hypothetical protein, conserved	R	1304678	1306468	Chr03	NO
TevSTIB805.3.4950	Tb927.3.4670	cdc2-related kinase, putative,cell division control protein, putative	R	1307848	1309134	Chr03	NO
TevSTIB805.3.4960	Tb927.3.4680	RAB GDP dissociation inhibitor alpha, putative	R	1310130	1311467	Chr03	NO
TevSTIB805.3.4970	Tb927.3.4690	hypothetical protein, conserved	R	1312099	1313591	Chr03	YES
TevSTIB805.3.4980	Tb927.3.4700	hypothetical protein, conserved	R	1313738	1314925	Chr03	NO
TevSTIB805.3.4990	Tb927.3.4710	hypothetical protein, conserved	R	1317135	1318769	Chr03	NO
TevSTIB805.3.5000	Tb927.3.4720	dynamin, putative,vacuolar sortin protein 1, putative	R	1320628	1322610	Chr03	NO
TevSTIB805.3.5010	Tb927.3.4730	hypothetical protein, conserved,leucine-rich repeat protein (LRRP), putative	R	1322879	1324030	Chr03	NO
TevSTIB805.3.5020	Tb927.3.4740	hypothetical protein, conserved	R	1324238	1325512	Chr03	NO
TevSTIB805.3.5030	Tb927.3.4750	aminopeptidase, putative,metallo-peptidase, Clan MA(E) Family M1	R	1325883	1328498	Chr03	NO
TevSTIB805.3.5040	Tb927.3.4760	dynamin, putative,vacuolar sortin protein 1, putative	R	1330655	1332637	Chr03	NO
TevSTIB805.3.5050	Tb927.3.4770	hypothetical protein, conserved,leucine-rich repeat protein (LRRP), putative	R	1332906	1334057	Chr03	NO
TevSTIB805.3.5060	Tb927.3.4780	hypothetical protein, conserved	R	1334265	1335539	Chr03	NO
TevSTIB805.3.5070	Tb927.3.4790	aminopeptidase, putative,metallo-peptidase, Clan MA(E) Family M1	R	1335910	1338525	Chr03	NO
TevSTIB805.3.5080	Tb927.3.4800	hypothetical protein, conserved	R	1338784	1340643	Chr03	NO
TevSTIB805.3.5090	Tb927.3.4810	hypothetical protein, conserved	R	1341095	1341946	Chr03	NO
TevSTIB805.3.5100	Tb927.3.4820	acyltransferase, putative	R	1343527	1344444	Chr03	NO
TevSTIB805.3.5110	Tb927.3.4830	hypothetical protein	R	1346712	1347386	Chr03	NO
TevSTIB805.3.5120	Tb927.3.4840	ubiquitin hydrolase, putative,cysteine peptidase, Clan CA, family C19, putative	R	1348140	1350335	Chr03	NO
TevSTIB805.3.5130	Tb927.3.4850	enoyl-CoA hydratase, mitochondrial precursor, putative	R	1351712	1352515	Chr03	NO
TevSTIB805.3.5140	Tb927.3.4860	protein kinase, putative	R	1354429	1355547	Chr03	NO
TevSTIB805.3.5150	Tb927.3.4870	hypothetical protein, conserved	R	1355864	1356904	Chr03	NO
TevSTIB805.3.5160	Tb927.3.4880	hypothetical protein, conserved	R	1358331	1358879	Chr03	NO
TevSTIB805.3.5170	Tb927.3.4890	ubiquinone biosynthesis protein COQ7 homolog, putative	R	1359087	1359701	Chr03	NO
TevSTIB805.3.5180	Tb927.3.4900	tRNA isopentenyltransferase, putative	F	1362199	1363575	Chr03	NO
TevSTIB805.3.5190	Tb927.3.4910	signal peptide peptidase, putative,aspartic peptidase, clan AD, family A22B, putative	F	1363803	1364861	Chr03	NO
TevSTIB805.3.5200	Tb927.3.4920	hypothetical protein, conserved	F	1365582	1366718	Chr03	NO
TevSTIB805.3.5210	Tb927.3.4930	hypothetical protein, conserved	F	1368601	1369227	Chr03	NO
TevSTIB805.3.5220	Tb927.3.4940	hypothetical protein, conserved	F	1369454	1371703	Chr03	NO
TevSTIB805.3.5230	Tb927.3.4950	hypothetical protein, conserved	F	1373220	1374644	Chr03	NO
TevSTIB805.3.5240	Tb927.3.4960	kinesin, putative	F	1375214	1379998	Chr03	NO
TevSTIB805.3.5250	Tb927.3.4970	hypothetical protein, conserved	F	1381526	1384718	Chr03	YES
TevSTIB805.3.5260	Tb927.3.4980	hypothetical protein, conserved (pseudogene),hypothetical protein, conserved, frameshift	F	1385453	1387105	Chr03	NO
TevSTIB805.3.5270	Tb927.3.4990	oxidoreductase, putative	F	1388400	1389419	Chr03	NO
TevSTIB805.3.5280	Tb927.3.5000	hypothetical protein, conserved	F	1390166	1391866	Chr03	NO
TevSTIB805.3.5290	Tb927.3.5010	hypothetical protein, conserved	F	1392436	1393017	Chr03	NO
TevSTIB805.3.5300	Tb927.3.5020	hypothetical protein, conserved	F	1394270	1398511	Chr03	NO
TevSTIB805.3.5310	Tb927.3.5030	KU70 protein	F	1399133	1401346	Chr03	NO
TevSTIB805.3.5320	Tb927.3.5040	hypothetical protein, conserved	F	1401926	1403620	Chr03	NO
TevSTIB805.3.5330	Tb927.3.5050	60S ribosomal protein L4	F	1403864	1404988	Chr03	NO
TevSTIB805.3.5340	Tb927.3.5060	hypothetical protein, conserved	F	1405291	1406334	Chr03	NO
TevSTIB805.3.5350	Tb927.3.5070	hypothetical protein, conserved	F	1407497	1409356	Chr03	NO
TevSTIB805.3.5360	Tb927.3.5080	hypothetical protein, conserved	F	1410527	1412122	Chr03	NO
TevSTIB805.3.5370	Tb927.3.5090	tryparedoxin, putative	F	1415209	1415805	Chr03	NO
TevSTIB805.3.5380	Tb927.3.5100	DNA repair helicase and transcription factor protein, putative,Transcription factor II H complex, XPB subunit, putative homologue 2	F	1416788	1419604	Chr03	NO
TevSTIB805.3.5390	Tb927.3.5110	hypothetical protein, conserved	F	1420014	1421471	Chr03	NO
TevSTIB805.3.5400	Tb927.3.5120	hypothetical protein, conserved	F	1421863	1423983	Chr03	NO
TevSTIB805.3.5410	Tb927.3.5130	hypothetical protein, conserved	F	1424543	1425679	Chr03	NO
TevSTIB805.3.5420	Tb927.3.5140	hypothetical protein, conserved	F	1427424	1429712	Chr03	NO
TevSTIB805.3.5430	NA	Unspecified product	F	1430743	1431219	Chr03	NO
TevSTIB805.3.5440	Tb927.3.5150	exonuclease, putative	F	1432169	1433044	Chr03	NO
TevSTIB805.3.5450	Tb927.3.5160	hypothetical protein, conserved	F	1434016	1437714	Chr03	NO
TevSTIB805.3.5460	Tb927.3.5170	hypothetical protein, conserved	F	1438265	1439548	Chr03	NO
TevSTIB805.3.5470	Tb927.3.5180	cofilin/actin depolymerizing factor, putative	F	1440065	1440475	Chr03	NO
TevSTIB805.3.5480	Tb927.3.5190	hypothetical protein, conserved	F	1443127	1444203	Chr03	NO
TevSTIB805.3.5490	Tb927.3.5200	hypothetical protein, conserved	F	1445650	1446360	Chr03	NO
TevSTIB805.3.5500	Tb927.3.5210	hypothetical protein, conserved	F	1447260	1448216	Chr03	NO
TevSTIB805.3.5510	Tb927.3.5220	hypothetical protein, conserved	F	1449987	1451750	Chr03	NO
TevSTIB805.3.5520	Tb927.3.5230	DNA repair protein, putative	F	1454954	1456387	Chr03	NO
TevSTIB805.3.5530	Tb927.3.5240	hypothetical protein, conserved	F	1457093	1458838	Chr03	NO
TevSTIB805.3.5540	Tb927.3.5250	hypothetical protein, conserved,ZFP family member, putative	F	1459587	1461323	Chr03	NO
TevSTIB805.3.5550	NA	Unspecified product	F	1461534	1462004	Chr03	NO
TevSTIB805.3.5560	Tb927.3.5260	hypothetical protein, conserved	F	1465904	1467313	Chr03	NO
TevSTIB805.3.5570	Tb927.3.5270	DNA-directed RNA polymerases II subunit, putative	F	1467930	1468418	Chr03	NO
TevSTIB805.3.5580	Tb927.3.5280	spliceosome-associated protein 49, putative;evidence=Inferred from Experiment	F	1468961	1469737	Chr03	NO
TevSTIB805.3.5590	Tb927.3.5290	hypothetical protein, conserved	F	1470327	1473161	Chr03	NO
TevSTIB805.3.5600	Tb927.3.5300	hypothetical protein, conserved	F	1473824	1474342	Chr03	NO
TevSTIB805.3.5610	Tb927.3.5310	paraflagellar rod protein,I2 antigen	F	1474809	1480438	Chr03	YES
TevSTIB805.3.5620	Tb927.3.5320	hypothetical protein, conserved	F	1481641	1482825	Chr03	NO
TevSTIB805.3.5630	Tb927.3.5330	ADP-ribosylation factor GTPase activating protein, putative,centaurin beta 5	F	1483329	1484156	Chr03	NO
TevSTIB805.3.5640	Tb927.3.5340	Hsc70-interacting protein (Hip), putative	F	1484666	1485820	Chr03	NO
TevSTIB805.3.5650	Tb927.3.5350	hypothetical protein, conserved	F	1486345	1486662	Chr03	NO
TevSTIB805.3.5660	Tb927.3.5360	hypothetical protein, conserved	F	1487808	1488632	Chr03	NO
TevSTIB805.3.5670	Tb927.3.5370	hypothetical protein, conserved	F	1489660	1490601	Chr03	NO
TevSTIB805.3.5680	Tb927.3.5380	hypothetical protein, conserved	F	1491396	1492949	Chr03	NO
TevSTIB805.3.5690	Tb927.3.5390	hypothetical protein, conserved	F	1493649	1495353	Chr03	YES
TevSTIB805.3.5700	Tb927.3.5400	hypothetical protein, conserved	F	1497648	1499366	Chr03	NO
TevSTIB805.3.5710	Tb927.3.5410	hypothetical protein, conserved	F	1500008	1500619	Chr03	NO
TevSTIB805.3.5720	Tb927.3.5420	protein transport protein Sec24A, putative	F	1501271	1503982	Chr03	NO
TevSTIB805.3.5730	Tb927.3.5430	hypothetical protein, conserved	F	1505305	1506120	Chr03	NO
TevSTIB805.3.5740	Tb927.3.5440	SNF2 DNA repair protein, putative	F	1506937	1511430	Chr03	NO
TevSTIB805.3.5750	Tb927.3.5450	hypothetical protein, conserved	F	1511768	1514467	Chr03	NO
TevSTIB805.3.5760	Tb927.3.5460	RNA-binding protein, putative;evidence=traceable author statement	F	1515341	1516906	Chr03	NO
TevSTIB805.3.5770	Tb927.3.5470	hypothetical protein, conserved	F	1517354	1517881	Chr03	NO
TevSTIB805.3.5780	Tb927.3.5480	hypothetical protein, conserved	F	1518644	1520107	Chr03	NO
TevSTIB805.3.5790	Tb927.3.5490	flagellar transport protein, putative	F	1520830	1522857	Chr03	NO
TevSTIB805.3.5800	Tb927.3.5500	DNA-directed RNA polymerase II subunit 3, putative,RNA polymerase subunit, putative	F	1523791	1524804	Chr03	NO
TevSTIB805.3.5810	Tb927.3.5510	hypothetical protein, conserved	F	1525139	1527718	Chr03	NO
TevSTIB805.3.5820	Tb927.3.5520	26S proteasome regulatory non-ATPase subunit	F	1528456	1531191	Chr03	NO
TevSTIB805.3.5830	Tb927.3.5530	Tb-292 membrane associated protein	F	1533108	1540491	Chr03	YES
TevSTIB805.3.5840	Tb927.3.5540	dynein intermediate chain WDRD34, putative	F	1541631	1543235	Chr03	NO
TevSTIB805.3.5850	Tb927.3.5550	small GTP-binding protein, putative;evidence=traceable author statement	F	1543841	1544392	Chr03	NO
TevSTIB805.3.5860	Tb927.3.5560	hypothetical protein, conserved	F	1545152	1545484	Chr03	NO
TevSTIB805.3.5870	Tb927.3.5570	syntaxin, putative	F	1545936	1546718	Chr03	NO
TevSTIB805.3.5880	Tb927.3.5580	tryptophanyl-tRNA synthetase, putative	F	1547411	1548580	Chr03	NO
TevSTIB805.3.5890	Tb927.3.5590	hypothetical protein, conserved	F	1548957	1551044	Chr03	NO
TevSTIB805.3.5900	Tb927.3.5600	hypothetical protein, conserved	F	1551445	1552260	Chr03	NO
TevSTIB805.3.5910	Tb927.3.5610	ribosomal protein L3 mitochondrial, putative	F	1552543	1553964	Chr03	NO
TevSTIB805.3.5920	Tb927.3.5620	hypothetical protein, conserved	F	1554306	1557344	Chr03	NO
TevSTIB805.3.5930	Tb927.3.5630	3,2-trans-enoyl-CoA isomerase, mitochondrial precursor, putative	F	1558304	1559239	Chr03	NO
TevSTIB805.3.5940	Tb927.3.5640	nuclear transcription factor, putative	F	1559527	1561164	Chr03	NO
TevSTIB805.3.5950	Tb927.3.5650	protein kinase, putative,serine/threonine protein kinase, putative	F	1561615	1564404	Chr03	NO
TevSTIB805.3.5960	Tb927.3.5660	UDP-Gal or UDP-GlcNAc-dependent glycosyltransferase, putative	F	1566251	1567417	Chr03	NO
TevSTIB805.3.5970	Tb927.3.5670	hypothetical protein	F	1568953	1569656	Chr03	YES
TevSTIB805.3.5980	Tb927.3.5680	variant surface glycoprotein (VSG)-related, putative	F	1571552	1572973	Chr03	YES
TevSTIB805.3.5990	Tb927.3.5690	hypothetical protein, conserved	F	1574976	1575940	Chr03	YES
TevSTIB805.3.6000	Tb927.3.5740	hypothetical protein	F	1577939	1578325	Chr03	NO
TevSTIB805.3.6010	Tb927.9.750	hypothetical protein, conserved	F	1579393	1579512	Chr03	NO
TevSTIB805.3.6020	Tb927.3.5750	retrotransposon hot spot protein (RHS, pseudogene), putative,retrotransposon hot spot protein (RHS), degenerate	R	1579794	1580244	Chr03	YES
TevSTIB805.3.6030	Tb927.9.740	hypothetical protein, conserved	R	1581075	1581287	Chr03	NO
TevSTIB805.3.6040	Tb927.3.5760	hypothetical protein, conserved	R	1583391	1584272	Chr03	NO
TevSTIB805.3.6050	Tb927.3.5770	hypothetical protein	R	1587594	1588046	Chr03	NO
TevSTIB805.3.6060	Tb927.9.700	hypothetical protein	F	1592548	1593087	Chr03	YES
TevSTIB805.3.6070	Tb927.3.5780	hypothetical protein	F	1594273	1594779	Chr03	YES
TevSTIB805.3.6080	Tb927.3.5790	expression site-associated gene (ESAG, pseudogene), putative,expression site-associated gene 9 (ESAG9), point mutation	F	1596923	1597993	Chr03	YES
TevSTIB805.3.6090	Tb927.3.5800	expression site-associated gene (ESAG, pseudogene), putative,expression site-associated gene 1 (ESAG1), degenerate	F	1600412	1601227	Chr03	YES
TevSTIB805.3.6100	Tb927.3.5810	expression site-associated gene (ESAG, pseudogene), putative,expression site-associated gene 2 (ESAG2), degenerate	F	1601869	1602852	Chr03	YES
TevSTIB805.3.6110	Tb927.3.5820	expression site-associated gene (ESAG, pseudogene), putative,expression site-associated gene 11 (ESAG11), degenerate	F	1603031	1604145	Chr03	YES
TevSTIB805.3.6120	Tb927.3.5830	expression site-associated gene (ESAG) protein, putative,expression site-associated gene 1 (ESAG1) protein, putative	F	1604279	1605253	Chr03	NO
TevSTIB805.3.6130	NA	Unspecified product	F	1607776	1609809	Chr03	NO
TevSTIB805.3.6140	NA	Unspecified product	F	1609842	1610792	Chr03	NO
TevSTIB805.3.6150	NA	Unspecified product	F	1610850	1611476	Chr03	NO
TevSTIB805.3.6160	NA	Unspecified product	F	1611969	1612418	Chr03	NO
TevSTIB805.3.6170	NA	Unspecified product	R	1612861	1613382	Chr03	NO
TevSTIB805.3.6180	Tb927.3.5850	variant surface glycoprotein (VSG, pseudogene), putative,variant surface glycoprotein, degenerate	R	1613540	1614834	Chr03	YES
TevSTIB805.3.6190	Tb927.3.5860	variant surface glycoprotein (VSG, pseudogene), putative,variant surface glycoprotein, frameshift	R	1616818	1617986	Chr03	YES
TevSTIB805.3.6200	Tb927.3.5870	variant surface glycoprotein (VSG, pseudogene), putative,variant surface glycoprotein, fragment	R	1619711	1620229	Chr03	NO
TevSTIB805.3.6210	Tb927.3.5880	variant surface glycoprotein (VSG, pseudogene), putative,variant surface glycoprotein, point mutation	R	1621019	1622476	Chr03	NO
TevSTIB805.3.6220	Tb927.3.5890	variant surface glycoprotein (VSG, pseudogene), putative,variant surface glycoprotein, point mutation	R	1623673	1625175	Chr03	YES
TevSTIB805.3.6230	Tb927.3.5900	variant surface glycoprotein (VSG, pseudogene), putative,variant surface glycoprotein, frameshift	R	1627131	1628306	Chr03	YES

## Sheet: Chromosome4(602)
Tevansi_ID	Tb927_ID	GeneDB Annotation	Strand	Start	Stop	Chromosome	Is ORF Frameshifted?
TevSTIB805.4.10	Tb927.4.100	retrotransposon hot spot protein (RHS, pseudogene), putative,retrotransposon hot spot protein 1 (RHS1), interrupted	R	1682	2569	Chr04	NO
TevSTIB805.4.20	Tb927.4.110	retrotransposon hot spot protein (RHS, pseudogene), putative,retrotransposon hot spot protein 1 (RHS1), interrupted	R	3369	4715	Chr04	NO
TevSTIB805.4.30	Tb927.1.250	hypothetical protein, unlikely	R	8943	9227	Chr04	NO
TevSTIB805.4.40	Tb927.1.390	hypothetical protein, unlikely	R	9482	9664	Chr04	NO
TevSTIB805.4.50	Tb927.2.150	hypothetical protein	F	9804	10064	Chr04	NO
TevSTIB805.4.60	Tb927.1.260	hypothetical protein, unlikely	R	11884	12186	Chr04	NO
TevSTIB805.4.70	Tb927.4.120	hypothetical protein	F	12267	12638	Chr04	NO
TevSTIB805.4.80	Tb927.4.130	receptor-type adenylate cyclase GRESAG 4, pseudogene, putative,receptor-type adenylate cyclase GRESAG 4, degenerate	F	13666	16422	Chr04	YES
TevSTIB805.4.90	Tb927.4.140	hypothetical protein	F	17401	17667	Chr04	NO
TevSTIB805.4.100	Tb927.4.150	hypothetical protein	F	18000	18425	Chr04	NO
TevSTIB805.4.110	Tb927.4.160	leucine-rich repeat protein (LRRP, pseudogene), putative,leucine-rich repeat protein 1 (LRRP1), frameshift	F	18596	22942	Chr04	NO
TevSTIB805.4.120	Tb927.4.170	hypothetical protein	F	26182	26355	Chr04	NO
TevSTIB805.4.130	Tb927.4.180	hypothetical protein	F	26748	26996	Chr04	NO
TevSTIB805.4.140	Tb927.4.190	retrotransposon hot spot protein (RHS, pseudogene), putative,retrotransposon hot spot protein (RHS), degenerate	F	27791	28448	Chr04	YES
TevSTIB805.4.150	Tb927.11.17830	hypothetical protein, conserved	F	29663	29953	Chr04	YES
TevSTIB805.4.160	NA	Unspecified product	F	30892	31311	Chr04	NO
TevSTIB805.4.170	NA	Unspecified product	F	32621	33022	Chr04	NO
TevSTIB805.4.180	Tb927.4.200	retrotransposon hot spot (RHS) protein, putative,retrotransposon hot spot protein 1 (RHS1), putative	R	34911	36950	Chr04	NO
TevSTIB805.4.190	Tb927.4.210	retrotransposon hot spot protein (RHS, pseudogene), putative,retrotransposon hot spot protein 2 (RHS2), interrupted, degenerate	R	39140	40486	Chr04	NO
TevSTIB805.4.200	Tb927.4.220	retrotransposon hot spot protein (RHS, pseudogene), putative,retrotransposon hot spot protein 2 (RHS2), interrupted, degenerate	R	40716	42107	Chr04	NO
TevSTIB805.4.210	Tb927.4.230	DNA-directed RNA polymerase III subunit, pseudogene, putative,DNA-directed RNA polymerase III subunit, degenerate	R	43169	44957	Chr04	YES
TevSTIB805.4.220	Tb927.4.240	retrotransposon hot spot protein (RHS, pseudogene), putative,retrotransposon hot spot protein 4 (RHS4), degenerate	R	46336	48508	Chr04	YES
TevSTIB805.4.230	Tb927.4.250	retrotransposon hot spot (RHS) protein, putative,retrotransposon hot spot protein 5 (RHS5), putative	R	49497	51467	Chr04	NO
TevSTIB805.4.250	Tb927.4.290	retrotransposon hot spot (RHS) protein, putative,retrotransposon hot spot protein 3 (RHS3), putative	R	54855	56526	Chr04	YES
TevSTIB805.4.260	Tb927.4.280	retrotransposon hot spot (RHS) protein, putative,retrotransposon hot spot protein 3 (RHS3), putative	R	60131	61799	Chr04	YES
TevSTIB805.4.270	NA	Unspecified product	R	65426	66130	Chr04	NO
TevSTIB805.4.280	NA	Unspecified product	R	66424	67092	Chr04	NO
TevSTIB805.4.290	NA	Unspecified product	R	70614	71318	Chr04	NO
TevSTIB805.4.300	NA	Unspecified product	R	71340	72287	Chr04	NO
TevSTIB805.4.310	Tb927.4.300	retrotransposon hot spot (RHS) protein, putative,retrotransposon hot spot protein 3 (RHS3), putative	R	75910	77626	Chr04	YES
TevSTIB805.4.320	Tb927.4.310	hypothetical protein, conserved	R	80214	100055	Chr04	NO
TevSTIB805.4.330	Tb927.4.320	hypothetical protein, conserved	R	100640	101896	Chr04	NO
TevSTIB805.4.340	Tb927.4.330	hypothetical protein, conserved	R	102273	103412	Chr04	NO
TevSTIB805.4.350	Tb927.4.340	hypothetical protein, conserved	R	103729	104418	Chr04	NO
TevSTIB805.4.360	Tb927.4.350	hypothetical protein, conserved	R	105210	106736	Chr04	NO
TevSTIB805.4.370	Tb927.4.360	hypothetical protein, conserved	R	107449	108291	Chr04	NO
TevSTIB805.4.380	Tb927.4.370	hypothetical protein, conserved	R	109814	111034	Chr04	NO
TevSTIB805.4.390	Tb927.4.380	hypothetical protein, conserved	R	112156	113157	Chr04	NO
TevSTIB805.4.400	Tb927.4.390	hypothetical protein, conserved	R	113553	113903	Chr04	NO
TevSTIB805.4.410	NA	Unspecified product	R	113917	114267	Chr04	NO
TevSTIB805.4.420	Tb927.4.400	RNA-binding protein, putative;evidence=Inferred from Mutant Phenotype	R	114789	115943	Chr04	NO
TevSTIB805.4.430	Tb927.4.410	CAF 40;evidence=Inferred from Experiment	R	116687	117637	Chr04	NO
TevSTIB805.4.440	Tb927.4.420	phosphatidylinositol 3-kinase tor, putative	R	119157	126395	Chr04	NO
TevSTIB805.4.450	Tb927.4.430	proteasome beta 7 subunit	R	127369	128025	Chr04	NO
TevSTIB805.4.460	Tb927.4.440	hypothetical protein, conserved	R	129092	129430	Chr04	NO
TevSTIB805.4.470	Tb927.4.450	coatomer alpha subunit, putative	R	130512	134090	Chr04	NO
TevSTIB805.4.480	Tb927.4.460	Alkylated DNA repair protein (alkB homolog), putative	R	134451	135422	Chr04	NO
TevSTIB805.4.490	NA	Unspecified product	R	135780	136103	Chr04	NO
TevSTIB805.4.500	Tb927.4.470	snoRNP protein GAR1, putative	R	136755	137447	Chr04	NO
TevSTIB805.4.510	Tb927.4.480	hypothetical protein, conserved	R	137730	138428	Chr04	NO
TevSTIB805.4.520	Tb927.4.490	hypothetical protein, conserved	R	139282	140928	Chr04	NO
TevSTIB805.4.530	Tb927.4.500	hypothetical protein, conserved	R	141772	143064	Chr04	NO
TevSTIB805.4.540	Tb927.4.510	hypothetical protein, conserved	R	143481	143918	Chr04	NO
TevSTIB805.4.550	Tb927.4.520	hypothetical protein, conserved	R	144196	144807	Chr04	NO
TevSTIB805.4.560	Tb927.4.530	hypothetical protein, conserved	R	145299	146831	Chr04	NO
TevSTIB805.4.570	Tb927.4.540	hypothetical protein, conserved	R	148064	149611	Chr04	NO
TevSTIB805.4.580	Tb927.4.550	hypothetical protein, conserved	R	150064	150498	Chr04	NO
TevSTIB805.4.590	Tb927.4.560	dynein heavy chain, putative	R	150920	163618	Chr04	NO
TevSTIB805.4.600	Tb927.4.570	hypothetical protein, conserved	R	164453	166249	Chr04	NO
TevSTIB805.4.610	Tb927.4.580	hypothetical protein, conserved	R	166513	167793	Chr04	NO
TevSTIB805.4.620	Tb927.4.590	hypothetical protein, conserved	R	168450	170906	Chr04	NO
TevSTIB805.4.630	Tb927.4.600	hypothetical protein, conserved	R	171407	172360	Chr04	NO
TevSTIB805.4.640	Tb927.4.610	hypothetical protein, conserved	R	173344	174759	Chr04	NO
TevSTIB805.4.650	Tb927.4.620	hypothetical protein, conserved	R	175209	182720	Chr04	NO
TevSTIB805.4.660	Tb927.4.630	hypothetical protein, conserved	R	183162	184064	Chr04	NO
TevSTIB805.4.670	Tb927.4.640	hypothetical protein, conserved	R	184405	185793	Chr04	NO
TevSTIB805.4.680	Tb927.4.650	chaperone protein DNAj, putative	R	186290	187027	Chr04	NO
TevSTIB805.4.690	Tb927.4.660	hypothetical protein, conserved	R	187310	189373	Chr04	NO
TevSTIB805.4.700	NA	Unspecified product	R	190082	190495	Chr04	NO
TevSTIB805.4.710	Tb927.4.670	hypothetical protein, conserved	R	190918	192876	Chr04	NO
TevSTIB805.4.720	Tb927.4.680	hypothetical protein, conserved	R	193165	194043	Chr04	NO
TevSTIB805.4.730	Tb927.4.690	geranylgeranyl transferase type II beta subunit, putative	R	194899	195897	Chr04	NO
TevSTIB805.4.740	Tb927.4.700	hypothetical protein, conserved	R	196179	196931	Chr04	NO
TevSTIB805.4.750	Tb927.4.710	hypothetical protein, conserved	R	200203	201030	Chr04	NO
TevSTIB805.4.760	Tb927.4.720	hypothetical protein, conserved	R	202364	202873	Chr04	NO
TevSTIB805.4.770	Tb927.4.730	hypothetical protein, conserved	R	203013	204491	Chr04	NO
TevSTIB805.4.780	Tb927.4.740	hypothetical protein, conserved	R	204813	206108	Chr04	NO
TevSTIB805.4.790	Tb927.4.750	50S ribosomal protein L7Ae, putative	R	206777	207214	Chr04	NO
TevSTIB805.4.800	Tb927.4.760	gamma-adaptin 1, putative,AP-1 adapter complex gamma subunit, putative	R	208032	210437	Chr04	NO
TevSTIB805.4.810	Tb927.4.770	ubiquitin-protein ligase, putative	R	211536	215396	Chr04	NO
TevSTIB805.4.820	Tb927.4.780	hypothetical protein, conserved	R	216041	216298	Chr04	NO
TevSTIB805.4.830	Tb927.4.790	hypothetical protein, conserved	R	217480	218142	Chr04	NO
TevSTIB805.4.840	Tb927.4.800	hypothetical protein, conserved	R	219718	227505	Chr04	NO
TevSTIB805.4.850	Tb927.4.810	expression site-associated gene (ESAG) protein, putative,expression site-associated gene 5 (ESAG5) protein, putative	R	228242	229693	Chr04	NO
TevSTIB805.4.860	Tb927.4.820	TFIIF-stimulated CTD phosphatase, putative	R	230270	231415	Chr04	NO
TevSTIB805.4.870	Tb927.4.830	hypothetical protein, conserved	R	232115	232597	Chr04	NO
TevSTIB805.4.880	Tb927.4.840	hypothetical protein, conserved	R	233117	234355	Chr04	NO
TevSTIB805.4.890	Tb927.4.850	hypothetical protein, conserved	R	234788	235369	Chr04	NO
TevSTIB805.4.900	Tb927.4.860	hypothetical protein, conserved	R	235874	236776	Chr04	NO
TevSTIB805.4.910	Tb927.4.870	dynein heavy chain, putative	R	237676	251022	Chr04	NO
TevSTIB805.4.920	Tb927.4.880	TPR-repeat-containing chaperone protein DNAJ, putative	R	251785	253701	Chr04	NO
TevSTIB805.4.930	Tb927.4.890	small nuclear ribonucleoprotein SmD3, putative	R	254640	254987	Chr04	NO
TevSTIB805.4.940	NA	Unspecified product	R	255228	255662	Chr04	NO
TevSTIB805.4.950	Tb927.4.900	hypothetical protein, conserved	R	255853	256533	Chr04	NO
TevSTIB805.4.960	Tb927.4.910	hypothetical protein, conserved	R	256998	257915	Chr04	NO
TevSTIB805.4.970	Tb927.4.920	hypothetical protein, conserved	R	258644	259405	Chr04	NO
TevSTIB805.4.980	Tb927.4.930	50S ribosomal protein L14, putative	R	259719	260372	Chr04	NO
TevSTIB805.4.990	Tb927.4.940	hypothetical protein, conserved	R	260555	261148	Chr04	NO
TevSTIB805.4.1000	Tb927.4.950	hypothetical protein, conserved	R	261451	262425	Chr04	NO
TevSTIB805.4.1010	Tb927.4.960	hypothetical protein, conserved	R	262774	266310	Chr04	NO
TevSTIB805.4.1020	Tb927.4.970	hypothetical protein, conserved	R	266578	267141	Chr04	NO
TevSTIB805.4.1030	Tb927.4.980	actin, putative	R	267914	269032	Chr04	NO
TevSTIB805.4.1040	Tb927.4.990	hypothetical protein, conserved	R	269576	270628	Chr04	NO
TevSTIB805.4.1050	Tb927.4.1000	hypothetical protein, conserved	R	274325	274990	Chr04	NO
TevSTIB805.4.1060	Tb927.4.1010	hypothetical protein	R	275410	275556	Chr04	NO
TevSTIB805.4.1070	Tb927.4.1020	serine-palmitoyl-CoA transferase, putative	R	275966	277438	Chr04	NO
TevSTIB805.4.1080	Tb927.4.1030	hypothetical protein, conserved	R	278078	278905	Chr04	NO
TevSTIB805.4.1090	Tb927.4.1040	hypothetical protein, conserved	R	279554	280054	Chr04	NO
TevSTIB805.4.1100	Tb927.4.1050	hypothetical protein, conserved	R	280347	281732	Chr04	NO
TevSTIB805.4.1110	Tb927.4.1060	hypothetical protein, conserved	R	282008	285313	Chr04	NO
TevSTIB805.4.1120	Tb927.4.1070	50S ribosomal protein L13, putative	R	285712	286320	Chr04	NO
TevSTIB805.4.1130	Tb927.4.1080	V-type ATPase, A subunit, putative	R	287466	289298	Chr04	NO
TevSTIB805.4.1140	Tb927.4.1090	endosomal integral membrane protein, putative	R	290017	291921	Chr04	NO
TevSTIB805.4.1150	Tb927.4.1100	ribosomal protein L21E (60S), putative	R	292346	292825	Chr04	NO
TevSTIB805.4.1160	Tb927.4.1110	hypothetical protein, conserved	R	293555	294934	Chr04	NO
TevSTIB805.4.1170	Tb927.4.1120	hypothetical protein, conserved	R	295674	297200	Chr04	NO
TevSTIB805.4.1180	Tb927.4.1130	hypothetical protein, conserved	R	298159	298656	Chr04	NO
TevSTIB805.4.1190	Tb927.4.1140	phosphatidylinositol 4-kinase, putative	R	299526	301271	Chr04	NO
TevSTIB805.4.1200	Tb927.4.1150	hypothetical protein, conserved	R	301743	303968	Chr04	NO
TevSTIB805.4.1210	Tb927.4.1160	hypothetical protein, conserved	R	306136	308795	Chr04	YES
TevSTIB805.4.1220	Tb927.4.1170	ankyrin, putative	R	309066	310085	Chr04	NO
TevSTIB805.4.1230	Tb927.4.1180	hypothetical protein, conserved	R	310292	311299	Chr04	NO
TevSTIB805.4.1240	Tb927.4.1190	hypothetical protein, conserved	R	311480	312091	Chr04	NO
TevSTIB805.4.1250	Tb927.4.1210	hypothetical protein	R	321020	321574	Chr04	NO
TevSTIB805.4.1260	Tb927.4.1220	leucine-rich repeat protein (LRRP), putative	R	325201	325983	Chr04	NO
TevSTIB805.4.1270	Tb927.4.1230	hypothetical protein	R	326374	327162	Chr04	NO
TevSTIB805.4.1280	Tb927.4.1240	hypothetical protein	R	328236	328484	Chr04	NO
TevSTIB805.4.1290	Tb927.4.1250	peroxisome biogenesis factor 1, putative	R	328891	331626	Chr04	NO
TevSTIB805.4.1300	Tb927.4.1260	hypothetical protein, conserved	R	332080	333084	Chr04	NO
TevSTIB805.4.1310	Tb927.4.1270	ruvB-like DNA helicase, putative	R	333631	335010	Chr04	NO
TevSTIB805.4.1320	Tb927.4.1280	hypothetical protein, conserved	R	335418	336614	Chr04	NO
TevSTIB805.4.1330	Tb927.4.1290	hypothetical protein, conserved	R	336996	337610	Chr04	NO
TevSTIB805.4.1340	Tb927.4.1300	hypothetical protein, conserved	R	338719	339843	Chr04	NO
TevSTIB805.4.1350	Tb927.4.1310	hypothetical protein, conserved,ZFP family member, putative	R	340346	341596	Chr04	NO
TevSTIB805.4.1360	Tb927.4.1320	hypothetical protein, conserved	R	342247	344973	Chr04	NO
TevSTIB805.4.1370	Tb927.4.1330	DNA topoisomerase IB, large subunit;evidence=Inferred from Experiment	R	346304	348394	Chr04	NO
TevSTIB805.4.1380	Tb927.4.1340	cleavage and polyadenylation specificity factor subunit, putative	R	349035	351347	Chr04	NO
TevSTIB805.4.1390	Tb927.4.1350	glyoxalase II	R	351639	352631	Chr04	NO
TevSTIB805.4.1400	Tb927.4.1360	hypothetical protein, conserved	R	353715	354596	Chr04	NO
TevSTIB805.4.1410	Tb927.4.1370	hypothetical protein, conserved	R	355046	355501	Chr04	NO
TevSTIB805.4.1420	Tb927.4.1380	hypothetical protein, conserved	R	355755	356282	Chr04	NO
TevSTIB805.4.1430	Tb927.4.1390	hypothetical protein, conserved	R	357475	360279	Chr04	NO
TevSTIB805.4.1440	Tb927.4.1400	vacuolar transport protein 4A, putative	R	360881	362263	Chr04	NO
TevSTIB805.4.1450	Tb927.4.1410	hypothetical protein, conserved	R	362628	364175	Chr04	NO
TevSTIB805.4.1460	Tb927.4.1420	hypothetical protein, conserved	R	365006	365710	Chr04	NO
TevSTIB805.4.1470	Tb927.4.1430	hypothetical protein, conserved	R	365902	367305	Chr04	NO
TevSTIB805.4.1480	Tb927.4.1440	hypothetical protein, conserved	R	367730	368347	Chr04	NO
TevSTIB805.4.1490	Tb927.4.1450	hypothetical protein, conserved	R	368509	369774	Chr04	NO
TevSTIB805.4.1500	Tb927.4.1460	hypothetical protein, conserved	R	370228	371718	Chr04	NO
TevSTIB805.4.1510	Tb927.4.1470	hypothetical protein, conserved	R	372124	372555	Chr04	NO
TevSTIB805.4.1520	NA	Unspecified product	R	372748	373059	Chr04	NO
TevSTIB805.4.1530	Tb927.4.1480	hypothetical protein, conserved	R	373571	375733	Chr04	NO
TevSTIB805.4.1540	Tb927.4.1490	hypothetical protein, conserved	R	376126	377937	Chr04	NO
TevSTIB805.4.1550	Tb927.4.1500	hypothetical protein, conserved	R	378552	385055	Chr04	NO
TevSTIB805.4.1560	Tb927.4.1510	phospholipid-translocating ATPase, putative	R	386027	389269	Chr04	NO
TevSTIB805.4.1570	Tb927.4.1520	hypothetical protein, conserved	R	389567	390160	Chr04	NO
TevSTIB805.4.1580	Tb927.4.1530	hypothetical protein, conserved	R	390463	393375	Chr04	NO
TevSTIB805.4.1590	Tb927.4.1540	hypothetical protein, conserved	R	395802	397328	Chr04	NO
TevSTIB805.4.1600	Tb927.4.1550	hypothetical protein, conserved	R	399209	400558	Chr04	NO
TevSTIB805.4.1610	NA	Unspecified product	R	400936	401355	Chr04	NO
TevSTIB805.4.1620	Tb927.4.1560	hypothetical protein, conserved	R	401484	403091	Chr04	NO
TevSTIB805.4.1630	Tb927.4.1570	hypothetical protein, conserved	R	403411	404358	Chr04	NO
TevSTIB805.4.1640	Tb927.4.1580	hypothetical protein, conserved	R	405000	405629	Chr04	NO
TevSTIB805.4.1650	Tb927.4.1590	hypothetical protein, conserved	R	406007	407062	Chr04	NO
TevSTIB805.4.1660	Tb927.4.1600	hypothetical protein, conserved	R	407675	408379	Chr04	NO
TevSTIB805.4.1670	Tb927.4.1610	hypothetical protein, conserved	R	409161	410240	Chr04	NO
TevSTIB805.4.1680	Tb927.4.1620	phosphatidylinositol 4-phosphate 5-kinase alpha, putative	R	411380	412825	Chr04	NO
TevSTIB805.4.1690	Tb927.4.1630	ribosomal RNA processing protein 6	R	413498	415708	Chr04	NO
TevSTIB805.4.1700	Tb927.4.1640	UDP-galactose transporter, putative	R	416248	417270	Chr04	NO
TevSTIB805.4.1710	Tb927.4.1650	hypothetical protein, conserved	R	418956	420641	Chr04	NO
TevSTIB805.4.1720	NA	Unspecified product	R	421958	422434	Chr04	NO
TevSTIB805.4.1730	Tb927.4.1660	mitochondrial carrier protein, putative	R	422865	424022	Chr04	NO
TevSTIB805.4.1740	Tb927.4.1670	hypothetical protein, conserved	R	425321	425782	Chr04	NO
TevSTIB805.4.1750	Tb927.4.1680	hypothetical protein, conserved,ZFP family member, putative	R	426568	427977	Chr04	NO
TevSTIB805.4.1760	Tb927.4.1690	hypothetical protein, conserved	R	428705	429646	Chr04	NO
TevSTIB805.4.1770	Tb927.4.1700	protein kinase, putative	R	431073	433151	Chr04	NO
TevSTIB805.4.1780	Tb927.4.1710	hypothetical protein, conserved	R	433922	434665	Chr04	NO
TevSTIB805.4.1790	Tb927.4.1720	nucleoside diphosphate kinase, putative	R	435433	436482	Chr04	NO
TevSTIB805.4.1800	Tb927.4.1730	hypothetical protein, conserved	R	437149	437628	Chr04	NO
TevSTIB805.4.1810	Tb927.4.1740	hypothetical protein, conserved	R	438652	439920	Chr04	NO
TevSTIB805.4.1820	Tb927.4.1750	hypothetical protein, conserved	R	440474	441283	Chr04	NO
TevSTIB805.4.1830	Tb927.4.1760	hypothetical protein, conserved	R	442088	442561	Chr04	NO
TevSTIB805.4.1840	Tb927.4.1770	hypothetical protein, conserved	R	443050	443286	Chr04	NO
TevSTIB805.4.1850	Tb927.4.1780	hypothetical protein, conserved	R	443990	445132	Chr04	NO
TevSTIB805.4.1860	Tb927.4.1790	ribosomal protein L3, putative	R	445397	446839	Chr04	NO
TevSTIB805.4.1870	Tb927.4.1800	ribosomal protein L3, mitochondrial, putative	R	447051	448340	Chr04	NO
TevSTIB805.4.1880	Tb927.4.1810	hypothetical protein, conserved	R	449411	449755	Chr04	NO
TevSTIB805.4.1890	Tb927.4.1820	selenocysteine-tRNA-specific elongation factor, putative	R	450125	452092	Chr04	NO
TevSTIB805.4.1900	Tb927.4.1830	hypothetical protein, conserved	R	452570	452878	Chr04	NO
TevSTIB805.4.1910	Tb927.4.1840	zinc carboxypeptidase, putative,metallo-peptidase, Clan MC, Family M14	R	456365	458686	Chr04	NO
TevSTIB805.4.1920	Tb927.4.1850	hypothetical protein, conserved	R	459539	461275	Chr04	NO
TevSTIB805.4.1930	Tb927.4.1860	ribosomal protein S19, putative	R	461977	462480	Chr04	NO
TevSTIB805.4.1940	Tb927.4.1870	kinetoplastid-specific phospho-protein phosphatase, putative	R	465109	466389	Chr04	NO
TevSTIB805.4.1950	Tb927.4.1880	hypothetical protein, conserved	R	469977	470897	Chr04	NO
TevSTIB805.4.1960	Tb927.4.1890	hypothetical protein, conserved	R	471620	472294	Chr04	NO
TevSTIB805.4.1970	Tb927.4.1900	hypothetical protein, conserved	R	473087	474229	Chr04	NO
TevSTIB805.4.1980	Tb927.4.1910	hypothetical protein, conserved	R	482674	483402	Chr04	NO
TevSTIB805.4.1990	Tb927.4.1920	GPI transamidase, putative	R	484179	486239	Chr04	NO
TevSTIB805.4.2000	Tb927.4.1930	RNA-binding protein, putative;evidence=traceable author statement	R	487345	488163	Chr04	NO
TevSTIB805.4.2010	Tb927.4.1940	hypothetical protein, conserved	R	488754	490199	Chr04	NO
TevSTIB805.4.2020	Tb927.4.1950	NADPH--cytochrome p450 reductase, putative	R	490647	492479	Chr04	NO
TevSTIB805.4.2030	Tb927.4.1960	hypothetical protein, conserved	R	492835	493887	Chr04	NO
TevSTIB805.4.2040	Tb927.4.1970	hypothetical protein, conserved	R	494238	495923	Chr04	NO
TevSTIB805.4.2050	Tb927.4.1980	hypothetical protein, conserved	R	496807	499302	Chr04	NO
TevSTIB805.4.2060	Tb927.4.1990	RNA helicase, putative,mitochondrial, putative	R	499613	501493	Chr04	NO
TevSTIB805.4.2070	Tb927.4.2000	ruvB-like DNA helicase, putative,ATP-dependent DNA helicase, putative	R	502234	503658	Chr04	NO
TevSTIB805.4.2080	Tb927.4.2010	acyl-CoA binding protein, putative	R	504397	504678	Chr04	NO
TevSTIB805.4.2090	Tb927.4.2020	mu-adaptin 3, putative,adaptor complex AP-3 medium subunit, putative	R	505063	506343	Chr04	NO
TevSTIB805.4.2100	Tb927.4.2030	hypothetical protein, conserved	R	507339	507992	Chr04	NO
TevSTIB805.4.2110	Tb927.4.2040	hypothetical protein, conserved	R	509575	510147	Chr04	NO
TevSTIB805.4.2120	Tb927.4.2050	hypothetical protein	R	510602	511006	Chr04	NO
TevSTIB805.4.2130	Tb927.4.2060	hypothetical protein, conserved	R	511383	513143	Chr04	NO
TevSTIB805.4.2140	Tb927.4.2070	antigenic protein, putative	R	514146	527511	Chr04	YES
TevSTIB805.4.2150	Tb927.4.2080	hypothetical protein, conserved	R	529511	532231	Chr04	NO
TevSTIB805.4.2160	Tb927.4.2090	hypothetical protein	F	537410	537925	Chr04	NO
TevSTIB805.4.2170	Tb927.4.2100	hypothetical protein	F	540582	541043	Chr04	NO
TevSTIB805.4.2180	Tb927.4.2110	protein phosphatase 2C, putative	F	543782	544726	Chr04	NO
TevSTIB805.4.2190	Tb927.4.2120	hypothetical protein, conserved	F	547447	548673	Chr04	NO
TevSTIB805.4.2200	Tb927.4.2130	hypothetical protein, conserved	F	549000	549956	Chr04	NO
TevSTIB805.4.2210	Tb927.4.2140	MBO2,flagellar component	F	550330	553332	Chr04	NO
TevSTIB805.4.2220	Tb927.4.2150	hypothetical protein, conserved	F	553913	554437	Chr04	NO
TevSTIB805.4.2230	Tb927.4.2160	hypothetical protein, conserved	F	554816	555217	Chr04	NO
TevSTIB805.4.2240	Tb927.4.2170	hypothetical protein, conserved	F	555956	556351	Chr04	NO
TevSTIB805.4.2250	Tb927.4.2180	60S ribosomal protein L35a, putative	F	557544	557993	Chr04	NO
TevSTIB805.4.2260	NA	Unspecified product	F	558937	559266	Chr04	NO
TevSTIB805.4.2270	Tb927.4.2190	GTP-binding protein, putative	F	560496	562271	Chr04	NO
TevSTIB805.4.2280	Tb927.4.2200	hypothetical protein, conserved	F	563349	568364	Chr04	NO
TevSTIB805.4.2290	Tb927.4.2210	hypothetical protein, conserved	F	569072	569551	Chr04	NO
TevSTIB805.4.2300	NA	Unspecified product	F	570742	571380	Chr04	NO
TevSTIB805.4.2310	Tb927.4.2220	TPR-repeat-containing chaperone protein DNAJ, putative	F	571573	573690	Chr04	NO
TevSTIB805.4.2320	Tb927.4.2230	glycosyltransferase ALG2, putative	F	576252	577781	Chr04	NO
TevSTIB805.4.2330	Tb927.4.2240	hypothetical protein, conserved	F	578295	579467	Chr04	NO
TevSTIB805.4.2340	Tb927.4.2250	hypothetical protein, conserved	F	580343	581344	Chr04	NO
TevSTIB805.4.2350	Tb927.4.2260	centrin, putative	F	582145	582693	Chr04	NO
TevSTIB805.4.2360	NA	Unspecified product	F	584392	584958	Chr04	NO
TevSTIB805.4.2370	Tb927.4.2270	hypothetical protein, conserved	F	588799	589737	Chr04	NO
TevSTIB805.4.2380	Tb927.4.2280	hypothetical protein, conserved	F	590185	591332	Chr04	YES
TevSTIB805.4.2390	Tb927.4.2290	glucose transporter, putative	F	592183	593841	Chr04	NO
TevSTIB805.4.2400	Tb927.4.2300	hypothetical protein, conserved	F	594642	596762	Chr04	NO
TevSTIB805.4.2410	Tb927.4.2310	asparaginyl-trna synthetase, putative	F	597900	600140	Chr04	NO
TevSTIB805.4.2420	Tb927.4.2320	hypothetical protein, conserved	F	601503	601937	Chr04	NO
TevSTIB805.4.2430	Tb927.4.2330	hypothetical protein, conserved	F	602998	603240	Chr04	NO
TevSTIB805.4.2440	Tb927.4.2340	hypothetical protein, conserved	F	603709	605286	Chr04	NO
TevSTIB805.4.2450	Tb927.4.2350	G-actin binding protein, putative,twinfilin, putative	F	605730	606692	Chr04	NO
TevSTIB805.4.2460	Tb927.4.2360	hypothetical protein, conserved	F	607088	608050	Chr04	NO
TevSTIB805.4.2470	Tb927.4.2370	hypothetical protein, conserved	F	608541	610259	Chr04	NO
TevSTIB805.4.2480	Tb927.4.2380	sarcoplasmic reticulum glycoprotein, putative	F	610715	612589	Chr04	NO
TevSTIB805.4.2490	Tb927.4.2390	ATP-dependent RNA helicase, putative	F	613454	615682	Chr04	NO
TevSTIB805.4.2500	Tb927.4.2400	hypothetical protein, conserved	F	616201	620487	Chr04	NO
TevSTIB805.4.2510	Tb927.4.2410	hypothetical protein, conserved	F	621491	624937	Chr04	NO
TevSTIB805.4.2520	Tb927.4.2420	hypothetical protein, conserved	F	627594	628016	Chr04	NO
TevSTIB805.4.2530	Tb927.4.2430	hypothetical protein, conserved	F	628757	630721	Chr04	NO
TevSTIB805.4.2540	Tb927.4.2440	hypothetical protein, conserved	F	631714	632868	Chr04	NO
TevSTIB805.4.2550	Tb927.4.2450	thioredoxin, putative	F	633748	634983	Chr04	NO
TevSTIB805.4.2560	Tb927.4.2460	kinatase, putative	F	636352	640212	Chr04	NO
TevSTIB805.4.2570	Tb927.4.2470	hypothetical protein, conserved	F	643228	647262	Chr04	NO
TevSTIB805.4.2580	Tb927.4.2480	8-oxoguanine DNA glycosylase, putative	F	647580	649082	Chr04	NO
TevSTIB805.4.2590	Tb927.4.2490	hypothetical protein, conserved	F	649967	651214	Chr04	NO
TevSTIB805.4.2600	Tb927.4.2500	protein kinase, putative,eukaryotic translation initiation factor 2-alpha kinase precursor, putative	F	652783	655809	Chr04	NO
TevSTIB805.4.2610	Tb927.4.2510	multidrug resistance-associated protein, putative,p-glycoprotein	F	658822	663333	Chr04	NO
TevSTIB805.4.2620	Tb927.4.2520	NAD dependent deacetylase, putative,transcriptional regulator, Sir2 family protein, nicotinic acid mononucleotide 5,6-dimethylbenzimidazole (cobb) protein	F	663553	664287	Chr04	NO
TevSTIB805.4.2630	Tb927.4.2530	hypothetical protein, conserved	F	664770	665246	Chr04	NO
TevSTIB805.4.2640	Tb927.4.2540	ubiquitin, putative	F	667151	667387	Chr04	NO
TevSTIB805.4.2650	Tb927.4.2550	hypothetical protein, conserved	F	668278	669096	Chr04	NO
TevSTIB805.4.2660	Tb927.4.2560	cardiolipin synthetase, putative	F	669564	671483	Chr04	NO
TevSTIB805.4.2670	Tb927.4.2570	hypothetical protein, conserved	F	672592	673932	Chr04	NO
TevSTIB805.4.2680	Tb927.4.2580	hypothetical protein, conserved	F	674568	677588	Chr04	NO
TevSTIB805.4.2690	Tb927.4.2590	hypothetical protein, conserved	F	678375	680171	Chr04	NO
TevSTIB805.4.2700	Tb927.4.2600	hypothetical protein, conserved	F	683973	688859	Chr04	NO
TevSTIB805.4.2710	Tb927.4.2610	hypothetical protein	F	689100	689565	Chr04	YES
TevSTIB805.4.2720	Tb927.4.2620	hypothetical protein, conserved	F	690183	690914	Chr04	NO
TevSTIB805.4.2730	Tb927.4.2630	ATP-dependent DEAD/H RNA helicase, putative	F	691640	694171	Chr04	NO
TevSTIB805.4.2740	Tb927.4.2640	hypothetical protein, conserved	F	694821	698645	Chr04	NO
TevSTIB805.4.2750	Tb927.4.2650	hypothetical protein, conserved	F	699538	701166	Chr04	NO
TevSTIB805.4.2760	Tb927.4.2660	hypothetical protein, conserved	F	703541	703810	Chr04	NO
TevSTIB805.4.2770	Tb927.4.2670	pyroglutamyl-peptidase I (PGP), putative,cysteine peptidase, Clan CF, family C15, putative	F	704370	705038	Chr04	NO
TevSTIB805.4.2780	Tb927.4.2680	hypothetical protein, conserved	F	705690	707825	Chr04	NO
TevSTIB805.4.2790	Tb927.4.2690	hypothetical protein	F	708816	709599	Chr04	YES
TevSTIB805.4.2800	Tb927.4.2700	hydroxymethylglutaryl-CoA lyase, putative,3- hydroxy-3-methylglutarate-CoA lyase, putative	F	709735	711030	Chr04	NO
TevSTIB805.4.2810	NA	Unspecified product	F	711328	711699	Chr04	NO
TevSTIB805.4.2820	Tb927.4.2710	ubiquitin-conjugating enzyme e2, putative,ubiquitin carrier protein, putative,ubiquitin-protein ligase, putative	F	712052	712528	Chr04	NO
TevSTIB805.4.2830	Tb927.4.2720	hypothetical protein, conserved	F	713441	715660	Chr04	NO
TevSTIB805.4.2840	Tb927.4.2730	kinesin, putative	F	716213	718624	Chr04	NO
TevSTIB805.4.2850	Tb927.4.2740	hypothetical protein, conserved	F	719954	720406	Chr04	NO
TevSTIB805.4.2860	NA	Unspecified product	F	721573	722199	Chr04	NO
TevSTIB805.4.2870	Tb927.4.2750	hypothetical protein, conserved	F	723310	724209	Chr04	NO
TevSTIB805.4.2880	Tb927.4.2760	hypothetical protein, conserved	F	728346	730364	Chr04	NO
TevSTIB805.4.2890	Tb927.4.2770	hypothetical protein, conserved	F	731196	732221	Chr04	NO
TevSTIB805.4.2900	Tb927.4.2780	hypothetical protein, conserved	F	732861	735236	Chr04	NO
TevSTIB805.4.2910	Tb927.4.2790	hypothetical protein, conserved	F	735665	737374	Chr04	NO
TevSTIB805.4.2920	Tb927.4.2800	hypothetical protein, conserved	F	737900	739360	Chr04	NO
TevSTIB805.4.2930	Tb927.4.2810	hypothetical protein	F	739663	740462	Chr04	YES
TevSTIB805.4.2940	Tb927.4.2820	hypothetical protein, conserved	F	742355	745363	Chr04	NO
TevSTIB805.4.2950	Tb927.4.2830	hypothetical protein, conserved	F	746335	747030	Chr04	NO
TevSTIB805.4.2960	Tb927.4.2840	hypothetical protein, conserved	F	747372	748121	Chr04	NO
TevSTIB805.4.2970	Tb927.4.2850	hypothetical protein, conserved	F	749417	751462	Chr04	NO
TevSTIB805.4.2980	Tb927.4.2860	hypothetical protein, conserved	F	752113	753156	Chr04	NO
TevSTIB805.4.2990	Tb927.4.2870	hypothetical protein, conserved	F	753574	754425	Chr04	NO
TevSTIB805.4.3000	Tb927.4.2880	Nucleoporin;evidence=Inferred from Experiment	F	755178	761390	Chr04	NO
TevSTIB805.4.3010	Tb927.4.2890	hypothetical protein, conserved	F	762202	764097	Chr04	NO
TevSTIB805.4.3020	Tb927.4.2900	hypothetical protein, conserved	F	764864	767779	Chr04	NO
TevSTIB805.4.3030	Tb927.4.2910	hypothetical protein, conserved	F	768537	770289	Chr04	YES
TevSTIB805.4.3040	Tb927.4.2920	hypothetical protein, conserved	F	771673	774573	Chr04	NO
TevSTIB805.4.3050	Tb927.4.2930	hypothetical protein, conserved	F	775507	776322	Chr04	NO
TevSTIB805.4.3060	Tb927.4.2940	hypothetical protein, conserved	F	778057	779043	Chr04	NO
TevSTIB805.4.3070	Tb927.4.2950	mitochondrial DNA polymerase I protein A, putative	F	779360	782236	Chr04	NO
TevSTIB805.4.3080	Tb927.4.2960	hypothetical protein, conserved	F	783622	783987	Chr04	NO
TevSTIB805.4.3090	Tb927.4.2970	chaperone protein DNAj, putative	F	784906	785907	Chr04	NO
TevSTIB805.4.3100	Tb927.4.2980	hypothetical protein, conserved	F	786893	787717	Chr04	NO
TevSTIB805.4.3110	Tb927.4.2990	hypothetical protein, conserved	F	788096	791965	Chr04	NO
TevSTIB805.4.3120	Tb927.4.3000	hypothetical protein, conserved	F	792518	793822	Chr04	NO
TevSTIB805.4.3130	Tb927.4.3010	hypothetical protein, conserved	F	794419	795033	Chr04	NO
TevSTIB805.4.3140	Tb927.4.3020	ATP-dependent DEAH-box RNA helicase, putative	F	795436	799755	Chr04	NO
TevSTIB805.4.3150	Tb927.4.3030	hypothetical protein, conserved	F	800191	801606	Chr04	NO
TevSTIB805.4.3160	Tb927.4.3040	hypothetical protein, conserved	F	801889	802506	Chr04	NO
TevSTIB805.4.3170	Tb927.4.3050	hypothetical protein	F	806206	806670	Chr04	NO
TevSTIB805.4.3180	Tb927.4.3060	hypothetical protein, conserved	F	806946	807392	Chr04	NO
TevSTIB805.4.3190	Tb927.4.3070	hypothetical protein, conserved	F	809285	810631	Chr04	NO
TevSTIB805.4.3200	Tb927.4.3080	hypothetical protein, conserved	F	811194	811691	Chr04	NO
TevSTIB805.4.3210	Tb927.4.3090	hypothetical protein, conserved	F	812388	813086	Chr04	NO
TevSTIB805.4.3220	Tb927.4.3100	hypothetical protein, conserved	F	814105	815199	Chr04	NO
TevSTIB805.4.3230	Tb927.4.3110	tRNA-dihydrouridine synthase 4, putative	F	815519	816778	Chr04	NO
TevSTIB805.4.3240	Tb927.4.3120	hypothetical protein, conserved	F	817346	820147	Chr04	NO
TevSTIB805.4.3250	Tb927.4.3130	Spef1,flagellar component	F	821127	821954	Chr04	NO
TevSTIB805.4.3260	Tb927.4.3140	hypothetical protein, conserved	F	822822	824228	Chr04	NO
TevSTIB805.4.3270	Tb927.4.3150	hypothetical protein, conserved	F	824715	825746	Chr04	NO
TevSTIB805.4.3280	Tb927.4.3160	dihydroxyacetone phosphate acyltransferase, putative;with=GeneDB:LmjF34.1090;evidence=Inferred from Sequence Orthology	F	826621	830349	Chr04	NO
TevSTIB805.4.3290	NA	Unspecified product	F	830464	830883	Chr04	NO
TevSTIB805.4.3300	Tb927.4.3170	hypothetical protein, conserved	F	832017	834707	Chr04	NO
TevSTIB805.4.3310	Tb927.4.3180	hypothetical protein, conserved	F	836234	836878	Chr04	NO
TevSTIB805.4.3320	Tb927.4.3190	ubiquitin-conjugating enzyme e2, putative,ubiquitin carrier protein, putative,ubiquitin-protein ligase, putative	F	837435	838097	Chr04	NO
TevSTIB805.4.3330	NA	Unspecified product	R	842316	842639	Chr04	NO
TevSTIB805.4.3340	NA	Unspecified product	R	843141	843695	Chr04	NO
TevSTIB805.4.3350	NA	Unspecified product	R	844378	844983	Chr04	NO
TevSTIB805.4.3360	NA	Unspecified product	R	845160	845822	Chr04	NO
TevSTIB805.4.3370	Tb927.4.3280	expression site-associated gene (ESAG) protein, putative,expression site-associated gene 2 (ESAG2) protein, putative	R	846754	847986	Chr04	NO
TevSTIB805.4.3380	Tb927.4.3290	hypothetical protein, conserved	R	848096	849376	Chr04	NO
TevSTIB805.4.3390	Tb927.4.3300	mitochondrial ATP-dependent zinc metallopeptidase, putative,metallo-peptidase, Clan MA(E) Family M41	R	852156	854315	Chr04	NO
TevSTIB805.4.3400	Tb927.4.3310	hypothetical protein, conserved	R	854875	856896	Chr04	NO
TevSTIB805.4.3410	Tb927.4.3320	uracil phosphoribosyltransferase, putative	R	858998	859720	Chr04	NO
TevSTIB805.4.3420	Tb927.4.3330	hypothetical protein, conserved	R	860611	861162	Chr04	NO
TevSTIB805.4.3430	Tb927.4.3340	hypothetical protein, conserved	R	861923	863233	Chr04	NO
TevSTIB805.4.3440	Tb927.4.3350	hypothetical protein, conserved	R	864578	865831	Chr04	NO
TevSTIB805.4.3450	Tb927.4.3360	hypothetical protein, conserved	R	866284	867618	Chr04	NO
TevSTIB805.4.3460	Tb927.4.3370	hypothetical protein, conserved	R	868088	869005	Chr04	NO
TevSTIB805.4.3470	Tb927.4.3380	myosin IB heavy chain, putative	R	869673	873176	Chr04	NO
TevSTIB805.4.3480	Tb927.4.3390	tuzin, putative	R	873671	875698	Chr04	NO
TevSTIB805.4.3490	Tb927.4.3400	hypothetical protein, conserved	R	876318	878135	Chr04	NO
TevSTIB805.4.3500	Tb927.4.3410	selenoprotein, putative	R	879115	881445	Chr04	NO
TevSTIB805.4.3510	Tb927.4.3420	serine/threonine-protein kinase, putative,protein kinase, putative	R	881994	883805	Chr04	NO
TevSTIB805.4.3520	Tb927.4.3430	hypothetical protein, conserved	R	884561	884890	Chr04	NO
TevSTIB805.4.3530	Tb927.4.3440	hypothetical protein, conserved	R	885531	886883	Chr04	NO
TevSTIB805.4.3540	Tb927.4.3450	hypothetical protein, conserved	R	887593	887937	Chr04	NO
TevSTIB805.4.3550	Tb927.4.3460	ubiquitin-conjugating enzyme e2, putative,ubiquitin carrier protein, putative,ubiquitin-protein ligase, putative	R	888529	889032	Chr04	NO
TevSTIB805.4.3560	Tb927.4.3470	hypothetical protein, conserved	R	889488	891293	Chr04	NO
TevSTIB805.4.3570	Tb927.4.3480	hypothetical protein	R	892232	892783	Chr04	NO
TevSTIB805.4.3580	Tb927.4.3490	DNA-directed RNA polymerase subunit, putative,RNA polymerase subunit, putative	R	893018	893452	Chr04	NO
TevSTIB805.4.3590	Tb927.4.3500	hypothetical protein, conserved	R	894228	894956	Chr04	NO
TevSTIB805.4.3600	Tb927.4.3510	DNA-directed RNA polymerase subunit, putative	R	894994	895428	Chr04	NO
TevSTIB805.4.3610	Tb927.4.3520	hypothetical protein, conserved	R	896085	896621	Chr04	NO
TevSTIB805.4.3620	Tb927.4.3530	hypothetical protein, conserved	R	896939	899071	Chr04	NO
TevSTIB805.4.3630	Tb927.4.3540	hypothetical protein, conserved	R	899741	900880	Chr04	NO
TevSTIB805.4.3640	Tb927.4.3550	60S ribosomal protein L13a, putative	R	901409	902431	Chr04	YES
TevSTIB805.4.3650	Tb927.4.3560	protein phoshatase 1, putative	R	903226	904206	Chr04	NO
TevSTIB805.4.3660	Tb927.4.3570	translation elongation factor 1-beta, putative	R	904818	905543	Chr04	NO
TevSTIB805.4.3670	Tb927.4.3580	hypothetical protein, conserved	R	905617	905928	Chr04	NO
TevSTIB805.4.3680	Tb927.4.3590	translation elongation factor 1-beta, putative	R	906815	907600	Chr04	NO
TevSTIB805.4.3690	Tb927.4.3600	hypothetical protein, conserved	R	907674	907985	Chr04	NO
TevSTIB805.4.3700	Tb927.4.3610	protein phosphatase 1, putative	R	908250	908879	Chr04	NO
TevSTIB805.4.3710	Tb927.4.3620	protein phosphatase 1, putative	R	911378	912262	Chr04	NO
TevSTIB805.4.3720	Tb927.4.3630	protein phosphatase 1, putative	R	913298	914182	Chr04	NO
TevSTIB805.4.3730	Tb927.4.3640	protein phosphatase 1, putative	R	915209	916093	Chr04	NO
TevSTIB805.4.3740	Tb927.4.3650	hypothetical protein	R	916492	917001	Chr04	NO
TevSTIB805.4.3750	Tb927.4.3660	hypothetical protein, conserved	R	917863	919308	Chr04	NO
TevSTIB805.4.3760	Tb927.4.3670	hypothetical protein, conserved	R	919680	921053	Chr04	NO
TevSTIB805.4.3770	Tb927.4.3680	protein phosphatase 2C, putative	R	921393	922232	Chr04	NO
TevSTIB805.4.3780	Tb927.4.3690	hypothetical protein, conserved	R	922473	923792	Chr04	NO
TevSTIB805.4.3790	Tb927.4.3700	hypothetical protein, conserved	R	924106	926622	Chr04	NO
TevSTIB805.4.3800	Tb927.4.3710	hypothetical protein, conserved	R	926905	927258	Chr04	NO
TevSTIB805.4.3810	Tb927.4.3720	hypothetical protein, conserved	R	927711	928574	Chr04	NO
TevSTIB805.4.3820	Tb927.4.3730	hypothetical protein, conserved	R	928627	929139	Chr04	NO
TevSTIB805.4.3830	Tb927.4.3740	flagellar attachment zone protein	R	929682	934759	Chr04	YES
TevSTIB805.4.3840	NA	Unspecified product	R	938914	939216	Chr04	NO
TevSTIB805.4.3850	NA	Unspecified product	F	939896	940231	Chr04	NO
TevSTIB805.4.3860	NA	Unspecified product	F	941155	941643	Chr04	NO
TevSTIB805.4.3870	NA	Unspecified product	F	943922	947533	Chr04	NO
TevSTIB805.4.3880	NA	Unspecified product	F	947895	948254	Chr04	NO
TevSTIB805.4.3890	NA	Unspecified product	R	949545	950033	Chr04	NO
TevSTIB805.4.3900	NA	Unspecified product	R	954863	955288	Chr04	NO
TevSTIB805.4.3910	NA	Unspecified product	F	960317	960619	Chr04	NO
TevSTIB805.4.3920	Tb927.4.3750	receptor-type adenylate cyclase GRESAG 4, putative	F	962865	966691	Chr04	YES
TevSTIB805.4.3930	Tb927.4.3760	hypothetical protein	R	971190	972392	Chr04	NO
TevSTIB805.4.3940	Tb927.4.3770	protein kinase, putative	R	976219	977676	Chr04	NO
TevSTIB805.4.3950	Tb927.4.3780	hypothetical protein, conserved	R	978621	979028	Chr04	NO
TevSTIB805.4.3960	Tb927.4.3790	ubiquitin carboxyl-terminal hydrolase, putative,cysteine peptidase, Clan CA, family C19, putative	R	980155	981552	Chr04	NO
TevSTIB805.4.3970	Tb927.4.3800	hypothetical protein, conserved	R	983063	984031	Chr04	NO
TevSTIB805.4.3980	Tb927.4.3810	DNA-directed RNA polymerase II subunit 2, putative,RNA polymerase subunit, putative	R	984358	987927	Chr04	NO
TevSTIB805.4.3990	Tb927.4.3820	hypothetical protein, conserved	R	989307	990657	Chr04	YES
TevSTIB805.4.4000	Tb927.4.3830	hypothetical protein, conserved	R	990743	991219	Chr04	NO
TevSTIB805.4.4010	Tb927.4.3840	nucleolar protein, putative	R	991661	993238	Chr04	NO
TevSTIB805.4.4020	Tb927.4.3850	hypothetical protein, conserved	R	994326	995687	Chr04	NO
TevSTIB805.4.4030	NA	Unspecified product	R	995888	996208	Chr04	NO
TevSTIB805.4.4040	Tb927.4.3860	receptor-type adenylate cyclase GRESAG 4, putative	R	996856	1000547	Chr04	YES
TevSTIB805.4.4050	Tb927.4.3870	receptor-type adenylate cyclase GRESAG 4, putative	R	1002007	1005640	Chr04	YES
TevSTIB805.4.4060	Tb927.4.3880	receptor-type adenylate cyclase GRESAG 4, putative	R	1007100	1010804	Chr04	NO
TevSTIB805.4.4070	Tb927.4.3890	ATP-dependent RNA helicase, putative	R	1012553	1015831	Chr04	NO
TevSTIB805.4.4080	Tb927.4.3900	hypothetical protein, conserved	R	1016608	1017804	Chr04	NO
TevSTIB805.4.4090	Tb927.4.3910	mitotic centromer-associated kinesin, putative,MCAK-like kinesin, putative	R	1019560	1021923	Chr04	NO
TevSTIB805.4.4100	Tb927.4.3920	hypothetical protein, conserved	R	1023314	1026553	Chr04	NO
TevSTIB805.4.4110	Tb927.4.3930	amino acid transporter, putative	R	1027707	1029068	Chr04	NO
TevSTIB805.4.4120	Tb927.4.3940	calpain-like cysteine peptidase, putative,cysteine peptidase, Clan CA, family C2, putative	R	1030242	1032620	Chr04	NO
TevSTIB805.4.4130	Tb927.4.3950	cytoskeleton-associated protein CAP5.5, putative,cysteine peptidase, Clan CA, family C2, putative	R	1035456	1038017	Chr04	NO
TevSTIB805.4.4140	Tb927.4.3960	hypothetical protein, conserved	R	1038937	1039590	Chr04	NO
TevSTIB805.4.4150	Tb927.4.3970	hypothetical protein, conserved	R	1043956	1045419	Chr04	NO
TevSTIB805.4.4160	Tb927.4.3980	chaperone protein DNAj, putative	R	1046080	1047567	Chr04	NO
TevSTIB805.4.4170	Tb927.4.3990	amino acid transporter, putative	R	1049271	1050725	Chr04	NO
TevSTIB805.4.4180	Tb927.4.4000	amino acid transporter, putative	R	1052552	1054006	Chr04	NO
TevSTIB805.4.4190	Tb927.4.4010	amino acid transporter, putative	R	1055871	1057295	Chr04	NO
TevSTIB805.4.4200	Tb927.4.4020	amino acid transporter, putative	R	1058673	1060088	Chr04	NO
TevSTIB805.4.4210	Tb927.4.4030	hypothetical protein, conserved	R	1060525	1062090	Chr04	NO
TevSTIB805.4.4220	Tb927.4.4040	hypothetical protein, conserved	R	1063323	1064102	Chr04	NO
TevSTIB805.4.4230	Tb927.4.4050	ABC transporter, putative,70 kDa peroxisomal membrane protein	R	1064816	1066867	Chr04	NO
TevSTIB805.4.4240	Tb927.4.4060	hypothetical protein, conserved	R	1067746	1070577	Chr04	NO
TevSTIB805.4.4250	Tb927.4.4070	mevalonate kinase, putative	R	1071495	1072484	Chr04	NO
TevSTIB805.4.4260	Tb927.4.4080	C-5 sterol desaturase, putative	R	1073116	1073856	Chr04	NO
TevSTIB805.4.4270	Tb927.4.4090	hypothetical protein, conserved	R	1074220	1075209	Chr04	NO
TevSTIB805.4.4280	Tb927.4.4100	hypothetical protein, conserved	R	1075455	1077074	Chr04	NO
TevSTIB805.4.4290	Tb927.4.4110	hypothetical protein, conserved	R	1077807	1079345	Chr04	NO
TevSTIB805.4.4300	Tb927.4.4120	hypothetical protein, conserved	R	1079541	1079939	Chr04	NO
TevSTIB805.4.4310	Tb927.4.4130	hypothetical protein, conserved	R	1080725	1083295	Chr04	NO
TevSTIB805.4.4320	Tb927.4.4140	hypothetical protein, conserved	R	1084482	1086469	Chr04	YES
TevSTIB805.4.4330	Tb927.4.4150	hypothetical protein, conserved	R	1087098	1089878	Chr04	YES
TevSTIB805.4.4340	Tb927.4.4160	hypothetical protein, conserved	R	1090462	1093209	Chr04	NO
TevSTIB805.4.4350	Tb927.4.4170	rRNA methyltransferase, putative	R	1093393	1094247	Chr04	NO
TevSTIB805.4.4360	Tb927.4.4180	hypothetical protein, conserved	R	1095203	1097704	Chr04	NO
TevSTIB805.4.4370	Tb927.4.4190	hypothetical protein, conserved	R	1099050	1099523	Chr04	NO
TevSTIB805.4.4380	Tb927.4.4200	hypothetical protein, conserved	R	1099851	1100525	Chr04	NO
TevSTIB805.4.4390	Tb927.4.4210	ATP-dependent zinc metallopeptidase, putative,metallo-peptidase, Clan MA(E) Family M41	R	1101098	1103731	Chr04	NO
TevSTIB805.4.4400	Tb927.4.4220	small GTP-binding rab protein, putative;evidence=traceable author statement	R	1105669	1107360	Chr04	NO
TevSTIB805.4.4410	Tb927.4.4230	RNA-binding protein, putative;evidence=traceable author statement	R	1111018	1113285	Chr04	NO
TevSTIB805.4.4420	Tb927.4.4240	hypothetical protein, conserved	R	1114692	1115684	Chr04	NO
TevSTIB805.4.4430	Tb927.4.4250	UDP-Gal or UDP-GlcNAc-dependent glycosyltransferase, putative	R	1117046	1118196	Chr04	YES
TevSTIB805.4.4440	Tb927.4.4260	hypothetical protein, conserved	R	1119248	1120240	Chr04	NO
TevSTIB805.4.4450	Tb927.4.4270	UDP-Gal or UDP-GlcNAc-dependent glycosyltransferase, putative	R	1121602	1122748	Chr04	YES
TevSTIB805.4.4460	Tb927.4.4280	hypothetical protein, conserved	R	1123798	1124789	Chr04	YES
TevSTIB805.4.4470	Tb927.4.4290	UDP-Gal or UDP-GlcNAc-dependent glycosyltransferase, putative	R	1125323	1126480	Chr04	NO
TevSTIB805.4.4480	Tb927.4.4300	hypothetical protein, conserved	R	1126900	1128591	Chr04	NO
TevSTIB805.4.4490	Tb927.4.4310	Nucleoporin;evidence=Inferred from Experiment	R	1129355	1131226	Chr04	NO
TevSTIB805.4.4500	Tb927.4.4320	divalent cation tolerance protein, putative	R	1131675	1132025	Chr04	NO
TevSTIB805.4.4510	Tb927.4.4330	kinetoplastid-specific phospho-protein phosphatase, putative	R	1132698	1133450	Chr04	NO
TevSTIB805.4.4520	Tb927.4.4340	hypothetical protein, conserved	R	1133884	1134981	Chr04	NO
TevSTIB805.4.4530	Tb927.4.4350	hypothetical protein, conserved	R	1135448	1136059	Chr04	NO
TevSTIB805.4.4540	Tb927.4.4360	monoglyceride lipase, putative	R	1137281	1138213	Chr04	NO
TevSTIB805.4.4550	Tb927.4.4370	hypothetical protein, conserved	R	1140708	1142480	Chr04	NO
TevSTIB805.4.4560	Tb927.4.4380	vacuolar-type proton translocating pyrophosphatase 1, putative	R	1144239	1146719	Chr04	NO
TevSTIB805.4.4570	Tb927.4.4390	hypothetical protein	R	1147695	1148249	Chr04	NO
TevSTIB805.4.4580	Tb927.4.4400	hypothetical protein, conserved	R	1151154	1156364	Chr04	NO
TevSTIB805.4.4590	Tb927.4.4410	adenylyl cyclase;evidence=inferred from sequence or structural similarity	R	1157268	1160980	Chr04	YES
TevSTIB805.4.4600	Tb927.4.4420	adenylyl cyclase, pseudogene, putative,adenylyl cyclase, frameshift	R	1162124	1165648	Chr04	YES
TevSTIB805.4.4610	Tb927.4.4430	adenylyl cyclase;evidence=inferred from sequence or structural similarity	R	1166694	1170404	Chr04	NO
TevSTIB805.4.4620	Tb927.4.4440	adenylyl cyclase;evidence=inferred from sequence or structural similarity	R	1171660	1175175	Chr04	NO
TevSTIB805.4.4630	Tb927.4.4450	adenylyl cyclase;evidence=inferred from sequence or structural similarity	R	1176297	1179989	Chr04	YES
TevSTIB805.4.4640	Tb927.4.4460	adenylyl cyclase;evidence=inferred from sequence or structural similarity	R	1180706	1184046	Chr04	YES
TevSTIB805.4.4650	Tb927.4.4470	adenylyl cyclase;evidence=inferred from sequence or structural similarity	R	1184605	1188395	Chr04	YES
TevSTIB805.4.4660	Tb927.4.4480	hypothetical protein, conserved	R	1192203	1195046	Chr04	NO
TevSTIB805.4.4670	Tb927.4.4490	multidrug resistance protein E,p-glycoprotein	R	1197368	1202647	Chr04	NO
TevSTIB805.4.4680	Tb927.4.4500	hypothetical protein, conserved	R	1204893	1208405	Chr04	NO
TevSTIB805.4.4690	Tb927.4.4510	protein phosphatase 2C, putative	R	1211413	1215828	Chr04	NO
TevSTIB805.4.4700	Tb927.4.4520	hypothetical protein, conserved	R	1227224	1228738	Chr04	NO
TevSTIB805.4.4710	Tb927.4.4530	hypothetical protein, conserved	R	1231517	1234942	Chr04	NO
TevSTIB805.4.4720	Tb927.4.4540	hypothetical protein, conserved	R	1236248	1236613	Chr04	NO
TevSTIB805.4.4730	Tb927.4.4550	hypothetical protein, conserved	R	1238521	1240992	Chr04	NO
TevSTIB805.4.4740	Tb927.4.4560	hypothetical protein, conserved	R	1243324	1246566	Chr04	NO
TevSTIB805.4.4750	Tb927.4.4570	hypothetical protein, conserved	R	1247542	1250250	Chr04	NO
TevSTIB805.4.4760	Tb927.4.4580	hypothetical protein, conserved	R	1252617	1255868	Chr04	NO
TevSTIB805.4.4770	Tb927.4.4590	protein kinase, putative	R	1260449	1262131	Chr04	NO
TevSTIB805.4.4780	Tb927.4.4600	hypothetical protein, conserved	R	1262895	1263677	Chr04	NO
TevSTIB805.4.4790	Tb927.4.4610	hypothetical protein, conserved	R	1263975	1264934	Chr04	NO
TevSTIB805.4.4800	Tb927.4.4620	cytochrome oxidase subunit VIII	R	1265600	1266073	Chr04	NO
TevSTIB805.4.4810	Tb927.4.4630	hypothetical protein, conserved	R	1266276	1266773	Chr04	NO
TevSTIB805.4.4820	Tb927.4.4640	hypothetical protein, conserved	R	1266902	1267456	Chr04	NO
TevSTIB805.4.4830	Tb927.4.4650	diphthine synthase, putative	R	1267690	1268499	Chr04	NO
TevSTIB805.4.4840	Tb927.4.4660	hypothetical protein, conserved	R	1268632	1269177	Chr04	NO
TevSTIB805.4.4850	Tb927.4.4670	hypothetical protein, conserved	R	1277889	1279340	Chr04	NO
TevSTIB805.4.4860	Tb927.4.4680	hypothetical protein, conserved	R	1279622	1280281	Chr04	NO
TevSTIB805.4.4870	Tb927.4.4690	hypothetical protein, conserved	R	1280597	1281433	Chr04	NO
TevSTIB805.4.4880	Tb927.4.4700	hypothetical protein, conserved	R	1282145	1282954	Chr04	NO
TevSTIB805.4.4890	Tb927.4.4710	hypothetical protein, conserved	R	1283310	1286399	Chr04	NO
TevSTIB805.4.4900	Tb927.4.4720	hypothetical protein, conserved	R	1286583	1288166	Chr04	NO
TevSTIB805.4.4910	Tb927.4.4730	amino acid transporter, putative	R	1289238	1290659	Chr04	NO
TevSTIB805.4.4920	Tb927.4.4740	hypothetical protein, conserved	R	1291986	1293164	Chr04	NO
TevSTIB805.4.4930	Tb927.4.4750	hypothetical protein, conserved	R	1293618	1294889	Chr04	NO
TevSTIB805.4.4940	Tb927.4.4760	hypothetical protein, conserved	R	1295160	1298021	Chr04	NO
TevSTIB805.4.4950	Tb927.4.4770	hypothetical protein	R	1298852	1299835	Chr04	NO
TevSTIB805.4.4960	Tb927.4.4780	hypothetical protein	R	1300187	1300653	Chr04	YES
TevSTIB805.4.4970	Tb04.3I12.100	hypothetical protein	R	1301097	1301660	Chr04	NO
TevSTIB805.4.4980	Tb927.4.4790	hypothetical protein, conserved	R	1301710	1302396	Chr04	NO
TevSTIB805.4.4990	Tb927.4.4800	hypothetical protein, conserved	R	1302476	1302919	Chr04	NO
TevSTIB805.4.5000	Tb927.4.4810	hypothetical protein, conserved	R	1303560	1304651	Chr04	NO
TevSTIB805.4.5010	Tb927.4.4820	amino acid transporter 10, putative	R	1307475	1308947	Chr04	NO
TevSTIB805.4.5020	Tb927.4.4830	amino acid transporter, putative	R	1309575	1310927	Chr04	NO
TevSTIB805.4.5030	Tb927.4.4840	amino acid transporter 7, putative	R	1311297	1312775	Chr04	YES
TevSTIB805.4.5040	Tb927.4.4850	amino acid transporter, putative	R	1313402	1314754	Chr04	NO
TevSTIB805.4.5050	Tb927.4.4860	amino acid transporter 8, putative	R	1315291	1316705	Chr04	YES
TevSTIB805.4.5060	Tb927.4.4870	amino acid transporter, putative	R	1317279	1318634	Chr04	NO
TevSTIB805.4.5070	Tb927.4.4880	hypothetical protein, conserved	R	1320735	1323317	Chr04	NO
TevSTIB805.4.5080	Tb927.4.4890	hypothetical protein, conserved	R	1325708	1327363	Chr04	NO
TevSTIB805.4.5090	Tb927.4.4900	hypothetical protein	R	1329360	1330868	Chr04	NO
TevSTIB805.4.5100	Tb927.4.4910	3,2-trans-enoyl-CoA isomerase, mitochondrial precursor, putative	R	1332186	1333388	Chr04	NO
TevSTIB805.4.5110	Tb927.4.4920	hypothetical protein, conserved	R	1335278	1335964	Chr04	NO
TevSTIB805.4.5120	Tb927.4.4930	hypothetical protein, conserved	R	1336740	1340681	Chr04	YES
TevSTIB805.4.5130	Tb927.4.4940	hypothetical protein, conserved	R	1344072	1346076	Chr04	YES
TevSTIB805.4.5140	Tb927.4.4950	hypothetical protein, conserved	R	1346509	1348369	Chr04	YES
TevSTIB805.4.5150	Tb927.4.4960	metal-ion transporter, putative	R	1349332	1350735	Chr04	NO
TevSTIB805.4.5160	Tb927.4.4970	myosin heavy chain kinase A, putative	R	1352349	1353332	Chr04	NO
TevSTIB805.4.5170	Tb927.4.4980	adrenodoxin precursor, putative	R	1353847	1354350	Chr04	NO
TevSTIB805.4.5180	Tb927.4.4990	ubiquinol-cytochrome c reductase, putative	R	1355172	1355387	Chr04	NO
TevSTIB805.4.5190	NA	Unspecified product	R	1355390	1355575	Chr04	NO
TevSTIB805.4.5200	Tb927.4.5000	hypothetical protein, conserved	R	1355698	1358382	Chr04	NO
TevSTIB805.4.5210	NA	Unspecified product	R	1359022	1359405	Chr04	NO
TevSTIB805.4.5220	Tb927.4.5010	calreticulin, putative	R	1359783	1360967	Chr04	NO
TevSTIB805.4.5230	Tb927.4.5020	RNA polymerase IIA largest subunit	R	1361581	1366873	Chr04	YES
TevSTIB805.4.5250	Tb927.4.5030	protein phosphatase 1	R	1367873	1368913	Chr04	NO
TevSTIB805.4.5260	Tb927.4.5040	dihydrolipoamide dehydrogenase, putative	R	1370095	1371912	Chr04	NO
TevSTIB805.4.5270	Tb927.4.5050	dihydrolipoamide dehydrogenase, pseudogene, putative,acetoin dehydrogenase e3 component, point mutation,dihydrolipoamide dehydrogenase, point mutation	R	1372392	1373801	Chr04	YES
TevSTIB805.4.5280	Tb927.4.5060	hypothetical protein	R	1375385	1376200	Chr04	NO
TevSTIB805.4.5290	Tb927.4.5070	hypothetical protein, conserved	R	1377041	1378378	Chr04	NO
TevSTIB805.4.5300	Tb927.4.5080	hypothetical protein, conserved	R	1381183	1381572	Chr04	NO
TevSTIB805.4.5310	Tb927.4.5090	hypothetical protein	R	1383485	1384036	Chr04	NO
TevSTIB805.4.5320	Tb927.4.5100	hypothetical protein, conserved	R	1384712	1385929	Chr04	NO
TevSTIB805.4.5330	Tb927.4.5110	hypothetical protein, conserved	R	1386563	1387762	Chr04	NO
TevSTIB805.4.5340	Tb927.4.5120	hypothetical protein, conserved	R	1388545	1392641	Chr04	YES
TevSTIB805.4.5350	NA	Unspecified product	R	1392761	1393117	Chr04	NO
TevSTIB805.4.5360	Tb927.4.5130	hypothetical protein, conserved	R	1393663	1394460	Chr04	NO
TevSTIB805.4.5370	Tb927.4.5140	hypothetical protein, conserved	R	1395958	1396755	Chr04	NO
TevSTIB805.4.5380	Tb927.4.5150	hypothetical protein, conserved	R	1397461	1398585	Chr04	NO
TevSTIB805.4.5390	Tb927.4.5160	hypothetical protein, conserved	R	1399567	1400391	Chr04	NO
TevSTIB805.4.5400	Tb927.4.5170	ribosomal protein L7/L12, putative	R	1400861	1401364	Chr04	NO
TevSTIB805.4.5410	Tb927.4.5180	protein kinase, putative	R	1402026	1403969	Chr04	NO
TevSTIB805.4.5420	Tb927.4.5190	hypothetical protein, conserved	R	1404367	1404816	Chr04	NO
TevSTIB805.4.5430	Tb927.4.5200	nucleoporin (NUP54/57), putative	R	1406089	1408014	Chr04	NO
TevSTIB805.4.5440	Tb927.4.5210	hypothetical protein, conserved	R	1408313	1408567	Chr04	NO
TevSTIB805.4.5450	Tb927.4.5220	hypothetical protein	R	1409215	1410177	Chr04	NO
TevSTIB805.4.5460	Tb927.4.5230	hypothetical protein, conserved	R	1410627	1411322	Chr04	NO
TevSTIB805.4.5470	Tb927.4.5240	UDP-Gal or UDP-GlcNAc-dependent glycosyltransferase, putative	R	1412984	1414131	Chr04	YES
TevSTIB805.4.5480	Tb927.4.5250	UDP-Gal or UDP-GlcNAc-dependent glycosyltransferase, putative	R	1414686	1415888	Chr04	NO
TevSTIB805.4.5490	Tb927.4.5260	UDP-Gal or UDP-GlcNAc-dependent glycosyltransferase, putative	R	1416443	1417694	Chr04	YES
TevSTIB805.4.5500	Tb927.4.5270	UDP-Gal or UDP-GlcNAc-dependent glycosyltransferase, putative	R	1418059	1419476	Chr04	YES
TevSTIB805.4.5510	Tb927.4.5280	UDP-Gal or UDP-GlcNAc-dependent glycosyltransferase, putative	R	1419711	1420907	Chr04	YES
TevSTIB805.4.5520	Tb927.4.5290	UDP-Gal or UDP-GlcNAc-dependent glycosyltransferase, putative	R	1421401	1422645	Chr04	NO
TevSTIB805.4.5530	Tb927.4.5300	UDP-Gal or UDP-GlcNAc-dependent glycosyltransferase, putative	R	1423148	1424179	Chr04	NO
TevSTIB805.4.5540	Tb927.4.5310	serine/threonine-protein kinase a, putative,protein kinase, putative	R	1429209	1430531	Chr04	NO
TevSTIB805.4.5550	Tb927.4.5320	hypothetical protein, conserved	R	1431298	1433964	Chr04	NO
TevSTIB805.4.5560	Tb927.4.5330	hypothetical protein	R	1435823	1438474	Chr04	NO
TevSTIB805.4.5570	Tb927.8.6990	hypothetical protein, conserved	R	1439622	1439915	Chr04	NO
TevSTIB805.4.5580	Tb927.4.5340	hypothetical protein, conserved	R	1440383	1442890	Chr04	NO
TevSTIB805.4.5590	Tb927.4.5350	3-methylcrotonyl-CoA carboxylase, pseudogene, putative,3-methylcrotonyl-CoA carboxylase, point mutation	R	1443726	1445932	Chr04	YES
TevSTIB805.4.5600	Tb04.24M18.150	hypothetical protein, conserved	R	1445941	1446429	Chr04	NO
TevSTIB805.4.5610	Tb927.4.5360	hypothetical protein, conserved	R	1446567	1447162	Chr04	YES
TevSTIB805.4.5620	Tb927.4.5370	dynein light chain 2B, cytoplasmic, putative,predicted dynein modulator,roadblock/LC7 family member	R	1447380	1447730	Chr04	NO
TevSTIB805.4.5630	Tb927.4.5380	hypothetical protein, conserved	R	1448066	1452448	Chr04	NO
TevSTIB805.4.5640	Tb927.4.5390	serine/threonine-protein kinase NrkA,nek1/NIMA-related kinase A	R	1452773	1454068	Chr04	NO
TevSTIB805.4.5650	Tb927.6.550	hypothetical protein	R	1458578	1459135	Chr04	NO
TevSTIB805.4.5660	Tb927.10.50	hypothetical protein, unlikely	R	1459300	1459950	Chr04	YES
TevSTIB805.4.5670	Tb927.4.5400	variant surface glycoprotein (VSG, atypical), putative	F	1464326	1465368	Chr04	YES
TevSTIB805.4.5680	Tb927.4.5430	variant surface glycoprotein (VSG, atypical), putative	F	1468902	1470284	Chr04	YES
TevSTIB805.4.5690	Tb927.4.5440	hypothetical protein	R	1471815	1472559	Chr04	YES
TevSTIB805.4.5700	Tb927.4.5450	variant surface glycoprotein (VSG, pseudogene), putative,variant surface glycoprotein, degenerate	R	1473888	1475212	Chr04	YES
TevSTIB805.4.5710	Tb927.4.5460	variant surface glycoprotein (VSG), putative	R	1476197	1477593	Chr04	YES
TevSTIB805.4.5720	Tb927.4.5470	variant surface glycoprotein (VSG, pseudogene), putative,variant surface glycoprotein, degenerate	R	1479698	1481187	Chr04	YES
TevSTIB805.4.5730	Tb927.4.5480	expression site-associated gene (ESAG, pseudogene), putative,expression site-associated gene 3 (ESAG3), degenerate	R	1481481	1482224	Chr04	NO
TevSTIB805.4.5740	Tb927.4.5490	variant surface glycoprotein (VSG, pseudogene), putative,variant surface glycoprotein, fragment, degenerate	R	1483429	1483632	Chr04	NO
TevSTIB805.4.5750	Tb927.4.5500	variant surface glycoprotein (VSG, pseudogene), putative,variant surface glycoprotein, degenerate	R	1484126	1485751	Chr04	YES
TevSTIB805.4.5760	Tb927.4.5520	UDP-Gal or UDP-GlcNAc-dependent glycosyltransferase (pseudogene), putative,UDP-Gal or UDP-GlcNAc-dependent glycosyltransferase, degenerate	R	1486105	1487178	Chr04	YES
TevSTIB805.4.5770	Tb927.4.5530	variant surface glycoprotein (VSG), putative	R	1488058	1489506	Chr04	NO
TevSTIB805.4.5780	Tb927.4.5540	variant surface glycoprotein (VSG, pseudogene), putative	R	1492082	1493161	Chr04	NO
TevSTIB805.4.5790	Tb927.4.5550	variant surface glycoprotein (VSG, pseudogene), putative,variant surface glycoprotein, fragment, degenerate	R	1494666	1494722	Chr04	NO
TevSTIB805.4.5800	Tb927.4.5560	variant surface glycoprotein (VSG), putative	R	1495711	1497262	Chr04	YES
TevSTIB805.4.5810	Tb927.4.5570	variant surface glycoprotein (VSG, pseudogene), putative,variant surface glycoprotein, degenerate	R	1498858	1500229	Chr04	YES
TevSTIB805.4.5820	Tb927.4.5580	variant surface glycoprotein (VSG, atypical), putative	R	1501165	1502640	Chr04	YES
TevSTIB805.4.5830	Tb927.4.5590	variant surface glycoprotein (VSG, pseudogene), putative,variant surface glycoprotein, degenerate	R	1504889	1506241	Chr04	YES
TevSTIB805.4.5840	Tb927.4.5600	variant surface glycoprotein (VSG, pseudogene), putative,variant surface glycoprotein, degenerate	R	1507608	1508975	Chr04	YES
TevSTIB805.4.5850	Tb927.4.5610	variant surface glycoprotein (VSG, pseudogene), putative,variant surface glycoprotein, degenerate	R	1512020	1513609	Chr04	YES
TevSTIB805.4.5860	Tb927.4.5620	variant surface glycoprotein (VSG, pseudogene), putative,variant surface glycoprotein, degenerate	R	1515730	1516569	Chr04	YES
TevSTIB805.4.5870	Tb927.4.5630	variant surface glycoprotein (VSG, pseudogene), putative,variant surface glycoprotein, fragment, degenerate	R	1519103	1519417	Chr04	NO
TevSTIB805.4.5880	Tb927.4.5640	variant surface glycoprotein (VSG, pseudogene), putative,variant surface glycoprotein, point mutation	R	1520296	1521903	Chr04	YES
TevSTIB805.4.5890	Tb927.4.5650	variant surface glycoprotein (VSG, pseudogene), putative,variant surface glycoprotein, degenerate	R	1522758	1524242	Chr04	YES
TevSTIB805.4.5900	Tb927.4.5660	expression site-associated gene (ESAG, pseudogene), putative,expression site-associated gene 3 (ESAG3), degenerate	R	1524644	1525416	Chr04	YES
TevSTIB805.4.5910	Tb927.4.5670	variant surface glycoprotein (VSG, pseudogene), putative,variant surface glycoprotein, fragment	R	1526895	1527377	Chr04	NO
TevSTIB805.4.5920	NA	Unspecified product	R	1529251	1529676	Chr04	NO
TevSTIB805.4.5930	Tb927.4.5680	variant surface glycoprotein (VSG, pseudogene), putative,variant surface glycoprotein, degenerate	R	1534683	1536154	Chr04	YES
TevSTIB805.4.5940	Tb927.4.5690	variant surface glycoprotein (VSG, pseudogene), putative	R	1539072	1540649	Chr04	YES
TevSTIB805.4.5950	Tb927.4.5700	variant surface glycoprotein (VSG, atypical), putative	R	1542222	1543652	Chr04	NO
TevSTIB805.4.5960	Tb927.4.5710	variant surface glycoprotein (VSG, pseudogene), putative,variant surface glycoprotein, degenerate	R	1545832	1547508	Chr04	YES
TevSTIB805.4.5970	Tb927.4.5720	variant surface glycoprotein (VSG, pseudogene), putative,variant surface glycoprotein, degenerate	R	1549195	1550402	Chr04	YES
TevSTIB805.4.5980	Tb927.4.5730	variant surface glycoprotein (VSG, pseudogene), putative	R	1552250	1553819	Chr04	YES
TevSTIB805.4.5990	Tb927.4.5740	variant surface glycoprotein (VSG, pseudogene), putative,variant surface glycoprotein, degenerate	R	1555615	1557033	Chr04	NO
TevSTIB805.4.6000	Tb927.4.5750	variant surface glycoprotein (VSG, pseudogene), putative,variant surface glycoprotein, fragment, degenerate	R	1558228	1558575	Chr04	YES
TevSTIB805.4.6010	Tb927.4.5760	variant surface glycoprotein (VSG, pseudogene), putative,variant surface glycoprotein, degenerate	R	1559636	1561004	Chr04	YES
TevSTIB805.4.6020	Tb927.4.5770	expression site-associated gene (ESAG, pseudogene), putative,expression site-associated gene 3 (ESAG3), degenerate	R	1561443	1562123	Chr04	YES
TevSTIB805.4.6030	Tb927.4.5780	variant surface glycoprotein (VSG, pseudogene), putative,variant surface glycoprotein, degenerate	R	1562486	1563852	Chr04	YES
TevSTIB805.4.6040	Tb927.4.5790	UDP-Gal or UDP-GlcNAc-dependent glycosyltransferase, putative	R	1564166	1564954	Chr04	YES

## Sheet: Chromosome5(585)
Tevansi_ID	Tb927_ID	GeneDB Annotation	Strand	Start	Stop	Chromosome	Is ORF Frameshifted?
TevSTIB805.5.10	Tb927.5.100	expression site-associated gene (ESAG, pseudogene), putative,expression site-associated gene 9 (ESAG9), degenerate	R	967	1814	Chr05	YES
TevSTIB805.5.20	Tb927.5.110	variant surface glycoprotein (VSG)-related, putative	R	2830	3877	Chr05	YES
TevSTIB805.5.30	NA	Unspecified product	R	5317	5736	Chr05	NO
TevSTIB805.5.40	NA	Unspecified product	R	6510	7268	Chr05	NO
TevSTIB805.5.50	Tb927.5.120	expression site-associated gene (ESAG) protein, putative,expression site-associated gene 9 (ESAG9) protein, putative	R	11191	12066	Chr05	NO
TevSTIB805.5.60	Tb927.9.700	hypothetical protein	R	13877	14385	Chr05	YES
TevSTIB805.5.70	Tb927.5.140	hypothetical protein, conserved	F	14995	15957	Chr05	YES
TevSTIB805.5.80	Tb927.5.150	hypothetical protein, conserved	F	22921	23736	Chr05	NO
TevSTIB805.5.90	Tb927.9.740	hypothetical protein, conserved	F	25847	26026	Chr05	NO
TevSTIB805.5.100	Tb927.5.160	retrotransposon hot spot protein (RHS, pseudogene), putative,retrotransposon hot spot protein (RHS), degenerate	F	26756	27512	Chr05	YES
TevSTIB805.5.110	Tb927.5.170	hypothetical protein, conserved	R	28584	29000	Chr05	NO
TevSTIB805.5.120	NA	Unspecified product	R	31244	31687	Chr05	NO
TevSTIB805.5.130	Tb11.v4.0043	variant surface glycoprotein (VSG, pseudogene), putative	F	34136	35560	Chr05	YES
TevSTIB805.5.140	Tb11.v4.0042	variant surface glycoprotein (VSG, pseudogene), putative	F	36540	36827	Chr05	YES
TevSTIB805.5.150	Tb927.5.200	variant surface glycoprotein (VSG, pseudogene), putative,variant surface glycoprotein, degenerate	F	37194	38675	Chr05	YES
TevSTIB805.5.160	Tb927.5.210	expression site-associated gene (ESAG, pseudogene), putative,expression site-associated gene 3 (ESAG3), degenerate	F	38946	39873	Chr05	YES
TevSTIB805.5.170	Tb927.5.220	variant surface glycoprotein (VSG, pseudogene), putative,variant surface glycoprotein, degenerate	F	40398	41776	Chr05	YES
TevSTIB805.5.180	Tb927.5.230	variant surface glycoprotein (VSG, atypical), putative	F	44009	45532	Chr05	YES
TevSTIB805.5.200	Tb927.5.240	variant surface glycoprotein (VSG, pseudogene), putative,variant surface glycoprotein, degenerate	F	47482	48932	Chr05	YES
TevSTIB805.5.210	Tb927.5.250	variant surface glycoprotein (VSG, pseudogene), putative,variant surface glycoprotein, fragment, degenerate	F	50061	50243	Chr05	NO
TevSTIB805.5.220	Tb927.5.260	expression site-associated gene (ESAG, pseudogene), putative,expression site-associated gene 3 (ESAG3), degenerate	F	50886	52147	Chr05	YES
TevSTIB805.5.240	NA	Unspecified product	R	55239	56840	Chr05	NO
TevSTIB805.5.250	Tb927.5.280	retrotransposon hot spot protein (RHS, pseudogene), putative,retrotransposon hot spot protein 3 (RHS3), interrupted, degenerate	R	56893	58122	Chr05	NO
TevSTIB805.5.280	Tb927.5.300	iron/ascorbate oxidoreductase family protein, putative	R	64636	65598	Chr05	NO
TevSTIB805.5.290	Tb927.5.310	hypothetical protein	R	68214	69395	Chr05	NO
TevSTIB805.5.300	Tb927.5.320	receptor-type adenylate cyclase GRESAG 4, putative,adenylyl cyclase, putative	R	71896	75606	Chr05	NO
TevSTIB805.5.310	Tb927.5.330	receptor-type adenylate cyclase GRESAG 4, putative,adenylyl cyclase, putative,ATP pyrophosphate-lyase, putative	R	77298	80915	Chr05	NO
TevSTIB805.5.320	NA	Unspecified product	R	83312	83671	Chr05	NO
TevSTIB805.5.330	Tb927.5.340	expression site-associated gene (ESAG) protein, putative,expression site-associated gene 5 (ESAG5) protein, putative	F	89687	91150	Chr05	NO
TevSTIB805.5.340	Tb927.5.350	75 kDa invariant surface glycoprotein, putative	R	96515	98092	Chr05	YES
TevSTIB805.5.350	Tb927.5.360	75 kDa invariant surface glycoprotein	R	98682	100253	Chr05	NO
TevSTIB805.5.360	Tb927.5.370	75 kDa invariant surface glycoprotein, putative	R	100839	102254	Chr05	YES
TevSTIB805.5.370	Tb927.5.390	75 kDa invariant surface glycoprotein, putative	F	111586	113066	Chr05	YES
TevSTIB805.5.380	Tb927.5.400	75 kDa invariant surface glycoprotein, putative	F	113617	114941	Chr05	YES
TevSTIB805.5.390	Tb927.5.410	hypothetical protein	R	119065	120246	Chr05	NO
TevSTIB805.5.400	Tb927.5.420	hypothetical protein	R	120812	121933	Chr05	NO
TevSTIB805.5.410	Tb927.5.430	hypothetical protein	R	122951	124084	Chr05	NO
TevSTIB805.5.420	Tb927.5.440	trans-sialidase, putative;evidence=Inferred by Curator	R	124744	127071	Chr05	NO
TevSTIB805.5.430	NA	Unspecified product	R	128859	129179	Chr05	NO
TevSTIB805.5.440	Tb927.5.450	NADH-ubiquinone oxidoreductase, mitochondrial, putative	R	129228	130718	Chr05	NO
TevSTIB805.5.450	Tb927.5.460	hypothetical protein, conserved	R	132197	132529	Chr05	NO
TevSTIB805.5.460	Tb927.5.470	monocarboxylate transporter-like protein;evidence=inferred from sequence or structural similarity	R	135198	136841	Chr05	NO
TevSTIB805.5.470	Tb927.5.480	hypothetical protein, conserved	R	139743	140300	Chr05	NO
TevSTIB805.5.480	Tb927.5.490	methyltransferase, putative	R	141421	144198	Chr05	NO
TevSTIB805.5.490	Tb927.5.500	hypothetical protein, conserved	R	145602	149813	Chr05	NO
TevSTIB805.5.500	Tb927.5.510	hypothetical protein, conserved	R	151868	152251	Chr05	NO
TevSTIB805.5.510	Tb927.5.520	stomatin-like protein, putative	R	154715	156310	Chr05	NO
TevSTIB805.5.520	Tb927.5.530	hypothetical protein, conserved	R	157030	159015	Chr05	NO
TevSTIB805.5.530	Tb927.5.540	hypothetical protein	R	159206	159823	Chr05	YES
TevSTIB805.5.540	Tb927.5.550	vacuolar ATP synthase, putative	R	160998	162149	Chr05	NO
TevSTIB805.5.550	Tb927.5.560	hypothetical protein, conserved	R	162692	164173	Chr05	NO
TevSTIB805.5.560	Tb927.5.570	hypothetical protein, conserved	R	165432	171815	Chr05	NO
TevSTIB805.5.570	Tb927.5.580	prefoldin subunit, putative	R	172068	172475	Chr05	NO
TevSTIB805.5.580	Tb927.5.590	protein phosphatase 1, regulatory subunit, putative	R	172882	174093	Chr05	NO
TevSTIB805.5.590	Tb927.5.600	hypothetical protein, conserved	R	174285	174668	Chr05	NO
TevSTIB805.5.600	NA	Unspecified product	R	179179	179496	Chr05	NO
TevSTIB805.5.610	Tb927.1.4920	hypothetical protein	R	182404	182859	Chr05	YES
TevSTIB805.5.620	NA	Unspecified product	R	182969	183355	Chr05	NO
TevSTIB805.5.630	Tb927.5.610	acidic phosphatase, putative	R	193019	194305	Chr05	NO
TevSTIB805.5.640	Tb927.5.620	hypothetical protein	R	196198	197463	Chr05	NO
TevSTIB805.5.650	Tb927.5.630	acidic phosphatase, putative	R	198770	199975	Chr05	NO
TevSTIB805.5.660	NA	Unspecified product	F	201681	202133	Chr05	NO
TevSTIB805.5.670	NA	Unspecified product	F	206424	206765	Chr05	NO
TevSTIB805.5.680	NA	Unspecified product	F	207588	207962	Chr05	NO
TevSTIB805.5.690	Tb927.5.640	trans-sialidase, putative,neuraminidase, putative	F	208562	211012	Chr05	NO
TevSTIB805.5.700	NA	Unspecified product	F	211145	211576	Chr05	NO
TevSTIB805.5.710	NA	Unspecified product	F	211658	212041	Chr05	NO
TevSTIB805.5.720	NA	Unspecified product	F	212656	213087	Chr05	NO
TevSTIB805.5.730	Tb927.5.650	receptor-type adenylate cyclase GRESAG 4, putative	F	213338	217087	Chr05	NO
TevSTIB805.5.740	Tb927.5.660	hypothetical protein	F	219404	220876	Chr05	NO
TevSTIB805.5.750	NA	Unspecified product	F	221085	221462	Chr05	NO
TevSTIB805.5.760	NA	Unspecified product	F	224673	225059	Chr05	NO
TevSTIB805.5.770	Tb05.30F7.410	hypothetical protein	R	225095	225604	Chr05	NO
TevSTIB805.5.780	Tb927.5.670	hypothetical protein, conserved	F	227581	230469	Chr05	NO
TevSTIB805.5.790	Tb927.5.680	hypothetical protein, conserved	F	230685	232442	Chr05	NO
TevSTIB805.5.800	Tb927.5.690	hypothetical protein, conserved	F	232819	233274	Chr05	NO
TevSTIB805.5.810	Tb927.5.700	hypothetical protein, conserved	F	235182	237245	Chr05	NO
TevSTIB805.5.820	Tb927.5.710	hypothetical protein, conserved	F	238461	241358	Chr05	NO
TevSTIB805.5.830	Tb927.5.720	hypothetical protein	F	241935	242655	Chr05	YES
TevSTIB805.5.840	Tb927.5.730	hypothetical protein	F	243062	243766	Chr05	NO
TevSTIB805.5.850	Tb927.5.740	hypothetical protein, conserved	F	244767	245396	Chr05	NO
TevSTIB805.5.860	Tb927.5.750	hypothetical protein, conserved	F	245955	246605	Chr05	NO
TevSTIB805.5.870	Tb927.5.760	hypothetical protein, conserved	F	247449	249671	Chr05	NO
TevSTIB805.5.880	Tb927.5.770	hypothetical protein, conserved	F	253207	255387	Chr05	NO
TevSTIB805.5.890	Tb927.5.780	hypothetical protein, conserved	F	255935	257497	Chr05	NO
TevSTIB805.5.900	Tb927.5.790	casein kinase I isoform 1;evidence=Inferred from Experiment	F	258891	259883	Chr05	NO
TevSTIB805.5.910	NA	Unspecified product	F	260998	261459	Chr05	NO
TevSTIB805.5.920	Tb927.5.800	casein kinase I, isoform 2;evidence=Inferred from Direct Assay	F	261978	262976	Chr05	NO
TevSTIB805.5.930	Tb927.5.810	hypothetical protein, conserved,zinc finger protein family member, putative	F	267603	268694	Chr05	NO
TevSTIB805.5.940	Tb927.5.820	hypothetical protein, conserved	F	272958	273587	Chr05	NO
TevSTIB805.5.950	Tb927.5.830	hypothetical protein, conserved	F	274480	276270	Chr05	NO
TevSTIB805.5.960	NA	Unspecified product	F	276962	277336	Chr05	NO
TevSTIB805.5.970	Tb927.5.840	hypothetical protein, conserved	F	277351	280335	Chr05	NO
TevSTIB805.5.980	Tb927.5.850	hypothetical protein, conserved	F	280840	282015	Chr05	NO
TevSTIB805.5.990	Tb927.5.860	selenoprotein, putative	F	283813	284592	Chr05	YES
TevSTIB805.5.1000	Tb927.5.880	hypothetical protein, conserved	F	285982	286314	Chr05	NO
TevSTIB805.5.1010	Tb927.5.890	oligosaccharyl transferase subunit, putative	F	286657	289062	Chr05	NO
TevSTIB805.5.1020	Tb927.5.900	oligosaccharyl transferase subunit, putative	F	289957	292337	Chr05	YES
TevSTIB805.5.1030	Tb927.5.910	oligosaccharyl transferase subunit, putative	F	293251	295709	Chr05	YES
TevSTIB805.5.1040	Tb927.5.920	hypothetical protein, conserved	F	296725	298240	Chr05	YES
TevSTIB805.5.1050	Tb927.5.930	NADH-dependent fumarate reductase;evidence=inferred from sequence or structural similarity	F	298927	302355	Chr05	NO
TevSTIB805.5.1060	Tb927.5.940	NADH-dependent fumarate reductase, putative	F	303699	306332	Chr05	NO
TevSTIB805.5.1070	NA	Unspecified product	F	309287	309631	Chr05	NO
TevSTIB805.5.1080	Tb927.5.950	thioredoxin-like protein	F	310512	311180	Chr05	NO
TevSTIB805.5.1090	Tb927.5.960	hypothetical protein, conserved	F	312663	313670	Chr05	NO
TevSTIB805.5.1100	Tb927.5.970	class I transcription factor A, subunit 6;evidence=traceable author statement	F	313787	314359	Chr05	NO
TevSTIB805.5.1110	Tb927.5.980	hypothetical protein, conserved	F	314583	315500	Chr05	NO
TevSTIB805.5.1120	Tb927.5.990	hypothetical protein, conserved	F	315940	316530	Chr05	NO
TevSTIB805.5.1130	Tb927.5.1000	ubiquitin-conjugating enzyme e2, putative,ubiquitin carrier protein, putative,ubiquitin-protein ligase, putative	F	317808	318254	Chr05	NO
TevSTIB805.5.1140	Tb927.5.1010	hypothetical protein, conserved	F	320153	324100	Chr05	NO
TevSTIB805.5.1150	Tb927.5.1020	disulfide isomerase, putative	F	324947	326716	Chr05	NO
TevSTIB805.5.1160	Tb927.5.1030	hypothetical protein, conserved	F	327305	327826	Chr05	NO
TevSTIB805.5.1170	Tb927.5.1040	hypothetical protein	F	328282	328875	Chr05	NO
TevSTIB805.5.1180	Tb927.5.1050	hypothetical protein	F	329769	330581	Chr05	NO
TevSTIB805.5.1190	Tb927.5.1060	mitochondrial processing peptidase, beta subunit, putative,metallo-peptidase, Clan ME, Family M16	F	332903	334372	Chr05	NO
TevSTIB805.5.1200	Tb05.28F8.200	hypothetical protein	F	335282	335791	Chr05	NO
TevSTIB805.5.1210	Tb927.5.1070	hypothetical protein, conserved	F	335798	338545	Chr05	NO
TevSTIB805.5.1220	Tb927.5.1080	RNA-binding protein, putative;evidence=traceable author statement	F	340516	341235	Chr05	NO
TevSTIB805.5.1230	Tb927.5.1090	threonyl-tRNA synthetase, putative	F	342162	344561	Chr05	NO
TevSTIB805.5.1240	Tb927.5.1100	peroxisome targeting signal 1 receptor	F	347942	349909	Chr05	NO
TevSTIB805.5.1250	NA	Unspecified product	F	350828	351235	Chr05	NO
TevSTIB805.5.1260	Tb927.5.1110	60S ribosomal protein L2, putative,60S ribosomal protein L8, putative	F	351836	352618	Chr05	NO
TevSTIB805.5.1270	Tb927.5.1120	hypothetical protein, conserved	F	354981	373036	Chr05	YES
TevSTIB805.5.1280	Tb927.5.1130	hypothetical protein, conserved	F	373678	374616	Chr05	NO
TevSTIB805.5.1290	Tb927.5.1140	choline/ethanolamine kinase, putative	F	377461	379437	Chr05	NO
TevSTIB805.5.1300	NA	Unspecified product	F	380946	381278	Chr05	NO
TevSTIB805.5.1310	Tb927.5.1150	RNA helicase Prp43;evidence=Inferred from Sequence or Structural Similarity	F	382489	384693	Chr05	NO
TevSTIB805.5.1320	Tb927.5.1160	hypothetical protein, conserved	F	385230	385916	Chr05	NO
TevSTIB805.5.1330	Tb927.5.1170	hypothetical protein, conserved	F	387831	388283	Chr05	NO
TevSTIB805.5.1340	Tb927.5.1180	hypothetical protein, conserved	F	388675	391263	Chr05	NO
TevSTIB805.5.1350	NA	Unspecified product	F	391716	392018	Chr05	NO
TevSTIB805.5.1360	Tb927.5.1200	exosome component CSL4,Csl4p homologue	F	392828	393757	Chr05	NO
TevSTIB805.5.1370	Tb927.5.1210	short-chain dehydrogenase, putative	F	394400	395335	Chr05	NO
TevSTIB805.5.1380	Tb927.5.1220	hypothetical protein, conserved	F	396669	397235	Chr05	NO
TevSTIB805.5.1390	Tb927.5.1230	hypothetical protein, conserved	F	398185	399636	Chr05	NO
TevSTIB805.5.1400	Tb927.5.1240	hypothetical protein, conserved	F	400612	401670	Chr05	NO
TevSTIB805.5.1410	Tb927.5.1250	hypothetical protein, conserved	F	402246	403976	Chr05	NO
TevSTIB805.5.1420	Tb927.5.1260	hypothetical protein, conserved	F	404759	406480	Chr05	NO
TevSTIB805.5.1430	NA	Unspecified product	F	408490	408837	Chr05	NO
TevSTIB805.5.1440	Tb927.5.1270	hypothetical protein, conserved	F	409136	409783	Chr05	NO
TevSTIB805.5.1450	Tb927.5.1280	hypothetical protein, conserved	F	410358	411131	Chr05	NO
TevSTIB805.5.1460	Tb927.5.1290	hypothetical protein, conserved	F	411703	413121	Chr05	NO
TevSTIB805.5.1470	Tb927.5.1300	vacuolar proton translocating ATPase subunit A, putative	F	414029	416380	Chr05	NO
TevSTIB805.5.1480	Tb927.5.1310	protoheme IX farnesyltransferase, putative	F	417265	418380	Chr05	NO
TevSTIB805.5.1490	Tb927.5.1320	hypothetical protein, conserved	F	419245	422211	Chr05	YES
TevSTIB805.5.1500	Tb927.5.1330	hypothetical protein, conserved	F	422736	425693	Chr05	NO
TevSTIB805.5.1510	Tb927.5.1340	hypothetical protein, conserved	F	426038	428500	Chr05	NO
TevSTIB805.5.1520	Tb927.5.1350	hypothetical protein, conserved	F	429421	430434	Chr05	NO
TevSTIB805.5.1530	Tb927.5.1360	nucleoside 2-deoxyribosyltransferase	F	430790	431251	Chr05	NO
TevSTIB805.5.1540	Tb927.5.1370	cyclophilin-type peptidyl-prolyl cis-trans isomerase, putative,PPIase, putative,rotamase, putative,cyclosporin A-binding protein, putative,peptidyl-prolyl cis-trans isomerase, putative	F	432244	432957	Chr05	NO
TevSTIB805.5.1550	Tb927.5.1380	hypothetical protein	F	433759	434334	Chr05	NO
TevSTIB805.5.1560	Tb927.5.1390	64 kDa invariant surface glycoprotein	R	438008	439312	Chr05	NO
TevSTIB805.5.1570	Tb927.5.1400	hypothetical protein	R	439747	440226	Chr05	NO
TevSTIB805.5.1580	Tb927.5.1410	64 kDa invariant surface glycoprotein	R	440893	442200	Chr05	NO
TevSTIB805.5.1590	Tb927.5.1420	hypothetical protein	R	442647	443171	Chr05	NO
TevSTIB805.5.1600	Tb927.5.1430	64 kDa invariant surface glycoprotein	R	443834	445091	Chr05	YES
TevSTIB805.5.1610	Tb927.5.1440	hypothetical protein	R	445544	446452	Chr05	NO
TevSTIB805.5.1620	Tb927.5.1450	receptor-type adenylate cyclase GRESAG 4, putative	R	448740	452489	Chr05	YES
TevSTIB805.5.1630	Tb927.5.1460	hypothetical protein, conserved	R	453858	454838	Chr05	NO
TevSTIB805.5.1640	Tb927.5.1470	NADH-cytochrome B5 reductase, putative	R	456272	457156	Chr05	NO
TevSTIB805.5.1650	NA	Unspecified product	R	457205	457582	Chr05	NO
TevSTIB805.5.1660	Tb927.5.1480	hypothetical protein	R	459222	459658	Chr05	YES
TevSTIB805.5.1670	Tb927.5.1490	hypothetical protein, conserved	R	460385	463741	Chr05	NO
TevSTIB805.5.1680	Tb927.5.1500	hypothetical protein, conserved	R	464650	466197	Chr05	NO
TevSTIB805.5.1690	Tb927.5.1510	hypothetical protein, conserved	R	467176	468111	Chr05	NO
TevSTIB805.5.1700	NA	Unspecified product	R	468986	469321	Chr05	NO
TevSTIB805.5.1710	Tb927.5.1520	heat shock protein HslVU, ATPase subunit HslU, putative	R	469608	471035	Chr05	NO
TevSTIB805.5.1720	Tb927.5.1530	hypothetical protein, conserved	R	471583	473199	Chr05	NO
TevSTIB805.5.1730	Tb927.5.1540	hypothetical protein, conserved	R	473489	475696	Chr05	NO
TevSTIB805.5.1740	Tb927.5.1550	mitochondrial carrier protein, putative	R	477005	477937	Chr05	NO
TevSTIB805.5.1750	Tb927.5.1560	ATP-dependent DEAD/H RNA helicase, putative	R	478446	480707	Chr05	NO
TevSTIB805.5.1760	Tb927.5.1570	hypothetical protein, conserved,zinc finger protein family member, putative	R	483801	484304	Chr05	NO
TevSTIB805.5.1770	Tb927.5.1580	hypothetical protein, conserved,zinc finger protein family member, putative	R	485986	487686	Chr05	NO
TevSTIB805.5.1780	NA	Unspecified product	F	493189	493551	Chr05	NO
TevSTIB805.5.1790	Tb927.5.1590	hypothetical protein, conserved	F	494570	495334	Chr05	NO
TevSTIB805.5.1800	Tb927.5.1600	hypothetical protein, conserved	F	497274	499130	Chr05	NO
TevSTIB805.5.1810	Tb927.5.1610	60S ribosomal protein L13a, putative	F	500456	501124	Chr05	NO
TevSTIB805.5.1820	Tb927.5.1620	hypothetical protein, conserved	F	501614	502372	Chr05	NO
TevSTIB805.5.1830	Tb927.5.1630	hypothetical protein, conserved	F	503025	503504	Chr05	NO
TevSTIB805.5.1840	Tb927.5.1640	hypothetical protein, conserved	F	504065	506056	Chr05	NO
TevSTIB805.5.1850	Tb927.5.1650	serine/threonine-protein kinase, putative,protein kinase, putative	F	507158	509209	Chr05	NO
TevSTIB805.5.1860	Tb927.5.1660	protein phosphatase 2C, putative	F	513611	514888	Chr05	NO
TevSTIB805.5.1870	Tb927.5.1670	hypothetical protein, conserved	F	516034	517080	Chr05	NO
TevSTIB805.5.1880	Tb927.5.1680	hypothetical protein, conserved	F	517883	523138	Chr05	NO
TevSTIB805.5.1890	NA	Unspecified product	F	523485	523853	Chr05	NO
TevSTIB805.5.1900	Tb927.5.1690	hypothetical protein, conserved	F	524006	525394	Chr05	NO
TevSTIB805.5.1910	Tb927.5.1700	replication Factor A 28 kDa subunit, putative	F	526765	527532	Chr05	NO
TevSTIB805.5.1920	Tb927.5.1710	ribonucleoprotein p18, mitochondrial precursor, putative	F	529804	530370	Chr05	NO
TevSTIB805.5.1930	NA	Unspecified product	F	530712	531047	Chr05	NO
TevSTIB805.5.1940	Tb927.5.1720	hypothetical protein, conserved	F	531936	533825	Chr05	NO
TevSTIB805.5.1950	Tb927.5.1730	inhibitor of serine peptidase (ISP), putative,ecotin family (I11), putative	F	534424	534921	Chr05	NO
TevSTIB805.5.1960	Tb927.5.1740	hypothetical protein	F	535238	535693	Chr05	NO
TevSTIB805.5.1970	Tb927.5.1750	RNA-binding protein, putative;evidence=traceable author statement	F	536260	537756	Chr05	NO
TevSTIB805.5.1980	Tb927.5.1760	hypothetical protein, conserved	F	538372	540357	Chr05	NO
TevSTIB805.5.1990	Tb927.5.1770	hypothetical protein, conserved	F	541817	543919	Chr05	NO
TevSTIB805.5.2000	Tb927.5.1780	hypothetical protein, conserved	F	544273	545676	Chr05	NO
TevSTIB805.5.2010	Tb927.5.1790	hypothetical protein, conserved	F	546872	548767	Chr05	NO
TevSTIB805.5.2020	Tb927.5.1800	hypothetical protein, conserved	F	549211	549582	Chr05	NO
TevSTIB805.5.2030	Tb927.5.1810	lysosomal/endosomal membrane protein p67;evidence=inferred from sequence orthology	F	549941	551920	Chr05	NO
TevSTIB805.5.2040	Tb927.5.1820	60S acidic ribosomal protein, putative	F	552879	553202	Chr05	NO
TevSTIB805.5.2050	Tb927.5.1830	lysosomal/endosomal membrane protein p67,lysosomal membrane glycoprotein	F	554012	555996	Chr05	YES
TevSTIB805.5.2060	Tb927.5.1840	hypothetical protein, conserved	F	556955	557416	Chr05	NO
TevSTIB805.5.2070	Tb927.5.1850	hypothetical protein, conserved	F	558833	566115	Chr05	YES
TevSTIB805.5.2080	Tb927.5.1860	hypothetical protein, conserved	F	566853	568382	Chr05	NO
TevSTIB805.5.2090	Tb927.5.1870	hypothetical protein, conserved,serine peptidase, Clan SJ, family S16, putative	F	568691	571354	Chr05	NO
TevSTIB805.5.2100	Tb927.5.1880	inhibitor of serine peptidase (ISP), putative,ecotin family (I11), putative	F	571830	572294	Chr05	NO
TevSTIB805.5.2110	Tb927.5.1890	hypothetical protein, conserved	F	573166	576168	Chr05	NO
TevSTIB805.5.2120	NA	Unspecified product	F	576207	576521	Chr05	NO
TevSTIB805.5.2130	Tb927.5.1900	hypothetical protein, conserved	F	577350	579398	Chr05	NO
TevSTIB805.5.2140	Tb927.5.1910	hypothetical protein, conserved	F	580276	583779	Chr05	NO
TevSTIB805.5.2150	Tb927.5.1920	hypothetical protein, conserved	F	584329	586227	Chr05	NO
TevSTIB805.5.2160	Tb927.5.1930	hypothetical protein, conserved	F	586674	587321	Chr05	NO
TevSTIB805.5.2170	Tb927.5.1940	hypothetical protein, conserved	F	588192	588767	Chr05	NO
TevSTIB805.5.2180	Tb927.5.1950	hypothetical protein, conserved	F	590229	592064	Chr05	NO
TevSTIB805.5.2190	Tb927.5.1960	hypothetical protein, conserved	F	594211	595356	Chr05	NO
TevSTIB805.5.2200	Tb927.5.1970	hypothetical protein	F	596157	596984	Chr05	NO
TevSTIB805.5.2210	NA	Unspecified product	F	598765	599082	Chr05	NO
TevSTIB805.5.2220	Tb927.5.1980	hypothetical protein, conserved	F	599949	601664	Chr05	NO
TevSTIB805.5.2230	Tb927.5.1990	hypothetical protein, conserved	F	604114	604786	Chr05	YES
TevSTIB805.5.2240	Tb927.5.2000	hypothetical protein	F	609412	610500	Chr05	NO
TevSTIB805.5.2250	Tb927.5.2010	hypothetical protein	F	617241	617672	Chr05	NO
TevSTIB805.5.2260	NA	Unspecified product	F	618723	619280	Chr05	NO
TevSTIB805.5.2270	NA	Unspecified product	F	619874	620224	Chr05	NO
TevSTIB805.5.2280	NA	Unspecified product	F	620225	620593	Chr05	NO
TevSTIB805.5.2290	NA	Unspecified product	F	623624	624181	Chr05	NO
TevSTIB805.5.2300	NA	Unspecified product	F	624753	625157	Chr05	NO
TevSTIB805.5.2310	NA	Unspecified product	F	627457	627837	Chr05	NO
TevSTIB805.5.2320	NA	Unspecified product	F	628271	628651	Chr05	NO
TevSTIB805.5.2330	Tb927.5.2020	hypothetical protein, conserved	R	629728	632337	Chr05	NO
TevSTIB805.5.2340	Tb927.5.2030	hypothetical protein, conserved	R	633697	634908	Chr05	NO
TevSTIB805.5.2350	NA	Unspecified product	R	635623	636000	Chr05	NO
TevSTIB805.5.2360	Tb927.5.2040	hypothetical protein, conserved	R	636038	637018	Chr05	NO
TevSTIB805.5.2370	Tb927.5.2050	hypothetical protein, conserved	R	637409	638515	Chr05	NO
TevSTIB805.5.2380	Tb927.5.2060	cell division control protein, putative	R	638879	641062	Chr05	NO
TevSTIB805.5.2390	Tb927.5.2070	hypothetical protein, conserved	R	641517	643421	Chr05	NO
TevSTIB805.5.2400	Tb927.5.2080	guanosine monophosphate reductase, putative;evidence=Inferred from Sequence Orthology	R	644570	646045	Chr05	NO
TevSTIB805.5.2410	Tb927.5.2090	kinesin, putative	R	647840	651106	Chr05	NO
TevSTIB805.5.2420	Tb927.5.2100	hypothetical protein, conserved	R	651659	653056	Chr05	NO
TevSTIB805.5.2430	Tb927.5.2110	hypothetical protein, conserved	R	653432	653980	Chr05	NO
TevSTIB805.5.2440	Tb927.5.2120	hypothetical protein, conserved	R	657084	658139	Chr05	NO
TevSTIB805.5.2450	NA	Unspecified product	R	659605	659925	Chr05	NO
TevSTIB805.5.2460	Tb927.5.2130	hypothetical protein, conserved	R	660065	661630	Chr05	NO
TevSTIB805.5.2470	Tb927.5.2140	regulator of nonsense transcripts 1, putative,nonsense mRNA reducing factor 1, putative	R	663198	665726	Chr05	NO
TevSTIB805.5.2480	Tb927.5.2150	hypothetical protein, conserved	R	666717	668306	Chr05	NO
TevSTIB805.5.2490	NA	Unspecified product	R	670834	671136	Chr05	NO
TevSTIB805.5.2500	NA	Unspecified product	R	673923	674360	Chr05	NO
TevSTIB805.5.2510	NA	Unspecified product	R	674389	675459	Chr05	NO
TevSTIB805.5.2520	Tb927.5.2160	hypothetical protein, conserved	F	678995	679399	Chr05	NO
TevSTIB805.5.2530	NA	Unspecified product	F	679653	679985	Chr05	NO
TevSTIB805.5.2540	NA	Unspecified product	F	680028	680432	Chr05	NO
TevSTIB805.5.2550	NA	Unspecified product	F	680860	681243	Chr05	NO
TevSTIB805.5.2560	NA	Unspecified product	F	681302	682285	Chr05	NO
TevSTIB805.5.2570	Tb927.5.2190	hypothetical protein, conserved	F	682534	683874	Chr05	NO
TevSTIB805.5.2580	Tb927.5.2200	hypothetical protein, conserved	F	684206	684610	Chr05	NO
TevSTIB805.5.2590	Tb927.5.2210	hypothetical protein, conserved	F	685038	686468	Chr05	NO
TevSTIB805.5.2600	Tb927.5.2220	hypothetical protein, conserved	F	686717	688057	Chr05	NO
TevSTIB805.5.2610	Tb927.5.2230	hypothetical protein, conserved	F	688389	688793	Chr05	NO
TevSTIB805.5.2620	Tb927.5.2240	hypothetical protein, conserved	F	689221	690651	Chr05	NO
TevSTIB805.5.2630	Tb927.5.2250	hypothetical protein, conserved	F	690900	692240	Chr05	NO
TevSTIB805.5.2640	Tb927.5.2260	hypothetical protein, conserved	F	692572	692976	Chr05	NO
TevSTIB805.5.2650	Tb927.5.2270	hypothetical protein, conserved	F	693497	694933	Chr05	NO
TevSTIB805.5.2660	Tb927.5.2280	acetyltransferase, putative	F	695305	696609	Chr05	NO
TevSTIB805.5.2670	NA	Unspecified product	F	696630	697082	Chr05	NO
TevSTIB805.5.2680	Tb927.5.2290	ATP-dependent RNA helicase, putative	F	697094	703807	Chr05	NO
TevSTIB805.5.2690	Tb927.5.2300	formin, putative	F	704871	707702	Chr05	NO
TevSTIB805.5.2700	Tb927.5.2310	hypothetical protein, conserved	F	709093	711228	Chr05	NO
TevSTIB805.5.2710	Tb927.5.2320	hypothetical protein, conserved	F	712617	714827	Chr05	NO
TevSTIB805.5.2720	Tb927.5.2330	hypothetical protein, conserved	F	717595	730851	Chr05	NO
TevSTIB805.5.2730	Tb927.5.2340	hypothetical protein, conserved	F	731418	733052	Chr05	NO
TevSTIB805.5.2740	Tb927.5.2350	hypothetical protein, conserved	F	733962	735464	Chr05	NO
TevSTIB805.5.2750	Tb927.5.2360	hypothetical protein, conserved	F	736919	739024	Chr05	NO
TevSTIB805.5.2760	Tb927.5.2370	hydrolase, alpha/beta fold family, putative	F	742658	743863	Chr05	NO
TevSTIB805.5.2770	Tb927.5.2380	hydrolase, alpha/beta fold family, putative	F	744465	745403	Chr05	NO
TevSTIB805.5.2780	Tb927.5.2390	hypothetical protein, conserved	F	745948	746976	Chr05	NO
TevSTIB805.5.2790	NA	Unspecified product	F	748583	748963	Chr05	NO
TevSTIB805.5.2800	Tb927.5.2400	ubiquitin carboxyl-terminal hydrolase, putative,cysteine peptidase, Clan CA, family C19, putative	F	749518	752478	Chr05	NO
TevSTIB805.5.2810	Tb927.5.2410	kinesin, putative	F	755686	759705	Chr05	NO
TevSTIB805.5.2820	Tb927.5.2420	hypothetical protein, conserved	F	761161	763968	Chr05	NO
TevSTIB805.5.2830	Tb927.5.2430	membrane transporter protein, putative	F	764789	766360	Chr05	NO
TevSTIB805.5.2840	Tb927.5.2440	hypothetical protein, conserved	F	767725	771258	Chr05	NO
TevSTIB805.5.2850	Tb927.5.2450	5'-3' exonuclease, pseudogene, putative,5'-3' exonuclease, frameshift,exoribonuclease 2, frameshift	F	773662	776772	Chr05	NO
TevSTIB805.5.2860	Tb927.5.2460	hypothetical protein, conserved	F	777493	778971	Chr05	NO
TevSTIB805.5.2870	Tb927.5.2470	hypothetical protein, conserved	F	779433	780836	Chr05	NO
TevSTIB805.5.2880	Tb927.5.2480	hypothetical protein, conserved	F	782599	783633	Chr05	NO
TevSTIB805.5.2890	Tb927.5.2490	hypothetical protein, conserved, pseudogene,hypothetical protein, conserved, frameshift	F	787932	789830	Chr05	NO
TevSTIB805.5.2900	Tb927.5.2500	hypothetical protein, conserved	F	791329	793416	Chr05	NO
TevSTIB805.5.2910	Tb927.5.2510	hypothetical protein, conserved	F	796077	800276	Chr05	NO
TevSTIB805.5.2920	Tb927.5.2520	hypothetical protein, conserved	F	801111	803855	Chr05	NO
TevSTIB805.5.2930	NA	Unspecified product	F	804671	804985	Chr05	NO
TevSTIB805.5.2940	Tb927.5.2530	hypothetical protein, conserved	F	805236	808358	Chr05	YES
TevSTIB805.5.2950	Tb927.5.2540	hypothetical protein, conserved	F	808991	810223	Chr05	NO
TevSTIB805.5.2960	Tb927.5.2550	hypothetical protein, conserved	F	810786	811754	Chr05	NO
TevSTIB805.5.2970	Tb927.5.2560	hypothetical protein, conserved	F	812314	812535	Chr05	NO
TevSTIB805.5.2980	Tb927.5.2570	translation initiation factor, putative;evidence=traceable author statement	F	813334	815424	Chr05	NO
TevSTIB805.5.2990	Tb927.5.2580	hypothetical protein, conserved	F	816117	817279	Chr05	YES
TevSTIB805.5.3000	Tb927.5.2590	hypothetical protein, conserved	F	818572	819369	Chr05	NO
TevSTIB805.5.3010	Tb927.5.2600	hypothetical protein, conserved	F	819696	822485	Chr05	NO
TevSTIB805.5.3020	Tb927.5.2610	hypothetical protein, conserved	F	823107	824024	Chr05	NO
TevSTIB805.5.3030	Tb927.5.2620	hypothetical protein, conserved	F	825402	826760	Chr05	NO
TevSTIB805.5.3040	Tb927.5.2630	hypothetical protein, conserved	F	831790	832509	Chr05	NO
TevSTIB805.5.3050	Tb927.5.2640	hypothetical protein, conserved	F	832787	833853	Chr05	YES
TevSTIB805.5.3060	Tb927.5.2650	L-galactonolactone oxidase;evidence=Inferred from Direct Assay	F	834350	835912	Chr05	NO
TevSTIB805.5.3070	Tb927.5.2660	hypothetical protein, conserved	F	836451	839033	Chr05	NO
TevSTIB805.5.3080	Tb927.5.2670	hypothetical protein, conserved	F	839554	839937	Chr05	NO
TevSTIB805.5.3090	Tb927.5.2680	hypothetical protein, conserved	F	840306	842561	Chr05	NO
TevSTIB805.5.3100	Tb927.5.2690	inositol-1(or 4)-monophosphatase 1, putative	F	843171	844022	Chr05	NO
TevSTIB805.5.3110	Tb927.5.2700	otubain, putative,otubain cysteine peptidase, Clan CA, family C65, putative	F	844427	845233	Chr05	NO
TevSTIB805.5.3120	Tb927.5.2710	hypothetical protein, conserved	F	845952	848726	Chr05	NO
TevSTIB805.5.3130	Tb927.5.2720	zinc-finger protein ZPR1, putative	F	849237	850652	Chr05	NO
TevSTIB805.5.3140	NA	Unspecified product	F	850660	850995	Chr05	NO
TevSTIB805.5.3150	Tb927.5.2730	hypothetical protein, conserved	F	851621	852424	Chr05	NO
TevSTIB805.5.3160	Tb927.5.2740	hypothetical protein, conserved	F	853134	854760	Chr05	YES
TevSTIB805.5.3170	Tb927.5.2750	hypothetical protein, conserved	F	855764	857044	Chr05	NO
TevSTIB805.5.3180	Tb927.5.2760	UDP-Gal or UDP-GlcNAc-dependent glycosyltransferase, putative	F	858407	859561	Chr05	NO
TevSTIB805.5.3190	NA	Unspecified product	F	859902	860207	Chr05	NO
TevSTIB805.5.3200	Tb927.5.2770	hypothetical protein, conserved	R	864430	865653	Chr05	NO
TevSTIB805.5.3210	NA	Unspecified product	R	865743	866060	Chr05	NO
TevSTIB805.5.3220	Tb927.5.2780	mitochondrial DNA polymerase beta	R	867257	868480	Chr05	NO
TevSTIB805.5.3230	Tb927.5.2790	mitochondrial DNA polymerase beta-PAK	R	870147	872587	Chr05	YES
TevSTIB805.5.3240	Tb927.5.2800	hypothetical protein, conserved	R	873315	876458	Chr05	NO
TevSTIB805.5.3250	Tb927.5.2810	hypothetical protein, conserved	R	877080	877613	Chr05	NO
TevSTIB805.5.3260	Tb927.5.2820	protein kinase, putative	R	879123	882215	Chr05	NO
TevSTIB805.5.3270	Tb927.5.2830	hypothetical protein, conserved	R	882657	883211	Chr05	NO
TevSTIB805.5.3280	Tb927.5.2840	hypothetical protein, conserved	R	883529	883945	Chr05	NO
TevSTIB805.5.3290	Tb927.5.2850	radial spoke protein RSP2, putative	R	884847	886403	Chr05	NO
TevSTIB805.5.3300	Tb927.5.2860	hypothetical protein, conserved	R	887353	888651	Chr05	NO
TevSTIB805.5.3310	Tb927.5.2870	hypothetical protein	R	890598	892040	Chr05	NO
TevSTIB805.5.3320	Tb927.5.2880	chaperone protein DNAj, putative	R	892892	893458	Chr05	NO
TevSTIB805.5.3330	Tb927.5.2890	hypothetical protein, conserved	R	894279	900770	Chr05	NO
TevSTIB805.5.3340	Tb927.5.2900	histone deacetylase 4,histone deacetylase-like protein HDO4	R	901698	903458	Chr05	NO
TevSTIB805.5.3350	NA	Unspecified product	R	907997	908320	Chr05	NO
TevSTIB805.5.3360	Tb927.5.2910	hypothetical protein, conserved	F	911138	911677	Chr05	NO
TevSTIB805.5.3370	Tb927.5.2920	hypothetical protein, conserved	F	911912	913291	Chr05	NO
TevSTIB805.5.3380	Tb927.5.2930	hypothetical protein, conserved	F	913509	914621	Chr05	NO
TevSTIB805.5.3390	Tb927.5.2940	stress-induced protein sti1, putative	F	914942	916594	Chr05	NO
TevSTIB805.5.3400	Tb927.5.2950	hypothetical protein, conserved	F	917122	919461	Chr05	NO
TevSTIB805.5.3410	NA	Unspecified product	F	919842	920159	Chr05	NO
TevSTIB805.5.3420	Tb927.5.2960	phosphoribosylpyrophosphate synthetase, putative	F	920168	921328	Chr05	NO
TevSTIB805.5.3430	Tb927.5.2970	hypothetical protein, conserved	F	922048	924540	Chr05	NO
TevSTIB805.5.3440	Tb927.5.2980	hypothetical protein, conserved	F	924800	928045	Chr05	NO
TevSTIB805.5.3450	Tb927.5.2990	hypothetical protein, conserved	F	929014	929778	Chr05	NO
TevSTIB805.5.3460	Tb927.5.3000	hypothetical protein, conserved	F	930526	931572	Chr05	NO
TevSTIB805.5.3470	Tb927.5.3010	hypothetical protein, conserved	F	931841	933391	Chr05	NO
TevSTIB805.5.3480	Tb927.5.3020	hypothetical protein, conserved	F	934259	935521	Chr05	NO
TevSTIB805.5.3490	Tb927.5.3030	intraflagellar transport protein IFT122, putative;evidence=Inferred from Sequence or Structural Similarity	F	936022	939804	Chr05	NO
TevSTIB805.5.3500	NA	Unspecified product	F	939860	940261	Chr05	NO
TevSTIB805.5.3510	Tb927.5.3040	hypothetical protein, conserved	F	941258	941854	Chr05	NO
TevSTIB805.5.3520	Tb927.5.3050	poly(ADP-ribose) polymerase, putative	F	942769	944491	Chr05	YES
TevSTIB805.5.3530	Tb927.5.3060	hypothetical protein, conserved	F	945318	946322	Chr05	NO
TevSTIB805.5.3540	Tb927.5.3070	hypothetical protein, conserved	F	946869	948485	Chr05	NO
TevSTIB805.5.3550	Tb927.5.3080	hypothetical protein, conserved	F	949193	950197	Chr05	NO
TevSTIB805.5.3560	Tb927.5.3090	hypothetical protein, conserved	F	950668	950973	Chr05	NO
TevSTIB805.5.3570	NA	Unspecified product	F	953111	953539	Chr05	NO
TevSTIB805.5.3580	Tb927.5.3100	hypothetical protein	R	955135	955899	Chr05	NO
TevSTIB805.5.3590	Tb927.5.3110	hypothetical protein, conserved	R	956506	957162	Chr05	NO
TevSTIB805.5.3600	Tb927.5.3120	translation initiation factor, putative	R	958145	959086	Chr05	NO
TevSTIB805.5.3610	Tb927.5.3130	hypothetical protein	R	962230	963330	Chr05	NO
TevSTIB805.5.3620	Tb927.5.3140	hypothetical protein, conserved	R	964274	964924	Chr05	NO
TevSTIB805.5.3630	Tb927.5.3150	protein kinase , putative	R	966297	971225	Chr05	NO
TevSTIB805.5.3640	Tb927.5.3160	protein kinase, putative	R	972593	976867	Chr05	NO
TevSTIB805.5.3650	Tb927.5.3170	ribose-phosphate pyrophosphokinase, putative	R	978763	979836	Chr05	NO
TevSTIB805.5.3660	Tb927.5.3180	hypothetical protein, conserved	R	981756	982340	Chr05	NO
TevSTIB805.5.3670	Tb927.5.3190	hypothetical protein, conserved	R	982630	983262	Chr05	NO
TevSTIB805.5.3680	Tb927.5.3200	hypothetical protein, conserved	R	983785	984564	Chr05	NO
TevSTIB805.5.3690	Tb927.5.3210	small ubiquitin-related modifier, putative	R	986271	986615	Chr05	NO
TevSTIB805.5.3700	Tb927.5.3220	signal peptidase type I, putative,serine peptidase, Clan SF, Family S26A	R	987670	988296	Chr05	NO
TevSTIB805.5.3710	Tb927.5.3230	hypothetical protein, conserved	R	989024	995575	Chr05	NO
TevSTIB805.5.3720	Tb927.5.3240	hypothetical protein, conserved	R	996368	998761	Chr05	NO
TevSTIB805.5.3730	Tb927.5.3250	hypothetical protein, conserved	R	1000329	1005002	Chr05	NO
TevSTIB805.5.3740	Tb927.5.3260	hypothetical protein, conserved	R	1006313	1010512	Chr05	NO
TevSTIB805.5.3750	Tb927.5.3270	hypothetical protein, conserved	R	1011371	1013872	Chr05	NO
TevSTIB805.5.3760	Tb927.5.3280	hypothetical protein, conserved	R	1014664	1018230	Chr05	NO
TevSTIB805.5.3770	NA	Unspecified product	R	1018794	1019102	Chr05	NO
TevSTIB805.5.3780	Tb927.5.3290	hypothetical protein, conserved	R	1021142	1024711	Chr05	NO
TevSTIB805.5.3790	Tb927.5.3300	hypothetical protein, conserved	R	1026078	1026569	Chr05	NO
TevSTIB805.5.3800	NA	Unspecified product	R	1027123	1027458	Chr05	NO
TevSTIB805.5.3810	Tb927.5.3310	hypothetical protein, conserved	R	1027723	1028796	Chr05	NO
TevSTIB805.5.3820	Tb927.5.3320	protein kinase, putative	R	1030023	1033784	Chr05	NO
TevSTIB805.5.3830	Tb927.5.3330	hypothetical protein, conserved	R	1035145	1049223	Chr05	NO
TevSTIB805.5.3840	Tb927.5.3340	hypothetical protein, conserved	R	1050091	1050378	Chr05	NO
TevSTIB805.5.3850	Tb927.5.3350	iron superoxide dismutase, putative	R	1051534	1052250	Chr05	NO
TevSTIB805.5.3860	Tb927.5.3360	50S ribosomal protein L2, putative	R	1053191	1054426	Chr05	NO
TevSTIB805.5.3870	Tb927.5.3370	hypothetical protein	R	1055063	1056763	Chr05	NO
TevSTIB805.5.3880	Tb927.5.3380	ADG2, pseudogene	R	1057697	1059280	Chr05	NO
TevSTIB805.5.3890	Tb927.5.3390	ADG1, pseudogene	R	1059927	1060283	Chr05	NO
TevSTIB805.5.3900	Tb927.5.3400	calcium-translocating P-type ATPase,calcium pump	R	1062042	1065077	Chr05	NO
TevSTIB805.5.3910	Tb927.5.3410	hypothetical protein, conserved	R	1065548	1066339	Chr05	NO
TevSTIB805.5.3920	Tb927.5.3420	hypothetical protein, conserved	R	1067174	1068760	Chr05	NO
TevSTIB805.5.3930	Tb927.5.3430	ubiquitin-activating enzyme e1, putative	R	1069599	1071989	Chr05	NO
TevSTIB805.5.3940	Tb927.5.3440	hypothetical protein, conserved	R	1072788	1073933	Chr05	YES
TevSTIB805.5.3950	Tb927.5.3450	hypothetical protein, conserved	R	1074357	1075940	Chr05	NO
[truncated: 194 more rows]

## Sheet: Chromosome6(590)
Tevansi_ID	Tb927_ID	GeneDB Annotation	Strand	Start	Stop	Chromosome	Is ORF Frameshifted?
[truncated: 590 more rows]

[truncated: 7 more sheets: Chromosome7(836), Chromosome8(878), Chromosome9(1299), Chromosome10(1743), Chromosome11_01(1907), Chromosome11_02(85), Chromosome11_03(79)]
