# Supplementary material for: Genome and Phylogenetic Analyses of Trypanosoma evansi Reveal Extensive Similarity to T. brucei and Multiple Independent Origins for Dyskinetoplasty
Source: PLoS Negl Trop Dis. 2015 Jan 8;9(1):e3404. doi: 10.1371/journal.pntd.0003404 (PMC4288722; doi:10.1371/journal.pntd.0003404)
Supplement: S2 Table — A spreadsheet showing CDS identified in T. evansi STIB805 de novo assemblies. (XLSX) [file pntd.0003404.s016.xlsx]

## Sheet: AutoMagi CDS (742)
List of 742 CDS identified by AutoMagi de novo gene prediction in T. evansi STIB805
T. evansi GeneID	Annotation [Organism]	BLAST hit	Score	e value
T. evansi coding sequences matching hypothetical unlikely sequences (415 CDS)
TevSTIB805.11_03.130	Similarity to hypothetical protein, unlikely [Trypanosoma brucei gambiense DAL972]	emb|CBH12872.1	223	3e-71
TevSTIB805.9.12360	Similarity to hypothetical protein, unlikely [Trypanosoma brucei gambiense DAL972]	emb|CBH12872.1	223	5e-71
TevSTIB805.11_01.13090	Similarity to hypothetical protein, unlikely [Trypanosoma brucei gambiense DAL972]	emb|CBH18298.1	213	3e-69
TevSTIB805.11_01.290	Similarity to hypothetical protein, unlikely [Trypanosoma brucei gambiense DAL972]	emb|CBH17197.1	210	4e-68
TevSTIB805.4.3330	Similarity to hypothetical protein, unlikely [Trypanosoma brucei gambiense DAL972]	emb|CBH10624.1	130	8e-35
TevSTIB805.9.8840	Similarity to hypothetical protein, unlikely [Trypanosoma brucei gambiense DAL972]	emb|CBH14678.1	85.5	4e-19
TevSTIB805.1.3670	Similarity to hypothetical protein, unlikely [Trypanosoma brucei gambienseDAL972]	emb|CBH16880.1	110	4e-30
TevSTIB805.1.4740	Similarity to hypothetical protein, unlikely [Trypanosoma brucei gambienseDAL972]	emb|CBH09170.1	95.5	1e-24
TevSTIB805.10.10090	Similarity to hypothetical protein, unlikely [Trypanosoma brucei gambienseDAL972]	emb|CBH16069.1	234	8e-79
TevSTIB805.10.10150	Similarity to hypothetical protein, unlikely [Trypanosoma brucei gambienseDAL972]	emb|CBH16076.1	275	1e-94
TevSTIB805.10.10500	Similarity to hypothetical protein, unlikely [Trypanosoma brucei gambienseDAL972]	emb|CBH16116.1	256	4e-87
TevSTIB805.10.10930	Similarity to hypothetical protein, unlikely [Trypanosoma brucei gambienseDAL972]	emb|CBH16164.1	132	7e-39
TevSTIB805.10.1100	Similarity to hypothetical protein, unlikely [Trypanosoma brucei gambienseDAL972]	emb|CBH15031.1	61.6	1e-10
TevSTIB805.10.12220	Similarity to hypothetical protein, unlikely [Trypanosoma brucei gambienseDAL972]	emb|CBH16306.1	128	4e-37
TevSTIB805.10.12500	Similarity to hypothetical protein, unlikely [Trypanosoma brucei gambienseDAL972]	emb|CBH16341.1	229	1e-76
TevSTIB805.10.12610	Similarity to hypothetical protein, unlikely [Trypanosoma brucei gambienseDAL972]	emb|CBH16354.1	140	6e-42
TevSTIB805.10.12630	Similarity to hypothetical protein, unlikely [Trypanosoma brucei gambienseDAL972]	emb|CBH16356.1	225	2e-75
TevSTIB805.10.12690	Similarity to hypothetical protein, unlikely [Trypanosoma brucei gambienseDAL972]	emb|CBH16362.1	223	7e-75
TevSTIB805.10.12790	Similarity to hypothetical protein, unlikely [Trypanosoma brucei gambienseDAL972]	emb|CBH16373.1	220	2e-73
TevSTIB805.10.1320	Similarity to hypothetical protein, unlikely [Trypanosoma brucei gambienseDAL972]	emb|CBH15035.1	274	4e-94
TevSTIB805.10.13510	Similarity to hypothetical protein, unlikely [Trypanosoma brucei gambienseDAL972]	emb|CBH16455.1	184	2e-59
TevSTIB805.10.13640	Similarity to hypothetical protein, unlikely [Trypanosoma brucei gambienseDAL972]	emb|CBH16469.1	217	2e-72
TevSTIB805.10.14050	Similarity to hypothetical protein, unlikely [Trypanosoma brucei gambienseDAL972]	emb|CBH16519.1	188	1e-59
TevSTIB805.10.14170	Similarity to hypothetical protein, unlikely [Trypanosoma brucei gambienseDAL972]	emb|CBH16532.1	225	2e-75
TevSTIB805.10.14220	Similarity to hypothetical protein, unlikely [Trypanosoma brucei gambienseDAL972]	emb|CBH16538.1	234	1e-78
TevSTIB805.10.14230	Similarity to hypothetical protein, unlikely [Trypanosoma brucei gambienseDAL972]	emb|CBH16541.1	147	2e-44
TevSTIB805.10.14350	Similarity to hypothetical protein, unlikely [Trypanosoma brucei gambienseDAL972]	emb|CBH16574.1	206	2e-68
TevSTIB805.10.14640	Similarity to hypothetical protein, unlikely [Trypanosoma brucei gambienseDAL972]	emb|CBH16519.1	207	4e-68
TevSTIB805.10.14780	Similarity to hypothetical protein, unlikely [Trypanosoma brucei gambienseDAL972]	emb|CBH16541.1	147	2e-44
TevSTIB805.10.14900	Similarity to hypothetical protein, unlikely [Trypanosoma brucei gambienseDAL972]	emb|CBH16552.1	179	1e-57
TevSTIB805.10.15010	Similarity to hypothetical protein, unlikely [Trypanosoma brucei gambienseDAL972]	emb|CBH16564.1	123	2e-33
TevSTIB805.10.15550	Similarity to hypothetical protein, unlikely [Trypanosoma brucei gambienseDAL972]	emb|CBH16693.1	156	1e-48
TevSTIB805.10.15710	Similarity to hypothetical protein, unlikely [Trypanosoma brucei gambienseDAL972]	emb|CBH16714.1	144	5e-43
TevSTIB805.10.15740	Similarity to hypothetical protein, unlikely [Trypanosoma brucei gambienseDAL972]	emb|CBH16718.1	75.9	2e-16
TevSTIB805.10.15790	Similarity to hypothetical protein, unlikely [Trypanosoma brucei gambienseDAL972]	emb|CBH16723.1	221	2e-73
TevSTIB805.10.15820	Similarity to hypothetical protein, unlikely [Trypanosoma brucei gambienseDAL972]	emb|CBH16727.1	90.9	1e-20
TevSTIB805.10.16120	Similarity to hypothetical protein, unlikely [Trypanosoma brucei gambienseDAL972]	emb|CBH16763.1	181	4e-57
TevSTIB805.10.16210	Similarity to hypothetical protein, unlikely [Trypanosoma brucei gambienseDAL972]	emb|CBH16777.1	199	6e-65
TevSTIB805.10.16280	Similarity to hypothetical protein, unlikely [Trypanosoma brucei gambienseDAL972]	emb|CBH16785.1	207	2e-68
TevSTIB805.10.16310	Similarity to hypothetical protein, unlikely [Trypanosoma brucei gambienseDAL972]	emb|CBH16788.1	220	2e-73
TevSTIB805.10.16570	Similarity to hypothetical protein, unlikely [Trypanosoma brucei gambienseDAL972]	emb|CBH16819.1	200	1e-65
TevSTIB805.10.16850	Similarity to hypothetical protein, unlikely [Trypanosoma brucei gambienseDAL972]	emb|CBH16852.1	258	6e-88
TevSTIB805.10.16860	Similarity to hypothetical protein, unlikely [Trypanosoma brucei gambienseDAL972]	emb|CBH16853.1	195	9e-64
TevSTIB805.10.17060	Similarity to hypothetical protein, unlikely [Trypanosoma brucei gambienseDAL972]	emb|CBH16879.1	136	1e-39
TevSTIB805.10.1790	Similarity to hypothetical protein, unlikely [Trypanosoma brucei gambienseDAL972]	emb|CBH15117.1	138	1e-37
TevSTIB805.10.180	Similarity to hypothetical protein, unlikely [Trypanosoma brucei gambienseDAL972]	emb|CBH14923.1	211	3e-70
TevSTIB805.10.1890	Similarity to hypothetical protein, unlikely [Trypanosoma brucei gambienseDAL972]	emb|CBH15128.1	214	2e-71
TevSTIB805.10.1960	Similarity to hypothetical protein, unlikely [Trypanosoma brucei gambienseDAL972]	emb|CBH15138.1	207	1e-67
TevSTIB805.10.2180	Similarity to hypothetical protein, unlikely [Trypanosoma brucei gambienseDAL972]	emb|CBH15161.1	221	7e-74
TevSTIB805.10.2200	Similarity to hypothetical protein, unlikely [Trypanosoma brucei gambienseDAL972]	emb|CBH15164.1	240	9e-81
TevSTIB805.10.2440	Similarity to hypothetical protein, unlikely [Trypanosoma brucei gambienseDAL972]	emb|CBH15191.1	202	3e-66
TevSTIB805.10.2570	Similarity to hypothetical protein, unlikely [Trypanosoma brucei gambienseDAL972]	emb|CBH15209.1	203	8e-67
TevSTIB805.10.2630	Similarity to hypothetical protein, unlikely [Trypanosoma brucei gambienseDAL972]	emb|CBH15217.1	247	2e-83
TevSTIB805.10.2680	Similarity to hypothetical protein, unlikely [Trypanosoma brucei gambienseDAL972]	emb|CBH15224.1	243	3e-82
TevSTIB805.10.2740	Similarity to hypothetical protein, unlikely [Trypanosoma brucei gambienseDAL972]	emb|CBH15231.1	132	5e-39
TevSTIB805.10.2820	Similarity to hypothetical protein, unlikely [Trypanosoma brucei gambienseDAL972]	emb|CBH15239.1	218	1e-72
TevSTIB805.10.2970	Similarity to hypothetical protein, unlikely [Trypanosoma brucei gambienseDAL972]	emb|CBH15256.1	228	3e-76
TevSTIB805.10.3100	Similarity to hypothetical protein, unlikely [Trypanosoma brucei gambienseDAL972]	emb|CBH15272.1	209	5e-69
TevSTIB805.10.4110	Similarity to hypothetical protein, unlikely [Trypanosoma brucei gambienseDAL972]	emb|CBH15395.1	219	3e-73
TevSTIB805.10.4220	Similarity to hypothetical protein, unlikely [Trypanosoma brucei gambienseDAL972]	emb|CBH15408.1	128	3e-36
TevSTIB805.10.4250	Similarity to hypothetical protein, unlikely [Trypanosoma brucei gambienseDAL972]	emb|CBH14678.1	66.2	2e-12
TevSTIB805.10.4310	Similarity to hypothetical protein, unlikely [Trypanosoma brucei gambienseDAL972]	emb|CBH15419.1	153	7e-47
TevSTIB805.10.4550	Similarity to hypothetical protein, unlikely [Trypanosoma brucei gambienseDAL972]	emb|CBH15446.1	193	1e-62
TevSTIB805.10.4580	Similarity to hypothetical protein, unlikely [Trypanosoma brucei gambienseDAL972]	emb|CBH15449.1	230	4e-77
TevSTIB805.10.4610	Similarity to hypothetical protein, unlikely [Trypanosoma brucei gambienseDAL972]	emb|CBH15453.1	156	2e-48
TevSTIB805.10.5470	Similarity to hypothetical protein, unlikely [Trypanosoma brucei gambienseDAL972]	emb|CBH15543.1	236	4e-79
TevSTIB805.10.5560	Similarity to hypothetical protein, unlikely [Trypanosoma brucei gambienseDAL972]	emb|CBH15556.1	64.3	1e-10
TevSTIB805.10.5570	Similarity to hypothetical protein, unlikely [Trypanosoma brucei gambienseDAL972]	emb|CBH15556.1	90.5	1e-21
TevSTIB805.10.5640	Similarity to hypothetical protein, unlikely [Trypanosoma brucei gambienseDAL972]	emb|CBH15563.1	174	6e-55
TevSTIB805.10.5690	Similarity to hypothetical protein, unlikely [Trypanosoma brucei gambienseDAL972]	emb|CBH15568.1	272	2e-93
TevSTIB805.10.600	Similarity to hypothetical protein, unlikely [Trypanosoma brucei gambienseDAL972]	emb|CBH14971.1	211	3e-69
TevSTIB805.10.610	Similarity to hypothetical protein, unlikely [Trypanosoma brucei gambienseDAL972]	emb|CBH14972.1	53.1	2e-07
TevSTIB805.10.6100	Similarity to hypothetical protein, unlikely [Trypanosoma brucei gambienseDAL972]	emb|CBH15612.1	212	3e-70
TevSTIB805.10.6680	Similarity to hypothetical protein, unlikely [Trypanosoma brucei gambienseDAL972]	emb|CBH15683.1	186	7e-60
TevSTIB805.10.6790	Similarity to hypothetical protein, unlikely [Trypanosoma brucei gambienseDAL972]	emb|CBH15697.1	261	7e-89
TevSTIB805.10.7040	Similarity to hypothetical protein, unlikely [Trypanosoma brucei gambienseDAL972]	emb|CBH15728.1	211	3e-70
TevSTIB805.10.7260	Similarity to hypothetical protein, unlikely [Trypanosoma brucei gambienseDAL972]	emb|CBH15751.1	230	1e-77
TevSTIB805.10.7300	Similarity to hypothetical protein, unlikely [Trypanosoma brucei gambienseDAL972]	emb|CBH15755.1	238	5e-80
TevSTIB805.10.7320	Similarity to hypothetical protein, unlikely [Trypanosoma brucei gambienseDAL972]	emb|CBH15757.1	192	1e-62
TevSTIB805.10.7370	Similarity to hypothetical protein, unlikely [Trypanosoma brucei gambienseDAL972]	emb|CBH15755.1	238	5e-80
TevSTIB805.10.7390	Similarity to hypothetical protein, unlikely [Trypanosoma brucei gambienseDAL972]	emb|CBH15757.1	192	1e-62
TevSTIB805.10.7620	Similarity to hypothetical protein, unlikely [Trypanosoma brucei gambienseDAL972]	emb|CBH15787.1	226	5e-76
TevSTIB805.10.7770	Similarity to hypothetical protein, unlikely [Trypanosoma brucei gambienseDAL972]	emb|CBH15806.1	199	2e-65
TevSTIB805.10.8140	Similarity to hypothetical protein, unlikely [Trypanosoma brucei gambienseDAL972]	emb|CBH15847.1	274	8e-94
TevSTIB805.10.840	Similarity to hypothetical protein, unlikely [Trypanosoma brucei gambienseDAL972]	emb|CBH14999.1	178	4e-57
TevSTIB805.10.8470	Similarity to hypothetical protein, unlikely [Trypanosoma brucei gambienseDAL972]	emb|CBH15886.1	230	1e-77
TevSTIB805.10.8830	Similarity to hypothetical protein, unlikely [Trypanosoma brucei gambienseDAL972]	emb|CBH15923.1	196	2e-64
TevSTIB805.10.8850	Similarity to hypothetical protein, unlikely [Trypanosoma brucei gambienseDAL972]	emb|CBH15925.1	223	7e-75
TevSTIB805.10.9050	Similarity to hypothetical protein, unlikely [Trypanosoma brucei gambienseDAL972]	emb|CBH15939.1	114	5e-31
TevSTIB805.10.9090	Similarity to hypothetical protein, unlikely [Trypanosoma brucei gambienseDAL972]	emb|CBH15943.1	210	1e-69
TevSTIB805.10.9130	Similarity to hypothetical protein, unlikely [Trypanosoma brucei gambienseDAL972]	emb|CBH15949.1	201	4e-66
TevSTIB805.10.9300	Similarity to hypothetical protein, unlikely [Trypanosoma brucei gambienseDAL972]	emb|CBH15970.1	213	8e-71
TevSTIB805.10.9360	Similarity to hypothetical protein, unlikely [Trypanosoma brucei gambienseDAL972]	emb|CBH15978.1	196	2e-63
TevSTIB805.10.9750	Similarity to hypothetical protein, unlikely [Trypanosoma brucei gambienseDAL972]	emb|CBH16029.1	231	1e-76
TevSTIB805.10.9800	Similarity to hypothetical protein, unlikely [Trypanosoma brucei gambienseDAL972]	emb|CBH16034.1	134	2e-39
TevSTIB805.11_01.10290	Similarity to hypothetical protein, unlikely [Trypanosoma brucei gambienseDAL972]	emb|CBH18002.1	138	7e-41
TevSTIB805.11_01.10770	Similarity to hypothetical protein, unlikely [Trypanosoma brucei gambienseDAL972]	emb|CBH18053.1	236	2e-79
TevSTIB805.11_01.11100	Similarity to hypothetical protein, unlikely [Trypanosoma brucei gambienseDAL972]	emb|CBH18088.1	225	6e-75
TevSTIB805.11_01.11480	Similarity to hypothetical protein, unlikely [Trypanosoma brucei gambienseDAL972]	emb|CBH18127.1	226	1e-75
TevSTIB805.11_01.11610	Similarity to hypothetical protein, unlikely [Trypanosoma brucei gambienseDAL972]	emb|CBH18139.1	240	1e-80
TevSTIB805.11_01.11760	Similarity to hypothetical protein, unlikely [Trypanosoma brucei gambienseDAL972]	emb|CBH18154.1	248	2e-84
TevSTIB805.11_01.11770	Similarity to hypothetical protein, unlikely [Trypanosoma brucei gambienseDAL972]	emb|CBH18156.1	286	6e-99
TevSTIB805.11_01.11800	Similarity to hypothetical protein, unlikely [Trypanosoma brucei gambienseDAL972]	emb|CBH18161.1	246	1e-83
TevSTIB805.11_01.11880	Similarity to hypothetical protein, unlikely [Trypanosoma brucei gambienseDAL972]	emb|CBH18172.1	211	4e-70
TevSTIB805.11_01.12070	Similarity to hypothetical protein, unlikely [Trypanosoma brucei gambienseDAL972]	emb|CBH18193.1	122	1e-33
TevSTIB805.11_01.12150	Similarity to hypothetical protein, unlikely [Trypanosoma brucei gambienseDAL972]	emb|CBH18203.1	179	2e-57
TevSTIB805.11_01.12510	Similarity to hypothetical protein, unlikely [Trypanosoma brucei gambienseDAL972]	emb|CBH18298.1	186	4e-60
TevSTIB805.11_01.13100	Similarity to hypothetical protein, unlikely [Trypanosoma brucei gambienseDAL972]	emb|CBH18299.1	265	1e-90
TevSTIB805.11_01.13120	Similarity to hypothetical protein, unlikely [Trypanosoma brucei gambienseDAL972]	emb|CBH18301.1	312	0
TevSTIB805.11_01.13540	Similarity to hypothetical protein, unlikely [Trypanosoma brucei gambienseDAL972]	emb|CBH18341.1	224	3e-75
TevSTIB805.11_01.14200	Similarity to hypothetical protein, unlikely [Trypanosoma brucei gambienseDAL972]	emb|CBH18415.1	224	4e-75
TevSTIB805.11_01.14350	Similarity to hypothetical protein, unlikely [Trypanosoma brucei gambienseDAL972]	emb|CBH18432.1	170	8e-54
TevSTIB805.11_01.14580	Similarity to hypothetical protein, unlikely [Trypanosoma brucei gambienseDAL972]	emb|CBH18457.1	149	1e-45
TevSTIB805.11_01.1480	Similarity to hypothetical protein, unlikely [Trypanosoma brucei gambienseDAL972]	emb|CBH17043.1	293	0
TevSTIB805.11_01.1490	Similarity to hypothetical protein, unlikely [Trypanosoma brucei gambienseDAL972]	emb|CBH17044.1	166	7e-52
TevSTIB805.11_01.15300	Similarity to hypothetical protein, unlikely [Trypanosoma brucei gambienseDAL972]	emb|CBH18538.1	193	2e-62
TevSTIB805.11_01.16250	Similarity to hypothetical protein, unlikely [Trypanosoma brucei gambienseDAL972]	emb|CBH18643.1	191	9e-62
TevSTIB805.11_01.16340	Similarity to hypothetical protein, unlikely [Trypanosoma brucei gambienseDAL972]	emb|CBH18652.1	247	1e-83
TevSTIB805.11_01.1660	Similarity to hypothetical protein, unlikely [Trypanosoma brucei gambienseDAL972]	emb|CBH17060.1	200	1e-65
TevSTIB805.11_01.16830	Similarity to hypothetical protein, unlikely [Trypanosoma brucei gambienseDAL972]	emb|CBH18706.1	226	1e-75
TevSTIB805.11_01.16910	Similarity to hypothetical protein, unlikely [Trypanosoma brucei gambienseDAL972]	emb|CBH18714.1	152	5e-47
TevSTIB805.11_01.1780	Similarity to hypothetical protein, unlikely [Trypanosoma brucei gambienseDAL972]	emb|CBH17075.1	151	1e-46
TevSTIB805.11_01.18090	Similarity to hypothetical protein, unlikely [Trypanosoma brucei gambienseDAL972]	emb|CBH11140.1	146	2e-44
TevSTIB805.11_01.18320	Similarity to hypothetical protein, unlikely [Trypanosoma brucei gambienseDAL972]	emb|CBH11140.1	157	1e-48
TevSTIB805.11_01.18350	Similarity to hypothetical protein, unlikely [Trypanosoma brucei gambienseDAL972]	emb|CBH11173.1	699	0
TevSTIB805.11_01.18940	Similarity to hypothetical protein, unlikely [Trypanosoma brucei gambienseDAL972]	emb|CBH12872.1	173	2e-53
TevSTIB805.11_01.19040	Similarity to hypothetical protein, unlikely [Trypanosoma brucei gambienseDAL972]	emb|CBH09623.1	140	7e-42
TevSTIB805.11_01.1940	Similarity to hypothetical protein, unlikely [Trypanosoma brucei gambienseDAL972]	emb|CBH17090.1	175	7e-56
TevSTIB805.11_01.20	Similarity to hypothetical protein, unlikely [Trypanosoma brucei gambienseDAL972]	emb|CBH16910.1	265	1e-90
TevSTIB805.11_01.2270	Similarity to hypothetical protein, unlikely [Trypanosoma brucei gambienseDAL972]	emb|CBH17129.1	153	7e-47
TevSTIB805.11_01.2300	Similarity to hypothetical protein, unlikely [Trypanosoma brucei gambienseDAL972]	emb|CBH17133.1	210	2e-69
TevSTIB805.11_01.2900	Similarity to hypothetical protein, unlikely [Trypanosoma brucei gambienseDAL972]	emb|CBH17197.1	142	6e-43
TevSTIB805.11_01.3310	Similarity to hypothetical protein, unlikely [Trypanosoma brucei gambienseDAL972]	emb|CBH17241.1	218	5e-72
TevSTIB805.11_01.3400	Similarity to hypothetical protein, unlikely [Trypanosoma brucei gambienseDAL972]	emb|CBH17253.1	183	1e-58
TevSTIB805.11_01.3620	Similarity to hypothetical protein, unlikely [Trypanosoma brucei gambienseDAL972]	emb|CBH17279.1	240	7e-81
TevSTIB805.11_01.4390	Similarity to hypothetical protein, unlikely [Trypanosoma brucei gambienseDAL972]	emb|CBH17369.1	134	1e-39
TevSTIB805.11_01.4560	Similarity to hypothetical protein, unlikely [Trypanosoma brucei gambienseDAL972]	emb|CBH17388.1	209	2e-69
TevSTIB805.11_01.4680	Similarity to hypothetical protein, unlikely [Trypanosoma brucei gambienseDAL972]	emb|CBH17401.1	176	6e-56
TevSTIB805.11_01.4700	Similarity to hypothetical protein, unlikely [Trypanosoma brucei gambienseDAL972]	emb|CBH17403.1	243	1e-81
TevSTIB805.11_01.4930	Similarity to hypothetical protein, unlikely [Trypanosoma brucei gambienseDAL972]	emb|CBH11174.1	166	7e-51
TevSTIB805.11_01.5200	Similarity to hypothetical protein, unlikely [Trypanosoma brucei gambienseDAL972]	emb|CBH17448.1	178	3e-54
TevSTIB805.11_01.550	Similarity to hypothetical protein, unlikely [Trypanosoma brucei gambienseDAL972]	emb|CBH16943.1	216	6e-72
TevSTIB805.11_01.5630	Similarity to hypothetical protein, unlikely [Trypanosoma brucei gambienseDAL972]	emb|CBH17495.1	226	5e-76
TevSTIB805.11_01.5930	Similarity to hypothetical protein, unlikely [Trypanosoma brucei gambienseDAL972]	emb|CBH17527.1	146	7e-44
TevSTIB805.11_01.690	Similarity to hypothetical protein, unlikely [Trypanosoma brucei gambienseDAL972]	emb|CBH16957.1	201	1e-65
TevSTIB805.11_01.700	Similarity to hypothetical protein, unlikely [Trypanosoma brucei gambienseDAL972]	emb|CBH09623.1	145	2e-43
TevSTIB805.11_01.7540	Similarity to hypothetical protein, unlikely [Trypanosoma brucei gambienseDAL972]	emb|CBH17710.1	238	1e-80
TevSTIB805.11_01.7640	Similarity to hypothetical protein, unlikely [Trypanosoma brucei gambienseDAL972]	emb|CBH17720.1	191	7e-62
TevSTIB805.11_01.7700	Similarity to hypothetical protein, unlikely [Trypanosoma brucei gambienseDAL972]	emb|CBH17727.1	185	1e-59
TevSTIB805.11_01.790	Similarity to hypothetical protein, unlikely [Trypanosoma brucei gambienseDAL972]	emb|CBH16965.1	223	2e-74
TevSTIB805.11_01.7930	Similarity to hypothetical protein, unlikely [Trypanosoma brucei gambienseDAL972]	emb|CBH17752.1	186	2e-59
TevSTIB805.11_01.7990	Similarity to hypothetical protein, unlikely [Trypanosoma brucei gambienseDAL972]	emb|CBH17760.1	162	6e-50
TevSTIB805.11_01.8120	Similarity to hypothetical protein, unlikely [Trypanosoma brucei gambienseDAL972]	emb|CBH17770.1	75.5	3e-16
TevSTIB805.11_01.8800	Similarity to hypothetical protein, unlikely [Trypanosoma brucei gambienseDAL972]	emb|CBH17846.1	134	1e-39
TevSTIB805.11_01.9070	Similarity to hypothetical protein, unlikely [Trypanosoma brucei gambienseDAL972]	emb|CBH11140.1	158	3e-49
TevSTIB805.11_01.9430	Similarity to hypothetical protein, unlikely [Trypanosoma brucei gambienseDAL972]	emb|CBH17908.1	133	1e-38
TevSTIB805.11_01.9530	Similarity to hypothetical protein, unlikely [Trypanosoma brucei gambienseDAL972]	emb|CBH17919.1	135	1e-39
TevSTIB805.11_01.9630	Similarity to hypothetical protein, unlikely [Trypanosoma brucei gambienseDAL972]	emb|CBH17930.1	224	6e-75
TevSTIB805.11_01.9700	Similarity to hypothetical protein, unlikely [Trypanosoma brucei gambienseDAL972]	emb|CBH17939.1	239	9e-81
TevSTIB805.11_01.9960	Similarity to hypothetical protein, unlikely [Trypanosoma brucei gambienseDAL972]	emb|CBH17966.1	152	2e-46
TevSTIB805.11_03.160	Similarity to hypothetical protein, unlikely [Trypanosoma brucei gambienseDAL972]	emb|CBH09623.1	103	2e-26
TevSTIB805.2.1730	Similarity to hypothetical protein, unlikely [Trypanosoma brucei gambienseDAL972]	emb|CBH09437.1	247	1e-83
TevSTIB805.2.1760	Similarity to hypothetical protein, unlikely [Trypanosoma brucei gambienseDAL972]	emb|CBH09428.1	255	7e-87
TevSTIB805.2.1790	Similarity to hypothetical protein, unlikely [Trypanosoma brucei gambienseDAL972]	emb|CBH09437.1	253	4e-86
TevSTIB805.2.1990	Similarity to hypothetical protein, unlikely [Trypanosoma brucei gambienseDAL972]	emb|CBH09469.1	164	4e-51
TevSTIB805.2.2810	Similarity to hypothetical protein, unlikely [Trypanosoma brucei gambienseDAL972]	emb|CBH09565.1	300	0
TevSTIB805.2.3110	Similarity to hypothetical protein, unlikely [Trypanosoma brucei gambienseDAL972]	emb|CBH09613.1	278	3e-95
TevSTIB805.2.3160	Similarity to hypothetical protein, unlikely [Trypanosoma brucei gambienseDAL972]	emb|CBH09620.1	233	1e-78
TevSTIB805.2.3240	Similarity to hypothetical protein, unlikely [Trypanosoma brucei gambienseDAL972]	emb|CBH09626.1	228	2e-76
TevSTIB805.2.3530	Similarity to hypothetical protein, unlikely [Trypanosoma brucei gambienseDAL972]	emb|CBH09652.1	201	5e-66
TevSTIB805.2.3550	Similarity to hypothetical protein, unlikely [Trypanosoma brucei gambienseDAL972]	emb|CBH09652.1	175	7e-56
TevSTIB805.2.3560	Similarity to hypothetical protein, unlikely [Trypanosoma brucei gambienseDAL972]	emb|CBH09652.1	186	4e-60
TevSTIB805.2.3570	Similarity to hypothetical protein, unlikely [Trypanosoma brucei gambienseDAL972]	emb|CBH09652.1	195	9e-64
TevSTIB805.2.750	Similarity to hypothetical protein, unlikely [Trypanosoma brucei gambienseDAL972]	emb|CBH12939.1	189	1e-61
TevSTIB805.2.800	Similarity to hypothetical protein, unlikely [Trypanosoma brucei gambienseDAL972]	emb|CBH12939.1	189	1e-61
TevSTIB805.2.890	Similarity to hypothetical protein, unlikely [Trypanosoma brucei gambienseDAL972]	emb|CBH09318.1	209	2e-69
TevSTIB805.3.1000	Similarity to hypothetical protein, unlikely [Trypanosoma brucei gambienseDAL972]	emb|CBH09737.1	195	3e-63
TevSTIB805.3.1090	Similarity to hypothetical protein, unlikely [Trypanosoma brucei gambienseDAL972]	emb|CBH09745.1	232	5e-78
TevSTIB805.3.130	Similarity to hypothetical protein, unlikely [Trypanosoma brucei gambienseDAL972]	emb|CBH11140.1	150	8e-46
TevSTIB805.3.1450	Similarity to hypothetical protein, unlikely [Trypanosoma brucei gambienseDAL972]	emb|CBH09784.1	259	2e-88
TevSTIB805.3.1530	Similarity to hypothetical protein, unlikely [Trypanosoma brucei gambienseDAL972]	emb|CBH09792.1	238	7e-80
TevSTIB805.3.1600	Similarity to hypothetical protein, unlikely [Trypanosoma brucei gambienseDAL972]	emb|CBH09801.1	191	9e-61
TevSTIB805.3.1680	Similarity to hypothetical protein, unlikely [Trypanosoma brucei gambienseDAL972]	emb|CBH09812.1	170	5e-54
TevSTIB805.3.1930	Similarity to hypothetical protein, unlikely [Trypanosoma brucei gambienseDAL972]	emb|CBH09849.1	156	3e-47
TevSTIB805.3.2290	Similarity to hypothetical protein, unlikely [Trypanosoma brucei gambienseDAL972]	emb|CBH09886.1	217	3e-72
TevSTIB805.3.2500	Similarity to hypothetical protein, unlikely [Trypanosoma brucei gambienseDAL972]	emb|CBH09908.1	125	2e-35
TevSTIB805.3.2520	Similarity to hypothetical protein, unlikely [Trypanosoma brucei gambienseDAL972]	emb|CBH09910.1	195	4e-63
TevSTIB805.3.2640	Similarity to hypothetical protein, unlikely [Trypanosoma brucei gambienseDAL972]	emb|CBH09925.1	258	3e-88
TevSTIB805.3.2680	Similarity to hypothetical protein, unlikely [Trypanosoma brucei gambienseDAL972]	emb|CBH09930.1	293	0
TevSTIB805.3.3160	Similarity to hypothetical protein, unlikely [Trypanosoma brucei gambienseDAL972]	emb|CBH09986.1	206	1e-67
TevSTIB805.3.3530	Similarity to hypothetical protein, unlikely [Trypanosoma brucei gambienseDAL972]	emb|CBH12940.1	177	3e-56
TevSTIB805.3.3570	Similarity to hypothetical protein, unlikely [Trypanosoma brucei gambienseDAL972]	emb|CBH09340.1	209	3e-69
TevSTIB805.3.3610	Similarity to hypothetical protein, unlikely [Trypanosoma brucei gambienseDAL972]	emb|CBH16880.1	156	4e-48
TevSTIB805.3.3850	Similarity to hypothetical protein, unlikely [Trypanosoma brucei gambienseDAL972]	emb|CBH10052.1	221	3e-74
TevSTIB805.3.4210	Similarity to hypothetical protein, unlikely [Trypanosoma brucei gambienseDAL972]	emb|CBH10095.1	77.8	5e-17
TevSTIB805.3.4240	Similarity to hypothetical protein, unlikely [Trypanosoma brucei gambienseDAL972]	emb|CBH10098.1	82	2e-18
TevSTIB805.3.460	Similarity to hypothetical protein, unlikely [Trypanosoma brucei gambienseDAL972]	emb|CBH09340.1	151	5e-46
TevSTIB805.3.5430	Similarity to hypothetical protein, unlikely [Trypanosoma brucei gambienseDAL972]	emb|CBH10238.1	173	1e-53
TevSTIB805.3.5550	Similarity to hypothetical protein, unlikely [Trypanosoma brucei gambienseDAL972]	emb|CBH10251.1	62.4	2e-10
TevSTIB805.3.6160	Similarity to hypothetical protein, unlikely [Trypanosoma brucei gambienseDAL972]	emb|CBH11172.1	280	2e-92
TevSTIB805.3.880	Similarity to hypothetical protein, unlikely [Trypanosoma brucei gambienseDAL972]	emb|CBH09721.1	257	1e-87
TevSTIB805.3.890	Similarity to hypothetical protein, unlikely [Trypanosoma brucei gambienseDAL972]	emb|CBH09722.1	169	1e-53
TevSTIB805.3.990	Similarity to hypothetical protein, unlikely [Trypanosoma brucei gambienseDAL972]	emb|CBH09736.1	141	2e-42
TevSTIB805.4.2260	Similarity to hypothetical protein, unlikely [Trypanosoma brucei gambienseDAL972]	emb|CBH10507.1	218	7e-73
TevSTIB805.4.2810	Similarity to hypothetical protein, unlikely [Trypanosoma brucei gambienseDAL972]	emb|CBH10567.1	173	2e-54
TevSTIB805.4.3840	Similarity to hypothetical protein, unlikely [Trypanosoma brucei gambienseDAL972]	emb|CBH10673.1	183	2e-59
TevSTIB805.4.3850	Similarity to hypothetical protein, unlikely [Trypanosoma brucei gambienseDAL972]	emb|CBH10674.1	186	3e-60
TevSTIB805.4.3860	Similarity to hypothetical protein, unlikely [Trypanosoma brucei gambienseDAL972]	emb|CBH10934.1	332	0
TevSTIB805.4.3880	Similarity to hypothetical protein, unlikely [Trypanosoma brucei gambienseDAL972]	emb|CBH10937.1	242	4e-82
TevSTIB805.4.3890	Similarity to hypothetical protein, unlikely [Trypanosoma brucei gambienseDAL972]	emb|CBH10934.1	332	0
TevSTIB805.4.3900	Similarity to hypothetical protein, unlikely [Trypanosoma brucei gambienseDAL972]	emb|CBH10677.1	252	3e-85
TevSTIB805.4.3910	Similarity to hypothetical protein, unlikely [Trypanosoma brucei gambienseDAL972]	emb|CBH10678.1	209	2e-69
TevSTIB805.4.4030	Similarity to hypothetical protein, unlikely [Trypanosoma brucei gambienseDAL972]	emb|CBH10694.1	190	2e-61
TevSTIB805.4.410	Similarity to hypothetical protein, unlikely [Trypanosoma brucei gambienseDAL972]	emb|CBH10307.1	105	7e-28
TevSTIB805.4.5210	Similarity to hypothetical protein, unlikely [Trypanosoma brucei gambienseDAL972]	emb|CBH10823.1	238	6e-80
TevSTIB805.4.5350	Similarity to hypothetical protein, unlikely [Trypanosoma brucei gambienseDAL972]	emb|CBH10837.1	239	7e-81
TevSTIB805.5.1070	Similarity to hypothetical protein, unlikely [Trypanosoma brucei gambienseDAL972]	emb|CBH10992.1	86.3	6e-20
TevSTIB805.5.1250	Similarity to hypothetical protein, unlikely [Trypanosoma brucei gambienseDAL972]	emb|CBH11015.1	189	1e-60
TevSTIB805.5.1300	Similarity to hypothetical protein, unlikely [Trypanosoma brucei gambienseDAL972]	emb|CBH11023.1	128	3e-37
TevSTIB805.5.1350	Similarity to hypothetical protein, unlikely [Trypanosoma brucei gambienseDAL972]	emb|CBH11028.1	186	3e-60
TevSTIB805.5.1430	Similarity to hypothetical protein, unlikely [Trypanosoma brucei gambienseDAL972]	emb|CBH11037.1	118	8e-33
TevSTIB805.5.1700	Similarity to hypothetical protein, unlikely [Trypanosoma brucei gambienseDAL972]	emb|CBH11069.1	160	8e-50
TevSTIB805.5.1780	Similarity to hypothetical protein, unlikely [Trypanosoma brucei gambienseDAL972]	emb|CBH11081.1	223	1e-74
TevSTIB805.5.1890	Similarity to hypothetical protein, unlikely [Trypanosoma brucei gambienseDAL972]	emb|CBH11096.1	85.9	8e-20
TevSTIB805.5.1930	Similarity to hypothetical protein, unlikely [Trypanosoma brucei gambienseDAL972]	emb|CBH11102.1	85.9	2e-20
TevSTIB805.5.2120	Similarity to hypothetical protein, unlikely [Trypanosoma brucei gambienseDAL972]	emb|CBH11122.1	185	1e-59
TevSTIB805.5.2210	Similarity to hypothetical protein, unlikely [Trypanosoma brucei gambienseDAL972]	emb|CBH11132.1	127	8e-37
TevSTIB805.5.2260	Similarity to hypothetical protein, unlikely [Trypanosoma brucei gambienseDAL972]	emb|CBH11142.1	192	8e-60
TevSTIB805.5.2280	Similarity to hypothetical protein, unlikely [Trypanosoma brucei gambienseDAL972]	emb|CBH11143.1	144	2e-42
TevSTIB805.5.2290	Similarity to hypothetical protein, unlikely [Trypanosoma brucei gambienseDAL972]	emb|CBH11142.1	192	8e-60
TevSTIB805.5.2310	Similarity to hypothetical protein, unlikely [Trypanosoma brucei gambienseDAL972]	emb|CBH11145.1	263	4e-90
TevSTIB805.5.2320	Similarity to hypothetical protein, unlikely [Trypanosoma brucei gambienseDAL972]	emb|CBH11146.1	259	1e-88
TevSTIB805.5.2350	Similarity to hypothetical protein, unlikely [Trypanosoma brucei gambienseDAL972]	emb|CBH11150.1	154	4e-47
TevSTIB805.5.2450	Similarity to hypothetical protein, unlikely [Trypanosoma brucei gambienseDAL972]	emb|CBH11166.1	161	3e-50
TevSTIB805.5.2490	Similarity to hypothetical protein, unlikely [Trypanosoma brucei gambienseDAL972]	emb|CBH11171.1	172	6e-55
TevSTIB805.5.2530	Similarity to hypothetical protein, unlikely [Trypanosoma brucei gambienseDAL972]	emb|CBH11177.1	159	4e-49
TevSTIB805.5.2670	Similarity to hypothetical protein, unlikely [Trypanosoma brucei gambienseDAL972]	emb|CBH11184.1	110	2e-29
TevSTIB805.5.2790	Similarity to hypothetical protein, unlikely [Trypanosoma brucei gambienseDAL972]	emb|CBH11201.1	94.7	2e-23
TevSTIB805.5.2930	Similarity to hypothetical protein, unlikely [Trypanosoma brucei gambienseDAL972]	emb|CBH11219.1	157	7e-49
TevSTIB805.5.3140	Similarity to hypothetical protein, unlikely [Trypanosoma brucei gambienseDAL972]	emb|CBH11244.1	176	4e-56
TevSTIB805.5.3190	Similarity to hypothetical protein, unlikely [Trypanosoma brucei gambienseDAL972]	emb|CBH11249.1	199	2e-65
TevSTIB805.5.320	Similarity to hypothetical protein, unlikely [Trypanosoma brucei gambienseDAL972]	emb|CBH10885.1	243	4e-82
TevSTIB805.5.3210	Similarity to hypothetical protein, unlikely [Trypanosoma brucei gambienseDAL972]	emb|CBH11253.1	199	2e-65
TevSTIB805.5.3350	Similarity to hypothetical protein, unlikely [Trypanosoma brucei gambienseDAL972]	emb|CBH11269.1	218	6e-73
TevSTIB805.5.3410	Similarity to hypothetical protein, unlikely [Trypanosoma brucei gambienseDAL972]	emb|CBH11276.1	172	8e-55
TevSTIB805.5.3500	Similarity to hypothetical protein, unlikely [Trypanosoma brucei gambienseDAL972]	emb|CBH11285.1	196	4e-63
TevSTIB805.5.3570	Similarity to hypothetical protein, unlikely [Trypanosoma brucei gambienseDAL972]	emb|CBH11293.1	266	8e-91
TevSTIB805.5.3770	Similarity to hypothetical protein, unlikely [Trypanosoma brucei gambienseDAL972]	emb|CBH11319.1	171	3e-54
TevSTIB805.5.3800	Similarity to hypothetical protein, unlikely [Trypanosoma brucei gambienseDAL972]	emb|CBH11325.1	196	3e-64
TevSTIB805.5.4050	Similarity to hypothetical protein, unlikely [Trypanosoma brucei gambienseDAL972]	emb|CBH11354.1	216	3e-72
TevSTIB805.5.4200	Similarity to hypothetical protein, unlikely [Trypanosoma brucei gambienseDAL972]	emb|CBH11373.1	155	1e-47
TevSTIB805.5.430	Similarity to hypothetical protein, unlikely [Trypanosoma brucei gambienseDAL972]	emb|CBH10906.1	180	1e-57
TevSTIB805.5.4350	Similarity to hypothetical protein, unlikely [Trypanosoma brucei gambienseDAL972]	emb|CBH11389.1	213	2e-69
TevSTIB805.5.4400	Similarity to hypothetical protein, unlikely [Trypanosoma brucei gambienseDAL972]	emb|CBH11394.1	212	4e-70
TevSTIB805.5.5090	Similarity to hypothetical protein, unlikely [Trypanosoma brucei gambienseDAL972]	emb|CBH11714.1	219	6e-73
TevSTIB805.5.5100	Similarity to hypothetical protein, unlikely [Trypanosoma brucei gambienseDAL972]	emb|CBH11470.1	223	2e-74
TevSTIB805.5.5110	Similarity to hypothetical protein, unlikely [Trypanosoma brucei gambienseDAL972]	emb|CBH11471.1	301	0
TevSTIB805.5.5160	Similarity to hypothetical protein, unlikely [Trypanosoma brucei gambienseDAL972]	emb|CBH11477.1	229	7e-77
TevSTIB805.5.600	Similarity to hypothetical protein, unlikely [Trypanosoma brucei gambienseDAL972]	emb|CBH09567.1	216	5e-72
TevSTIB805.5.620	Similarity to hypothetical protein, unlikely [Trypanosoma brucei gambienseDAL972]	emb|CBH10932.1	254	3e-86
TevSTIB805.5.660	Similarity to hypothetical protein, unlikely [Trypanosoma brucei gambienseDAL972]	emb|CBH10943.1	289	2e-99
TevSTIB805.5.670	Similarity to hypothetical protein, unlikely [Trypanosoma brucei gambienseDAL972]	emb|CBH10945.1	209	3e-69
TevSTIB805.5.680	Similarity to hypothetical protein, unlikely [Trypanosoma brucei gambienseDAL972]	emb|CBH10946.1	258	2e-88
TevSTIB805.5.700	Similarity to hypothetical protein, unlikely [Trypanosoma brucei gambienseDAL972]	emb|CBH10948.1	260	3e-88
TevSTIB805.5.710	Similarity to hypothetical protein, unlikely [Trypanosoma brucei gambienseDAL972]	emb|CBH10949.1	51.6	9e-07
TevSTIB805.5.720	Similarity to hypothetical protein, unlikely [Trypanosoma brucei gambienseDAL972]	emb|CBH10950.1	257	3e-87
TevSTIB805.5.750	Similarity to hypothetical protein, unlikely [Trypanosoma brucei gambienseDAL972]	emb|CBH10953.1	258	4e-88
TevSTIB805.5.760	Similarity to hypothetical protein, unlikely [Trypanosoma brucei gambienseDAL972]	emb|CBH10956.1	259	1e-88
TevSTIB805.5.910	Similarity to hypothetical protein, unlikely [Trypanosoma brucei gambienseDAL972]	emb|CBH10975.1	93.2	8e-22
TevSTIB805.5.960	Similarity to hypothetical protein, unlikely [Trypanosoma brucei gambienseDAL972]	emb|CBH10983.1	111	3e-30
TevSTIB805.6.2210	Similarity to hypothetical protein, unlikely [Trypanosoma brucei gambienseDAL972]	emb|CBH11713.1	204	6e-67
TevSTIB805.6.2220	Similarity to hypothetical protein, unlikely [Trypanosoma brucei gambienseDAL972]	emb|CBH11714.1	216	8e-72
TevSTIB805.6.360	Similarity to hypothetical protein, unlikely [Trypanosoma brucei gambienseDAL972]	emb|CBH11522.1	246	2e-83
TevSTIB805.6.400	Similarity to hypothetical protein, unlikely [Trypanosoma brucei gambienseDAL972]	emb|CBH11526.1	197	8e-64
TevSTIB805.6.410	Similarity to hypothetical protein, unlikely [Trypanosoma brucei gambienseDAL972]	emb|CBH11527.1	184	3e-59
TevSTIB805.6.4720	Similarity to hypothetical protein, unlikely [Trypanosoma brucei gambienseDAL972]	emb|CBH11960.1	248	2e-83
TevSTIB805.6.4730	Similarity to hypothetical protein, unlikely [Trypanosoma brucei gambienseDAL972]	emb|CBH11962.1	227	3e-76
TevSTIB805.6.4740	Similarity to hypothetical protein, unlikely [Trypanosoma brucei gambienseDAL972]	emb|CBH15117.1	146	5e-42
TevSTIB805.6.580	Similarity to hypothetical protein, unlikely [Trypanosoma brucei gambienseDAL972]	emb|CBH11540.1	214	2e-71
TevSTIB805.6.590	Similarity to hypothetical protein, unlikely [Trypanosoma brucei gambienseDAL972]	emb|CBH11541.1	224	4e-74
TevSTIB805.6.810	Similarity to hypothetical protein, unlikely [Trypanosoma brucei gambienseDAL972]	emb|CBH11568.1	235	6e-79
TevSTIB805.6.880	Similarity to hypothetical protein, unlikely [Trypanosoma brucei gambienseDAL972]	emb|CBH11576.1	223	1e-74
TevSTIB805.7.1070	Similarity to hypothetical protein, unlikely [Trypanosoma brucei gambienseDAL972]	emb|CBH12132.1	135	2e-40
TevSTIB805.7.110	Similarity to hypothetical protein, unlikely [Trypanosoma brucei gambienseDAL972]	emb|CBH15300.1	80.1	8e-18
TevSTIB805.7.1180	Similarity to hypothetical protein, unlikely [Trypanosoma brucei gambienseDAL972]	emb|CBH12143.1	211	3e-70
TevSTIB805.7.1360	Similarity to hypothetical protein, unlikely [Trypanosoma brucei gambienseDAL972]	emb|CBH12159.1	213	4e-69
TevSTIB805.7.1370	Similarity to hypothetical protein, unlikely [Trypanosoma brucei gambienseDAL972]	emb|CBH12160.1	242	2e-81
TevSTIB805.7.1440	Similarity to hypothetical protein, unlikely [Trypanosoma brucei gambienseDAL972]	emb|CBH12167.1	164	6e-51
TevSTIB805.7.1590	Similarity to hypothetical protein, unlikely [Trypanosoma brucei gambienseDAL972]	emb|CBH12183.1	168	1e-51
TevSTIB805.7.1850	Similarity to hypothetical protein, unlikely [Trypanosoma brucei gambienseDAL972]	emb|CBH12215.1	227	3e-75
TevSTIB805.7.1900	Similarity to hypothetical protein, unlikely [Trypanosoma brucei gambienseDAL972]	emb|CBH12215.1	183	5e-58
TevSTIB805.7.2310	Similarity to hypothetical protein, unlikely [Trypanosoma brucei gambienseDAL972]	emb|CBH12290.1	275	2e-94
TevSTIB805.7.2490	Similarity to hypothetical protein, unlikely [Trypanosoma brucei gambienseDAL972]	emb|CBH12311.1	69.3	1e-13
TevSTIB805.7.2660	Similarity to hypothetical protein, unlikely [Trypanosoma brucei gambienseDAL972]	emb|CBH12334.1	135	5e-39
TevSTIB805.7.2830	Similarity to hypothetical protein, unlikely [Trypanosoma brucei gambienseDAL972]	emb|CBH12365.1	251	3e-85
TevSTIB805.7.2840	Similarity to hypothetical protein, unlikely [Trypanosoma brucei gambienseDAL972]	emb|CBH12366.1	229	2e-76
TevSTIB805.7.3110	Similarity to hypothetical protein, unlikely [Trypanosoma brucei gambienseDAL972]	emb|CBH12346.1	145	5e-44
TevSTIB805.7.3200	Similarity to hypothetical protein, unlikely [Trypanosoma brucei gambienseDAL972]	emb|CBH12395.1	245	1e-82
TevSTIB805.7.3230	Similarity to hypothetical protein, unlikely [Trypanosoma brucei gambienseDAL972]	emb|CBH12398.1	293	0
TevSTIB805.7.3330	Similarity to hypothetical protein, unlikely [Trypanosoma brucei gambienseDAL972]	emb|CBH12409.1	163	2e-50
TevSTIB805.7.3370	Similarity to hypothetical protein, unlikely [Trypanosoma brucei gambienseDAL972]	emb|CBH12413.1	131	2e-37
TevSTIB805.7.3380	Similarity to hypothetical protein, unlikely [Trypanosoma brucei gambienseDAL972]	emb|CBH12414.1	317	0
TevSTIB805.7.3440	Similarity to hypothetical protein, unlikely [Trypanosoma brucei gambienseDAL972]	emb|CBH12418.1	210	1e-69
TevSTIB805.7.3710	Similarity to hypothetical protein, unlikely [Trypanosoma brucei gambienseDAL972]	emb|CBH12454.1	223	2e-74
TevSTIB805.7.3820	Similarity to hypothetical protein, unlikely [Trypanosoma brucei gambienseDAL972]	emb|CBH12473.1	194	7e-63
TevSTIB805.7.3920	Similarity to hypothetical protein, unlikely [Trypanosoma brucei gambienseDAL972]	emb|CBH12488.1	103	5e-25
TevSTIB805.7.4100	Similarity to hypothetical protein, unlikely [Trypanosoma brucei gambienseDAL972]	emb|CBH12507.1	214	3e-71
TevSTIB805.7.4120	Similarity to hypothetical protein, unlikely [Trypanosoma brucei gambienseDAL972]	emb|CBH12509.1	254	2e-86
TevSTIB805.7.4170	Similarity to hypothetical protein, unlikely [Trypanosoma brucei gambienseDAL972]	emb|CBH12514.1	246	2e-83
TevSTIB805.7.4190	Similarity to hypothetical protein, unlikely [Trypanosoma brucei gambienseDAL972]	emb|CBH12516.1	180	3e-57
TevSTIB805.7.4230	Similarity to hypothetical protein, unlikely [Trypanosoma brucei gambienseDAL972]	emb|CBH12520.1	211	1e-69
TevSTIB805.7.4240	Similarity to hypothetical protein, unlikely [Trypanosoma brucei gambienseDAL972]	emb|CBH12521.1	64.7	4e-11
TevSTIB805.7.4300	Similarity to hypothetical protein, unlikely [Trypanosoma brucei gambienseDAL972]	emb|CBH12531.1	219	2e-73
TevSTIB805.7.4380	Similarity to hypothetical protein, unlikely [Trypanosoma brucei gambienseDAL972]	emb|CBH12541.1	160	1e-49
TevSTIB805.7.4460	Similarity to hypothetical protein, unlikely [Trypanosoma brucei gambienseDAL972]	emb|CBH12549.1	144	2e-43
TevSTIB805.7.4490	Similarity to hypothetical protein, unlikely [Trypanosoma brucei gambienseDAL972]	emb|CBH12552.1	83.2	1e-19
TevSTIB805.7.4500	Similarity to hypothetical protein, unlikely [Trypanosoma brucei gambienseDAL972]	emb|CBH12553.1	105	2e-27
TevSTIB805.7.4570	Similarity to hypothetical protein, unlikely [Trypanosoma brucei gambienseDAL972]	emb|CBH12560.1	306	0
TevSTIB805.7.4580	Similarity to hypothetical protein, unlikely [Trypanosoma brucei gambienseDAL972]	emb|CBH12561.1	184	2e-59
TevSTIB805.7.4590	Similarity to hypothetical protein, unlikely [Trypanosoma brucei gambienseDAL972]	emb|CBH12562.1	257	1e-87
TevSTIB805.7.5030	Similarity to hypothetical protein, unlikely [Trypanosoma brucei gambienseDAL972]	emb|CBH12618.1	212	4e-70
TevSTIB805.7.5050	Similarity to hypothetical protein, unlikely [Trypanosoma brucei gambienseDAL972]	emb|CBH12620.1	270	1e-92
TevSTIB805.7.5070	Similarity to hypothetical protein, unlikely [Trypanosoma brucei gambienseDAL972]	emb|CBH12623.1	150	1e-45
TevSTIB805.7.5090	Similarity to hypothetical protein, unlikely [Trypanosoma brucei gambienseDAL972]	emb|CBH12625.1	204	2e-67
TevSTIB805.7.5230	Similarity to hypothetical protein, unlikely [Trypanosoma brucei gambienseDAL972]	emb|CBH12641.1	180	1e-57
TevSTIB805.7.5480	Similarity to hypothetical protein, unlikely [Trypanosoma brucei gambienseDAL972]	emb|CBH12679.1	202	7e-67
TevSTIB805.7.5510	Similarity to hypothetical protein, unlikely [Trypanosoma brucei gambienseDAL972]	emb|CBH12683.1	165	6e-51
TevSTIB805.7.5660	Similarity to hypothetical protein, unlikely [Trypanosoma brucei gambienseDAL972]	emb|CBH12699.1	109	5e-29
TevSTIB805.7.5680	Similarity to hypothetical protein, unlikely [Trypanosoma brucei gambienseDAL972]	emb|CBH12701.1	237	4e-79
TevSTIB805.7.5750	Similarity to hypothetical protein, unlikely [Trypanosoma brucei gambienseDAL972]	emb|CBH12710.1	172	8e-55
TevSTIB805.7.5770	Similarity to hypothetical protein, unlikely [Trypanosoma brucei gambienseDAL972]	emb|CBH12712.1	213	2e-70
TevSTIB805.7.5830	Similarity to hypothetical protein, unlikely [Trypanosoma brucei gambienseDAL972]	emb|CBH12721.1	71.2	1e-14
TevSTIB805.7.5880	Similarity to hypothetical protein, unlikely [Trypanosoma brucei gambienseDAL972]	emb|CBH12729.1	67.8	1e-11
TevSTIB805.7.5920	Similarity to hypothetical protein, unlikely [Trypanosoma brucei gambienseDAL972]	emb|CBH12733.1	232	4e-78
TevSTIB805.7.5930	Similarity to hypothetical protein, unlikely [Trypanosoma brucei gambienseDAL972]	emb|CBH12734.1	248	4e-84
TevSTIB805.7.5990	Similarity to hypothetical protein, unlikely [Trypanosoma brucei gambienseDAL972]	emb|CBH12741.1	192	8e-63
TevSTIB805.7.6150	Similarity to hypothetical protein, unlikely [Trypanosoma brucei gambienseDAL972]	emb|CBH12757.1	253	6e-86
TevSTIB805.7.6200	Similarity to hypothetical protein, unlikely [Trypanosoma brucei gambienseDAL972]	emb|CBH12763.1	80.1	8e-18
TevSTIB805.7.630	Similarity to hypothetical protein, unlikely [Trypanosoma brucei gambienseDAL972]	emb|CBH12083.1	63.5	1e-11
TevSTIB805.7.6360	Similarity to hypothetical protein, unlikely [Trypanosoma brucei gambienseDAL972]	emb|CBH12784.1	94	3e-23
TevSTIB805.7.6420	Similarity to hypothetical protein, unlikely [Trypanosoma brucei gambienseDAL972]	emb|CBH12790.1	216	6e-71
TevSTIB805.7.7020	Similarity to hypothetical protein, unlikely [Trypanosoma brucei gambienseDAL972]	emb|CBH12861.1	173	2e-54
TevSTIB805.7.7080	Similarity to hypothetical protein, unlikely [Trypanosoma brucei gambienseDAL972]	emb|CBH12869.1	211	4e-70
TevSTIB805.7.7150	Similarity to hypothetical protein, unlikely [Trypanosoma brucei gambienseDAL972]	emb|CBH09339.1	285	2e-96
TevSTIB805.7.7270	Similarity to hypothetical protein, unlikely [Trypanosoma brucei gambienseDAL972]	emb|CBH12896.1	98.6	4e-24
TevSTIB805.7.7310	Similarity to hypothetical protein, unlikely [Trypanosoma brucei gambienseDAL972]	emb|CBH12901.1	140	1e-39
TevSTIB805.7.7340	Similarity to hypothetical protein, unlikely [Trypanosoma brucei gambienseDAL972]	emb|CBH12907.1	61.6	4e-11
TevSTIB805.7.7480	Similarity to hypothetical protein, unlikely [Trypanosoma brucei gambienseDAL972]	emb|CBH12926.1	222	2e-74
TevSTIB805.7.7490	Similarity to hypothetical protein, unlikely [Trypanosoma brucei gambienseDAL972]	emb|CBH12928.1	146	2e-44
TevSTIB805.7.7500	Similarity to hypothetical protein, unlikely [Trypanosoma brucei gambienseDAL972]	emb|CBH12929.1	237	4e-80
TevSTIB805.7.7530	Similarity to hypothetical protein, unlikely [Trypanosoma brucei gambienseDAL972]	emb|CBH12934.1	258	2e-87
TevSTIB805.7.7550	Similarity to hypothetical protein, unlikely [Trypanosoma brucei gambienseDAL972]	emb|CBH12935.1	180	6e-57
TevSTIB805.7.7580	Similarity to hypothetical protein, unlikely [Trypanosoma brucei gambienseDAL972]	emb|CBH12940.1	212	2e-70
TevSTIB805.7.7610	Similarity to hypothetical protein, unlikely [Trypanosoma brucei gambienseDAL972]	emb|CBH09340.1	207	1e-68
TevSTIB805.7.7730	Similarity to hypothetical protein, unlikely [Trypanosoma brucei gambienseDAL972]	emb|CBH12966.1	218	5e-71
TevSTIB805.7.8200	Similarity to hypothetical protein, unlikely [Trypanosoma brucei gambienseDAL972]	emb|CBH13031.1	211	5e-70
TevSTIB805.7.8250	Similarity to hypothetical protein, unlikely [Trypanosoma brucei gambienseDAL972]	emb|CBH13041.1	308	0
TevSTIB805.7.8260	Similarity to hypothetical protein, unlikely [Trypanosoma brucei gambienseDAL972]	emb|CBH13043.1	196	3e-64
TevSTIB805.7.90	Similarity to hypothetical protein, unlikely [Trypanosoma brucei gambienseDAL972]	emb|CBH12022.1	167	7e-53
TevSTIB805.7.930	Similarity to hypothetical protein, unlikely [Trypanosoma brucei gambienseDAL972]	emb|CBH12117.1	115	5e-32
TevSTIB805.8.1480	Similarity to hypothetical protein, unlikely [Trypanosoma brucei gambienseDAL972]	emb|CBH13166.1	77	9e-17
TevSTIB805.8.150	Similarity to hypothetical protein, unlikely [Trypanosoma brucei gambienseDAL972]	emb|CBH12872.1	79.3	9e-17
TevSTIB805.8.2470	Similarity to hypothetical protein, unlikely [Trypanosoma brucei gambienseDAL972]	emb|CBH13251.1	114	3e-31
TevSTIB805.8.2480	Similarity to hypothetical protein, unlikely [Trypanosoma brucei gambienseDAL972]	emb|CBH13252.1	217	2e-72
TevSTIB805.8.2520	Similarity to hypothetical protein, unlikely [Trypanosoma brucei gambienseDAL972]	emb|CBH13256.1	229	2e-75
TevSTIB805.8.2660	Similarity to hypothetical protein, unlikely [Trypanosoma brucei gambienseDAL972]	emb|CBH13274.1	197	2e-64
TevSTIB805.8.2760	Similarity to hypothetical protein, unlikely [Trypanosoma brucei gambienseDAL972]	emb|CBH13287.1	166	1e-51
TevSTIB805.8.2930	Similarity to hypothetical protein, unlikely [Trypanosoma brucei gambienseDAL972]	emb|CBH13305.1	295	0
TevSTIB805.8.3020	Similarity to hypothetical protein, unlikely [Trypanosoma brucei gambienseDAL972]	emb|CBH13314.1	201	2e-66
TevSTIB805.8.4050	Similarity to hypothetical protein, unlikely [Trypanosoma brucei gambienseDAL972]	emb|CBH15117.1	144	6e-41
TevSTIB805.8.4320	Similarity to hypothetical protein, unlikely [Trypanosoma brucei gambienseDAL972]	emb|CBH13449.1	145	2e-42
TevSTIB805.8.4430	Similarity to hypothetical protein, unlikely [Trypanosoma brucei gambienseDAL972]	emb|CBH13462.1	157	1e-47
TevSTIB805.8.4680	Similarity to hypothetical protein, unlikely [Trypanosoma brucei gambienseDAL972]	emb|CBH13489.1	217	2e-71
TevSTIB805.8.4920	Similarity to hypothetical protein, unlikely [Trypanosoma brucei gambienseDAL972]	emb|CBH13514.1	215	3e-71
TevSTIB805.8.5070	Similarity to hypothetical protein, unlikely [Trypanosoma brucei gambienseDAL972]	emb|CBH13529.1	208	3e-69
TevSTIB805.8.5350	Similarity to hypothetical protein, unlikely [Trypanosoma brucei gambienseDAL972]	emb|CBH13561.1	193	9e-63
TevSTIB805.8.5490	Similarity to hypothetical protein, unlikely [Trypanosoma brucei gambienseDAL972]	emb|CBH13580.1	197	5e-64
TevSTIB805.8.5550	Similarity to hypothetical protein, unlikely [Trypanosoma brucei gambienseDAL972]	emb|CBH13587.1	193	3e-62
TevSTIB805.8.5630	Similarity to hypothetical protein, unlikely [Trypanosoma brucei gambienseDAL972]	emb|CBH13597.1	214	2e-71
TevSTIB805.8.5720	Similarity to hypothetical protein, unlikely [Trypanosoma brucei gambienseDAL972]	emb|CBH13606.1	226	6e-76
TevSTIB805.8.5850	Similarity to hypothetical protein, unlikely [Trypanosoma brucei gambienseDAL972]	emb|CBH13621.1	161	3e-50
TevSTIB805.8.6370	Similarity to hypothetical protein, unlikely [Trypanosoma brucei gambienseDAL972]	emb|CBH13676.1	217	2e-71
TevSTIB805.8.6390	Similarity to hypothetical protein, unlikely [Trypanosoma brucei gambienseDAL972]	emb|CBH13678.1	153	2e-47
TevSTIB805.8.6430	Similarity to hypothetical protein, unlikely [Trypanosoma brucei gambienseDAL972]	emb|CBH13682.1	91.7	1e-21
TevSTIB805.8.7250	Similarity to hypothetical protein, unlikely [Trypanosoma brucei gambienseDAL972]	emb|CBH13769.1	231	1e-77
TevSTIB805.8.7300	Similarity to hypothetical protein, unlikely [Trypanosoma brucei gambienseDAL972]	emb|CBH13775.1	210	3e-69
TevSTIB805.8.7330	Similarity to hypothetical protein, unlikely [Trypanosoma brucei gambienseDAL972]	emb|CBH13778.1	287	4e-99
TevSTIB805.8.7600	Similarity to hypothetical protein, unlikely [Trypanosoma brucei gambienseDAL972]	emb|CBH13810.1	211	5e-70
TevSTIB805.8.7610	Similarity to hypothetical protein, unlikely [Trypanosoma brucei gambienseDAL972]	emb|CBH13812.1	249	6e-85
TevSTIB805.8.7780	Similarity to hypothetical protein, unlikely [Trypanosoma brucei gambienseDAL972]	emb|CBH10823.1	212	2e-67
TevSTIB805.8.8090	Similarity to hypothetical protein, unlikely [Trypanosoma brucei gambienseDAL972]	emb|CBH13851.1	196	1e-63
TevSTIB805.8.8150	Similarity to hypothetical protein, unlikely [Trypanosoma brucei gambienseDAL972]	emb|CBH11140.1	137	7e-41
TevSTIB805.8.8160	Similarity to hypothetical protein, unlikely [Trypanosoma brucei gambienseDAL972]	emb|CBH15117.1	181	1e-55
TevSTIB805.8.8170	Similarity to hypothetical protein, unlikely [Trypanosoma brucei gambienseDAL972]	emb|CBH13859.1	190	9e-62
TevSTIB805.8.8190	Similarity to hypothetical protein, unlikely [Trypanosoma brucei gambienseDAL972]	emb|CBH13864.1	265	2e-90
TevSTIB805.8.8200	Similarity to hypothetical protein, unlikely [Trypanosoma brucei gambienseDAL972]	emb|CBH13865.1	194	2e-62
TevSTIB805.8.8220	Similarity to hypothetical protein, unlikely [Trypanosoma brucei gambienseDAL972]	emb|CBH13867.1	207	9e-69
TevSTIB805.8.8230	Similarity to hypothetical protein, unlikely [Trypanosoma brucei gambienseDAL972]	emb|CBH13868.1	308	0
TevSTIB805.8.8320	Similarity to hypothetical protein, unlikely [Trypanosoma brucei gambienseDAL972]	emb|CBH13878.1	168	4e-52
TevSTIB805.8.8620	Similarity to hypothetical protein, unlikely [Trypanosoma brucei gambienseDAL972]	emb|CBH13901.1	221	4e-72
TevSTIB805.9.10860	Similarity to hypothetical protein, unlikely [Trypanosoma brucei gambienseDAL972]	emb|CBH14879.1	170	4e-54
TevSTIB805.9.11560	Similarity to hypothetical protein, unlikely [Trypanosoma brucei gambienseDAL972]	emb|CBH11140.1	154	2e-47
TevSTIB805.9.12000	Similarity to hypothetical protein, unlikely [Trypanosoma brucei gambienseDAL972]	emb|CBH11174.1	263	4e-88
TevSTIB805.9.1250	Similarity to hypothetical protein, unlikely [Trypanosoma brucei gambienseDAL972]	emb|CBH13959.1	172	6e-55
TevSTIB805.9.12800	Similarity to hypothetical protein, unlikely [Trypanosoma brucei gambienseDAL972]	emb|CBH11173.1	302	3e-99
TevSTIB805.9.13000	Similarity to hypothetical protein, unlikely [Trypanosoma brucei gambienseDAL972]	emb|CBH11172.1	271	1e-88
TevSTIB805.9.2130	Similarity to hypothetical protein, unlikely [Trypanosoma brucei gambienseDAL972]	emb|CBH14067.1	161	1e-49
TevSTIB805.9.3590	Similarity to hypothetical protein, unlikely [Trypanosoma brucei gambienseDAL972]	emb|CBH14184.1	212	2e-70
TevSTIB805.9.5120	Similarity to hypothetical protein, unlikely [Trypanosoma brucei gambienseDAL972]	emb|CBH14305.1	206	2e-68
TevSTIB805.9.5450	Similarity to hypothetical protein, unlikely [Trypanosoma brucei gambienseDAL972]	emb|CBH14333.1	57.8	5e-09
TevSTIB805.9.6650	Similarity to hypothetical protein, unlikely [Trypanosoma brucei gambienseDAL972]	emb|CBH14450.1	50.1	5e-06
TevSTIB805.9.7370	Similarity to hypothetical protein, unlikely [Trypanosoma brucei gambienseDAL972]	emb|CBH14523.1	181	3e-58
TevSTIB805.9.950	Similarity to hypothetical protein, unlikely [Trypanosoma brucei gambienseDAL972]	emb|CBH11140.1	74.7	3e-16
TevSTIB805.9.1050	Similarity to hypothetical protein, unlikely [Trypanosoma brucei gambienseDAL972]	emb|CBH13933.1	243	7e-82
TevSTIB805.4.2860	Similarity to hypothetical protein, unlikely [Trypanosoma brucei]	gb|AAX80819.1	115	4e-30
T. evansi coding sequences matching other hypothetical sequences (150 CDS)
TevSTIB805.6.110	Similarity to hypothetical protein [Trypanosoma brucei brucei strain 927/4 GUTat10.1]	ref|XP_951502.1	205	5e-65
TevSTIB805.1.4540	Similarity to hypothetical protein [Trypanosoma brucei brucei strain 927/4GUTat10.1]	ref|XP_001219150.1	106	2e-28
TevSTIB805.11_01.16730	Similarity to hypothetical protein [Trypanosoma brucei brucei strain 927/4GUTat10.1]	ref|XP_829676.1	131	1e-35
TevSTIB805.11_01.3690	Similarity to hypothetical protein [Trypanosoma brucei brucei strain 927/4GUTat10.1]	ref|XP_828872.1	125	6e-34
TevSTIB805.11_01.8820	Similarity to hypothetical protein [Trypanosoma brucei brucei strain 927/4GUTat10.1]	ref|XP_828923.1	416	0
TevSTIB805.2.1080	Similarity to hypothetical protein [Trypanosoma brucei brucei strain 927/4GUTat10.1]	ref|XP_828872.1	95.5	4e-24
TevSTIB805.2.3070	Similarity to hypothetical protein [Trypanosoma brucei brucei strain 927/4GUTat10.1]	ref|XP_001219183.1	118	2e-31
TevSTIB805.2.360	Similarity to hypothetical protein [Trypanosoma brucei brucei strain 927/4GUTat10.1]	ref|XP_828872.1	128	3e-37
TevSTIB805.2.760	Similarity to hypothetical protein [Trypanosoma brucei brucei strain 927/4GUTat10.1]	ref|XP_828872.1	95.5	4e-24
TevSTIB805.3.3590	Similarity to hypothetical protein [Trypanosoma brucei brucei strain 927/4GUTat10.1]	ref|XP_828872.1	57.8	4e-09
TevSTIB805.4.160	Similarity to hypothetical protein [Trypanosoma brucei brucei strain 927/4GUTat10.1]	ref|XP_803394.1	96.3	1e-23
TevSTIB805.4.170	Similarity to hypothetical protein [Trypanosoma brucei brucei strain 927/4GUTat10.1]	ref|XP_803395.1	78.6	4e-17
TevSTIB805.4.3350	Similarity to hypothetical protein [Trypanosoma brucei brucei strain 927/4GUTat10.1]	ref|XP_844474.1	239	1e-76
TevSTIB805.4.3360	Similarity to hypothetical protein [Trypanosoma brucei brucei strain 927/4GUTat10.1]	ref|XP_844475.1	306	0
TevSTIB805.5.2540	Similarity to hypothetical protein [Trypanosoma brucei brucei strain 927/4GUTat10.1]	ref|XP_844890.1	219	1e-72
TevSTIB805.5.5200	Similarity to hypothetical protein [Trypanosoma brucei brucei strain 927/4GUTat10.1]	ref|XP_803385.1	150	1e-44
TevSTIB805.5.5840	Similarity to hypothetical protein [Trypanosoma brucei brucei strain 927/4GUTat10.1]	ref|XP_951502.1	173	5e-54
TevSTIB805.6.1440	Similarity to hypothetical protein [Trypanosoma brucei brucei strain 927/4GUTat10.1]	ref|XP_845261.1	196	2e-58
TevSTIB805.6.190	Similarity to hypothetical protein [Trypanosoma brucei brucei strain 927/4GUTat10.1]	ref|XP_845153.1	201	5e-66
TevSTIB805.6.5330	Similarity to hypothetical protein [Trypanosoma brucei brucei strain 927/4GUTat10.1]	ref|XP_845153.1	69.3	6e-14
TevSTIB805.8.140	Similarity to hypothetical protein [Trypanosoma brucei brucei strain 927/4GUTat10.1]	ref|XP_827746.1	102	4e-26
TevSTIB805.2.380	Similarity to hypothetical protein [Trypanosoma brucei]	emb|CAD21753.1	207	2e-68
TevSTIB805.8.8730	Similarity to hypothetical protein Tb09.v4.0153 [Trypanosoma brucei brucei strain927/4 GUTat10.1]	emb|CAJ16429.1	162	3e-49
TevSTIB805.11_03.590	Similarity to hypothetical protein Tb10.v4.0049 [Trypanosoma brucei brucei strain927/4 GUTat10.1]	emb|CAJ16760.1	165	8e-50
TevSTIB805.8.250	Similarity to hypothetical protein Tb10.v4.0049 [Trypanosoma brucei brucei strain927/4 GUTat10.1]	emb|CAJ16760.1	149	1e-44
TevSTIB805.9.11760	Similarity to hypothetical protein Tb10.v4.0049 [Trypanosoma brucei brucei strain927/4 GUTat10.1]	emb|CAJ16760.1	226	7e-74
TevSTIB805.4.3870	Similarity to hypothetical protein Tb10.v4.0130 [Trypanosoma brucei brucei strain927/4 GUTat10.1]	emb|CAJ16841.1	2017	0
TevSTIB805.5.5700	Similarity to hypothetical protein Tb10.v4.0188 [Trypanosoma brucei brucei strain927/4 GUTat10.1]	emb|CAJ16899.1	165	8e-50
TevSTIB805.6.5560	Similarity to hypothetical protein Tb10.v4.0188 [Trypanosoma brucei brucei strain927/4 GUTat10.1]	emb|CAJ16899.1	312	0
TevSTIB805.5.120	Similarity to hypothetical protein Tb10.v4.0215 [Trypanosoma brucei brucei strain927/4 GUTat10.1]	emb|CAJ16926.1	119	3e-32
TevSTIB805.10.140	Similarity to hypothetical protein Tb10.v4.0221 [Trypanosoma brucei brucei strain927/4 GUTat10.1]	emb|CAJ16932.1	189	2e-60
TevSTIB805.10.7360	Similarity to hypothetical protein Tb10.v4.0245 [Trypanosoma brucei brucei strain 927/4 GUTat10.1]	emb|CAJ16956.1	163	3e-51
TevSTIB805.9.12930	Similarity to hypothetical protein Tb10.v4.0258 [Trypanosoma brucei brucei strain927/4 GUTat10.1]	emb|CAJ16969.1	175	6e-54
TevSTIB805.5.5360	Similarity to hypothetical protein Tb10.v4.0259 [Trypanosoma brucei brucei strain927/4 GUTat10.1]	emb|CAJ16970.1	152	2e-44
TevSTIB805.11_02.600	Similarity to hypothetical protein Tb11.0730 [Trypanosoma brucei brucei strain927/4 GUTat10.1]	emb|CAJ17049.1	309	0
TevSTIB805.11_02.590	Similarity to hypothetical protein Tb11.0740 [Trypanosoma brucei brucei strain927/4 GUTat10.1]	emb|CAJ17050.1	301	0
TevSTIB805.5.5690	Similarity to hypothetical protein Tb11.0740 [Trypanosoma brucei brucei strain927/4 GUTat10.1]	emb|CAJ17050.1	235	3e-77
TevSTIB805.11_02.550	Similarity to hypothetical protein Tb11.1830 [Trypanosoma brucei brucei strain927/4 GUTat10.1]	emb|CAJ17162.1	293	0
TevSTIB805.11_02.540	Similarity to hypothetical protein Tb11.1840 [Trypanosoma brucei brucei strain927/4 GUTat10.1]	emb|CAJ17163.1	332	0
TevSTIB805.2.1550	Similarity to hypothetical protein TbgDal_II1290 [Trypanosoma brucei gambienseDAL972]	emb|CBH09400.1	115	9e-31
TevSTIB805.2.2230	Similarity to hypothetical protein TbgDal_II2400 [Trypanosoma brucei gambienseDAL972]	emb|CBH09496.1	366	0
TevSTIB805.11_01.19090	Similarity to hypothetical protein TbgDal_II4390 [Trypanosoma brucei gambienseDAL972]	emb|CBH09660.1	191	1e-59
TevSTIB805.3.4510	Similarity to hypothetical protein TbgDal_III4690 [Trypanosoma brucei gambienseDAL972]	emb|CBH10127.1	168	6e-50
TevSTIB805.3.4850	Similarity to hypothetical protein TbgDal_III5090 [Trypanosoma brucei gambienseDAL972]	emb|CBH10167.1	287	1e-97
TevSTIB805.3.4910	Similarity to hypothetical protein TbgDal_III5160 [Trypanosoma brucei gambienseDAL972]	emb|CBH10174.1	141	8e-39
TevSTIB805.4.2360	Similarity to hypothetical protein TbgDal_IV2230 [Trypanosoma brucei gambienseDAL972]	emb|CBH10520.1	263	4e-88
TevSTIB805.11_01.18000	Similarity to hypothetical protein TbgDal_IX1940 [Trypanosoma brucei gambienseDAL972]	emb|CBH14119.1	287	1e-96
TevSTIB805.9.2770	Similarity to hypothetical protein TbgDal_IX1950 [Trypanosoma brucei gambienseDAL972]	emb|CBH14120.1	400	0
TevSTIB805.5.1650	Similarity to hypothetical protein TbgDal_V2010 [Trypanosoma brucei gambienseDAL972]	emb|CBH11063.1	99.8	2e-24
TevSTIB805.6.2630	Similarity to hypothetical protein TbgDal_VI2310 [Trypanosoma brucei gambienseDAL972]	emb|CBH11753.1	300	0
TevSTIB805.7.4090	Similarity to hypothetical protein TbgDal_VII4340 [Trypanosoma brucei gambienseDAL972]	emb|CBH12506.1	259	1e-85
TevSTIB805.7.6940	Similarity to hypothetical protein TbgDal_VII7340 [Trypanosoma brucei gambienseDAL972]	emb|CBH12853.1	152	2e-45
TevSTIB805.8.3100	Similarity to hypothetical protein TbgDal_VIII2710 [Trypanosoma brucei gambienseDAL972]	emb|CBH13323.1	182	1e-56
TevSTIB805.8.3500	Similarity to hypothetical protein TbgDal_VIII3180 [Trypanosoma brucei gambiense DAL972]	emb|CBH13370.1	154	4e-46
TevSTIB805.8.3790	Similarity to hypothetical protein TbgDal_VIII3400 [Trypanosoma brucei gambienseDAL972]	emb|CBH13392.1	344	0
TevSTIB805.8.5510	Similarity to hypothetical protein TbgDal_VIII5230 [Trypanosoma brucei gambienseDAL972]	emb|CBH13582.1	312	0
TevSTIB805.8.6790	Similarity to hypothetical protein TbgDal_VIII6590 [Trypanosoma brucei gambienseDAL972]	emb|CBH13721.1	59.3	1e-08
TevSTIB805.10.11850	Similarity to hypothetical protein TbgDal_X13620 [Trypanosoma brucei gambienseDAL972]	emb|CBH16265.1	504	0
TevSTIB805.10.13160	Similarity to hypothetical protein TbgDal_X15120 [Trypanosoma brucei gambienseDAL972]	emb|CBH16413.1	249	2e-83
TevSTIB805.10.13170	Similarity to hypothetical protein TbgDal_X15130 [Trypanosoma brucei gambienseDAL972]	emb|CBH16414.1	387	0
TevSTIB805.10.14830	Similarity to hypothetical protein TbgDal_X16460 [Trypanosoma brucei gambienseDAL972]	emb|CBH16546.1	302	0
TevSTIB805.7.120	Similarity to hypothetical protein TbgDal_X3860 [Trypanosoma brucei gambienseDAL972]	emb|CBH15301.1	252	3e-85
TevSTIB805.10.3310	Similarity to hypothetical protein TbgDal_X3880 [Trypanosoma brucei gambienseDAL972]	emb|CBH15303.1	249	8e-84
TevSTIB805.10.920	Similarity to hypothetical protein TbgDal_X900 [Trypanosoma brucei gambiense DAL972]	emb|CBH15009.1	95.5	3e-22
TevSTIB805.10.900	Similarity to hypothetical protein TbgDal_X900 [Trypanosoma brucei gambienseDAL972]	emb|CBH15009.1	94.7	7e-23
TevSTIB805.11_01.14650	Similarity to hypothetical protein TbgDal_XI15830 [Trypanosoma brucei gambienseDAL972]	emb|CBH18464.1	262	1e-89
TevSTIB805.11_01.370	Similarity to hypothetical protein TbgDal_XI330 [Trypanosoma brucei gambienseDAL972]	emb|CBH16918.1	408	0
TevSTIB805.11_01.3540	Similarity to hypothetical protein TbgDal_XI3880 [Trypanosoma brucei gambienseDAL972]	emb|CBH17270.1	360	0
TevSTIB805.11_01.3810	Similarity to hypothetical protein TbgDal_XI4190 [Trypanosoma brucei gambienseDAL972]	emb|CBH17301.1	233	2e-77
TevSTIB805.11_01.6930	Similarity to hypothetical protein TbgDal_XI7660 [Trypanosoma brucei gambienseDAL972]	emb|CBH17647.1	411	0
TevSTIB805.11_01.8500	Similarity to hypothetical protein TbgDal_XI9350 [Trypanosoma brucei gambienseDAL972]	emb|CBH17816.1	365	0
TevSTIB805.10.17130	Similarity to hypothetical protein, conserved [Trypanosoma brucei gambiense DAL972]	emb|CBH14921.1	563	0
TevSTIB805.11_01.18190	Similarity to hypothetical protein, conserved [Trypanosoma brucei gambiense DAL972]	emb|CBH14921.1	266	3e-82
TevSTIB805.2.60	Similarity to hypothetical protein, conserved [Trypanosoma brucei gambiense DAL972]	emb|CBH14921.1	576	0
TevSTIB805.9.12810	Similarity to hypothetical protein, conserved [Trypanosoma brucei gambiense DAL972]	emb|CBH14921.1	409	2e-135
TevSTIB805.11_01.18330	Similarity to hypothetical protein, conserved, (fragment) [Trypanosoma brucei gambiense DAL972]	emb|CBH17326.1	235	1e-71
TevSTIB805.11_03.100	Similarity to hypothetical protein, conserved, (fragment) [Trypanosoma brucei gambiense DAL972]	emb|CBH17326.1	545	0
TevSTIB805.2.480	Similarity to hypothetical protein, conserved, (fragment) [Trypanosoma brucei gambiense DAL972]	emb|CBH17326.1	578	0
TevSTIB805.7.7130	Similarity to hypothetical protein, conserved, (fragment) [Trypanosoma brucei gambiense DAL972]	emb|CBH17326.1	545	0
TevSTIB805.8.6870	Similarity to hypothetical protein, conserved, (fragment) [Trypanosoma brucei gambiense DAL972]	emb|CBH17326.1	300	6e-96
TevSTIB805.9.12990	Similarity to hypothetical protein, conserved, (fragment) [Trypanosoma brucei gambiense DAL972]	emb|CBH17326.1	241	2e-73
TevSTIB805.11_01.19000	Similarity to hypothetical protein, conserved [Trypanosoma brucei brucei strain927/4 GUTat10.1]	emb|CAJ16295.1	360	0
TevSTIB805.9.470	Similarity to hypothetical protein, conserved [Trypanosoma brucei brucei strain927/4 GUTat10.1]	emb|CAJ16295.1	227	1e-72
TevSTIB805.8.190	Similarity to hypothetical protein, conserved [Trypanosoma brucei gambiense DAL972]	emb|CBH10019.1	80.5	3e-15
TevSTIB805.3.1970	Similarity to hypothetical protein, conserved [Trypanosoma brucei gambiense DAL972]	emb|CBH09849.1	245	8e-81
TevSTIB805.10.12070	Similarity to hypothetical protein, conserved [Trypanosoma brucei gambienseDAL972]	emb|CBH16290.1	652	0
TevSTIB805.11_01.11530	Similarity to hypothetical protein, conserved [Trypanosoma brucei gambienseDAL972]	emb|CBH18132.1	636	0
TevSTIB805.11_01.13300	Similarity to hypothetical protein, conserved [Trypanosoma brucei gambienseDAL972]	emb|CBH18741.1	764	0
TevSTIB805.11_01.17480	Similarity to hypothetical protein, conserved [Trypanosoma brucei gambienseDAL972]	emb|CBH18785.1	698	0
TevSTIB805.11_01.18930	Similarity to hypothetical protein, conserved [Trypanosoma brucei gambienseDAL972]	emb|CBH10019.1	252	5e-76
TevSTIB805.11_01.4940	Similarity to hypothetical protein, conserved [Trypanosoma brucei gambienseDAL972]	emb|CBH09338.1	346	0
TevSTIB805.11_01.9730	Similarity to hypothetical protein, conserved [Trypanosoma brucei gambienseDAL972]	emb|CBH17941.1	117	2e-29
TevSTIB805.11_03.220	Similarity to hypothetical protein, conserved [Trypanosoma brucei gambienseDAL972]	emb|CBH14921.1	457	0
TevSTIB805.4.3290	Similarity to hypothetical protein, conserved [Trypanosoma brucei gambienseDAL972]	emb|CBH10624.1	130	7e-36
TevSTIB805.4.3340	Similarity to hypothetical protein, conserved [Trypanosoma brucei gambienseDAL972]	emb|CBH10624.1	187	1e-56
TevSTIB805.5.2550	Similarity to hypothetical protein, conserved [Trypanosoma brucei gambienseDAL972]	emb|CBH11179.1	256	2e-82
TevSTIB805.5.2560	Similarity to hypothetical protein, conserved [Trypanosoma brucei gambienseDAL972]	emb|CBH11179.1	603	0
TevSTIB805.5.4020	Similarity to hypothetical protein, conserved [Trypanosoma brucei gambienseDAL972]	emb|CBH11374.1	131	1e-35
TevSTIB805.6.150	Similarity to hypothetical protein, conserved [Trypanosoma brucei gambienseDAL972]	emb|CBH14921.1	764	0
TevSTIB805.6.3470	Similarity to hypothetical protein, conserved [Trypanosoma brucei gambienseDAL972]	emb|CBH09337.1	166	1e-50
TevSTIB805.7.7140	Similarity to hypothetical protein, conserved [Trypanosoma brucei gambienseDAL972]	emb|CBH09337.1	284	1e-95
TevSTIB805.8.8140	Similarity to hypothetical protein, conserved [Trypanosoma brucei gambienseDAL972]	emb|CBH13857.1	272	1e-88
TevSTIB805.9.12020	Similarity to hypothetical protein, conserved [Trypanosoma brucei gambienseDAL972]	emb|CBH14921.1	568	0
TevSTIB805.9.12790	Similarity to hypothetical protein, conserved [Trypanosoma brucei gambienseDAL972]	emb|CBH09338.1	175	1e-53
TevSTIB805.9.12820	Similarity to hypothetical protein, conserved [Trypanosoma brucei gambienseDAL972]	emb|CBH18697.1	216	1e-67
TevSTIB805.9.13050	Similarity to hypothetical protein, conserved [Trypanosoma brucei gambienseDAL972]	emb|CBH10019.1	251	3e-75
TevSTIB805.10.17490	Similarity to hypothetical protein, conserved [Trypanosoma vivax Y486]	emb|CCD20043.1	331	0
TevSTIB805.5.5350	Similarity to hypothetical protein, conserved [Trypanosoma vivax Y486]	emb|CCD20043.1	386	0
TevSTIB805.2.2820	Similarity to hypothetical protein, conserved in T. vivax [Trypanosoma vivax Y486]	emb|CCD21745.1	184	2e-53
TevSTIB805.1.3560	Similarity to hypothetical protein, conserved, (fragment) [Trypanosoma brucei gambiense DAL972]	emb|CBH17326.1	389	0
TevSTIB805.1.3570	Similarity to hypothetical protein, conserved, (fragment) [Trypanosoma brucei gambiense DAL972]	emb|CBH17326.1	288	4e-93
TevSTIB805.1.3610	Similarity to hypothetical protein, conserved, (fragment) [Trypanosoma brucei gambiense DAL972]	emb|CBH17326.1	393	0
TevSTIB805.1.3620	Similarity to hypothetical protein, conserved, (fragment) [Trypanosoma brucei gambiense DAL972]	emb|CBH17326.1	426	0
TevSTIB805.10.17080	Similarity to hypothetical protein, conserved, (fragment) [Trypanosoma brucei gambiense DAL972]	emb|CBH13858.1	345	0
TevSTIB805.10.17120	Similarity to hypothetical protein, conserved, (fragment) [Trypanosoma brucei gambiense DAL972]	emb|CBH17326.1	246	4e-76
TevSTIB805.11_01.17990	Similarity to hypothetical protein, conserved, (fragment) [Trypanosoma brucei gambiense DAL972]	emb|CBH13858.1	198	1e-59
TevSTIB805.11_01.18200	Similarity to hypothetical protein, conserved, (fragment) [Trypanosoma brucei gambiense DAL972]	emb|CBH13729.1	409	0
TevSTIB805.11_01.18210	Similarity to hypothetical protein, conserved, (fragment) [Trypanosoma brucei gambiense DAL972]	emb|CBH13729.1	347	0
TevSTIB805.11_01.18340	Similarity to hypothetical protein, conserved, (fragment) [Trypanosoma brucei gambiense DAL972]	emb|CBH13729.1	478	0
TevSTIB805.11_01.18920	Similarity to hypothetical protein, conserved, (fragment) [Trypanosoma brucei gambiense DAL972]	emb|CBH13729.1	564	0
TevSTIB805.11_01.19030	Similarity to hypothetical protein, conserved, (fragment) [Trypanosoma brucei gambiense DAL972]	emb|CBH13729.1	253	6e-79
TevSTIB805.11_02.120	Similarity to hypothetical protein, conserved, (fragment) [Trypanosoma brucei gambiense DAL972]	emb|CBH17326.1	775	0
TevSTIB805.11_03.110	Similarity to hypothetical protein, conserved, (fragment) [Trypanosoma brucei gambiense DAL972]	emb|CBH13729.1	294	6e-94
TevSTIB805.11_03.230	Similarity to hypothetical protein, conserved, (fragment) [Trypanosoma brucei gambiense DAL972]	emb|CBH13729.1	237	2e-72
TevSTIB805.11_03.240	Similarity to hypothetical protein, conserved, (fragment) [Trypanosoma brucei gambiense DAL972]	emb|CBH13729.1	328	0
TevSTIB805.3.6140	Similarity to hypothetical protein, conserved, (fragment) [Trypanosoma brucei gambiense DAL972]	emb|CBH13729.1	620	0
TevSTIB805.3.6150	Similarity to hypothetical protein, conserved, (fragment) [Trypanosoma brucei gambiense DAL972]	emb|CBH13858.1	340	0
TevSTIB805.5.2500	Similarity to hypothetical protein, conserved, (fragment) [Trypanosoma brucei gambiense DAL972]	emb|CBH13729.1	295	1e-94
TevSTIB805.5.30	Similarity to hypothetical protein, conserved, (fragment) [Trypanosoma brucei gambiense DAL972]	emb|CBH17326.1	210	3e-63
TevSTIB805.5.40	Similarity to hypothetical protein, conserved, (fragment) [Trypanosoma brucei gambiense DAL972]	emb|CBH13729.1	509	0
TevSTIB805.6.3480	Similarity to hypothetical protein, conserved, (fragment) [Trypanosoma brucei gambiense DAL972]	emb|CBH13729.1	274	3e-86
TevSTIB805.6.3490	Similarity to hypothetical protein, conserved, (fragment) [Trypanosoma brucei gambiense DAL972]	emb|CBH17326.1	757	0
TevSTIB805.6.3520	Similarity to hypothetical protein, conserved, (fragment) [Trypanosoma brucei gambiense DAL972]	emb|CBH17326.1	632	0
TevSTIB805.6.3530	Similarity to hypothetical protein, conserved, (fragment) [Trypanosoma brucei gambiense DAL972]	emb|CBH13729.1	751	0
TevSTIB805.6.5360	Similarity to hypothetical protein, conserved, (fragment) [Trypanosoma brucei gambiense DAL972]	emb|CBH17326.1	303	4e-99
TevSTIB805.7.880	Similarity to hypothetical protein, conserved, (fragment) [Trypanosoma brucei gambiense DAL972]	emb|CBH13729.1	447	0
TevSTIB805.8.170	Similarity to hypothetical protein, conserved, (fragment) [Trypanosoma brucei gambiense DAL972]	emb|CBH13729.1	260	6e-81
TevSTIB805.8.180	Similarity to hypothetical protein, conserved, (fragment) [Trypanosoma brucei gambiense DAL972]	emb|CBH17326.1	356	0
TevSTIB805.8.6880	Similarity to hypothetical protein, conserved, (fragment) [Trypanosoma brucei gambiense DAL972]	emb|CBH17326.1	281	1e-90
TevSTIB805.9.11630	Similarity to hypothetical protein, conserved, (fragment) [Trypanosoma brucei gambiense DAL972]	emb|CBH13729.1	567	0
TevSTIB805.9.11640	Similarity to hypothetical protein, conserved, (fragment) [Trypanosoma brucei gambiense DAL972]	emb|CBH17326.1	179	1e-51
TevSTIB805.9.11650	Similarity to hypothetical protein, conserved, (fragment) [Trypanosoma brucei gambiense DAL972]	emb|CBH17326.1	266	8e-85
TevSTIB805.9.12980	Similarity to hypothetical protein, conserved, (fragment) [Trypanosoma brucei gambiense DAL972]	emb|CBH13729.1	427	0
TevSTIB805.9.13060	Similarity to hypothetical protein, conserved, (fragment) [Trypanosoma brucei gambiense DAL972]	emb|CBH13729.1	399	0
TevSTIB805.9.13070	Similarity to hypothetical protein, conserved, (fragment) [Trypanosoma brucei gambiense DAL972]	emb|CBH17326.1	382	0
TevSTIB805.9.2760	Similarity to hypothetical protein, conserved, (fragment) [Trypanosoma brucei gambiense DAL972]	emb|CBH13729.1	712	0
TevSTIB805.9.13080	Similarity to hypothetical protein, conserved, (fragment) [Trypanosoma brucei gambiense DAL972]	emb|CBH17326.1	421	5e-142
TevSTIB805.1.5180	Similarity to hypothetical protein, conserved, (fragment) [Trypanosoma brucei gambienseDAL972]	emb|CBH13729.1	859	0
TevSTIB805.1.5190	Similarity to hypothetical protein, conserved, (fragment) [Trypanosoma brucei gambienseDAL972]	emb|CBH17326.1	276	7e-89
TevSTIB805.5.2270	Similarity to hypothetical protein [Trypanosoma brucei brucei strain 927/4 GUTat10.1]	ref|XP_827634.1	131	6e-36
T. evansi coding sequences matching annotated [non-hypothetical] sequences (177 CDS)
TevSTIB805.1.3190	Similarity to T. brucei spp.-specific protein [Trypanosoma brucei gambienseDAL972]	emb|CBH09039.1	184	3e-58
TevSTIB805.11_01.11580	Similarity to 40S ribosomal protein L14, putative [Trypanosoma brucei gambienseDAL972]	emb|CBH18136.1	308	0
TevSTIB805.11_01.3730	Similarity to 40S ribosomal protein S4, putative [Trypanosoma brucei gambienseDAL972]	emb|CBH17291.1	195	1e-61
TevSTIB805.9.11010	Similarity to BARP protein [Trypanosoma brucei gambiense DAL972]	emb|CBH14897.1	355	0
TevSTIB805.6.3460	Similarity to BES15S03c [Trypanosoma brucei TREU927]	gb|AEL79552.1	205	1e-66
TevSTIB805.7.7570	Similarity to BES15S03c [Trypanosoma brucei TREU927]	gb|AEL79552.1	211	2e-68
TevSTIB805.9.13040	Similarity to BES15S03c [Trypanosoma brucei TREU927]	gb|AEL79552.1	251	3e-84
TevSTIB805.9.10970	Similarity to bloodstream stage alanine-rich protein BARP [Trypanosoma brucei]	ref|XP_827691.1	179	3e-54
TevSTIB805.9.10980	Similarity to bloodstream stage alanine-rich protein BARP [Trypanosoma brucei]	ref|XP_827692.1	108	4e-27
TevSTIB805.7.5340	Similarity to conserved hypothetical protein [Trypanosoma vivax Y486]	emb|CCC49172.1	100	4e-25
TevSTIB805.5.4280	Similarity to conserved hypothetical protein, conserved [Trypanosoma brucei gambiense DAL972]	emb|CBH11381.1	217	2e-72
TevSTIB805.6.1400	Similarity to cyclophilin-type peptidyl-prolyl cis-trans isomerase [Trypanosoma brucei brucei strain 927/4 GUTat10.1]	ref|XP_845254.1	234	2e-76
TevSTIB805.6.1420	Similarity to cyclophilin-type peptidyl-prolyl cis-trans isomerase [Trypanosoma brucei brucei strain 927/4 GUTat10.1]	ref|XP_845254.1	170	2e-52
TevSTIB805.6.1430	Similarity to cyclophilin-type peptidyl-prolyl cis-trans isomerase [Trypanosoma brucei brucei strain 927/4 GUTat10.1]	ref|XP_845254.1	120	2e-32
TevSTIB805.11_01.13560	Similarity to cytochrome c oxidase subunit 10 [Trypanosoma brucei brucei strain927/4 GUTat10.1]	ref|XP_829371.1	244	6e-83
TevSTIB805.9.510	Similarity to expression site-associated gene [Trypanosoma equiperdum]	gb|AAA30188.1	132	6e-34
TevSTIB805.11_03.70	Similarity to expression site-associated gene 1 (ESAG1) protein, putative[Trypanosoma brucei brucei strain 927/4 GUTat10.1]	emb|CAJ17079.1	235	4e-75
TevSTIB805.9.70	Similarity to expression site-associated gene 3 (ESAG3) [Trypanosoma brucei brucei]	emb|CAQ57379.1	130	7e-35
TevSTIB805.7.3430	Similarity to expression site-associated gene 7 (ESAG7) protein [Trypanosoma brucei brucei]	emb|CAQ57452.1	401	0
TevSTIB805.10.17380	Similarity to expression site-associated protein 3 [Trypanosoma brucei gambiense]	gb|AEX08464.1	357	0
TevSTIB805.6.490	Similarity to gene related to expression site-associated gene 2 (GRESAG2)[Trypanosoma brucei brucei strain 927/4 GUTat10.1]	ref|XP_845170.1	642	0
TevSTIB805.10.9040	Similarity to Glucose transporter 2C [Trypanosoma brucei]	sp|Q09039.1	687	0
TevSTIB805.10.30	Similarity to H25N7.03 [Trypanosoma brucei]	emb|CAD21860.1	686	0
TevSTIB805.11_01.2470	Similarity to H25N7.03 [Trypanosoma brucei]	emb|CAD21860.1	1040	0
TevSTIB805.2.1050	Similarity to H25N7.03 [Trypanosoma brucei]	emb|CAD21860.1	571	0
TevSTIB805.11_01.710	Similarity to H25N7.04 [Trypanosoma brucei]	emb|CAD21861.1	1173	0
TevSTIB805.9.12780	Similarity to H25N7.04 [Trypanosoma brucei]	emb|CAD21861.1	371	0
TevSTIB805.10.11110	Similarity to histone H2B [Trypanosoma brucei brucei strain 927/4 GUTat10.1]	ref|XP_823266.1	190	1e-61
TevSTIB805.9.11570	Similarity to I2 protein [Trypanosoma brucei]	emb|CAA85286.1	87.4	2e-18
TevSTIB805.9.140	Similarity to I2 protein [Trypanosoma brucei]	emb|CAA85286.1	56.6	4e-07
TevSTIB805.9.250	Similarity to I2 protein [Trypanosoma brucei]	emb|CAA85286.1	68.6	3e-11
TevSTIB805.10.14270	Similarity to major facilitator superfamily protein (MFS),putative [Trypanosoma brucei gambiense DAL972]	emb|CBH16628.1	268	1e-86
TevSTIB805.4.5190	Similarity to mitochondrial hinge protein, putative [Trypanosoma brucei gambiense DAL972]	emb|CBH13825.1	86.3	2e-21
TevSTIB805.8.7800	Similarity to mitochondrial hinge protein, putative [Trypanosoma brucei gambiense DAL972]	emb|CBH13825.1	171	2e-54
TevSTIB805.11_01.11540	Similarity to oligomeric golgi complex component 8, putative [Trypanosoma brucei gambiense DAL972]	emb|CBH18133.1	1035	0
TevSTIB805.6.120	Similarity to ORF 1 [Trypanosoma brucei]	gb|AAA30234.1	253	1e-85
TevSTIB805.9.11620	Similarity to ORF 1 [Trypanosoma brucei]	emb|CAA29181.1	742	0
TevSTIB805.9.11990	Similarity to ORF 1 [Trypanosoma brucei]	gb|AAA30234.1	84.7	1e-19
TevSTIB805.10.17220	Similarity to ORF 2 [Trypanosoma brucei]	emb|CAA29182.1	213	7e-69
TevSTIB805.11_01.18140	Similarity to ORF 2 [Trypanosoma brucei]	emb|CAA29182.1	279	4e-94
TevSTIB805.11_01.18160	Similarity to ORF 2 [Trypanosoma brucei]	emb|CAA29182.1	257	2e-85
TevSTIB805.11_01.18220	Similarity to ORF 2 [Trypanosoma brucei]	emb|CAA29182.1	127	6e-35
TevSTIB805.11_02.570	Similarity to ORF 2 [Trypanosoma brucei]	emb|CAA29182.1	327	0
TevSTIB805.11_02.740	Similarity to ORF 2 [Trypanosoma brucei]	emb|CAA29182.1	334	0
TevSTIB805.11_03.500	Similarity to ORF 2 [Trypanosoma brucei]	emb|CAA29182.1	211	2e-68
TevSTIB805.3.140	Similarity to ORF 2 [Trypanosoma brucei]	emb|CAA29182.1	206	4e-66
TevSTIB805.4.5920	Similarity to ORF 2 [Trypanosoma brucei]	emb|CAA29182.1	269	5e-91
TevSTIB805.6.5750	Similarity to ORF 2 [Trypanosoma brucei]	emb|CAA29182.1	210	8e-68
TevSTIB805.9.11890	Similarity to ORF 2 [Trypanosoma brucei]	emb|CAA29182.1	305	0
TevSTIB805.9.12450	Similarity to ORF 2 [Trypanosoma brucei]	emb|CAA29182.1	177	2e-55
TevSTIB805.9.12610	Similarity to ORF 2 [Trypanosoma brucei]	emb|CAA29182.1	210	8e-68
TevSTIB805.9.12730	Similarity to ORF 2 [Trypanosoma brucei]	emb|CAA29182.1	184	8e-58
TevSTIB805.9.260	Similarity to ORF 2 [Trypanosoma brucei]	emb|CAA29182.1	268	1e-89
TevSTIB805.9.50	Similarity to ORF 2 [Trypanosoma brucei]	emb|CAA29182.1	327	0
TevSTIB805.9.960	Similarity to ORF 2 [Trypanosoma brucei]	emb|CAA29182.1	329	0
TevSTIB805.6.320	Similarity to receptor-type adenylate cyclase GRESAG 4 [Trypanosoma brucei TREU927]	ref|XP_845159.1	1902	0
TevSTIB805.4.270	Similarity to retrotransposon hot spot (RHS) protein [Trypanosoma brucei TREU927]	ref|XP_844179.1	483	0
TevSTIB805.4.280	Similarity to retrotransposon hot spot (RHS) protein [Trypanosoma brucei TREU927]	ref|XP_844179.1	405	0
TevSTIB805.4.290	Similarity to retrotransposon hot spot (RHS) protein [Trypanosoma brucei TREU927]	ref|XP_844178.1	482	0
TevSTIB805.4.300	Similarity to retrotransposon hot spot (RHS) protein [Trypanosoma brucei TREU927]	ref|XP_844179.1	613	0
TevSTIB805.10.130	Similarity to retrotransposon hotspot (RHS) protein 1 [Trypanosoma brucei TREU927]	emb|CAQ55505.1	198	5e-58
TevSTIB805.8.2880	Similarity to RHS2, fragment [Trypanosoma brucei gambiense DAL972]	emb|CBH17318.1	53.9	7e-07
TevSTIB805.11_01.13190	Similarity to ribonucleoside-diphosphate reductase small chain [Trypanosoma brucei]	ref|XP_829341.1	274	3e-91
TevSTIB805.9.10520	Similarity to SLACS retrotransposable element [Trypanosoma brucei brucei strain927/4 GUTat10.1]	ref|XP_827643.1	184	2e-49
TevSTIB805.9.10530	Similarity to SLACS retrotransposable element [Trypanosoma brucei brucei strain927/4 GUTat10.1]	ref|XP_827643.1	162	9e-45
TevSTIB805.11_01.11510	Similarity to sodium/sulphate symporter [Trypanosoma brucei brucei strain 927/4GUTat10.1]	ref|XP_829181.1	1422	0
TevSTIB805.9.10410	Similarity to stage-specific small polypeptide, partial [Trypanosoma brucei]	gb|AAD13951.1|S64221_	103	2e-26
TevSTIB805.9.10420	Similarity to stage-specific small polypeptide, partial [Trypanosoma brucei]	gb|AAD13951.1|S64221_	101	5e-27
TevSTIB805.9.10430	Similarity to stage-specific small polypeptide, partial [Trypanosoma brucei]	gb|AAD13951.1|S64221_	102	2e-27
TevSTIB805.9.10440	Similarity to stage-specific small polypeptide, partial [Trypanosoma brucei]	gb|AAD13951.1|S64221_	102	4e-26
TevSTIB805.9.10450	Similarity to stage-specific small polypeptide, partial [Trypanosoma brucei]	gb|AAD13951.1|S64221_	103	1e-27
TevSTIB805.9.10460	Similarity to stage-specific small polypeptide, partial [Trypanosoma brucei]	gb|AAD13951.1|S64221_	102	5e-26
TevSTIB805.9.10470	Similarity to stage-specific small polypeptide, partial [Trypanosoma brucei]	gb|AAD13951.1|S64221_	101	5e-27
TevSTIB805.9.10480	Similarity to stage-specific small polypeptide, partial [Trypanosoma brucei]	gb|AAD13951.1|S64221_	102	4e-26
TevSTIB805.9.10490	Similarity to stage-specific small polypeptide, partial [Trypanosoma brucei]	gb|AAD13951.1|S64221_	97.1	2e-25
TevSTIB805.9.10500	Similarity to stage-specific small polypeptide, partial [Trypanosoma brucei]	gb|AAD13951.1|S64221_	102	2e-27
TevSTIB805.9.10510	Similarity to stage-specific small polypeptide, partial [Trypanosoma brucei]	gb|AAD13951.1|S64221_	103	2e-26
TevSTIB805.10.7610	Similarity to T. brucei spp.-specific protein [Trypanosoma brucei gambienseDAL972]	emb|CBH15786.1	309	0
TevSTIB805.11_01.13610	Similarity to T. brucei spp.-specific protein [Trypanosoma brucei gambienseDAL972]	emb|CBH11623.1	239	6e-80
TevSTIB805.11_01.15140	Similarity to T. brucei spp.-specific protein [Trypanosoma brucei gambienseDAL972]	emb|CBH18521.1	301	0
TevSTIB805.11_01.17910	Similarity to T. brucei spp.-specific protein [Trypanosoma brucei gambienseDAL972]	emb|CBH12367.1	144	5e-43
TevSTIB805.11_01.18230	Similarity to T. brucei spp.-specific protein [Trypanosoma brucei gambienseDAL972]	emb|CBH09566.1	142	7e-42
TevSTIB805.11_01.18500	Similarity to T. brucei spp.-specific protein [Trypanosoma brucei gambienseDAL972]	emb|CBH11623.1	147	4e-44
TevSTIB805.11_01.1950	Similarity to T. brucei spp.-specific protein [Trypanosoma brucei gambienseDAL972]	emb|CBH17092.1	307	0
TevSTIB805.11_01.7150	Similarity to T. brucei spp.-specific protein [Trypanosoma brucei gambienseDAL972]	emb|CBH17668.1	417	0
TevSTIB805.11_01.7390	Similarity to T. brucei spp.-specific protein [Trypanosoma brucei gambienseDAL972]	emb|CBH17694.1	381	0
TevSTIB805.2.2570	Similarity to T. brucei spp.-specific protein [Trypanosoma brucei gambienseDAL972]	emb|CBH09537.1	267	2e-90
TevSTIB805.3.3520	Similarity to T. brucei spp.-specific protein [Trypanosoma brucei gambienseDAL972]	emb|CBH10023.1	301	0
TevSTIB805.3.3540	Similarity to T. brucei spp.-specific protein [Trypanosoma brucei gambienseDAL972]	emb|CBH10023.1	301	0
TevSTIB805.3.3580	Similarity to T. brucei spp.-specific protein [Trypanosoma brucei gambienseDAL972]	emb|CBH10023.1	301	0
TevSTIB805.3.3830	Similarity to T. brucei spp.-specific protein [Trypanosoma brucei gambienseDAL972]	emb|CBH10050.1	250	4e-83
TevSTIB805.3.4840	Similarity to T. brucei spp.-specific protein [Trypanosoma brucei gambienseDAL972]	emb|CBH10165.1	165	1e-50
TevSTIB805.4.1520	Similarity to T. brucei spp.-specific protein [Trypanosoma brucei gambienseDAL972]	emb|CBH10426.1	209	2e-69
TevSTIB805.4.1610	Similarity to T. brucei spp.-specific protein [Trypanosoma brucei gambienseDAL972]	emb|CBH10436.1	286	1e-98
TevSTIB805.4.1720	Similarity to T. brucei spp.-specific protein [Trypanosoma brucei gambienseDAL972]	emb|CBH10451.1	163	3e-49
TevSTIB805.4.2300	Similarity to T. brucei spp.-specific protein [Trypanosoma brucei gambienseDAL972]	emb|CBH10512.1	436	0
TevSTIB805.4.490	Similarity to T. brucei spp.-specific protein [Trypanosoma brucei gambienseDAL972]	emb|CBH10316.1	215	9e-72
TevSTIB805.4.700	Similarity to T. brucei spp.-specific protein [Trypanosoma brucei gambienseDAL972]	emb|CBH10338.1	278	7e-96
TevSTIB805.4.940	Similarity to T. brucei spp.-specific protein [Trypanosoma brucei gambienseDAL972]	emb|CBH10365.1	288	2e-99
TevSTIB805.5.2300	Similarity to T. brucei spp.-specific protein [Trypanosoma brucei gambienseDAL972]	emb|CBH12367.1	119	9e-33
TevSTIB805.6.2640	Similarity to T. brucei spp.-specific protein [Trypanosoma brucei gambienseDAL972]	emb|CBH17324.1	231	5e-76
TevSTIB805.6.5370	Similarity to T. brucei spp.-specific protein [Trypanosoma brucei gambienseDAL972]	emb|CBH11623.1	249	2e-83
TevSTIB805.7.1940	Similarity to T. brucei spp.-specific protein [Trypanosoma brucei gambienseDAL972]	emb|CBH12218.1	424	0
TevSTIB805.7.6350	Similarity to T. brucei spp.-specific protein [Trypanosoma brucei gambienseDAL972]	emb|CBH12783.1	358	0
TevSTIB805.8.1880	Similarity to T. brucei spp.-specific protein [Trypanosoma brucei gambienseDAL972]	emb|CBH13210.1	296	0
TevSTIB805.8.2830	Similarity to T. brucei spp.-specific protein [Trypanosoma brucei gambienseDAL972]	emb|CBH13294.1	299	0
TevSTIB805.8.2860	Similarity to T. brucei spp.-specific protein [Trypanosoma brucei gambienseDAL972]	emb|CBH13297.1	332	0
TevSTIB805.8.2870	Similarity to T. brucei spp.-specific protein [Trypanosoma brucei gambienseDAL972]	emb|CBH13299.1	189	3e-61
TevSTIB805.8.2950	Similarity to T. brucei spp.-specific protein [Trypanosoma brucei gambienseDAL972]	emb|CBH13307.1	286	1e-98
TevSTIB805.8.3340	Similarity to T. brucei spp.-specific protein [Trypanosoma brucei gambienseDAL972]	emb|CBH13353.1	137	8e-41
TevSTIB805.9.1530	Similarity to T. brucei spp.-specific protein [Trypanosoma brucei gambienseDAL972]	emb|CBH14003.1	214	9e-71
TevSTIB805.1.3550	Similarity to Tbingi protein [Trypanosoma brucei]	gb|AFN16295.1	2032	0
TevSTIB805.1.3600	Similarity to Tbingi protein [Trypanosoma brucei]	gb|AFN16295.1	1532	0
TevSTIB805.1.5170	Similarity to Tbingi protein [Trypanosoma brucei]	gb|AFN16295.1	1632	0
TevSTIB805.10.17100	Similarity to Tbingi protein [Trypanosoma brucei]	gb|AFN16295.1	1020	0
TevSTIB805.10.17110	Similarity to Tbingi protein [Trypanosoma brucei]	gb|AFN16295.1	679	0
TevSTIB805.10.20	Similarity to Tbingi protein [Trypanosoma brucei]	gb|AFN16295.1	2235	0
TevSTIB805.10.80	Similarity to Tbingi protein [Trypanosoma brucei]	gb|AFN16295.1	2667	0
TevSTIB805.11_01.17690	Similarity to Tbingi protein [Trypanosoma brucei]	gb|AFN16295.1	978	0
TevSTIB805.11_01.18010	Similarity to Tbingi protein [Trypanosoma brucei]	gb|AFN16295.1	398	0
TevSTIB805.11_01.18070	Similarity to Tbingi protein [Trypanosoma brucei]	gb|AFN16295.1	407	0
TevSTIB805.11_01.18080	Similarity to Tbingi protein [Trypanosoma brucei]	gb|AFN16295.1	1491	0
TevSTIB805.11_01.18150	Similarity to Tbingi protein [Trypanosoma brucei]	gb|AFN16295.1	383	0
TevSTIB805.11_01.18910	Similarity to Tbingi protein [Trypanosoma brucei]	gb|AFN16295.1	999	0
TevSTIB805.11_01.19020	Similarity to Tbingi protein [Trypanosoma brucei]	gb|AFN16295.1	969	0
TevSTIB805.11_01.2460	Similarity to Tbingi protein [Trypanosoma brucei]	gb|AFN16295.1	1693	0
TevSTIB805.11_01.720	Similarity to Tbingi protein [Trypanosoma brucei]	gb|AFN16295.1	661	0
TevSTIB805.11_03.120	Similarity to Tbingi protein [Trypanosoma brucei]	gb|AFN16295.1	816	0
TevSTIB805.11_03.150	Similarity to Tbingi protein [Trypanosoma brucei]	gb|AFN16295.1	1275	0
TevSTIB805.11_03.250	Similarity to Tbingi protein [Trypanosoma brucei]	gb|AFN16295.1	778	0
TevSTIB805.2.1040	Similarity to Tbingi protein [Trypanosoma brucei]	gb|AFN16295.1	1979	0
TevSTIB805.3.3500	Similarity to Tbingi protein [Trypanosoma brucei]	gb|AFN16295.1	2113	0
TevSTIB805.3.6130	Similarity to Tbingi protein [Trypanosoma brucei]	gb|AFN16295.1	1307	0
TevSTIB805.5.240	Similarity to Tbingi protein [Trypanosoma brucei]	gb|AFN16295.1	1028	0
TevSTIB805.5.2510	Similarity to Tbingi protein [Trypanosoma brucei]	gb|AFN16295.1	681	0
TevSTIB805.6.130	Similarity to Tbingi protein [Trypanosoma brucei]	gb|AFN16295.1	1509	0
TevSTIB805.6.140	Similarity to Tbingi protein [Trypanosoma brucei]	gb|AFN16295.1	436	0
TevSTIB805.6.160	Similarity to Tbingi protein [Trypanosoma brucei]	gb|AFN16295.1	1745	0
TevSTIB805.6.5650	Similarity to Tbingi protein [Trypanosoma brucei]	gb|AFN16295.1	1931	0
TevSTIB805.8.160	Similarity to Tbingi protein [Trypanosoma brucei]	gb|AFN16295.1	902	0
TevSTIB805.9.11730	Similarity to Tbingi protein [Trypanosoma brucei]	gb|AFN16295.1	677	0
TevSTIB805.9.11740	Similarity to Tbingi protein [Trypanosoma brucei]	gb|AFN16295.1	848	0
TevSTIB805.9.11750	Similarity to Tbingi protein [Trypanosoma brucei]	gb|AFN16295.1	990	0
TevSTIB805.9.11800	Similarity to Tbingi protein [Trypanosoma brucei]	gb|AFN16295.1	3190	0
TevSTIB805.9.12010	Similarity to Tbingi protein [Trypanosoma brucei]	gb|AFN16295.1	945	0
TevSTIB805.9.12200	Similarity to Tbingi protein [Trypanosoma brucei]	gb|AFN16295.1	1174	0
TevSTIB805.9.12370	Similarity to Tbingi protein [Trypanosoma brucei]	gb|AFN16295.1	1074	0
TevSTIB805.6.5930	Similarity to transposase of Tn10 [Trypanosoma brucei]	ref|XP_843700.1	147	1e-42
TevSTIB805.11_01.13420	Similarity to Ubiquitin-60S ribosomal protein L40 [Trypanosoma brucei brucei]	sp|P21899.2	526	5e-85
TevSTIB805.3.10	Similarity to UDP-Gal/UDP-GlcNAc-dependent glycosyltransferase [Trypanosoma brucei]	ref|XP_803396.1	371	0
TevSTIB805.3.6170	Similarity to unnamed protein product, partial [Trypanosoma congolense IL3000]	emb|CCD11830.1	120	1e-29
TevSTIB805.11_01.17650	Similarity to variable surface glycoprotein (VSG) [Trypanosoma brucei rhodesiense]	gb|AAC33566.1	210	1e-67
TevSTIB805.5.5600	Similarity to variant surface glycoprotein (VSG) [Trypanosoma brucei brucei strain 927/4 GUTat10.1]	ref|XP_829793.1	133	9e-35
TevSTIB805.10.17150	Similarity to variant surface glycoprotein (VSG) [Trypanosoma brucei brucei strain927/4 GUTat10.1]	ref|XP_829768.1	305	0
TevSTIB805.11_01.19110	Similarity to variant surface glycoprotein (VSG) [Trypanosoma brucei brucei strain927/4 GUTat10.1]	ref|XP_829779.1	95.9	3e-20
TevSTIB805.11_02.650	Similarity to variant surface glycoprotein (VSG) [Trypanosoma brucei brucei strain927/4 GUTat10.1]	ref|XP_829793.1	103	7e-24
TevSTIB805.11_02.770	Similarity to variant surface glycoprotein (VSG) [Trypanosoma brucei brucei strain927/4 GUTat10.1]	ref|XP_829796.1	129	5e-33
TevSTIB805.5.5410	Similarity to variant surface glycoprotein (VSG) [Trypanosoma brucei brucei strain927/4 GUTat10.1]	ref|XP_829793.1	99.4	5e-23
TevSTIB805.9.11660	Similarity to variant surface glycoprotein (VSG) [Trypanosoma brucei brucei strain927/4 GUTat10.1]	ref|XP_827743.1	140	8e-38
TevSTIB805.8.300	Similarity to variant surface glycoprotein (VSG) [Trypanosoma brucei TREU927]	ref|XP_843646.1	89.4	6e-19
TevSTIB805.11_01.18990	Similarity to variant surface glycoprotein (VSG) [Trypanosoma brucei]	gb|ABN70730.1	108	2e-26
TevSTIB805.5.5680	Similarity to variant surface glycoprotein (VSG) [Trypanosoma brucei]	emb|CAA39964.1	207	1e-62
TevSTIB805.5.5290	Similarity to variant surface glycoprotein (VSG) Buw 2 [Trypanosoma brucei rhodesiense]	emb|CAI77648.1	161	6e-46
TevSTIB805.5.5250	Similarity to variant surface glycoprotein (VSG) Mul 1 [Trypanosoma brucei rhodesiense]	emb|CAI77637.1	137	4e-35
TevSTIB805.11_01.19120	Similarity to variant surface glycoprotein (VSG), putative [Trypanosoma brucei brucei strain 927/4 GUTat10.1]	emb|CAJ17044.1	79	1e-15
TevSTIB805.9.400	Similarity to variant surface glycoprotein (VSG), putative [Trypanosoma brucei brucei strain 927/4 GUTat10.1]	emb|CAJ16911.1	375	0
TevSTIB805.9.410	Similarity to variant surface glycoprotein (VSG), putative [Trypanosoma brucei brucei strain 927/4 GUTat10.1]	emb|CAJ16911.1	229	2e-70
TevSTIB805.5.5630	Similarity to variant surface glycoprotein (VSG), putative [Trypanosoma brucei]	gb|AAX69989.1	105	4e-25
TevSTIB805.9.5370	Similarity to variant surface glycoprotein (VSG)-related,putative [Trypanosoma brucei gambiense DAL972]	emb|CBH11483.1	67	4e-11
TevSTIB805.5.5280	Similarity to variant surface glycoprotein (VSG, atypical) [Trypanosoma bruceiTREU927]	ref|XP_845133.1	172	4e-50
TevSTIB805.9.980	Similarity to variant surface glycoprotein (VSG, atypical) [Trypanosoma bruceiTREU927]	ref|XP_843647.1	161	3e-45
TevSTIB805.11_01.18270	Similarity to variant surface glycoprotein (VSG, atypical), putative [Trypanosoma brucei brucei strain 927/4 GUTat10.1]	emb|CAJ16900.1	53.9	1e-06
TevSTIB805.9.11140	Similarity to variant surface glycoprotein (VSG, atypical),putative [Trypanosoma brucei gambiense DAL972]	emb|CBH14906.1	183	9e-54
TevSTIB805.9.11150	Similarity to variant surface glycoprotein (VSG, atypical),putative [Trypanosoma brucei gambiense DAL972]	emb|CBH14906.1	228	9e-72
TevSTIB805.9.11160	Similarity to variant surface glycoprotein (VSG, atypical),putative [Trypanosoma brucei gambiense DAL972]	emb|CBH14906.1	214	3e-66
TevSTIB805.5.5260	Similarity to Variant surface glycoprotein WRATat B (VSG) [Trypanosoma brucei]	sp|P20947.1	88.6	6e-19
TevSTIB805.11_02.100	Similarity to variant-specific antigen [Trypanosoma brucei brucei]	gb|AAA57271.1	214	2e-67

## Sheet: Tb927 CDS not in Tev (503)
List of 503 CDS identified in Tb927_v4 that were not found in TevSTIB805ra
		Mapping of T. evansi reads onto T. brucei reference locus
Tb927_v4 GeneID	Reference description	Reference length	Mapped reads	Minimum coverage	Maximum coverage	Average coverage	Total length (zero coverage regions)	Comments
Non-repeat coding regions closely examined for presence in T. evansi (49 CDS)
Tb927.2.6230	iron/ascorbate oxidoreductase family protein, putative | location=Tb927_02_v4:1135099-1136058(+) | length=960	960	180	0	88	14.07	365	Fragmentary coverage in this array of iron/ascorbate oxidoreductase and adenosine transporter 2 genes; not annotated as orthologs in 427
Tb927.2.6240	adenosine transporter 2 | location=Tb927_02_v4:1138452-1139843(+) | length=1392	1392	995	0	262	58.82	120	Fragmentary coverage in this array of iron/ascorbate oxidoreductase and adenosine transporter 2 genes; not annotated as orthologs in 427
Tb927.2.6270	iron/ascorbate oxidoreductase family protein, putative | location=Tb927_02_v4:1145623-1146582(+) | length=960	960	114	0	55	8.91	529	Fragmentary coverage in this array of iron/ascorbate oxidoreductase and adenosine transporter 2 genes; not annotated as orthologs in 427
Tb927.2.6280	adenosine transporter 2, putative | location=Tb927_02_v4:1148974-1150374(+) | length=1401	1401	1237	0	231	73.41	72	Fragmentary coverage in this array of iron/ascorbate oxidoreductase and adenosine transporter 2 genes; not annotated as orthologs in 427
Tb927.2.6310	iron/ascorbate oxidoreductase family protein, putative | location=Tb927_02_v4:1156168-1157127(+) | length=960	960	71	0	30	5.58	406	Fragmentary coverage in this array of iron/ascorbate oxidoreductase and adenosine transporter 2 genes; not annotated as orthologs in 427
Tb927.3.600	hypothetical protein | location=Tb927_03_v4:152524-153222(-) | length=699	699	526	0	190	54.81	351	Clear gap in the reference-based alignment; analysis of de novo contig shows this is actually not a deletion: internal region of orthologous gene in T. evansi divergent, but highly similar to orthologue Tbg972.3.210; de novo contig shows high (~200x) coverage
Tb927.3.1050	transposase of Tn10 | location=Tb927_03_v4:261163-262371(+) | length=1209	1209	1	0	1	0.2	969	Transposase insertion missing in STIB805, 427 and 927 resequencing (likely artefact of original sequencing approach); Tb927.3.1040 and .1060 should probably be fused
Tb927.3.2560	hypothetical protein, conserved | location=Tb927_03_v4:642421-643077(-) | length=657	657	896	0	208	111.6	9	Gene disrupted by deletions / frame shifts; Tb927.3.2550, 2560 and 2570 are related, so almost all reads are non-specific; the entire array is affected by small deletions; not annotated in 427, but TbgDAL972
Tb927.3.2570	hypothetical protein, conserved | location=Tb927_03_v4:643935-644591(-) | length=657	657	744	0	205	91.42	30	Gene disrupted by deletions / frame shifts; Tb927.3.2550, 2560 and 2570 are related, so almost all reads are non-specific; the entire array is affected by small deletions; not annotated in 427, but TbgDAL972
Tb927.3.5700	hypothetical protein, conserved | location=Tb927_03_v4:1594768-1595829(+) | length=1062	1062	1	0	1	0.07	986	Clear gap for entire .5700-.5730 array of related genes; also missing from 427 in TriTrypDB
Tb927.3.5710	hypothetical protein, conserved | location=Tb927_03_v4:1596646-1597707(+) | length=1062	1062	0	0	0	0	1062	Clear gap for entire .5700-.5730 array of related genes; also missing from 427 in TriTrypDB
Tb927.3.5720	hypothetical protein, conserved | location=Tb927_03_v4:1598458-1599522(+) | length=1065	1065	4	0	1	0.23	818	Clear gap for entire .5700-.5730 array of related genes; also missing from 427 in TriTrypDB
Tb927.3.5730	hypothetical protein, conserved | location=Tb927_03_v4:1600338-1601399(+) | length=1062	1062	4	0	2	0.29	795	Clear gap for entire .5700-.5730 array of related genes; also missing from 427 in TriTrypDB
Tb927.4.3200	hypothetical protein, conserved | location=Tb927_04_v4:847180-848109(-) | length=930	930	52	0	52	4.18	828	Region including Tb927.4.3200-.3280 with several deletions that affect all genes; .3200-.3270 are also absent from the 427 annotation
Tb927.4.3220	hypothetical protein, conserved | location=Tb927_04_v4:849729-850658(-) | length=930	930	46	0	30	3.65	556	Region including Tb927.4.3200-.3280 with several deletions that affect all genes; .3200-.3270 are also absent from the 427 annotation
Tb927.4.3240	hypothetical protein, conserved | location=Tb927_04_v4:852260-853204(-) | length=945	945	35	0	27	3.37	658	Region including Tb927.4.3200-.3280 with several deletions that affect all genes; .3200-.3270 are also absent from the 427 annotation
Tb927.4.3260	hypothetical protein, conserved | location=Tb927_04_v4:854814-855740(-) | length=927	927	6	0	6	0.49	827	Region including Tb927.4.3200-.3280 with several deletions that affect all genes; .3200-.3270 are also absent from the 427 annotation
Tb927.6.490	procyclin associated gene 3 (PAG3) protein,procyclin PARP A,procyclic acidic repetitive protein A | location=Tb927_06_v4:219916-220524(+) | length=609	609	256	0	69	32.46	39	Region containing Tb927.6.450-.540 (EP3-2/Pag3/ESAG2 repeat) highly fragmented
Tb927.6.1330	hypothetical protein, conserved | location=Tb927_06_v4:491582-492607(-) | length=1026	1026	17	0	16	1.28	845	Region including Tb927.6.1310-.1400 with several deletions that affect all genes; .1320-.1390 are also absent from the 427 annotation
Tb927.6.1350	hypothetical protein, conserved | location=Tb927_06_v4:495467-496504(-) | length=1038	1038	80	0	32	4.9	648	Region including Tb927.6.1310-.1400 with several deletions that affect all genes; .1320-.1390 are also absent from the 427 annotation
Tb927.6.1370	hypothetical protein, conserved | location=Tb927_06_v4:499317-500360(-) | length=1044	1044	20	0	13	1.42	651	Region including Tb927.6.1310-.1400 with several deletions that affect all genes; .1320-.1390 are also absent from the 427 annotation
Tb927.6.1390	hypothetical protein, conserved | location=Tb927_06_v4:503203-504246(-) | length=1044	1044	63	0	36	6.04	401	Region including Tb927.6.1310-.1400 with several deletions that affect all genes; .1320-.1390 are also absent from the 427 annotation
Tb927.6.5810	transposase of Tn10 | location=Tb927_06_v4:1610845-1612053(+) | length=1209	1209	0	0	0	0	1209	Transposase insertion missing in STIB805, 427 and 927 resequencing (likely artefact of original Tb927_v4 sequencing approach)
Tb927.8.500	hypothetical protein | location=Tb927_08_v4:139718-140662(-) | length=945	945	323	0	66	27.7	328	Clear gaps affecting Tb928.8.490 and .500; borders VSG region
Tb927.8.7330	hypothetical protein | location=Tb927_08_v4:2101996-2102679(-) | length=684	684	37	0	34	3.56	432	Clear gaps for Tb927.8.7300.-7330 region; 7310/7320 duplicated in 927 and 427; 7300 and 7320 are VSG-related; 7310 essential in PF but not PF (Alsford RIT-seq)
Tb927.9.910	hypothetical protein | location=Tb927_09_v4:228249-228767(+) | length=519	519	0	0	0	0	519	Clear gap, but located in VSG array with generally poor and fragmentary coverage; syntenic in 427
Tb927.9.920	hypothetical protein | location=Tb927_09_v4:228876-229457(+) | length=582	582	0	0	0	0	582	Clear gap, but located in VSG array with generally poor and fragmentary coverage; syntenic in 427
Tb927.9.7860	hypothetical protein, conserved | location=Tb927_09_v4:1245596-1246453(-) | length=858	858	7	0	7	0.62	771	Clear gap, but located in an area of related genes with generally poor and fragmented coverage; not annotated in 427
Tb927.9.7870	hypothetical protein, conserved | location=Tb927_09_v4:1250154-1251083(-) | length=930	930	128	0	85	10.7	679	Clear gap, but located in an area of related genes with generally poor and fragmented coverage; not annotated in 427
Tb927.9.7880	hypothetical protein, conserved | location=Tb927_09_v4:1251360-1252208(-) | length=849	849	9	0	9	0.81	764	Clear gap, but located in an area of related genes with generally poor and fragmented coverage; not annotated in 427
Tb927.9.7900	hypothetical protein, conserved | location=Tb927_09_v4:1255955-1256896(-) | length=942	942	97	0	54	8.16	642	Clear gap, but located in an area of related genes with generally poor and fragmented coverage; not annotated in 427
Tb927.9.7910	hypothetical protein, conserved | location=Tb927_09_v4:1257173-1258030(-) | length=858	858	5	0	4	0.42	722	Clear gap, but located in an area of related genes with generally poor and fragmented coverage; not annotated in 427
Tb927.9.7930	hypothetical protein, conserved | location=Tb927_09_v4:1261700-1262641(-) | length=942	942	68	0	40	6.02	645	Clear gap, but located in an area of related genes with generally poor and fragmented coverage; not annotated in 427
Tb927.9.7940	hypothetical protein, conserved | location=Tb927_09_v4:1262918-1263775(-) | length=858	858	9	0	8	0.71	678	Clear gap, but located in an area of related genes with generally poor and fragmented coverage; not annotated in 427
Tb927.9.14600	iron/ascorbate oxidoreductase family protein, putative | location=Tb927_09_v4:2231516-2232499(+) | length=984	984	4	0	2	0.31	692	Clear gap, situated between LRRP and SLACS; appears to be absent in 427 as well
Tb927.9.15540	BARP protein | location=Tb927_09_v4:2373184-2374056(+) | length=873	873	330	0	112	28.66	45	Fragmentary and generally lower coverage in BARP array (BARP is a gene family organized as an array); frequent non-specific reads
Tb927.9.15550	BARP protein | location=Tb927_09_v4:2375075-2375947(+) | length=873	873	627	0	246	55.85	27	Fragmentary and generally lower coverage in BARP array (BARP is a gene family organized as an array); frequent non-specific reads
Tb927.9.15720	hypothetical protein, conserved | location=Tb927_09_v4:2421439-2421804(+) | length=366	366	0	0	0	0	366	ORF fragmented, but located in VSG array with generally poor and fragmentary coverage; not annotated in 427
Tb927.9.15740	hypothetical protein, conserved | location=Tb927_09_v4:2427244-2427891(-) | length=648	648	94	0	44	11.48	58	ORF fragmented, but located in VSG array with generally poor and fragmentary coverage; not annotated in 427
Tb927.9.15750	hypothetical protein, conserved | location=Tb927_09_v4:2429896-2430261(+) | length=366	366	0	0	0	0	366	Gap, but located in VSG array with generally poor and fragmentary coverage; not annotated in 427
Tb927.9.15770	hypothetical protein, conserved | location=Tb927_09_v4:2435726-2436373(-) | length=648	648	127	0	41	16.98	141	ORF fragmented, but located in VSG array with generally poor and fragmentary coverage; not annotated in 427
Tb927.9.15780	hypothetical protein, conserved | location=Tb927_09_v4:2438378-2438743(+) | length=366	366	0	0	0	0	366	Gap, but located in VSG array with generally poor and fragmentary coverage; not annotated in 427
Tb927.9.15800	hypothetical protein, conserved | location=Tb927_09_v4:2444376-2444840(-) | length=465	465	22	0	19	3.59	169	Gap, but located in VSG array with generally poor and fragmentary coverage; not annotated in 427
Tb927.9.16190	UDP-Gal or UDP-GlcNAc-dependent glycosyltransferase, putative | location=Tb927_09_v4:2531301-2531912(+) | length=612	612	180	0	111	21.62	199	ORF clearly fragmented in CLC, but located in VSG array with generally poor and fragmentary coverage; syntenic in 427
Tb927.9.16410	hypothetical protein | location=Tb927_09_v4:2593561-2593905(-) | length=345	345	0	0	0	0	345	Gap, but located in VSG array with generally poor and fragmentary coverage; syntenic in 427
Tb927.9.17730	hypothetical protein | location=Tb927_09_v4:2948012-2948503(-) | length=492	492	0	0	0	0	492	Gap, but located in VSG array with generally poor and fragmentary coverage; syntenic in 427
Tb927.9.17760	hypothetical protein | location=Tb927_09_v4:2955046-2955279(-) | length=234	234	0	0	0	0	234	Gap, but located in VSG array with generally poor and fragmentary coverage; syntenic in 427
Tb927.10.10220	procyclin-associated gene 2 (PAG2) protein | location=Tb927_10_v5:2512930-2514186(-) | length=1257	1257	490	0	64	31.09	226	Clear N-terminal deletion; PAG5 also affected
Tb927.10.11860	hypothetical protein, conserved,proline rich protein | location=Tb927_10_v5:2896718-2897959(+) | length=1242	1242	847	0	128	42.02	10	CDS appears to be intact in TevSTIB805
T. evansi sequences manually identified, but not identified by RATT (43 CDS)
Tb927.5.2170	hypothetical protein, conserved | location=Tb927_05_v4:692280-692684(+) | length=405	405	655	15	168	130.76	0	Similarity to TevSTIB805.5.2540,TevSTIB805.5.2580,TevSTIB805.5.2610,TevSTIB805.5.2640
Tb927.5.2180	hypothetical protein, conserved | location=Tb927_05_v4:693111-694541(+) | length=1431	1431	1876	9	146	107.34	0	Similarity to TevSTIB805.5.2550,TevSTIB805.5.2560,TevSTIB805.5.2590,TevSTIB805.5.2620
Tb927.5.4250	histone H4, putative | location=Tb927_05_v4:1276877-1277179(-) | length=303	303	2124	45	738	503.65	0	Similarity to TevSTIB805.5.4730,TevSTIB805.5.4740,TevSTIB805.5.4750,TevSTIB805.5.4760,TevSTIB805.5.4770,TevSTIB805.5.4780,TevSTIB805.5.4790,TevSTIB805.5.4800,TevSTIB805.5.4810
Tb927.6.480	EP3-2 procyclin,PARP A-beta,surface protein EP3-2,surface protein EP3-2 procyclin precursor,procyclic form specific polypeptide A-beta precursor | location=Tb927_06_v4:218428-218799(+) | length=372	372	596	11	178	116.08	0	Similarity to TevSTIB805.6.470,TevSTIB805.6.500
Tb06.3A7.270	hypothetical protein, conserved | location=Tb927_06_v4:389986-393393(-) | length=3408	3408	1884	7	68	45.07	0	Similarity to TevSTIB805.6.990
Tb927.6.1320	cyclophilin-type peptidyl-prolyl cis-trans isomerase, putative | location=Tb927_06_v4:490369-490983(-) | length=615	615	107	1	22	13.02	0	Similarity to TevSTIB805.6.1410,TevSTIB805.6.1420,TevSTIB805.6.1430,TevSTIB805.6.1450
Tb927.6.1360	cyclophilin-type peptidyl-prolyl cis-trans isomerase, putative | location=Tb927_06_v4:498098-498712(-) | length=615	615	116	1	24	14.57	0	Similarity to TevSTIB805.6.1410,TevSTIB805.6.1420,TevSTIB805.6.1430,TevSTIB805.6.1450
Tb927.6.1380	cyclophilin-type peptidyl-prolyl cis-trans isomerase, putative | location=Tb927_06_v4:501988-502602(-) | length=615	615	108	1	22	13	0	Similarity to TevSTIB805.6.1410,TevSTIB805.6.1420,TevSTIB805.6.1430,TevSTIB805.6.1450
Tb927.7.1890	hypothetical protein, conserved | location=Tb927_07_v4:452593-453459(+) | length=867	867	407	3	58	38.72	0	Similarity to TevSTIB805.7.1940
Tb927.7.2210	hypothetical protein, conserved | location=Tb927_07_v4:572049-572423(-) | length=375	375	178	6	56	37.35	0
Tb927.7.3320	ATG12/APG12, putative | location=Tb927_07_v4:855890-856294(-) | length=405	405	177	7	47	32.99	0
Tb927.7.7300	ATP-dependent DEAD/H RNA helicase, putative | location=Tb927_07_v4:2107201-2110251(-) | length=3051	3051	1776	8	71	47.99	0	Similarity to TevSTIB805.7.8040
Tb927.7.7550	hypothetical protein | location=Tb927_07_v4:2202621-2202935(-) | length=315	315	6095	206	1992	1553.3	0	Similarity to TevSTIB805.1.220,TevSTIB805.1.330,TevSTIB805.1.420,TevSTIB805.2.30,TevSTIB805.2.310,TevSTIB805.2.420,TevSTIB805.2.690,TevSTIB805.4.100,TevSTIB805.6.30
Tb927.8.6970	3-methylcrotonyl-CoA carboxylase alpha subunit, putative | location=Tb927_08_v4:2007562-2009598(+) | length=2037	2037	2191	8	121	86.26	0	Similarity to TevSTIB805.4.5590,TevSTIB805.8.7290
Tb927.8.7660	amino acid transporter (pseudogene), putative | location=Tb927_08_v4:2208976-2209305(+) | length=330	330	919	16	425	225.95	0
Tb927.8.7690	amino acid transporter (pseudogene), putative | location=Tb927_08_v4:2215280-2215837(+) | length=558	558	1806	5	507	261.44	0
Tb927.8.7710	hypothetical protein, conserved | location=Tb927_08_v4:2221274-2221933(+) | length=660	660	389	4	70	48.33	0	Similarity to TevSTIB805.8.8100,TevSTIB805.8.8110
Tb927.9.720	hypothetical protein, conserved | location=Tb927_09_v4:176591-177001(+) | length=411	411	499	11	145	98.46	0	Similarity to TevSTIB805.11_01.18560,TevSTIB805.3.6040,TevSTIB805.5.80,TevSTIB805.9.5310,TevSTIB805.9.550
Tb927.9.1520	hypothetical protein, conserved | location=Tb927_09_v4:351554-351811(-) | length=258	258	100	4	46	29.5	0
Tb927.9.1850	60S ribosomal protein L35, putative | location=Tb927_09_v4:417788-418171(-) | length=384	384	317	5	90	64.86	0	Similarity to TevSTIB805.9.1400,TevSTIB805.9.1410
Tb927.9.2020	60S ribosomal protein L38, putative | location=Tb927_09_v4:445472-445720(-) | length=249	249	118	5	75	37.43	0	Similarity to TevSTIB805.10.3530
Tb927.9.7920	hypothetical protein, conserved | location=Tb927_09_v4:1260563-1260835(-) | length=273	273	233	11	89	66.07	0
Tb927.9.14660	SLACS reverse transcriptase, putative | location=Tb927_09_v4:2240332-2242242(+) | length=1911	1911	2281	9	162	93.95	0	Similarity to TevSTIB805.9.10400,TevSTIB805.9.10520,TevSTIB805.9.10530,TevSTIB805.9.10540
Tb927.9.15580	BARP protein | location=Tb927_09_v4:2380595-2381362(+) | length=768	768	631	5	117	67.17	0	Similarity to TevSTIB805.9.10990,TevSTIB805.9.11010
Tb927.10.90	hypothetical protein | location=Tb927_10_v5:46932-47252(-) | length=321	321	2867	85	929	706.92	0
Tb927.10.120	hypothetical protein | location=Tb927_10_v5:56199-56675(-) | length=477	477	967	6	328	169.2	0
Tb927.10.3450	hypothetical protein, conserved | location=Tb927_10_v5:891235-891916(+) | length=681	681	166	2	32	19.95	0	In Tb927_v4, there are 2 CDS for Tb927.10.3450
Tb927.10.3450	hypothetical protein, conserved | location=Tb927_10_v5:891235-891916(+) | length=681	681	187	2	39	22.21	0	In Tb927_v4, there are 2 CDS for Tb927.10.3450
Tb927.10.4020	hypothetical protein, conserved | location=Tb927_10_v5:1061818-1062447(-) | length=630	630	299	2	61	39.48	0	Similarity to TevSTIB805.10.4290
Tb927.10.4120	60S ribosomal protein L30 | location=Tb927_10_v5:1082827-1083144(-) | length=318	318	317	9	110	77.51	0	Similarity to TevSTIB805.10.4380
Tb927.10.8530	glucose transporter,glucose transporter 2A | location=Tb927_10_v5:2115838-2117427(+) | length=1590	1590	6030	25	495	317.06	0	Similarity to TevSTIB805.10.8950,TevSTIB805.10.8960,TevSTIB805.10.8970,TevSTIB805.10.8980,TevSTIB805.10.8990,TevSTIB805.10.9000,TevSTIB805.10.9010,TevSTIB805.10.9020,TevSTIB805.10.9030,TevSTIB805.10.9040,TevSTIB805.4.2390
Tb927.10.11130	hypothetical protein, conserved | location=Tb927_10_v5:2718017-2720950(-) | length=2934	2934	1750	5	69	48.25	0
Tb927.10.11500	hypothetical protein, conserved | location=Tb927_10_v5:2806477-2807124(+) | length=648	648	309	6	50	37.05	0	Similarity to TevSTIB805.10.12070
Tb11.01.0070	hypothetical protein, conserved | location=Tb927_11_01_v4:2321477-2322181(+) | length=705	705	367	5	61	42.57	0
Tb11.12.0019	hypothetical protein | location=Tb927_11_01_v4:2336079-2336762(+) | length=684	684	2688	25	768	320.42	0
Tb927.11.11160	sodium/sulphate symporter, putative | location=Tb927_11_01_v4:2928626-2930812(+) | length=2187	2187	1242	6	66	49.41	0	Similarity to TevSTIB805.11_01.11510
Tb927.11.11180	hypothetical protein, conserved | location=Tb927_11_01_v4:2932826-2933359(+) | length=534	534	235	3	56	37.13	0
Tb927.11.11200	oligomeric golgi complex component 8, putative | location=Tb927_11_01_v4:2934635-2936200(+) | length=1566	1566	926	4	75	48.23	0	Similarity to TevSTIB805.11_01.11540
Tb927.11.11370	guanine nucleotide-binding protein beta subunit-like protein,activated protein kinase c receptor | location=Tb927_11_01_v4:2979670-2980626(+) | length=957	957	674	4	85	57.87	0	Similarity to TevSTIB805.11_01.11720,TevSTIB805.11_01.11730
Tb927.11.11420	hypothetical protein | location=Tb927_11_01_v4:2995000-2995200(+) | length=201	201	65	5	32	21.01	0
Tb927.11.11830	40S ribosomal protein S17, putative | location=Tb927_11_01_v4:3105892-3106320(+) | length=429	429	411	3	105	77.12	0	Similarity to TevSTIB805.11_01.12200,TevSTIB805.11_01.12210
Tb927.11.11880	hypothetical protein | location=Tb927_11_01_v4:3115970-3117439(+) | length=1470	1470	730	3	58	39.56	0	Similarity to TevSTIB805.11_01.12260
Tb927.11.12540	leucine-rich repeat protein (LRRP), putative | location=Tb927_11_01_v4:3296697-3298631(+) | length=1935	1935	1038	3	64	44.46	0	Similarity to TevSTIB805.11_01.12930
Tb927.11.17900	hypothetical protein, conserved | location=Tb927_11_01_v4:4814801-4815127(-) | length=327	327	117	6	48	27.91	0	Similarity to TevSTIB805.1.5150
Pseudogenes (5 CDS)
Tb927.9.610	hypothetical protein (pseudogene) | location=Tb927_09_v4:143895-144902(+) | length=1008	1008	177	0	65	12.88	243
Tb927.10.16340	UDP-Gal or UDP-GlcNAc-dependent glycosyltransferase (pseudogene), putative	1017	544	0	187	40.18	257
Tb927.3.100	hypothetical protein, pseudogene,hypothetical protein, degenerate | location=Tb927_03_v4:74-1183(+) | length=1110	1110	738	0	241	52.65	225
Tb927.5.5140	UDP-Gal or UDP-GlcNAc-dependent glycosyltransferase (pseudogene), putative,UDP-Gal or UDP- GlcNAc-dependent glycosyltransferase, degenerate | location=Tb927_05_v4:1546361-1547458(-) | length=1098	1098	153	0	89	10.31	332
Tb927.5.5180	UDP-Gal or UDP-GlcNAc-dependent glycosyltransferase (pseudogene), putative,UDP-Gal or UDP- GlcNAc-dependent glycosyltransferase, degenerate | location=Tb927_05_v4:1556621-1557433(-) | length=813	813	51	0	15	4.65	361
Repeat region (RHS,VSG, and ESAG) and hypothetical protein, unlikely (406 CDS)
Tb927.1.230	hypothetical protein, unlikely | location=Tb927_01_v4:90305-90700(+) | length=396	396	7132	146	2845	1533.03	0
Tb927.1.1490	hypothetical protein, unlikely | location=Tb927_01_v4:373646-374032(-) | length=387	387	128	3	53	27.21	0
Tb927.1.1950	hypothetical protein, unlikely | location=Tb927_01_v4:511996-512232(+) | length=237	237	121	4	61	34.13	0
Tb927.1.2170	hypothetical protein, unlikely | location=Tb927_01_v4:550035-550412(-) | length=378	378	806	2	416	73.57	0
Tb927.1.3060	hypothetical protein, unlikely | location=Tb927_01_v4:675081-675194(+) | length=114	114	25	1	25	16.16	0
Tb927.1.3440	hypothetical protein, unlikely | location=Tb927_01_v4:737433-737678(-) | length=246	246	127	0	71	31.25	10
Tb927.1.3980	hypothetical protein, unlikely | location=Tb927_01_v4:843225-843425(+) | length=201	201	118	10	69	42.61	0
Tb927.1.4840	hypothetical protein, unlikely | location=Tb927_01_v4:987821-988168(-) | length=348	348	205	5	65	44.36	0
Tb927.1.5210	hypothetical protein, unlikely | location=Tb927_01_v4:1034021-1034353(-) | length=333	333	195	6	69	45.37	0
Tb927.1.5310	hypothetical protein, unlikely | location=Tb927_01_v4:1053081-1053425(+) | length=345	345	113	4	44	22.75	0
Tb927.2.1350	retrotransposon hot spot protein (RHS, pseudogene), putative,retrotransposon hot spot protein 1 (RHS1), interrupted | location=Tb927_02_v4:249152-249667(-) | length=516	516	7113	68	2347	1086.66	0
Tb927.2.6400	expression site-associated gene (ESAG, pseudogene), putative,expression site-associated gene 3 (ESAG3), degenerate | location=Tb927_02_v4:1182696-1183604(-) | length=909	909	1024	0	802	86.37	200
Tb927.2.6435	variant surface glycoprotein (VSG, pseudogene), putative,variant surface glycoprotein, degenerate | location=Tb927_02_v4:1192652-1193947(-) | length=1296	1296	595	0	118	37.19	5
Tb927.3.130	variant surface glycoprotein (VSG, pseudogene), putative,variant surface glycoprotein, truncated | location=Tb927_03_v4:5468-5881(+) | length=414	414	33	0	25	5.76	195
Tb927.3.420	variant surface glycoprotein (VSG, pseudogene), putative,variant surface glycoprotein, degenerate | location=Tb927_03_v4:90838-92413(+) | length=1576	1576	2	0	2	0.04	1516
Tb927.3.500	variant surface glycoprotein (VSG, pseudogene), putative,variant surface glycoprotein, degenerate | location=Tb927_03_v4:108301-109885(+) | length=1585	1585	397	0	55	19.94	128
Tb927.3.530	expression site-associated gene (ESAG, pseudogene), putative,expression site-associated gene 11 (ESAG11), degenerate | location=Tb927_03_v4:117548-118207(-) | length=660	660	49	0	46	5.57	396
Tb927.3.540	expression site-associated gene (ESAG, pseudogene), putative,expression site-associated gene 1 (ESAG1), truncated | location=Tb927_03_v4:118749-118928(-) | length=180	180	2	0	2	0.29	146
Tb927.4.260	retrotransposon hot spot (RHS) protein, putative,retrotransposon hot spot protein 3 (RHS3), putative | location=Tb927_04_v4:54845-56518(-) | length=1674	1674	6601	16	860	312.96	0
Tb927.4.270	retrotransposon hot spot (RHS) protein, putative,retrotransposon hot spot protein 3 (RHS3), putative | location=Tb927_04_v4:60277-61950(-) | length=1674	1674	7500	14	1754	345.85	0
Tb927.4.1200	expression site-associated gene (ESAG) protein, putative,expression site-associated gene 1 (ESAG1) protein, putative | location=Tb927_04_v4:319468-320463(+) | length=996	996	490	0	214	36.59	374
Tb927.4.3210	hypothetical protein, conserved,ESAG11-related protein, putative | location=Tb927_04_v4:848255-849439(-) | length=1185	1185	11	0	11	0.71	1101
Tb927.4.3230	hypothetical protein, conserved,ESAG11-related protein, putative | location=Tb927_04_v4:850780-851970(-) | length=1191	1191	53	0	35	3.35	874
Tb927.4.3250	hypothetical protein, conserved,ESAG11-related protein, putative | location=Tb927_04_v4:853338-854525(-) | length=1188	1188	84	0	44	5.38	780
Tb927.4.3270	hypothetical protein, conserved,ESAG11-related protein, putative | location=Tb927_04_v4:855871-856980(-) | length=1110	1110	7	0	6	0.43	1009
Tb927.4.5410	variant surface glycoprotein (VSG, atypical), putative | location=Tb927_04_v4:1479780-1481306(+) | length=1527	1527	327	0	89	16.66	635
Tb927.4.5420	variant surface glycoprotein (VSG, atypical), putative | location=Tb927_04_v4:1482527-1484053(+) | length=1527	1527	331	0	85	17.1	651
Tb927.4.5510	variant surface glycoprotein (VSG, pseudogene), putative,variant surface glycoprotein, degenerate | location=Tb927_04_v4:1504441-1505997(-) | length=1557	1557	27	0	12	1.07	884
Tb927.4.5800	variant surface glycoprotein (VSG, pseudogene), putative,variant surface glycoprotein, truncated | location=Tb927_04_v4:1589863-1590261(-) | length=399	399	201	0	120	38.17	6
Tb927.5.130	variant surface glycoprotein (VSG)-related, putative | location=Tb927_05_v4:14812-15837(-) | length=1026	1026	8	0	7	0.34	892
Tb927.5.180	variant surface glycoprotein (VSG, pseudogene), putative,variant surface glycoprotein, degenerate | location=Tb927_05_v4:36196-37755(+) | length=1560	1560	6	0	5	0.23	1419
Tb927.5.190	variant surface glycoprotein (VSG, pseudogene), putative,variant surface glycoprotein, degenerate | location=Tb927_05_v4:39520-40955(+) | length=1436	1436	317	0	44	17.01	225
Tb927.5.270	variant surface glycoprotein (VSG, pseudogene), putative,variant surface glycoprotein, interrupted | location=Tb927_05_v4:58707-59811(+) | length=1105	1105	0	0	0	0	1105
Tb927.5.380	75 kDa invariant surface glycoprotein, putative | location=Tb927_05_v4:110903-112561(-) | length=1659	1659	151	0	148	6.74	1442
Tb927.5.4650	variant surface glycoprotein (VSG, pseudogene), putative,variant surface glycoprotein, degenerate | location=Tb927_05_v4:1386066-1387636(-) | length=1571	1571	470	0	291	22.77	712
Tb927.5.4670	variant surface glycoprotein (VSG, atypical), putative | location=Tb927_05_v4:1390118-1391620(-) | length=1503	1503	301	0	156	13.28	878
Tb927.5.4680	variant surface glycoprotein (VSG, pseudogene), putative,variant surface glycoprotein, degenerate | location=Tb927_05_v4:1393237-1394658(-) | length=1422	1422	188	0	65	9.9	853
Tb927.5.4690	variant surface glycoprotein (VSG, atypical), putative | location=Tb927_05_v4:1396074-1397534(-) | length=1461	1461	394	0	217	18.19	1214
Tb927.5.4790	variant surface glycoprotein (VSG, pseudogene), putative,variant surface glycoprotein, degenerate | location=Tb927_05_v4:1435358-1436792(-) | length=1435	1435	35	0	18	1.15	1177
Tb927.5.4800	variant surface glycoprotein (VSG, pseudogene), putative,variant surface glycoprotein, degenerate | location=Tb927_05_v4:1437131-1437706(-) | length=576	576	0	0	0	0	576
Tb927.5.4840	variant surface glycoprotein (VSG, atypical), putative | location=Tb927_05_v4:1456524-1457981(-) | length=1458	1458	12	0	8	0.56	1142
Tb927.5.4850	variant surface glycoprotein (VSG, pseudogene), putative,variant surface glycoprotein, degenerate | location=Tb927_05_v4:1459876-1461397(-) | length=1522	1522	14	0	9	0.68	1209
Tb927.5.4860	expression site-associated gene (ESAG, pseudogene), putative,expression site-associated gene 3 (ESAG3), degenerate | location=Tb927_05_v4:1461742-1462836(-) | length=1095	1095	1700	0	525	107.75	401
Tb927.5.5000	variant surface glycoprotein (VSG, pseudogene), putative,variant surface glycoprotein, degenerate | location=Tb927_05_v4:1509892-1511386(-) | length=1495	1495	111	0	82	5.39	1293
Tb927.5.5010	variant surface glycoprotein (VSG, pseudogene), putative,variant surface glycoprotein, degenerate | location=Tb927_05_v4:1512498-1513997(-) | length=1500	1500	104	0	35	4.87	793
Tb927.5.5040	variant surface glycoprotein (VSG, pseudogene), putative,variant surface glycoprotein, point mutation | location=Tb927_05_v4:1517924-1519543(-) | length=1620	1620	80	0	43	3.87	1145
Tb927.5.5060	variant surface glycoprotein (VSG, pseudogene), putative,variant surface glycoprotein, degenerate | location=Tb927_05_v4:1523196-1524132(-) | length=937	937	168	0	31	15.3	85
Tb927.5.5070	variant surface glycoprotein (VSG, pseudogene), putative,variant surface glycoprotein, fragment | location=Tb927_05_v4:1526067-1526215(-) | length=149	149	28	0	26	13.62	31
Tb927.5.5110	variant surface glycoprotein (VSG, pseudogene), putative,variant surface glycoprotein, degenerate | location=Tb927_05_v4:1538982-1540493(-) | length=1512	1512	196	0	82	9.74	970
Tb927.5.5120	variant surface glycoprotein (VSG, pseudogene), putative,variant surface glycoprotein, degenerate | location=Tb927_05_v4:1541652-1543176(-) | length=1525	1525	8	0	3	0.2	1276
Tb927.5.5130	variant surface glycoprotein (VSG, pseudogene), putative,variant surface glycoprotein, degenerate | location=Tb927_05_v4:1544595-1546197(-) | length=1603	1603	120	0	72	5.46	1135
Tb927.5.5190	variant surface glycoprotein (VSG, pseudogene), putative,variant surface glycoprotein, degenerate | location=Tb927_05_v4:1558682-1560151(-) | length=1470	1470	825	0	135	46.7	154
Tb927.5.5220	variant surface glycoprotein (VSG, pseudogene), putative,variant surface glycoprotein, degenerate | location=Tb927_05_v4:1567082-1568546(-) | length=1465	1465	1	0	1	0.04	1413
Tb927.5.5290	variant surface glycoprotein (VSG, pseudogene), putative,variant surface glycoprotein, degenerate | location=Tb927_05_v4:1583524-1585066(-) | length=1543	1543	113	0	26	6.05	632
Tb927.6.270	receptor-type adenylate cyclase GRESAG 4, pseudogene, putative,receptor-type adenylate cyclase GRESAG 4, degenerate | location=Tb927_06_v4:121349-124942(-) | length=3594	3594	15934	19	1997	361.87	0
Tb927.6.470	gene related to expression site-associated gene 2 (GRESAG2), putative | location=Tb927_06_v4:213253-214626(+) | length=1374	1374	1552	2	441	88.72	0
Tb927.6.3380	expression site-associated gene (ESAG, pseudogene), putative,expression site-associated gene 1 (ESAG1), degenerate | location=Tb927_06_v4:992283-992552(+) | length=270	270	1	0	1	0.07	251
Tb927.6.5360	variant surface glycoprotein (VSG, pseudogene), putative,variant surface glycoprotein, degenerate | location=Tb927_06_v4:1477743-1478378(-) | length=636	636	107	0	55	12.56	190
Tb927.6.5380	variant surface glycoprotein (VSG, pseudogene), putative,variant surface glycoprotein, truncated | location=Tb927_06_v4:1490579-1491210(-) | length=632	632	4	0	4	0.44	550
Tb927.6.5390	variant surface glycoprotein (VSG, pseudogene), putative,variant surface glycoprotein, degenerate | location=Tb927_06_v4:1493022-1494614(-) | length=1593	1593	120	0	109	5.54	1349
Tb927.6.5400	expression site-associated gene (ESAG, pseudogene), putative,expression site-associated gene 3 (ESAG3), degenerate | location=Tb927_06_v4:1494811-1495792(-) | length=982	982	559	0	271	42.64	521
Tb927.6.5430	variant surface glycoprotein (VSG, pseudogene), putative,variant surface glycoprotein, degenerate | location=Tb927_06_v4:1502980-1504417(-) | length=1438	1438	198	0	49	10.5	317
Tb927.6.5470	variant surface glycoprotein (VSG, pseudogene), putative,variant surface glycoprotein, degenerate | location=Tb927_06_v4:1514870-1516435(-) | length=1566	1566	424	0	65	19.98	450
Tb927.6.5480	variant surface glycoprotein (VSG, pseudogene), putative,variant surface glycoprotein, degenerate | location=Tb927_06_v4:1522493-1523905(-) | length=1413	1413	42	0	22	1.97	930
Tb927.6.5560	variant surface glycoprotein (VSG, pseudogene), putative,variant surface glycoprotein, degenerate | location=Tb927_06_v4:1541527-1543015(-) | length=1489	1489	734	0	126	38.03	165
Tb927.6.5600	variant surface glycoprotein (VSG, pseudogene), putative,variant surface glycoprotein, degenerate | location=Tb927_06_v4:1557002-1558562(-) | length=1561	1561	37	0	25	1.73	1227
Tb927.6.5610	variant surface glycoprotein (VSG, pseudogene), putative,variant surface glycoprotein, degenerate | location=Tb927_06_v4:1560558-1562138(-) | length=1581	1581	56	0	27	2.63	1071
Tb927.6.5710	variant surface glycoprotein (VSG, pseudogene), putative,variant surface glycoprotein, degenerate | location=Tb927_06_v4:1587573-1589097(-) | length=1525	1525	87	0	73	4.08	839
Tb927.6.5740	variant surface glycoprotein (VSG, atypical), putative | location=Tb927_06_v4:1594443-1595975(-) | length=1533	1533	13	0	13	0.59	1438
Tb927.6.5750	variant surface glycoprotein (VSG, pseudogene), putative,variant surface glycoprotein, fragment | location=Tb927_06_v4:1596848-1597507(-) | length=660	660	1	0	1	0.03	639
Tb927.6.5770	expression site-associated gene (ESAG, pseudogene), putative,expression site-associated gene 3 (ESAG3), degenerate | location=Tb927_06_v4:1601461-1602456(-) | length=996	996	716	0	354	53.42	43
Tb927.6.5790	variant surface glycoprotein (VSG, pseudogene), putative,variant surface glycoprotein, frameshift | location=Tb927_06_v4:1607470-1608983(-) | length=1514	1514	371	0	150	17.78	446
Tb927.7.100	variant surface glycoprotein (VSG), putative | location=Tb927_07_v4:2-442(+) | length=441	441	120	1	46	21.74	0
Tb927.7.170	expression site-associated gene (ESAG) protein, putative,expression site-associated gene 9 (ESAG9) protein, putative | location=Tb927_07_v4:23503-24285(-) | length=783	783	0	0	0	0	783
Tb927.7.1990	retrotransposon hot spot protein (RHS, pseudogene), putative,retrotransposon hot spot protein 7 (RHS7), point mutation | location=Tb927_07_v4:488002-490083(-) | length=2082	2082	8204	2	782	339.62	0
Tb927.7.2010	retrotransposon hot spot (RHS) protein, putative,retrotransposon hot spot protein 7 (RHS7), putative | location=Tb927_07_v4:499215-501287(-) | length=2073	2073	8553	26	666	353.89	0
Tb927.7.3260	expression site-associated gene (ESAG) protein, putative,expression site-associated gene 7 (ESAG7) protein, putative | location=Tb927_07_v4:838888-839907(-) | length=1020	1020	2660	0	926	200.23	29
Tb927.7.6500	variant surface glycoprotein (VSG), putative | location=Tb927_07_v4:1768836-1770308(+) | length=1473	1473	77	0	41	4.03	699
Tb927.7.6530	variant surface glycoprotein (VSG, pseudogene), putative,variant surface glycoprotein, degenerate | location=Tb927_07_v4:1778382-1779929(+) | length=1548	1548	39	0	34	1.71	1309
Tb927.7.6540	variant surface glycoprotein (VSG, atypical), putative | location=Tb927_07_v4:1781242-1782885(+) | length=1644	1644	57	0	38	2.39	1096
Tb927.8.100	variant surface glycoprotein (VSG, pseudogene), putative,variant surface glycoprotein, point mutation | location=Tb927_08_v4:2-1327(+) | length=1326	1326	119	0	113	6.49	1141
Tb927.8.110	variant surface glycoprotein (VSG, pseudogene), putative,variant surface glycoprotein, point mutation | location=Tb927_08_v4:3247-4698(+) | length=1452	1452	228	0	112	13.12	544
Tb927.8.120	expression site-associated gene (ESAG, pseudogene), putative,expression site-associated gene 3 (ESAG3), degenerate | location=Tb927_08_v4:5498-6343(+) | length=846	846	302	0	161	24.3	298
Tb927.8.130	variant surface glycoprotein (VSG, atypical), putative | location=Tb927_08_v4:7309-8886(+) | length=1578	1578	103	0	71	4.7	1192
Tb927.8.150	variant surface glycoprotein (VSG, pseudogene), putative,variant surface glycoprotein, degenerate | location=Tb927_08_v4:18907-20445(+) | length=1539	1539	7	0	7	0.31	1447
Tb927.8.350	variant surface glycoprotein (VSG, pseudogene), putative,variant surface glycoprotein, point mutation | location=Tb927_08_v4:94593-96173(+) | length=1581	1581	325	0	98	17.33	239
Tb927.8.410	variant surface glycoprotein (VSG, pseudogene), putative,variant surface glycoprotein, degenerate | location=Tb927_08_v4:108919-110449(+) | length=1531	1531	11	0	11	0.54	1437
Tb927.8.420	variant surface glycoprotein (VSG, pseudogene), putative,variant surface glycoprotein, frameshift | location=Tb927_08_v4:112157-113708(+) | length=1552	1552	0	0	0	0	1552
Tb927.8.430	variant surface glycoprotein (VSG, pseudogene), putative,variant surface glycoprotein, degenerate | location=Tb927_08_v4:115234-116694(+) | length=1461	1461	9	0	9	0.46	1372
Tb927.8.440	variant surface glycoprotein (VSG, pseudogene), putative,variant surface glycoprotein, frameshift | location=Tb927_08_v4:118408-119911(+) | length=1504	1504	15	0	15	0.72	1400
Tb927.8.460	variant surface glycoprotein (VSG, atypical), putative | location=Tb927_08_v4:125412-126989(+) | length=1578	1578	180	0	174	7.75	1394
Tb927.8.7320	variant surface glycoprotein (VSG)-related, putative | location=Tb927_08_v4:2099897-2100982(-) | length=1086	1086	49	0	41	3.54	473
Tb927.8.8360	receptor-type adenylate cyclase GRESAG 4, putative | location=Tb927_08_v4:2479680-2481188(+) | length=1509	1509	794	5	64	42.09	0
Tb927.9.110	hypothetical protein, unlikely | location=Tb927_09_v4:3547-3864(+) | length=318	318	153	0	81	37.84	5
Tb927.9.120	variant surface glycoprotein (VSG, pseudogene), putative | location=Tb927_09_v4:4443-5986(-) | length=1542	1542	99	0	59	4.77	1142
Tb927.9.180	expression site-associated gene (ESAG, pseudogene), putative,expression site-associated gene 3 (ESAG3), fragment | location=Tb927_09_v4:23833-24671(+) | length=834	834	1956	0	554	206.48	256
Tb927.9.240	variant surface glycoprotein (VSG, pseudogene), putative | location=Tb927_09_v4:41302-41754(+) | length=453	453	0	0	0	0	453
Tb927.9.400	variant surface glycoprotein (VSG, pseudogene), putative | location=Tb927_09_v4:92457-94081(+) | length=1623	1623	3	0	1	0.08	1489
Tb927.9.500	variant surface glycoprotein (VSG, pseudogene), putative,variant surface glycoprotein, fragment | location=Tb927_09_v4:117147-118716(+) | length=1569	1569	0	0	0	0	1569
Tb927.9.510	variant surface glycoprotein (VSG, pseudogene), putative | location=Tb927_09_v4:120844-122543(+) | length=1698	1698	471	0	98	22.5	346
Tb927.9.530	hypothetical protein, unlikely | location=Tb927_09_v4:126568-126837(-) | length=270	270	1655	0	1479	420.27	3
Tb927.9.570	variant surface glycoprotein (VSG, atypical), putative | location=Tb927_09_v4:133814-135334(+) | length=1521	1521	33	0	15	1.51	1251
Tb927.9.580	variant surface glycoprotein (VSG), putative | location=Tb927_09_v4:136315-137913(+) | length=1599	1599	256	0	232	12.12	1342
Tb927.9.590	variant surface glycoprotein (VSG, pseudogene), putative,variant surface glycoprotein, fragment | location=Tb927_09_v4:139406-139775(+) | length=369	369	11	0	7	2.21	169
Tb927.9.620	expression site-associated gene (ESAG, pseudogene), putative,expression site-associated gene 3 (ESAG3), pseudogene | location=Tb927_09_v4:145154-146001(+) | length=843	843	573	0	211	48.99	405
Tb927.9.630	variant surface glycoprotein (VSG, pseudogene), putative | location=Tb927_09_v4:146339-147892(+) | length=1545	1545	16	0	14	0.28	1398
Tb927.9.640	variant surface glycoprotein (VSG, pseudogene), putative | location=Tb927_09_v4:149690-151258(+) | length=1566	1566	234	0	223	11.05	1384
Tb927.9.930	variant surface glycoprotein (VSG, pseudogene), putative | location=Tb927_09_v4:231254-232102(+) | length=849	849	0	0	0	0	849
Tb927.9.950	variant surface glycoprotein (VSG, pseudogene), putative,variant surface glycoprotein (VSG), degenerate and frameshifted | location=Tb927_09_v4:237211-238757(+) | length=1545	1545	44	0	26	2.04	1151
Tb927.9.1020	hypothetical protein, unlikely | location=Tb927_09_v4:255549-256088(-) | length=540	540	163	0	58	26	67
Tb927.9.1040	variant surface glycoprotein (VSG, pseudogene), putative,variant surface glycoprotein (VSG), fragment | location=Tb927_09_v4:258833-259142(+) | length=309	309	238	1	105	65.14	0
Tb927.9.1050	variant surface glycoprotein (VSG), putative | location=Tb927_09_v4:260947-262452(+) | length=1506	1506	525	0	500	25.42	1257
Tb927.9.1060	hypothetical protein, unlikely | location=Tb927_09_v4:263180-263419(-) | length=240	240	58	5	33	19.2	0
Tb927.9.1080	expression site-associated gene 3 (ESAG3, pseudogene), putative,expression site-associated gene 3 (ESAG3), degenerate and frameshifted | location=Tb927_09_v4:265987-267099(+) | length=1110	1110	1020	1	292	71.14	0
Tb927.9.1160	variant surface glycoprotein (VSG, pseudogene), putative,variant surface glycoprotein (VSG), fragment with point mutation | location=Tb927_09_v4:283447-283674(+) | length=228	228	61	1	46	20.15	0
Tb927.9.1200	variant surface glycoprotein (VSG, pseudogene), putative,variant surface glycoprotein (VSG), frameshifted and degenerate | location=Tb927_09_v4:298347-299927(+) | length=1578	1578	337	0	65	16.49	329
Tb927.9.1230	variant surface glycoprotein (VSG, pseudogene), putative,variant surface glycoprotein (VSG), point mutation | location=Tb927_09_v4:303945-305510(+) | length=1566	1566	65	0	27	2.81	1200
Tb927.9.1240	variant surface glycoprotein (VSG, pseudogene), putative,variant surface glycoprotein (VSG), degenerate fragment | location=Tb927_09_v4:307371-307904(+) | length=534	534	161	0	41	22.81	43
Tb927.9.1290	hypothetical protein, unlikely | location=Tb927_09_v4:319956-320162(+) | length=207	207	69	1	40	26.55	0
Tb927.9.1300	hypothetical protein, unlikely | location=Tb927_09_v4:321283-321633(-) | length=351	351	186	2	62	41.95	0
Tb927.9.1310	hypothetical protein, unlikely | location=Tb927_09_v4:322200-322532(-) | length=333	333	137	6	48	34.19	0
Tb927.9.1320	hypothetical protein, unlikely | location=Tb927_09_v4:323131-323586(+) | length=456	456	238	4	63	42.94	0
Tb927.9.1330	hypothetical protein, unlikely | location=Tb927_09_v4:323923-324195(+) | length=273	273	131	4	62	35.76	0
Tb927.9.1580	hypothetical protein, unlikely | location=Tb927_09_v4:362097-362609(-) | length=513	513	276	6	56	39.87	0
Tb927.9.1690	hypothetical protein, unlikely | location=Tb927_09_v4:378310-378675(-) | length=366	366	165	2	60	33.43	0
Tb927.9.1740	hypothetical protein, unlikely | location=Tb927_09_v4:387081-387368(-) | length=288	288	126	4	50	33.6	0
Tb927.9.1760	hypothetical protein, unlikely | location=Tb927_09_v4:402568-402909(+) | length=342	342	160	3	53	36.52	0
Tb927.9.1990	hypothetical protein, unlikely | location=Tb927_09_v4:441761-441925(+) | length=165	165	58	3	47	26.06	0
Tb927.9.2000	hypothetical protein, unlikely | location=Tb927_09_v4:442114-442686(+) | length=573	573	329	2	62	37.95	0
Tb927.9.2040	hypothetical protein, unlikely | location=Tb927_09_v4:449299-449454(-) | length=156	156	40	3	28	15.6	0
Tb927.9.2190	hypothetical protein, unlikely | location=Tb927_09_v4:482253-482468(+) | length=216	216	72	4	36	24.44	0
Tb927.9.2430	hypothetical protein, unlikely | location=Tb927_09_v4:514600-514848(+) | length=249	249	93	3	41	27.42	0
Tb927.9.2480	hypothetical protein, unlikely | location=Tb927_09_v4:521363-521758(+) | length=396	396	238	1	95	52.24	0
Tb927.9.2500	hypothetical protein, unlikely | location=Tb927_09_v4:524096-524491(+) | length=396	396	84	0	36	16.66	121
Tb927.9.2640	hypothetical protein, unlikely | location=Tb927_09_v4:577817-578116(+) | length=300	300	1396	2	1286	180.66	0
Tb09.160.1320	hypothetical protein, unlikely | location=Tb927_09_v4:580596-581000(+) | length=405	405	190	2	57	37.37	0
Tb927.9.2710	hypothetical protein, unlikely | location=Tb927_09_v4:585557-585745(+) | length=189	189	75	3	45	29.17	0
Tb927.9.2740	hypothetical protein, unlikely | location=Tb927_09_v4:591409-591951(+) | length=543	543	300	4	77	45.53	0
Tb927.9.2770	hypothetical protein, unlikely | location=Tb927_09_v4:595018-595281(+) | length=264	264	126	5	53	35.31	0
Tb927.9.2790	hypothetical protein, unlikely | location=Tb927_09_v4:596946-597203(+) | length=258	258	89	2	42	28.01	0
Tb927.9.2870	hypothetical protein, unlikely | location=Tb927_09_v4:601941-602165(+) | length=225	225	97	6	51	31.44	0
Tb927.9.2880	hypothetical protein, unlikely | location=Tb927_09_v4:602204-602545(+) | length=342	342	163	3	54	36.64	0
Tb927.9.2950	hypothetical protein, unlikely | location=Tb927_09_v4:615860-616369(+) | length=510	510	486	2	131	77.2	0
Tb927.9.2960	hypothetical protein, unlikely | location=Tb927_09_v4:616370-616624(+) | length=255	255	122	5	61	38.92	0
Tb927.9.2970	hypothetical protein, unlikely | location=Tb927_09_v4:616785-616997(+) | length=213	213	94	4	59	32.85	0
Tb927.9.3110	hypothetical protein, unlikely | location=Tb927_09_v4:626959-627147(+) | length=189	189	93	5	56	34.32	0
Tb927.9.3270	hypothetical protein, unlikely | location=Tb927_09_v4:641646-641942(-) | length=297	297	139	3	50	34.77	0
Tb927.9.3300	hypothetical protein, unlikely | location=Tb927_09_v4:644019-644336(-) | length=318	318	170	3	65	41.46	0
Tb927.9.3450	hypothetical protein, unlikely | location=Tb927_09_v4:658499-658960(-) | length=462	462	213	3	52	36.23	0
Tb927.9.3660	hypothetical protein, unlikely | location=Tb927_09_v4:682106-682249(+) | length=144	144	48	4	45	23.89	0
Tb927.9.3700	hypothetical protein, unlikely | location=Tb927_09_v4:689586-689981(-) | length=396	396	276	6	97	51.91	0
Tb927.9.3720	hypothetical protein, unlikely | location=Tb927_09_v4:691055-691183(-) | length=129	129	81	9	81	46.63	0
Tb927.9.3730	hypothetical protein, unlikely | location=Tb927_09_v4:692143-692406(-) | length=264	264	110	4	45	30.11	0
Tb927.9.3790	hypothetical protein, unlikely | location=Tb927_09_v4:701116-701406(-) | length=291	291	149	4	59	39.73	0
Tb09.160.2500	hypothetical protein, unlikely | location=Tb927_09_v4:714670-714816(-) | length=147	147	45	4	40	22.76	0
Tb927.9.3960	hypothetical protein, unlikely | location=Tb927_09_v4:717368-717814(-) | length=447	447	99	0	38	16.84	5
Tb09.160.2560	hypothetical protein, unlikely | location=Tb927_09_v4:721157-721303(-) | length=147	147	57	6	48	28.08	0
Tb927.9.4030	hypothetical protein, unlikely | location=Tb927_09_v4:723855-724301(-) | length=447	447	262	7	85	51.03	0
Tb927.9.4060	hypothetical protein, unlikely | location=Tb927_09_v4:729532-729666(-) | length=135	135	44	3	43	24.05	0
Tb927.9.4070	hypothetical protein, unlikely | location=Tb927_09_v4:729728-729868(-) | length=141	141	45	1	44	23.93	0
Tb927.9.4090	hypothetical protein, unlikely | location=Tb927_09_v4:734042-734158(-) | length=117	117	14	1	11	7.04	0
Tb927.9.4100	hypothetical protein, unlikely | location=Tb927_09_v4:734557-734847(-) | length=291	291	551	4	375	76.71	0
Tb927.9.4140	hypothetical protein, unlikely | location=Tb927_09_v4:737054-737203(-) | length=150	150	91	9	57	37.67	0
Tb927.9.4170	hypothetical protein, unlikely | location=Tb927_09_v4:739049-739192(-) | length=144	144	69	2	55	24.05	0
Tb927.9.4240	hypothetical protein, unlikely | location=Tb927_09_v4:752800-753072(-) | length=273	273	116	7	49	34.55	0
Tb927.9.4330	hypothetical protein, unlikely | location=Tb927_09_v4:761343-761711(-) | length=369	369	172	3	50	34.54	0
Tb927.9.4400	hypothetical protein, unlikely | location=Tb927_09_v4:774766-774960(-) | length=195	195	62	4	36	23.24	0
Tb927.9.4410	hypothetical protein, unlikely | location=Tb927_09_v4:774966-775097(-) | length=132	132	26	4	26	14.14	0
Tb927.9.4430	hypothetical protein, unlikely | location=Tb927_09_v4:776552-776896(-) | length=345	345	894	1	753	114.98	0
Tb927.9.4510	hypothetical protein, unlikely | location=Tb927_09_v4:786158-786388(-) | length=231	231	107	3	50	32.9	0
Tb927.9.4540	hypothetical protein, unlikely | location=Tb927_09_v4:792054-792155(-) | length=102	102	15	3	15	10.15	0
Tb927.9.4710	hypothetical protein, unlikely | location=Tb927_09_v4:815429-815581(+) | length=153	153	35	1	30	15.67	0
Tb927.9.4790	hypothetical protein, unlikely | location=Tb927_09_v4:819749-820030(-) | length=282	282	136	5	54	35.09	0
Tb927.9.4830	hypothetical protein, unlikely | location=Tb927_09_v4:825193-825660(-) | length=468	468	308	6	105	38.52	0
Tb09.v1.0200	hypothetical protein, unlikely | location=Tb927_09_v4:850503-850649(-) | length=147	147	38	2	35	19.19	0
Tb927.9.5120	hypothetical protein, unlikely | location=Tb927_09_v4:860555-860653(-) | length=99	99	19	3	19	14.27	0
Tb927.9.5140	hypothetical protein, unlikely | location=Tb927_09_v4:861702-861857(-) | length=156	156	48	2	42	22.99	0
Tb927.9.5160	hypothetical protein, unlikely | location=Tb927_09_v4:862421-862558(-) | length=138	138	35	5	33	19.23	0
Tb09.160.3790	hypothetical protein, unlikely | location=Tb927_09_v4:876781-876882(-) | length=102	102	29	4	27	20.12	0
Tb09.160.3840	hypothetical protein, unlikely | location=Tb927_09_v4:882699-882833(-) | length=135	135	51	3	51	28.25	0
Tb927.9.5450	hypothetical protein, unlikely | location=Tb927_09_v4:894270-894434(-) | length=165	165	51	3	40	22.33	0
Tb927.9.5470	hypothetical protein, unlikely | location=Tb927_09_v4:897911-898165(-) | length=255	255	95	3	50	29.96	0
Tb927.9.5540	hypothetical protein, unlikely | location=Tb927_09_v4:907802-908083(-) | length=282	282	135	0	52	36.09	4
Tb927.9.5550	hypothetical protein, unlikely | location=Tb927_09_v4:908143-908247(-) | length=105	105	29	5	29	20.66	0
Tb927.9.5580	hypothetical protein, unlikely | location=Tb927_09_v4:909277-909510(-) | length=234	234	80	1	39	24.92	0
Tb09.160.4100	hypothetical protein, unlikely | location=Tb927_09_v4:913853-914059(-) | length=207	207	98	3	44	29.19	0
Tb927.9.5640	hypothetical protein, unlikely | location=Tb927_09_v4:920710-920850(-) | length=141	141	50	5	44	25.94	0
Tb927.9.5660	hypothetical protein, unlikely | location=Tb927_09_v4:921547-921762(-) | length=216	216	99	5	51	32.88	0
Tb927.9.5930	hypothetical protein, unlikely | location=Tb927_09_v4:948520-948612(-) | length=93	93	19	4	19	14.69	0
Tb927.9.5940	hypothetical protein, unlikely | location=Tb927_09_v4:948971-949087(-) | length=117	117	23	3	23	14.69	0
Tb927.9.5950	hypothetical protein, unlikely | location=Tb927_09_v4:949186-949320(-) | length=135	135	46	3	42	24.26	0
Tb09.160.4370	hypothetical protein, unlikely | location=Tb927_09_v4:949517-949654(-) | length=138	138	17	0	17	9.25	16
Tb09.160.4420	hypothetical protein, unlikely | location=Tb927_09_v4:953618-953728(-) | length=111	111	26	3	26	17.12	0
Tb927.9.6050	hypothetical protein, unlikely | location=Tb927_09_v4:955140-955397(-) | length=258	258	91	2	42	27.21	0
Tb09.160.4650	hypothetical protein, unlikely | location=Tb927_09_v4:999088-999270(-) | length=183	183	58	1	39	22.94	0
Tb927.9.6490	hypothetical protein, unlikely | location=Tb927_09_v4:1016287-1016688(-) | length=402	402	171	3	47	32.08	0
Tb927.9.6740	hypothetical protein, unlikely | location=Tb927_09_v4:1058458-1058724(-) | length=267	267	132	6	55	35.4	0
Tb927.9.6750	hypothetical protein, unlikely | location=Tb927_09_v4:1058759-1059232(-) | length=474	474	244	1	54	37.37	0
Tb927.9.6810	hypothetical protein, unlikely | location=Tb927_09_v4:1068254-1068805(-) | length=552	552	271	4	56	39.3	0
Tb927.9.6900	hypothetical protein, unlikely | location=Tb927_09_v4:1078307-1078693(-) | length=387	387	190	5	57	40.94	0
Tb927.9.7220	hypothetical protein, unlikely | location=Tb927_09_v4:1123427-1123738(+) | length=312	312	2748	2	1912	502.96	0
Tb927.9.7300	hypothetical protein, unlikely | location=Tb927_09_v4:1135300-1135674(-) | length=375	375	1	0	1	0.2	300
Tb927.9.7360	hypothetical protein, unlikely | location=Tb927_09_v4:1152668-1153030(+) | length=363	363	0	0	0	0	363
Tb927.9.7390	variant surface glycoprotein (VSG)-related, putative | location=Tb927_09_v4:1158886-1160031(-) | length=1146	1146	143	0	27	9.51	328
Tb927.9.7400	expression site-associated gene 11 (ESAG11) protein, putative | location=Tb927_09_v4:1160935-1162050(-) | length=1116	1116	2319	0	460	161.24	21
Tb927.9.7410	expression site-associated gene 2 (ESAG2) protein, putative | location=Tb927_09_v4:1162219-1163637(-) | length=1419	1419	3492	1	498	201.1	0
Tb927.9.7420	expression site-associated gene 9 (ESAG9) protein, putative | location=Tb927_09_v4:1167379-1168164(-) | length=786	786	0	0	0	0	786
Tb927.9.7430	variant surface glycoprotein (VSG)-related, putative | location=Tb927_09_v4:1169190-1170293(-) | length=1104	1104	352	0	97	26.82	213
Tb927.9.7450	hypothetical protein, unlikely | location=Tb927_09_v4:1175253-1175594(+) | length=342	342	78	4	27	15.1	0
Tb927.9.7510	hypothetical protein, unlikely | location=Tb927_09_v4:1183322-1183669(+) | length=348	348	112	0	61	20.7	19
Tb927.9.7530	hypothetical protein, unlikely | location=Tb927_09_v4:1186506-1187090(-) | length=585	585	2131	1	1508	101.55	0
Tb09.160.5610	hypothetical protein, unlikely | location=Tb927_09_v4:1199183-1199422(+) | length=240	240	100	1	47	31.38	0
Tb09.v1.0550	hypothetical protein, unlikely | location=Tb927_09_v4:1271906-1272052(+) | length=147	147	51	0	51	25.95	18
Tb09.v1.0560	hypothetical protein, unlikely | location=Tb927_09_v4:1306169-1306324(+) | length=156	156	58	3	48	27.88	0
Tb927.9.8390	hypothetical protein, unlikely | location=Tb927_09_v4:1316969-1317091(+) | length=123	123	64	4	63	21.59	0
Tb927.9.8560	hypothetical protein, unlikely | location=Tb927_09_v4:1336202-1336462(+) | length=261	261	119	2	59	33.36	0
Tb927.9.8730	hypothetical protein, unlikely | location=Tb927_09_v4:1357753-1357896(+) | length=144	144	69	2	59	21.74	0
Tb09.v1.0600	hypothetical protein, unlikely | location=Tb927_09_v4:1368884-1369093(+) | length=210	210	85	4	46	29.02	0
Tb927.9.8910	hypothetical protein, unlikely | location=Tb927_09_v4:1381243-1381602(-) | length=360	360	150	4	58	31.02	0
Tb927.9.9460	hypothetical protein, unlikely | location=Tb927_09_v4:1462423-1462839(+) | length=417	417	491	6	330	58.82	0
Tb927.9.9480	hypothetical protein, unlikely | location=Tb927_09_v4:1464323-1464757(+) | length=435	435	221	4	62	41.68	0
Tb927.9.9490	hypothetical protein, unlikely | location=Tb927_09_v4:1467282-1467470(-) | length=189	189	32	0	21	9.72	5
Tb927.9.9680	hypothetical protein, unlikely | location=Tb927_09_v4:1490379-1490711(-) | length=333	333	200	6	75	48.04	0
Tb927.9.9880	hypothetical protein, unlikely | location=Tb927_09_v4:1516626-1517036(+) | length=411	411	387	4	123	60.02	0
Tb927.9.9920	hypothetical protein, unlikely | location=Tb927_09_v4:1519587-1519892(+) | length=306	306	161	5	55	38.88	0
Tb927.9.9930	hypothetical protein, unlikely | location=Tb927_09_v4:1520202-1520603(+) | length=402	402	180	5	48	34.95	0
Tb927.9.9980	hypothetical protein, unlikely | location=Tb927_09_v4:1529491-1529946(+) | length=456	456	224	2	53	36	0
Tb927.9.10020	hypothetical protein, unlikely | location=Tb927_09_v4:1534303-1534653(+) | length=351	351	370	6	111	71.44	0
Tb927.9.10270	hypothetical protein, unlikely | location=Tb927_09_v4:1565329-1565628(+) | length=300	300	107	2	37	22.6	0
Tb927.9.10590	hypothetical protein, unlikely | location=Tb927_09_v4:1615030-1615575(+) | length=546	546	345	2	159	37	0
Tb927.9.10740	hypothetical protein, unlikely | location=Tb927_09_v4:1647056-1647637(+) | length=582	582	261	2	64	35.75	0
Tb927.9.10750	hypothetical protein, unlikely | location=Tb927_09_v4:1647793-1648215(+) | length=423	423	260	2	79	35.92	0
Tb927.9.10760	hypothetical protein, unlikely | location=Tb927_09_v4:1648539-1648796(+) | length=258	258	122	5	57	35.46	0
Tb927.9.10800	hypothetical protein, unlikely | location=Tb927_09_v4:1654703-1654987(+) | length=285	285	122	3	49	34.54	0
Tb927.9.10860	hypothetical protein, unlikely | location=Tb927_09_v4:1661693-1661884(+) | length=192	192	83	2	47	26.98	0
Tb927.9.11010	hypothetical protein, unlikely | location=Tb927_09_v4:1684141-1684509(+) | length=369	369	499	4	352	54.39	0
Tb927.9.11020	hypothetical protein, unlikely | location=Tb927_09_v4:1684757-1685005(+) | length=249	249	81	0	38	23.19	12
Tb927.9.11080	hypothetical protein, unlikely | location=Tb927_09_v4:1698746-1699093(+) | length=348	348	137	1	53	28.79	0
Tb927.9.11950	hypothetical protein, unlikely | location=Tb927_09_v4:1816553-1817014(-) | length=462	462	204	5	49	33.54	0
Tb927.9.12060	hypothetical protein, unlikely | location=Tb927_09_v4:1828543-1828656(-) | length=114	114	31	2	31	16.05	0
Tb927.9.12190	hypothetical protein, unlikely | location=Tb927_09_v4:1855676-1856185(-) | length=510	510	290	6	74	40.29	0
Tb927.9.12350	hypothetical protein, unlikely | location=Tb927_09_v4:1875686-1876072(-) | length=387	387	168	1	47	28.51	0
Tb927.9.13080	hypothetical protein, unlikely | location=Tb927_09_v4:2018748-2019119(-) | length=372	372	177	3	58	37.73	0
Tb927.9.13980	hypothetical protein, unlikely | location=Tb927_09_v4:2129805-2130164(+) | length=360	360	158	3	59	31.99	0
Tb927.9.14110	hypothetical protein, unlikely | location=Tb927_09_v4:2151194-2151643(+) | length=450	450	269	4	64	37.42	0
Tb927.9.14560	hypothetical protein, unlikely | location=Tb927_09_v4:2222210-2222635(-) | length=426	426	201	4	54	37.79	0
Tb927.9.14580	hypothetical protein, unlikely | location=Tb927_09_v4:2228383-2228577(-) | length=195	195	97	5	50	34.55	0
Tb927.9.14590	hypothetical protein, unlikely | location=Tb927_09_v4:2229380-2229595(-) | length=216	216	86	6	47	29.05	0
Tb927.9.14610	hypothetical protein, unlikely | location=Tb927_09_v4:2234019-2234390(-) | length=372	372	180	5	65	38.6	0
Tb927.9.14620	hypothetical protein, unlikely | location=Tb927_09_v4:2235308-2235646(-) | length=339	339	257	5	118	70.5	0
Tb09.244.2690	hypothetical protein, unlikely | location=Tb927_09_v4:2313734-2314102(-) | length=369	369	171	5	55	38.04	0
Tb927.9.15310	hypothetical protein, unlikely | location=Tb927_09_v4:2323316-2323495(-) | length=180	180	83	1	46	21.44	0
Tb927.9.15390	hypothetical protein, unlikely | location=Tb927_09_v4:2335293-2335640(-) | length=348	348	177	3	61	37.55	0
Tb927.9.15500	hypothetical protein, unlikely | location=Tb927_09_v4:2366991-2367104(-) | length=114	114	191	0	179	48.14	3
Tb927.9.15710	variant surface glycoprotein (VSG)-related, putative | location=Tb927_09_v4:2416831-2418255(+) | length=1425	1425	55	0	28	2.94	1155
Tb927.9.15730	variant surface glycoprotein (VSG)-related, putative | location=Tb927_09_v4:2425284-2426708(+) | length=1425	1425	65	0	26	4.06	811
Tb927.9.15760	variant surface glycoprotein (VSG)-related, putative | location=Tb927_09_v4:2433761-2435185(+) | length=1425	1425	46	0	33	2.67	1023
Tb927.9.15790	variant surface glycoprotein (VSG)-related, putative | location=Tb927_09_v4:2442233-2443654(+) | length=1422	1422	133	0	43	6.75	780
Tb927.9.15840	hypothetical protein, unlikely | location=Tb927_09_v4:2454848-2455144(+) | length=297	297	475	1	401	74.12	0
Tb927.9.15880	hypothetical protein, unlikely | location=Tb927_09_v4:2459828-2460058(-) | length=231	231	110	4	62	36.48	0
Tb927.9.16250	variant surface glycoprotein (VSG, atypical), putative | location=Tb927_09_v4:2549081-2550598(+) | length=1518	1518	115	0	78	4.95	1277
Tb927.9.16280	variant surface glycoprotein (VSG, pseudogene), putative,variant surface glycoprotein (VSG), degenerate and frameshifted fragment | location=Tb927_09_v4:2556215-2557608(+) | length=1392	1392	66	0	32	3.34	1041
Tb927.9.16310	variant surface glycoprotein (VSG, pseudogene), putative,variant surface glycoprotein (VSG), frameshifted | location=Tb927_09_v4:2565682-2567050(+) | length=1368	1368	119	0	116	6.27	1206
Tb927.9.16320	variant surface glycoprotein (VSG), putative | location=Tb927_09_v4:2569286-2570797(+) | length=1512	1512	39	0	31	1.7	1332
Tb927.9.16340	hypothetical protein, unlikely | location=Tb927_09_v4:2572286-2572627(-) | length=342	342	66	0	29	12.74	55
Tb927.9.16480	variant surface glycoprotein (VSG, pseudogene), putative,variant surface glycoprotein (VSG), degenerate fragment | location=Tb927_09_v4:2617400-2617801(-) | length=402	402	82	0	44	15.33	55
Tb927.9.16490	variant surface glycoprotein (VSG), putative | location=Tb927_09_v4:2618315-2619967(-) | length=1653	1653	58	0	33	2.52	1356
Tb927.9.16500	variant surface glycoprotein (VSG, atypical), putative | location=Tb927_09_v4:2621041-2622591(-) | length=1551	1551	1	0	1	0.05	1476
Tb927.9.16540	variant surface glycoprotein (VSG, pseudogene), putative,variant surface glycoprotein (VSG), frameshifted and degenerate | location=Tb927_09_v4:2632957-2634384(-) | length=1425	1425	321	0	67	17.42	476
Tb927.9.16570	variant surface glycoprotein (VSG, pseudogene), putative,variant surface glycoprotein (VSG), degenerate and frameshifted | location=Tb927_09_v4:2645938-2647471(-) | length=1530	1530	29	0	27	1.36	1324
Tb927.9.16580	expression site-associated gene 3 (ESAG3, pseudogene), putative,expression site-associated gene 3 (ESAG3), degenerate and frameshifted fragment | location=Tb927_09_v4:2647644-2648564(-) | length=921	921	135	0	35	11.89	67
Tb927.9.16590	variant surface glycoprotein (VSG, pseudogene), putative,variant surface glycoprotein (VSG), point mutation | location=Tb927_09_v4:2649463-2650871(-) | length=1409	1409	111	0	38	5.94	453
Tb927.9.16600	variant surface glycoprotein (VSG, pseudogene), putative | location=Tb927_09_v4:2653482-2654871(-) | length=1390	1390	85	0	18	4.67	640
Tb927.9.16650	variant surface glycoprotein (VSG, pseudogene), putative,variant surface glycoprotein (VSG), frameshifted fragment | location=Tb927_09_v4:2667035-2667377(+) | length=342	342	234	5	108	51.06	0
Tb927.9.16710	variant surface glycoprotein (VSG, pseudogene), putative,variant surface glycoprotein (VSG), degenerate and frameshifted fragment | location=Tb927_09_v4:2682729-2683534(+) | length=804	804	0	0	0	0	804
Tb927.9.16720	variant surface glycoprotein (VSG, pseudogene), putative,variant surface glycoprotein (VSG), frameshifted and degenerate | location=Tb927_09_v4:2685590-2687099(+) | length=1509	1509	812	0	116	42.69	338
Tb927.9.16760	hypothetical protein, unlikely | location=Tb927_09_v4:2700403-2700741(+) | length=339	339	30	0	30	6.6	242
Tb927.9.16780	variant surface glycoprotein (VSG, pseudogene), putative,variant surface glycoprotein (VSG), point- mutated fragment | location=Tb927_09_v4:2704063-2704401(-) | length=339	339	6	0	5	1.2	228
Tb927.9.16790	variant surface glycoprotein (VSG, pseudogene), putative,variant surface glycoprotein (VSG), frameshifted and point mutation | location=Tb927_09_v4:2705414-2706973(-) | length=1557	1557	82	0	70	3.86	1352
Tb927.9.16910	variant surface glycoprotein (VSG, pseudogene), putative,variant surface glycoprotein (VSG), frameshifted and point-mutated fragment | location=Tb927_09_v4:2732787-2733049(-) | length=261	261	1	0	1	0.28	189
Tb927.9.16920	variant surface glycoprotein (VSG, pseudogene), putative,variant surface glycoprotein (VSG), point mutation | location=Tb927_09_v4:2733739-2735070(-) | length=1332	1332	43	0	19	2.3	954
Tb927.9.16930	hypothetical protein, unlikely | location=Tb927_09_v4:2735424-2735711(+) | length=288	288	8	0	8	2.1	198
Tb927.9.17020	variant surface glycoprotein (VSG, pseudogene), putative,variant surface glycoprotein (VSG), degenerate and frameshifted | location=Tb927_09_v4:2754962-2756568(-) | length=1605	1605	130	0	99	6.05	1331
Tb927.9.17030	variant surface glycoprotein (VSG, pseudogene), putative,variant surface glycoprotein (VSG), fragment | location=Tb927_09_v4:2756982-2757278(-) | length=297	297	2	0	1	0.51	147
Tb927.9.17050	variant surface glycoprotein (VSG, atypical), putative | location=Tb927_09_v4:2759732-2761174(-) | length=1443	1443	41	0	26	2.06	1144
Tb927.9.17080	variant surface glycoprotein (VSG, pseudogene), putative,variant surface glycoprotein (VSG), degenerate and frameshifted | location=Tb927_09_v4:2768938-2770436(-) | length=1494	1494	164	0	89	8.33	976
Tb927.9.17130	variant surface glycoprotein (VSG, pseudogene), putative,variant surface glycoprotein (VSG), frameshifted | location=Tb927_09_v4:2779839-2781339(-) | length=1497	1497	462	0	77	22.96	334
Tb927.9.17150	hypothetical protein, unlikely | location=Tb927_09_v4:2785290-2785589(+) | length=300	300	90	0	65	13.64	15
Tb927.9.17250	variant surface glycoprotein (VSG, pseudogene), putative,variant surface glycoprotein (VSG), point mutation | location=Tb927_09_v4:2812285-2813817(+) | length=1533	1533	18	0	13	0.71	1248
Tb927.9.17320	variant surface glycoprotein (VSG, pseudogene), putative,variant surface glycoprotein (VSG), frameshifted fragment | location=Tb927_09_v4:2836939-2837278(-) | length=339	339	24	0	24	5.28	206
Tb927.9.17340	expression site-associated gene 3 (ESAG3, pseudogene), putative,expression site-associated gene 3 (ESAG3), frameshifted and point-mutated fragment | location=Tb927_09_v4:2840340-2841317(-) | length=975	975	796	0	690	61.21	285
Tb927.9.17360	variant surface glycoprotein (VSG, pseudogene), putative,variant surface glycoprotein (VSG), frameshifted fragment | location=Tb927_09_v4:2846516-2847848(-) | length=1329	1329	94	0	23	5.33	455
Tb927.9.17400	variant surface glycoprotein (VSG, pseudogene), putative,variant surface glycoprotein (VSG), degenerate fragment | location=Tb927_09_v4:2860238-2860537(-) | length=300	300	0	0	0	0	300
Tb927.9.17410	variant surface glycoprotein (VSG, atypical), putative | location=Tb927_09_v4:2861060-2862523(-) | length=1464	1464	135	0	85	6.43	1145
Tb927.9.17490	variant surface glycoprotein (VSG, pseudogene), putative,variant surface glycoprotein (VSG), frameshifted and point mutation | location=Tb927_09_v4:2890331-2891692(-) | length=1359	1359	27	0	26	1.43	1239
Tb927.9.17500	expression site-associated gene 3 (ESAG3, pseudogene), putative,expression site-associated gene 3 (ESAG3), degenerate | location=Tb927_09_v4:2891863-2892846(-) | length=984	984	101	0	43	7.45	364
Tb927.9.17510	variant surface glycoprotein (VSG, pseudogene), putative,variant surface glycoprotein (VSG), fragment with point mutation | location=Tb927_09_v4:2893745-2895153(-) | length=1409	1409	125	0	37	6.72	391
Tb927.9.17520	variant surface glycoprotein (VSG, pseudogene), putative,variant surface glycoprotein (VSG), degenerate | location=Tb927_09_v4:2897763-2899152(-) | length=1390	1390	104	0	23	5.84	479
Tb927.9.17560	hypothetical protein, unlikely | location=Tb927_09_v4:2907540-2907851(-) | length=312	312	55	2	30	12.63	0
Tb927.9.17660	variant surface glycoprotein (VSG, pseudogene), putative | location=Tb927_09_v4:2934270-2935084(-) | length=815	815	167	0	31	16.42	31
Tb927.9.17700	variant surface glycoprotein (VSG, pseudogene), putative | location=Tb927_09_v4:2943901-2945406(-) | length=1506	1506	5	0	3	0.15	1412
Tb927.9.17710	hypothetical protein, unlikely | location=Tb927_09_v4:2946036-2946272(-) | length=237	237	1	0	1	0.08	217
Tb927.9.17720	variant surface glycoprotein (VSG, pseudogene), putative | location=Tb927_09_v4:2947267-2947446(-) | length=180	180	4	0	4	1.09	89
Tb927.9.17740	variant surface glycoprotein (VSG, pseudogene), putative,variant surface glycoprotein (VSG), frameshifted and point mutation | location=Tb927_09_v4:2950034-2951585(-) | length=1548	1548	28	0	26	1.3	1360
Tb927.9.17750	variant surface glycoprotein (VSG, pseudogene), putative,variant surface glycoprotein (VSG), frameshifted and point mutation | location=Tb927_09_v4:2953294-2954825(-) | length=1530	1530	7	0	7	0.35	1437
Tb927.9.17780	variant surface glycoprotein (VSG, pseudogene), putative,variant surface glycoprotein (VSG), fragment | location=Tb927_09_v4:2959718-2960314(-) | length=597	597	154	0	142	18.96	416
Tb927.9.17830	variant surface glycoprotein (VSG, pseudogene), putative,variant surface glycoprotein (VSG), frameshifted | location=Tb927_09_v4:2971985-2973486(+) | length=1500	1500	465	0	104	23.7	502
Tb927.9.17840	hypothetical protein, unlikely | location=Tb927_09_v4:2974664-2974903(+) | length=240	240	0	0	0	0	240
Tb927.9.17920	hypothetical protein, unlikely | location=Tb927_09_v4:2989192-2989332(+) | length=141	141	62	3	59	32.45	0
Tb927.9.17930	variant surface glycoprotein (VSG, pseudogene), putative,variant surface glycoprotein (VSG), frameshifted | location=Tb927_09_v4:2991327-2992618(+) | length=1287	1287	533	0	77	33.68	167
Tb927.9.17950	variant surface glycoprotein (VSG, pseudogene), putative | location=Tb927_09_v4:2998484-3000070(-) | length=1587	1587	3	0	2	0.06	1505
Tb927.9.18010	variant surface glycoprotein (VSG, pseudogene), putative,variant surface glycoprotein (VSG), degenerate and frameshifted | location=Tb927_09_v4:3019803-3021097(-) | length=1293	1293	152	0	53	8.85	818
Tb927.9.18030	hypothetical protein, unlikely | location=Tb927_09_v4:3024141-3024317(+) | length=177	177	95	4	70	39.89	0
Tb927.9.18060	hypothetical protein, unlikely | location=Tb927_09_v4:3029095-3029448(+) | length=354	354	1	0	1	0.21	278
Tb927.9.18080	variant surface glycoprotein (VSG, pseudogene), putative,variant surface glycoprotein (VSG), degenerate and frameshifted | location=Tb927_09_v4:3034325-3035919(-) | length=1593	1593	59	0	43	2.69	1337
Tb927.9.18100	variant surface glycoprotein (VSG, pseudogene), putative,variant surface glycoprotein (VSG), fragment | location=Tb927_09_v4:3042183-3043102(-) | length=918	918	171	0	47	14.75	247
Tb927.9.18110	variant surface glycoprotein (VSG, pseudogene), putative,variant surface glycoprotein (VSG), frameshifted and point mutation | location=Tb927_09_v4:3044648-3046169(-) | length=1521	1521	5	0	2	0.25	1174
Tb927.9.18120	variant surface glycoprotein (VSG, pseudogene), putative,variant surface glycoprotein (VSG),degenerate fragment | location=Tb927_09_v4:3048179-3049617(-) | length=1434	1434	340	0	49	18.71	2
Tb927.9.18130	variant surface glycoprotein (VSG, pseudogene), putative | location=Tb927_09_v4:3051540-3053074(-) | length=1533	1533	93	0	33	4.3	929
Tb927.9.18140	variant surface glycoprotein (VSG, pseudogene), putative | location=Tb927_09_v4:3054870-3055206(-) | length=336	336	59	0	23	16.33	1
Tb927.10.10	variant surface glycoprotein (VSG),variant surface glycoprotein VSG 10.1 | location=Tb927_10_v5:1486-2862(-) | length=1377	1377	58	0	55	2.89	1281
Tb927.10.20	expression site-associated gene (ESAG) protein, putative,expression site-associated gene 1 (ESAG1) protein, putative | location=Tb927_10_v5:10562-11533(-) | length=972	972	22	0	11	1.59	736
Tb927.10.60	expression site-associated gene (ESAG), putative | location=Tb927_10_v5:27790-28599(-) | length=810	810	0	0	0	0	810
Tb927.10.9460	hypothetical protein, unlikely | location=Tb927_10_v5:2339410-2339604(-) | length=195	195	72	1	50	27.18	0
Tb927.10.9470	expression site-associated gene (ESAG) protein, putative,expression site-associated gene 3 (ESAG3) protein, putative | location=Tb927_10_v5:2342115-2343287(+) | length=1173	1173	351	0	57	23.01	83
Tb927.10.10660	hypothetical protein, unlikely | location=Tb927_10_v5:2592544-2592903(+) | length=360	360	179	7	65	41.75	0
Tb927.10.10860	hypothetical protein, unlikely | location=Tb927_10_v5:2643337-2643849(+) | length=513	513	299	8	78	46.82	0
Tb927.10.11490	hypothetical protein, unlikely | location=Tb927_10_v5:2805930-2806289(+) | length=360	360	194	7	56	42.32	0
Tb927.10.11740	hypothetical protein, unlikely | location=Tb927_10_v5:2867045-2867155(-) | length=111	111	33	4	33	21.88	0
Tb927.10.11790	hypothetical protein, unlikely | location=Tb927_10_v5:2882461-2882592(-) | length=132	132	39	5	39	22.08	0
Tb927.10.13050	hypothetical protein, unlikely | location=Tb927_10_v5:3178330-3178560(+) | length=231	231	84	3	41	27.14	0
Tb927.10.15630	hypothetical protein, unlikely | location=Tb927_10_v5:3832717-3833106(-) | length=390	390	197	4	59	33.48	0
Tb927.10.16220	Variant Surface Glycoprotein, putative | location=Tb927_10_v5:4004721-4006283(-) | length=1563	1563	63	0	52	2.96	1306
Tb927.10.16230	Variant Surface Glycoprotein, putative | location=Tb927_10_v5:4008140-4009603(-) | length=1464	1464	172	0	67	8.4	1116
Tb927.10.16240	Variant Surface Glycoprotein, putative | location=Tb927_10_v5:4011540-4012970(-) | length=1431	1431	56	0	56	2.88	1312
Tb927.10.16310	variant surface glycoprotein (VSG, pseudogene), putative	1377	11	0	8	0.43	1120
Tb927.10.16320	variant surface glycoprotein (VSG, pseudogene), putative	1245	1	0	1	0.06	1171
Tb927.10.16540	variant surface glycoprotein (VSG, pseudogene), putative	1452	193	0	58	9.64	737
Tb927.11.11190	hypothetical protein, unlikely | location=Tb927_11_01_v4:2933647-2933829(+) | length=183	183	71	5	41	27.17	0
Tb927.11.17140	variant surface glycoprotein (VSG, pseudogene), putative,variant surface glycoprotein (VSG), degenerate and frameshifted | location=Tb927_11_01_v4:4554311-4555839(-) | length=1527	1527	65	0	27	3.1	1225
Tb927.11.17150	variant surface glycoprotein (VSG, pseudogene), putative,variant surface glycoprotein (VSG), frameshifted | location=Tb927_11_01_v4:4557100-4558582(-) | length=1482	1482	7	0	5	0.29	1327
Tb927.11.17220	variant surface glycoprotein (VSG, pseudogene), putative,variant surface glycoprotein (VSG), degenerate and frameshifted | location=Tb927_11_01_v4:4577645-4579209(+) | length=1560	1560	1178	0	176	58.36	67
Tb927.11.17260	variant surface glycoprotein (VSG, pseudogene), putative,variant surface glycoprotein (VSG), fragment, degenerate | location=Tb927_11_01_v4:4588444-4588721(+) | length=276	276	139	2	87	38.14	0
Tb927.11.17320	variant surface glycoprotein (VSG), putative | location=Tb927_11_01_v4:4604836-4606347(+) | length=1512	1512	114	0	68	5.63	1090
Tb927.11.17370	variant surface glycoprotein (VSG), putative | location=Tb927_11_01_v4:4618656-4620086(+) | length=1431	1431	83	0	24	4.57	869
Tb927.11.17380	variant surface glycoprotein (VSG, pseudogene), putative,variant surface glycoprotein (VSG), frameshifted and interrupted | location=Tb927_11_01_v4:4620802-4621296(-) | length=492	492	2	0	1	0.31	340
Tb927.11.17450	variant surface glycoprotein (VSG, pseudogene), putative,variant surface glycoprotein (VSG), frameshifted and degenerate | location=Tb927_11_01_v4:4635477-4636897(-) | length=1419	1419	66	0	37	3.51	952
Tb927.11.17580	variant surface glycoprotein (VSG, atypical), putative | location=Tb927_11_01_v4:4716916-4718340(+) | length=1425	1425	23	0	20	1.15	1068
Tb927.11.17590	variant surface glycoprotein (VSG, pseudogene), putative,variant surface glycoprotein (VSG), frameshifted and point mutation | location=Tb927_11_01_v4:4719579-4721098(+) | length=1518	1518	81	0	58	3.58	970
Tb927.11.17600	variant surface glycoprotein (VSG, pseudogene), putative,variant surface glycoprotein (VSG), frameshifted | location=Tb927_11_01_v4:4722958-4724379(+) | length=1419	1419	221	0	141	11.52	812
Tb927.11.17640	expression site-associated gene (ESAG, pseudogene), putative,expression site-associated gene 3 (ESAG3), frameshifted and degenerate | location=Tb927_11_01_v4:4731843-4732942(+) | length=1098	1098	437	0	300	25.91	388
Tb927.11.17740	variant surface glycoprotein (VSG, pseudogene), putative,variant surface glycoprotein (VSG), degenerate fragment | location=Tb927_11_01_v4:4759763-4760531(-) | length=768	768	16	0	14	1.32	632
Tb927.11.17750	variant surface glycoprotein (VSG, pseudogene), putative,variant surface glycoprotein (VSG), fragment interrupted | location=Tb927_11_01_v4:4761912-4762493(-) | length=582	582	14	0	13	1.72	406
Tb927.11.17890	expression site-associated gene (ESAG) protein, putative,expression site-associated gene 1 (ESAG1) protein, putative | location=Tb927_11_01_v4:4813472-4814476(+) | length=1005	1005	311	0	229	23.12	545
Tb927.11.17920	variant surface glycoprotein (VSG, pseudogene), putative,variant surface glycoprotein (VSG), frameshifted | location=Tb927_11_01_v4:4817113-4818791(-) | length=1677	1677	42	0	41	1.78	1539
Tb927.11.17980	variant surface glycoprotein (VSG, pseudogene), putative,variant surface glycoprotein (VSG), degenerate | location=Tb927_11_01_v4:4830965-4832509(-) | length=1545	1545	41	0	24	1.8	1326
Tb927.11.18010	expression site-associated gene (ESAG, pseudogene), putative,expression site-associated gene 3 (ESAG3), degenerate | location=Tb927_11_01_v4:4836867-4837971(-) | length=1091	1091	114	0	29	6.61	588
Tb927.11.18120	variant surface glycoprotein (VSG, pseudogene), putative,variant surface glycoprotein (VSG), frameshifted and degenerate | location=Tb927_11_01_v4:4866859-4868413(-) | length=1551	1551	152	0	65	7.92	808
Tb927.11.18140	variant surface glycoprotein (VSG, pseudogene), putative,variant surface glycoprotein (VSG), frameshifted and point mutation | location=Tb927_11_01_v4:4870778-4872351(-) | length=1572	1572	18	0	11	0.73	1353
Tb927.11.18170	variant surface glycoprotein (VSG, pseudogene), putative,variant surface glycoprotein (VSG), frameshifted | location=Tb927_11_01_v4:4886421-4887951(+) | length=1530	1530	60	0	24	2.8	1142
Tb927.11.18180	expression site-associated gene (ESAG, pseudogene), putative,expression site-associated gene 3 (ESAG3), degenerate | location=Tb927_11_01_v4:4888724-4889736(+) | length=996	996	445	0	209	30.2	445
Tb927.11.18190	variant surface glycoprotein (VSG, pseudogene), putative,variant surface glycoprotein (VSG), frameshifted | location=Tb927_11_01_v4:4889848-4891357(+) | length=1506	1506	33	0	16	1.59	1131
Tb927.11.18440	variant surface glycoprotein (VSG, pseudogene), putative | location=Tb927_11_01_v4:4927287-4928963(-) | length=1677	1677	478	0	340	20.21	1274
Tb11.48.0002	variant surface glycoprotein (VSG, pseudogene), putative | location=Tb927_11_01_v4:4949804-4951280(+) | length=1470	1470	6	0	2	0.13	1306
Tb11.48.0004	variant surface glycoprotein (VSG, pseudogene), putative | location=Tb927_11_01_v4:4951732-4952187(+) | length=456	456	6	0	3	0.57	303
Tb11.48.0003	variant surface glycoprotein (VSG, pseudogene), putative | location=Tb927_11_01_v4:4953391-4954914(+) | length=1524	1524	26	0	15	1.14	937
Tb11.16.0002	variant surface glycoprotein (VSG), putative | location=Tb927_11_01_v4:4966531-4967991(+) | length=1461	1461	147	0	71	8.51	770
Tb11.16.0003	variant surface glycoprotein (VSG), putative | location=Tb927_11_01_v4:4969971-4971455(+) | length=1485	1485	96	0	41	4.61	1019
Tb927.11.19870	variant surface glycoprotein (VSG, atypical), putative | location=Tb927_11_02_v4:108-1652(-) | length=1545	1545	51	0	25	2.47	1273
Tb927.11.20030	variant surface glycoprotein (VSG, pseudogene), putative,variant surface glycoprotein (VSG), point mutation | location=Tb927_11_02_v4:41337-42806(-) | length=1470	1470	65	0	34	3.2	1123
Tb927.11.20380	variant surface glycoprotein (VSG, pseudogene), putative | location=Tb927_11_02_v4:148627-150273(-) | length=1644	1644	286	0	64	13.45	663
Tb927.11.20500	variant surface glycoprotein (VSG), putative | location=Tb927_11_02_v4:190408-191889(-) | length=1482	1482	31	0	17	1.49	1254
Tb11.v4.0041	variant surface glycoprotein (VSG, pseudogene), putative | location=Tb927_11_02_v4:193011-194498(-) | length=1488	1488	16	0	12	0.62	1373
Tb927.11.20570	variant surface glycoprotein (VSG), putative | location=Tb927_11_02_v4:207457-208977(-) | length=1521	1521	308	0	286	14.87	1205
Tb927.11.20590	variant surface glycoprotein (VSG, pseudogene), putative | location=Tb927_11_02_v4:212992-214402(-) | length=1410	1410	4	0	4	0.21	1331
Tb927.11.20610	variant surface glycoprotein (VSG, pseudogene), putative | location=Tb927_11_02_v4:219172-219396(-) | length=225	225	3	0	1	0.56	99
Tb927.11.20620	variant surface glycoprotein (VSG, pseudogene), putative | location=Tb927_11_02_v4:220130-221748(-) | length=1617	1617	8	0	3	0.36	1193
Tb927.11.20660	variant surface glycoprotein (VSG), putative | location=Tb927_11_02_v4:236478-238019(-) | length=1542	1542	259	0	229	12.41	1317
Tb11.v4.0044	variant surface glycoprotein (VSG, pseudogene), putative | location=Tb927_11_02_v4:266526-267977(-) | length=1452	1452	5	0	4	0.22	1336
Tb927.11.18970	variant surface glycoprotein (VSG, pseudogene), putative | location=Tb927_11_03_v4:3588-5021(+) | length=1434	1434	157	0	27	8.43	399
Tb927.11.18990	variant surface glycoprotein (VSG, pseudogene), putative | location=Tb927_11_03_v4:10271-11866(+) | length=1596	1596	1174	0	323	57.04	97
Tb927.11.19040	variant surface glycoprotein (VSG, pseudogene), putative | location=Tb927_11_03_v4:35492-37006(-) | length=1515	1515	8	0	7	0.21	1454
Tb927.11.19050	variant surface glycoprotein (VSG, pseudogene), putative | location=Tb927_11_03_v4:38812-40362(-) | length=1551	1551	6	0	2	0.26	1185
Tb927.11.19060	variant surface glycoprotein (VSG, pseudogene), putative | location=Tb927_11_03_v4:42542-43318(-) | length=777	777	102	0	36	10.47	123
Tb927.11.19110	variant surface glycoprotein (VSG, pseudogene), putative | location=Tb927_11_03_v4:46932-47789(+) | length=858	858	7	0	2	0.44	570
Tb927.11.19130	variant surface glycoprotein (VSG), putative | location=Tb927_11_03_v4:50321-51883(+) | length=1563	1563	39	0	23	1.86	1232
Tb927.11.19150	variant surface glycoprotein (VSG, pseudogene), putative | location=Tb927_11_03_v4:62122-63706(+) | length=1577	1577	5	0	2	0.12	1434
Tb927.11.19160	variant surface glycoprotein (VSG, pseudogene), putative | location=Tb927_11_03_v4:64414-64671(+) | length=258	258	37	0	37	10.88	136
Tb927.11.19180	variant surface glycoprotein (VSG, atypical), putative | location=Tb927_11_03_v4:69103-70527(+) | length=1425	1425	34	0	30	1.72	1283
Tb927.11.19240	variant surface glycoprotein (VSG, pseudogene), putative | location=Tb927_11_03_v4:92000-93541(-) | length=1542	1542	165	0	82	7.94	1176
Tb927.11.19390	variant surface glycoprotein (VSG, pseudogene), putative | location=Tb927_11_03_v4:117730-119073(-) | length=1344	1344	0	0	0	0	1344
Tb927.11.19420	variant surface glycoprotein (VSG, pseudogene), putative,variant surface glycoprotein (VSG), frameshifted and degenerate | location=Tb927_11_03_v4:130811-132396(-) | length=1584	1584	57	0	25	2.64	1286
Tb927.11.19430	variant surface glycoprotein (VSG, pseudogene), putative,variant surface glycoprotein (VSG), fragment, degenerate | location=Tb927_11_03_v4:132774-133280(-) | length=507	507	6	0	3	0.9	340
Tb927.11.19490	variant surface glycoprotein (VSG, pseudogene), putative,variant surface glycoprotein (VSG), point mutation and frameshifted | location=Tb927_11_03_v4:171592-173141(+) | length=1548	1548	59	0	46	1.97	1306
Tb927.11.19540	variant surface glycoprotein (VSG, atypical), putative | location=Tb927_11_03_v4:195903-197429(+) | length=1527	1527	9	0	5	0.42	1360
Tb11.15.0008	expression site-associated gene (ESAG, pseudogene), putative,expression site-associated gene 3 (ESAG3), degenerate and frameshifted | location=Tb927_11_03_v4:229795-230812(-) | length=1011	1011	1927	0	674	146.68	98
Tb927.11.19600	expression site-associated gene (ESAG, pseudogene), putative,expression site-associated gene 3 (ESAG3), degenerate and frameshifted | location=Tb927_11_03_v4:233274-234292(+) | length=1017	1017	87	0	60	6.13	675
Tb927.11.19630	variant surface glycoprotein (VSG, pseudogene), putative,variant surface glycoprotein (VSG), frameshifted and point mutation | location=Tb927_11_03_v4:246830-248335(-) | length=1505	1505	124	0	91	6.21	1082
Tb927.11.19750	variant surface glycoprotein (VSG, pseudogene), putative,variant surface glycoprotein (VSG), point mutation | location=Tb927_11_03_v4:274842-276218(-) | length=1377	1377	46	0	27	2.4	1127
Tb927.11.19770	variant surface glycoprotein (VSG, pseudogene), putative | location=Tb927_11_03_v4:278838-279317(-) | length=480	480	187	0	73	29.02	5
Tb927.9.17970	variant surface glycoprotein (VSG, pseudogene), putative,variant surface glycoprotein (VSG), frameshifted and point mutation | location=Tb927_09_v4:3005493-3006957(-) | length=1461	1461	204	0	35	11.6	448
Tb927.6.5460	variant surface glycoprotein (VSG, pseudogene), putative,variant surface glycoprotein, degenerate
Tb927.6.150	retrotransposon hot spot protein (RHS, pseudogene), putative,retrotransposon hot spot protein 3 (RHS3), frameshift
Tb927.5.290	galactokinase, pseudogene, putative,galactokinase, degenerate,galactose kinase, degenerate
Tb927.11.17050	variant surface glycoprotein (VSG, pseudogene), putative
Tb927.8.320	variant surface glycoprotein (VSG, pseudogene), putative,variant surface glycoprotein, degenerate

## Sheet: Non-syntenic homologs (112)
Lists of 112 CDS found in TevSTIB805ra chromosome with closest homolog found in a non-syntenic position in Tb927_v4
T. evansi GeneID	Closest homolog in Tb_927_v4 (GeneID)	Description of closest homolog	Strand	Start	Stop	Is ORF Frameshifted?
TevSTIB805ra CDS with closest homolog on a different chromosome in Tb927_v4 (99 CDS)
TevSTIB805.3.3560	Tb927.9.650	hypothetical protein (pseudogene)	R	920037	920711	YES
TevSTIB805.11_01.18620	Tb927.9.670	hypothetical protein	F	4739531	4739623	YES
TevSTIB805.11_01.18610	Tb927.9.680	expression site-associated gene (ESAG, pseudogene), putative,expression site-associated gene 9 (ESAG9), pseudogene	F	4738863	4739050	YES
TevSTIB805.11_01.18580	Tb927.9.700	hypothetical protein	F	4734409	4734583	YES
TevSTIB805.3.6060	Tb927.9.700	hypothetical protein	F	1592548	1593087	YES
TevSTIB805.5.60	Tb927.9.700	hypothetical protein	R	13877	14385	YES
TevSTIB805.3.6030	Tb927.9.740	hypothetical protein, conserved	R	1581075	1581287	NO
TevSTIB805.5.90	Tb927.9.740	hypothetical protein, conserved	F	25847	26026	NO
TevSTIB805.3.6010	Tb927.9.750	hypothetical protein, conserved	F	1579393	1579512	NO
TevSTIB805.11_03.420	Tb927.9.760	hypothetical protein	F	117304	117597	NO
TevSTIB805.11_03.430	Tb927.9.770	hypothetical protein, conserved	R	117787	117963	NO
TevSTIB805.11_03.440	Tb927.9.780	hypothetical protein	F	118339	118770	NO
TevSTIB805.11_03.450	Tb927.9.790	hypothetical protein, conserved	F	119979	120320	NO
TevSTIB805.5.5750	Tb927.9.830	variant surface glycoprotein (VSG, pseudogene), putative	R	1505755	1505819	YES
TevSTIB805.11_02.850	Tb927.9.970	variant surface glycoprotein (VSG, pseudogene), putative	R	223546	223635	NO
TevSTIB805.11_02.840	Tb927.9.980	hypothetical protein, unlikely	R	222863	223216	YES
TevSTIB805.1.880	Tb927.9.3220	hypothetical protein, unlikely	R	278739	278849	NO
TevSTIB805.8.1300	Tb927.9.14520	hypothetical protein, unlikely,Ingi-like sequence	F	430474	430893	NO
TevSTIB805.11_01.17760	Tb927.9.18000	variant surface glycoprotein (VSG, pseudogene), putative	F	4542201	4543749	YES
TevSTIB805.11_01.17820	Tb927.9.17970	variant surface glycoprotein (VSG, pseudogene), putative,variant surface glycoprotein (VSG), frameshifted and point mutation	F	4556420	4557195	YES
TevSTIB805.6.5900	Tb927.9.16700	expression site-associated gene 3 (ESAG3, pseudogene), putative,expression site-associated gene 3 (ESAG3), degenerate and frameshifted	R	1556897	1557316	NO
TevSTIB805.11_01.18850	Tb927.9.16420	hypothetical protein, unlikely	R	4792902	4793282	NO
TevSTIB805.11_03.390	Tb927.9.16420	hypothetical protein, unlikely	R	106713	107129	NO
TevSTIB805.5.5430	Tb927.9.16420	hypothetical protein, unlikely	R	1418313	1418876	YES
TevSTIB805.8.260	Tb927.9.16420	hypothetical protein, unlikely	F	72039	72605	YES
TevSTIB805.11_01.3680	Tb927.9.16060	hypothetical protein	R	1026057	1026410	NO
TevSTIB805.3.40	Tb927.9.130	variant surface glycoprotein (VSG, pseudogene), putative	F	5165	5546	YES
TevSTIB805.3.50	Tb927.9.140	hypothetical protein	R	5998	6129	YES
TevSTIB805.5.5440	Tb927.9.17940	hypothetical protein	R	1422090	1422407	YES
TevSTIB805.11_03.760	Tb927.9.16210	expression site-associated gene 3 (ESAG3, pseudogene), putative,expression site-associated gene 3 (ESAG3), frameshifted and point-mutated fragment	R	202354	202500	NO
TevSTIB805.11_03.50	Tb927.9.17110	variant surface glycoprotein (VSG, pseudogene), putative,variant surface glycoprotein (VSG), fragment	F	12860	13000	NO
TevSTIB805.6.5420	Tb927.9.17630	variant surface glycoprotein (VSG, pseudogene), putative,variant surface glycoprotein (VSG), frameshifted fragment	R	1426825	1427082	NO
TevSTIB805.6.770	Tb927.11.11230	40S ribosomal protein L14, putative	R	294684	295191	YES
TevSTIB805.7.7160	Tb927.11.730	hypothetical protein	F	1774865	1775136	YES
TevSTIB805.9.700	Tb927.11.17470	variant surface glycoprotein (VSG, pseudogene), putative,variant surface glycoprotein (VSG), frameshifted and degenerate fragment	F	177535	178016	YES
TevSTIB805.11_03.410	Tb927.11.17840	retrotransposon hot spot protein (RHS, pseudogene), putative,retrotransposon hot spot protein (RHS), degenerate	F	115361	116120	YES
TevSTIB805.9.11960	Tb927.11.17120	variant surface glycoprotein (VSG, pseudogene), putative,variant surface glycoprotein (VSG), frameshifted	F	2541944	2543116	YES
TevSTIB805.10.17280	Tb927.11.19990	variant surface glycoprotein (VSG, pseudogene), putative,variant surface glycoprotein (VSG), fragment	F	4021284	4021524	YES
TevSTIB805.7.10	Tb927.11.19990	variant surface glycoprotein (VSG, pseudogene), putative,variant surface glycoprotein (VSG), fragment	F	1718	1852	YES
TevSTIB805.4.150	Tb927.11.17830	hypothetical protein, conserved	F	29663	29953	YES
TevSTIB805.5.140	Tb11.v4.0042	variant surface glycoprotein (VSG, pseudogene), putative	F	36540	36827	YES
TevSTIB805.5.130	Tb11.v4.0043	variant surface glycoprotein (VSG, pseudogene), putative	F	34136	35560	YES
TevSTIB805.6.5730	Tb927.11.19350	variant surface glycoprotein (VSG, pseudogene), putative	R	1507929	1509428	YES
TevSTIB805.2.180	Tb927.1.110	hypothetical protein, conserved	F	76664	76990	NO
TevSTIB805.2.130	Tb927.1.200	hypothetical protein, unlikely	F	50089	50277	NO
TevSTIB805.2.270	Tb927.1.250	hypothetical protein, unlikely	R	114997	115617	NO
TevSTIB805.4.30	Tb927.1.250	hypothetical protein, unlikely	R	8943	9227	NO
TevSTIB805.2.280	Tb927.1.260	hypothetical protein, unlikely	R	118318	118620	NO
TevSTIB805.4.60	Tb927.1.260	hypothetical protein, unlikely	R	11884	12186	NO
TevSTIB805.2.450	Tb927.1.360	hypothetical protein, unlikely	F	166693	167010	YES
TevSTIB805.2.840	Tb927.1.3700	hypothetical protein, unlikely	R	288841	289205	YES
TevSTIB805.8.420	Tb927.1.3700	hypothetical protein, unlikely	R	113853	114092	NO
TevSTIB805.2.830	Tb927.1.3710	hypothetical protein, unlikely	F	288315	288577	YES
TevSTIB805.2.820	Tb927.1.3720	hypothetical protein, unlikely	F	287880	288200	NO
TevSTIB805.2.810	Tb927.1.3730	hypothetical protein	F	287321	287494	NO
TevSTIB805.3.3600	Tb927.1.3730	hypothetical protein	R	943620	943793	NO
TevSTIB805.2.790	Tb927.1.3740	hypothetical protein, unlikely	R	278457	278825	NO
TevSTIB805.3.3620	Tb927.1.3740	hypothetical protein, unlikely	F	952277	952633	NO
TevSTIB805.2.650	Tb927.1.390	hypothetical protein, unlikely	R	226938	227258	NO
TevSTIB805.4.40	Tb927.1.390	hypothetical protein, unlikely	R	9482	9664	NO
TevSTIB805.2.640	Tb927.1.400	hypothetical protein, conserved	R	226162	226586	YES
TevSTIB805.11_01.18180	Tb927.1.430	retrotransposon hot spot protein (RHS, pseudogene), putative	R	4634555	4640965	YES
TevSTIB805.2.690	Tb927.1.470	hypothetical protein, conserved	F	235601	236026	NO
TevSTIB805.5.610	Tb927.1.4920	hypothetical protein	R	182404	182859	YES
TevSTIB805.6.5400	Tb927.1.50	hypothetical protein, unlikely	F	1421935	1422300	NO
TevSTIB805.10.10	Tb927.1.500	retrotransposon hot spot protein (RHS, pseudogene), putative	R	929	6508	YES
TevSTIB805.6.560	Tb927.1.5140	hypothetical protein, unlikely	F	228949	229443	NO
TevSTIB805.2.550	Tb927.1.80	hypothetical protein, unlikely	R	195613	195843	NO
TevSTIB805.6.500	Tb927.10.10260	EP1 procyclin	F	214863	215234	NO
TevSTIB805.8.5060	Tb927.10.140	hypothetical protein	R	1413798	1414253	YES
TevSTIB805.11_01.18460	Tb927.10.16250	variant surface glycoprotein (VSG, pseudogene), putative	F	4700049	4700464	YES
TevSTIB805.4.5660	Tb927.10.50	hypothetical protein, unlikely	R	1459300	1459950	YES
TevSTIB805.9.5680	Tb927.10.70	retrotransposon hot spot (RHS), putative, (fragment)	F	1170698	1172506	YES
TevSTIB805.3.3550	Tb927.2.1470	hypothetical protein, conserved	R	918105	918563	YES
TevSTIB805.8.350	Tb927.2.1470	hypothetical protein, conserved	F	94048	94632	YES
TevSTIB805.4.50	Tb927.2.150	hypothetical protein	F	9804	10064	NO
TevSTIB805.11_01.17640	Tb927.2.200	expression site-associated gene (ESAG, pseudogene), putative,expression site-associated gene 3 (ESAG3), degenerate	R	4500300	4500451	YES
TevSTIB805.10.17320	Tb927.2.6372	variant surface glycoprotein (VSG, pseudogene), putative,variant surface glycoprotein (VSG), frameshifted and degenerate pseudogene	F	4026342	4027185	YES
TevSTIB805.10.17300	Tb927.2.6380	variant surface glycoprotein (VSG, pseudogene), putative,variant surface glycoprotein, frameshift	F	4023206	4023337	YES
TevSTIB805.2.340	Tb927.3.5740	hypothetical protein	R	135449	135772	YES
TevSTIB805.1.450	Tb927.3.5750	retrotransposon hot spot protein (RHS, pseudogene), putative,retrotransposon hot spot protein (RHS), degenerate	F	183257	183378	YES
TevSTIB805.9.570	Tb927.3.5750	retrotransposon hot spot protein (RHS, pseudogene), putative,retrotransposon hot spot protein (RHS), degenerate	F	148972	149625	YES
TevSTIB805.2.410	Tb927.4.140	hypothetical protein	F	157361	157597	NO
TevSTIB805.1.310	Tb927.4.170	hypothetical protein	R	130086	130187	NO
TevSTIB805.11_01.18550	Tb927.4.180	hypothetical protein	R	4723514	4723762	NO
TevSTIB805.8.8060	Tb927.4.4730	amino acid transporter, putative	F	2173961	2175592	NO
TevSTIB805.11_01.17660	Tb927.4.5460	variant surface glycoprotein (VSG), putative	F	4517390	4518357	YES
TevSTIB805.11_03.60	Tb927.5.4640	hypothetical protein, conserved	F	15753	16418	YES
TevSTIB805.7.70	Tb927.6.3400	hypothetical protein, conserved	F	17044	17295	YES
TevSTIB805.9.12710	Tb927.6.5200	hypothetical protein, conserved	F	2737148	2737513	NO
TevSTIB805.4.5650	Tb927.6.550	hypothetical protein	R	1458578	1459135	NO
TevSTIB805.11_01.11570	Tb927.6.720	40S ribosomal protein L14, putative	F	2944667	2945035	YES
TevSTIB805.2.1060	Tb927.7.6870	hypothetical protein, conserved	R	378049	378618	NO
TevSTIB805.2.1070	Tb927.7.6880	hypothetical protein, conserved	R	380048	380764	NO
TevSTIB805.1.210	Tb927.7.7560	hypothetical protein	F	105057	105530	YES
TevSTIB805.10.17250	Tb927.8.180	variant surface glycoprotein (VSG, pseudogene), putative,variant surface glycoprotein, fragment	F	4012832	4012901	YES
TevSTIB805.11_02.620	Tb927.8.180	variant surface glycoprotein (VSG, pseudogene), putative,variant surface glycoprotein, fragment	R	164540	164989	YES
TevSTIB805.11_01.18780	Tb927.8.360	variant surface glycoprotein (VSG, pseudogene), putative,variant surface glycoprotein, degenerate	R	4775535	4777064	YES
TevSTIB805.4.5570	Tb927.8.6990	hypothetical protein, conserved	R	1439622	1439915	NO
TevSTIB805ra CDS with closest homolog on a the same chromosome in Tb927_v4 (13 CDS)
TevSTIB805.7.2010	Tb927.7.1970	retrotransposon hot spot (RHS) protein, putative,retrotransposon hot spot protein 7 (RHS7), putative	R	463160	463873
TevSTIB805.7.2020	Tb927.7.1980	retrotransposon hot spot (RHS) protein, putative,retrotransposon hot spot protein 7 (RHS7), putative	R	467382	467789
TevSTIB805.7.2060	Tb927.7.1980	retrotransposon hot spot (RHS) protein, putative,retrotransposon hot spot protein 7 (RHS7), putative	R	484092	485204
TevSTIB805.7.2070	Tb927.7.2000	retrotransposon hot spot (RHS) protein, putative,retrotransposon hot spot protein 7 (RHS7), putative	R	489578	491653
TevSTIB805.8.8070	Tb927.8.7650	amino acid transporter, putative	F	2176887	2177309
TevSTIB805.9.1410	Tb927.9.1810	60S ribosomal protein L35, putative	R	357331	357714
TevSTIB805.9.5360	Tb927.9.7330	expression site-associated gene 2 (ESAG2) protein, putative	R	1096112	1097249
TevSTIB805.9.12320	Tb927.9.17170	variant surface glycoprotein (VSG, pseudogene), putative,variant surface glycoprotein (VSG), degenerate and frameshifted	R	2618781	2619384
TevSTIB805.9.12430	Tb927.9.17280	variant surface glycoprotein (VSG, pseudogene), putative,variant surface glycoprotein (VSG), degenerate and frameshifted fragment	F	2647809	2648291
TevSTIB805.11_01.11730	Tb927.11.11360	guanine nucleotide-binding protein beta subunit- like protein,activated protein kinase c receptor	F	2972786	2973763
TevSTIB805.11_01.12210	Tb927.11.11820	40S ribosomal protein S17, putative	F	3099000	3099428
TevSTIB805.11_01.12360	Tb927.11.11980	microtubule-associated protein,corset-associated protein 15	F	3141903	3142268
TevSTIB805.11_01.17880	Tb927.11.17340	expression site-associated gene (ESAG, pseudogene), putative,expression site-associated gene 3 (ESAG3), frameshifted and degenerate	F	4568210	4568936

## Sheet: Tev de novo CDS all (2165)
List of 2165 CDS identified in de novo assembly TevSTIB805dn
T. evansi coding sequences matching repetitive sequences e.g. RHS, VSG, and ESAG (1807 CDS)
TevSTIB805dn Query	Best BLAST Hit	CDS Annotation	Source (Organism)	%Identity	e value (BLASTp)	Score
TevSTIB805dn_contig1184.mage.00010	Tb927.1.4870	expression site-associated gene (ESAG) protein, putative,expression site-associated gene 1 (ESAG1) protein, putative	T. brucei 927	58.26	3e-33	135
TevSTIB805dn_contig3369.mage.00010	Tb927.4.1200	expression site-associated gene (ESAG) protein, putative,expression site-associated gene 1 (ESAG1) protein, putative	T. brucei 927	63.01	3e-83	303
TevSTIB805dn_contig3211.mage.00020	Tb10.v4.0218	expression site-associated gene (ESAG) protein, putative,expression site-associated gene 3 (ESAG3) protein, putative,chrX additional, unordered contigs	T. brucei 927	93.36	3e-112	399
TevSTIB805dn_contig5215.mage.00020	Tb10.v4.0218	expression site-associated gene (ESAG) protein, putative,expression site-associated gene 3 (ESAG3) protein, putative,chrX additional, unordered contigs	T. brucei 927	37.78	6e-12	64.3
TevSTIB805dn_contig5412.mage.00010	Tb927.1.3670	expression site-associated gene (ESAG) protein, putative,expression site-associated gene 8 (ESAG8) protein, putative	T. brucei 927	34.26	6e-09	54.7
TevSTIB805dn_contig3977.mage.00010	Tb927.7.170	expression site-associated gene (ESAG) protein, putative,expression site-associated gene 9 (ESAG9) protein, putative	T. brucei 927	40.16	9e-45	176
TevSTIB805dn_contig1205.mage.00010	Tb927.9.660	expression site-associated gene (ESAG) protein,expression site-associated gene 1 (ESAG1) protein	T. brucei 927	64.85	2e-117	417
TevSTIB805dn_contig3549.mage.00010	Tb927.9.660	expression site-associated gene (ESAG) protein,expression site-associated gene 1 (ESAG1) protein	T. brucei 927	54.37	2e-27	115
TevSTIB805dn_contig5215.mage.00010	Tb927.9.660	expression site-associated gene (ESAG) protein,expression site-associated gene 1 (ESAG1) protein	T. brucei 927	61.69	1e-88	321
TevSTIB805dn_contig1094.mage.00020	Tb11.1530	expression site-associated gene (ESAG, pseudogene), putative,expression site-associated gene 1 (ESAG1), degenerate,chrXI additional, unordered contigs	T. brucei 927	64.71	4e-42	163
TevSTIB805dn_contig1297.mage.00010	Tb05.5K5.280	expression site-associated gene (ESAG, pseudogene), putative,expression site-associated gene 1 (ESAG1), point mutation,BAC from homologous region on chr5	T. brucei 927	69.1	8e-117	415
TevSTIB805dn_contig3009.mage.00010	Tb08.27P2.160	expression site-associated gene (ESAG, pseudogene), putative,expression site-associated gene 3 (ESAG3), degenerate,BAC from homologous region on chr8	T. brucei 927	53.42	1e-47	156
TevSTIB805dn_contig3153.mage.00020	Tb08.27P2.160	expression site-associated gene (ESAG, pseudogene), putative,expression site-associated gene 3 (ESAG3), degenerate,BAC from homologous region on chr8	T. brucei 927	58.85	2e-64	212
TevSTIB805dn_contig3175.mage.00010	Tb08.27P2.160	expression site-associated gene (ESAG, pseudogene), putative,expression site-associated gene 3 (ESAG3), degenerate,BAC from homologous region on chr8	T. brucei 927	74.71	4e-33	134
TevSTIB805dn_contig3575.mage.00010	Tb08.27P2.160	expression site-associated gene (ESAG, pseudogene), putative,expression site-associated gene 3 (ESAG3), degenerate,BAC from homologous region on chr8	T. brucei 927	65.59	1e-39	119
TevSTIB805dn_contig3892.mage.00020	Tb08.27P2.330	expression site-associated gene (ESAG, pseudogene), putative,expression site-associated gene 3 (ESAG3), degenerate,BAC from homologous region on chr8	T. brucei 927	74.89	3e-95	343
TevSTIB805dn_contig4283.mage.00030	Tb08.27P2.160	expression site-associated gene (ESAG, pseudogene), putative,expression site-associated gene 3 (ESAG3), degenerate,BAC from homologous region on chr8	T. brucei 927	73.91	2e-35	142
TevSTIB805dn_contig7048.mage.00020	Tb08.27P2.160	expression site-associated gene (ESAG, pseudogene), putative,expression site-associated gene 3 (ESAG3), degenerate,BAC from homologous region on chr8	T. brucei 927	59.49	1e-51	180
TevSTIB805dn_contig3304.mage.00010	Tb11.0220	expression site-associated gene (ESAG, pseudogene), putative,expression site-associated gene 3 (ESAG3), degenerate,chrXI additional, unordered contigs	T. brucei 927	56.91	5e-47	146
TevSTIB805dn_contig3569.mage.00010	Tb08.27P2.250	expression site-associated gene (ESAG, pseudogene), putative,expression site-associated gene 3 (ESAG3), frameshift,BAC from homologous region on chr8	T. brucei 927	75.47	8e-44	170
TevSTIB805dn_contig4074.mage.00010	Tb08.27P2.250	expression site-associated gene (ESAG, pseudogene), putative,expression site-associated gene 3 (ESAG3), frameshift,BAC from homologous region on chr8	T. brucei 927	74.73	7e-45	141
TevSTIB805dn_contig5479.mage.00010	Tb08.27P2.250	expression site-associated gene (ESAG, pseudogene), putative,expression site-associated gene 3 (ESAG3), frameshift,BAC from homologous region on chr8	T. brucei 927	58.82	2e-39	155
TevSTIB805dn_contig5851.mage.00010	Tb08.27P2.250	expression site-associated gene (ESAG, pseudogene), putative,expression site-associated gene 3 (ESAG3), frameshift,BAC from homologous region on chr8	T. brucei 927	75.22	6e-49	176
TevSTIB805dn_contig7088.mage.00010	Tb08.27P2.250	expression site-associated gene (ESAG, pseudogene), putative,expression site-associated gene 3 (ESAG3), frameshift,BAC from homologous region on chr8	T. brucei 927	75.26	2e-36	145
TevSTIB805dn_contig3045.mage.00020	Tb927.1.20	expression site-associated gene (ESAG, pseudogene), putative,expression site-associated gene 3 (ESAG3), pseudogene	T. brucei 927	51.81	1e-18	86.3
TevSTIB805dn_contig7304.mage.00010	Tb09.v4.0172	expression site-associated gene (ESAG, pseudogene), putative,expression site-associated gene 3 (ESAG3), pseudogene,chrIX additional, unordered contigs	T. brucei 927	62.96	1e-34	107
TevSTIB805dn_contig7032.mage.00010	Tb09.v4.0154	expression site-associated gene (ESAG, pseudogene), putative,expression site-associated gene 3 (ESAG3, pseudogene), putative,chrIX additional, unordered contigs	T. brucei 927	72.12	4e-38	151
TevSTIB805dn_contig5215.mage.00030	Tb10.v4.0214	expression site-associated gene (ESAG, pseudogene), putative,expression site-associated gene 9 (ESAG9 pseudogene), putative,chrX additional, unordered contig	T. brucei 927	67.31	3e-20	63.9
TevSTIB805dn_contig2330.mage.00010	Tb927.11.17850	expression site-associated gene (ESAG, pseudogene), putative,expression site-associated gene 9 (ESAG9), fragment	T. brucei 927	64.8	1e-36	147
TevSTIB805dn_contig1123.mage.00030	Tb05.5K5.270	expression site-associated gene (ESAG, pseudogene), putative,expression site-associated gene 9 (ESAG9), frameshift,BAC from homologous region on chr5	T. brucei 927	43	1e-18	87.8
TevSTIB805dn_contig1105.mage.00020	Tb927.3.5790	expression site-associated gene (ESAG, pseudogene), putative,expression site-associated gene 9 (ESAG9), point mutation	T. brucei 927	27.3	3e-18	88.2
TevSTIB805dn_contig1105.mage.00030	Tb927.3.5790	expression site-associated gene (ESAG, pseudogene), putative,expression site-associated gene 9 (ESAG9), point mutation	T. brucei 927	33.33	1e-06	46.6
TevSTIB805dn_contig1094.mage.00030	Tb09.v4.0065	expression site-associated gene 1 (ESAG 1), putative,chrIX additional, unordered contigs	T. brucei 927	55.14	3e-56	213
TevSTIB805dn_contig2935.mage.00010	Tb09.v4.0065	expression site-associated gene 1 (ESAG 1), putative,chrIX additional, unordered contigs	T. brucei 927	63.88	8e-106	379
TevSTIB805dn_contig1123.mage.00050	Tb927.9.7330	expression site-associated gene 2 (ESAG2) protein, putative	T. brucei 927	80.95	2e-14	72.4
TevSTIB805dn_contig1157.mage.00020	Tb927.9.16880	expression site-associated gene 3 (ESAG3, pseudogene), putative,expression site-associated gene 3 (ESAG3), degenerate and frameshifted fragment	T. brucei 927	70.42	7e-54	204
TevSTIB805dn_contig3045.mage.00010	Tb927.9.17900	expression site-associated gene 3 (ESAG3, pseudogene), putative,expression site-associated gene 3 (ESAG3), frameshifted and degenerate fragment	T. brucei 927	70	2e-41	156
TevSTIB805dn_contig2935.mage.00030	Tb927.9.7340	expression site-associated gene 9 (ESAG9) protein, putative	T. brucei 927	41.89	2e-43	171
TevSTIB805dn_contig3638.mage.00020	Tb927.1.5220	expression site-associated gene 9 (ESAG9) protein, putative	T. brucei 927	33.33	7e-20	92.4
TevSTIB805dn_contig3638.mage.00010	Tb927.1.5220	expression site-associated gene 9 (ESAG9) protein, putative	T. brucei 927	33.66	1e-29	125
TevSTIB805dn_contig1092.mage.00020	Tb927.4.3230	hypothetical protein, conserved,ESAG11-related protein, putative	T. brucei 927	65.14	8e-130	459
TevSTIB805dn_contig3318.mage.00010	Tb927.4.3270	hypothetical protein, conserved,ESAG11-related protein, putative	T. brucei 927	65.67	2e-47	182
TevSTIB805dn_contig1100.mage.00010	Tb927.6.430	receptor-type adenylate cyclase GRESAG 4, putative	T. brucei 927	69.4	1e-64	241
TevSTIB805dn_contig7268.mage.00010	Tb927.7.7520	receptor-type adenylate cyclase GRESAG 4, putative	T. brucei 927	63.3	3e-70	259
TevSTIB805dn_contig7732.mage.00010	Tb09.v4.0013	retrotransposon hot spot (RHS) protein, putative,chrIX additional, unordered contigs	T. brucei 927	69.29	8e-43	167
TevSTIB805dn_contig3510.mage.00030	Tb927.1.240	retrotransposon hot spot protein (RHS, pseudogene), putative	T. brucei 927	44.83	5e-22	98.2
TevSTIB805dn_contig1316.mage.00010	Tb927.1.240	retrotransposon hot spot protein (RHS, pseudogene), putative	T. brucei 927	38.02	3e-21	95.9
TevSTIB805dn_contig1359.mage.00010	Tb927.1.300	retrotransposon hot spot protein (RHS, pseudogene), putative	T. brucei 927	32.93	8e-07	47.8
TevSTIB805dn_contig1683.mage.00010	Tb927.1.240	retrotransposon hot spot protein (RHS, pseudogene), putative	T. brucei 927	35.71	8e-10	57.4
TevSTIB805dn_contig2969.mage.00010	Tb927.1.240	retrotransposon hot spot protein (RHS, pseudogene), putative	T. brucei 927	24.03	6e-05	42
TevSTIB805dn_contig2986.mage.00020	Tb927.1.240	retrotransposon hot spot protein (RHS, pseudogene), putative	T. brucei 927	48.15	4e-10	58.9
TevSTIB805dn_contig3118.mage.00010	Tb927.1.240	retrotransposon hot spot protein (RHS, pseudogene), putative	T. brucei 927	27.64	2e-11	63.5
TevSTIB805dn_contig3122.mage.00010	Tb927.1.240	retrotransposon hot spot protein (RHS, pseudogene), putative	T. brucei 927	43.01	1e-11	64.3
TevSTIB805dn_contig3189.mage.00010	Tb927.1.240	retrotransposon hot spot protein (RHS, pseudogene), putative	T. brucei 927	38.26	6e-16	77.8
TevSTIB805dn_contig3316.mage.00010	Tb927.1.90	retrotransposon hot spot protein (RHS, pseudogene), putative	T. brucei 927	69.35	2e-43	169
TevSTIB805dn_contig3322.mage.00040	Tb927.1.300	retrotransposon hot spot protein (RHS, pseudogene), putative	T. brucei 927	37.04	2e-07	49.7
TevSTIB805dn_contig3464.mage.00010	Tb927.1.240	retrotransposon hot spot protein (RHS, pseudogene), putative	T. brucei 927	42.71	1e-15	76.6
TevSTIB805dn_contig3516.mage.00010	Tb927.1.300	retrotransposon hot spot protein (RHS, pseudogene), putative	T. brucei 927	43.18	0.0001	40
TevSTIB805dn_contig3537.mage.00010	Tb927.1.430	retrotransposon hot spot protein (RHS, pseudogene), putative	T. brucei 927	50.82	2e-08	53.1
TevSTIB805dn_contig3556.mage.00010	Tb927.1.240	retrotransposon hot spot protein (RHS, pseudogene), putative	T. brucei 927	35.19	1e-13	70.5
TevSTIB805dn_contig3574.mage.00010	Tb927.1.240	retrotransposon hot spot protein (RHS, pseudogene), putative	T. brucei 927	39.01	1e-23	104
TevSTIB805dn_contig3574.mage.00020	Tb927.1.240	retrotransposon hot spot protein (RHS, pseudogene), putative	T. brucei 927	41.58	2e-16	79
TevSTIB805dn_contig3584.mage.00010	Tb927.1.500	retrotransposon hot spot protein (RHS, pseudogene), putative	T. brucei 927	42.06	2e-15	76.3
TevSTIB805dn_contig3755.mage.00010	Tb927.1.500	retrotransposon hot spot protein (RHS, pseudogene), putative	T. brucei 927	27.27	2e-05	43.1
TevSTIB805dn_contig3795.mage.00010	Tb927.1.240	retrotransposon hot spot protein (RHS, pseudogene), putative	T. brucei 927	89.47	3e-15	75.1
TevSTIB805dn_contig4123.mage.00010	Tb927.1.240	retrotransposon hot spot protein (RHS, pseudogene), putative	T. brucei 927	42.64	7e-24	104
TevSTIB805dn_contig5344.mage.00010	Tb927.1.240	retrotransposon hot spot protein (RHS, pseudogene), putative	T. brucei 927	44.26	2e-08	52.8
TevSTIB805dn_contig5344.mage.00020	Tb927.1.500	retrotransposon hot spot protein (RHS, pseudogene), putative	T. brucei 927	34.75	2e-12	67.4
TevSTIB805dn_contig5605.mage.00010	Tb927.1.500	retrotransposon hot spot protein (RHS, pseudogene), putative	T. brucei 927	28.89	6e-13	68.9
TevSTIB805dn_contig5613.mage.00010	Tb927.1.240	retrotransposon hot spot protein (RHS, pseudogene), putative	T. brucei 927	38.24	5e-24	105
TevSTIB805dn_contig5632.mage.00010	Tb927.1.300	retrotransposon hot spot protein (RHS, pseudogene), putative	T. brucei 927	32.67	3e-07	49.3
TevSTIB805dn_contig6237.mage.00010	Tb927.1.240	retrotransposon hot spot protein (RHS, pseudogene), putative	T. brucei 927	31.53	2e-12	66.2
TevSTIB805dn_contig7119.mage.00040	Tb927.1.300	retrotransposon hot spot protein (RHS, pseudogene), putative	T. brucei 927	32.1	0.0002	40
TevSTIB805dn_contig7153.mage.00010	Tb927.1.300	retrotransposon hot spot protein (RHS, pseudogene), putative	T. brucei 927	31.18	4e-07	49.3
TevSTIB805dn_contig7508.mage.00010	Tb927.1.240	retrotransposon hot spot protein (RHS, pseudogene), putative	T. brucei 927	29.46	2e-06	46.2
TevSTIB805dn_contig6971.mage.00010	Tb927.2.1130	retrotransposon hot spot protein (RHS, pseudogene), putative,retrotransposon hot spot protein 3 (RHS3), interrupted, degenerate	T. brucei 927	75.44	3e-17	82.4
TevSTIB805dn_contig1127.mage.00030	Tb927.10.16400	variant surface glycoprotein	T. brucei 927	27.49	6e-12	67
TevSTIB805dn_contig3800.mage.00010	Tb927.9.890	variant surface glycoprotein (VSG), putative	T. brucei 927	62.26	3e-29	122
TevSTIB805dn_contig6.mage.00010	Tb927.9.1050	variant surface glycoprotein (VSG), putative	T. brucei 927	31.03	1e-09	57.4
TevSTIB805dn_contig1110.mage.00010	Tb927.9.17600	variant surface glycoprotein (VSG), putative	T. brucei 927	33.4	6e-67	250
TevSTIB805dn_contig1130.mage.00010	Tb927.5.4770	variant surface glycoprotein (VSG), putative	T. brucei 927	77.98	7e-45	169
TevSTIB805dn_contig1140.mage.00010	Tb927.1.05	variant surface glycoprotein (VSG), putative	T. brucei 927	42.65	4e-21	95.5
TevSTIB805dn_contig1260.mage.00010	Tb927.11.20300	variant surface glycoprotein (VSG), putative	T. brucei 927	65.49	3e-39	155
TevSTIB805dn_contig21.mage.00010	Tb927.11.17320	variant surface glycoprotein (VSG), putative	T. brucei 927	63.33	1e-47	184
TevSTIB805dn_contig2950.mage.00020	Tb927.6.5370	variant surface glycoprotein (VSG), putative	T. brucei 927	40.78	2e-12	67
TevSTIB805dn_contig2950.mage.00010	Tb927.6.5370	variant surface glycoprotein (VSG), putative	T. brucei 927	40.78	4e-12	67
TevSTIB805dn_contig3030.mage.00010	Tb927.11.18230	variant surface glycoprotein (VSG), putative	T. brucei 927	30.81	1e-43	172
TevSTIB805dn_contig3060.mage.00040	Tb927.9.890	variant surface glycoprotein (VSG), putative	T. brucei 927	35.56	2e-09	55.8
TevSTIB805dn_contig3210.mage.00030	Tb927.11.17190	variant surface glycoprotein (VSG), putative	T. brucei 927	30.26	3e-07	48.9
TevSTIB805dn_contig3530.mage.00010	Tb11.1720	variant surface glycoprotein (VSG), putative	T. brucei 927	48.31	1e-25	110
TevSTIB805dn_contig3580.mage.00020	Tb927.11.20190	variant surface glycoprotein (VSG), putative	T. brucei 927	28.11	4e-26	114
TevSTIB805dn_contig5220.mage.00020	Tb927.11.19410	variant surface glycoprotein (VSG), putative	T. brucei 927	42.56	2e-41	164
TevSTIB805dn_contig5220.mage.00010	Tb927.11.19410	variant surface glycoprotein (VSG), putative	T. brucei 927	36.85	7e-78	286
TevSTIB805dn_contig5320.mage.00020	Tb927.11.19010	variant surface glycoprotein (VSG), putative	T. brucei 927	32.61	4e-11	62
TevSTIB805dn_contig5750.mage.00010	Tb927.4.5560	variant surface glycoprotein (VSG), putative	T. brucei 927	33.88	5e-13	68.2
TevSTIB805dn_contig6250.mage.00010	Tb927.7.6500	variant surface glycoprotein (VSG), putative	T. brucei 927	31.73	1e-11	63.5
TevSTIB805dn_contig7160.mage.00010	Tb927.11.100	variant surface glycoprotein (VSG), putative	T. brucei 927	72.73	7e-37	147
TevSTIB805dn_contig1093.mage.00010	Tb927.11.19410	variant surface glycoprotein (VSG), putative	T. brucei 927	26.36	2e-42	169
TevSTIB805dn_contig1108.mage.00020	Tb927.5.5080	variant surface glycoprotein (VSG), putative	T. brucei 927	34.32	2e-64	242
TevSTIB805dn_contig1114.mage.00020	Tb927.11.100	variant surface glycoprotein (VSG), putative	T. brucei 927	35.76	7e-84	306
TevSTIB805dn_contig1116.mage.00030	Tb927.3.490	variant surface glycoprotein (VSG), putative	T. brucei 927	50	0.0007	28.5
TevSTIB805dn_contig1129.mage.00020	Tb927.11.19410	variant surface glycoprotein (VSG), putative	T. brucei 927	41.61	5e-62	233
TevSTIB805dn_contig1153.mage.00010	Tb927.11.20400	variant surface glycoprotein (VSG), putative	T. brucei 927	46.79	7e-112	399
TevSTIB805dn_contig1155.mage.00010	Tb927.1.05	variant surface glycoprotein (VSG), putative	T. brucei 927	39.61	1e-22	100
TevSTIB805dn_contig1161.mage.00010	Tb927.1.05	variant surface glycoprotein (VSG), putative	T. brucei 927	65.57	5e-43	167
TevSTIB805dn_contig1167.mage.00010	Tb927.9.580	variant surface glycoprotein (VSG), putative	T. brucei 927	39.41	4e-89	324
TevSTIB805dn_contig1173.mage.00020	Tb927.11.20660	variant surface glycoprotein (VSG), putative	T. brucei 927	37.96	4e-20	92.4
TevSTIB805dn_contig1176.mage.00010	Tb927.1.5300	variant surface glycoprotein (VSG), putative	T. brucei 927	59.32	3e-14	72.8
TevSTIB805dn_contig1191.mage.00010	Tb927.8.280	variant surface glycoprotein (VSG), putative	T. brucei 927	47.44	4e-105	377
TevSTIB805dn_contig1211.mage.00010	Tb927.11.20660	variant surface glycoprotein (VSG), putative	T. brucei 927	30.84	2e-10	59.3
TevSTIB805dn_contig1254.mage.00010	Tb927.11.19520	variant surface glycoprotein (VSG), putative	T. brucei 927	68.73	3e-98	353
TevSTIB805dn_contig1285.mage.00010	Tb927.3.150	variant surface glycoprotein (VSG), putative	T. brucei 927	50.46	8e-25	107
TevSTIB805dn_contig1377.mage.00010	Tb927.11.19410	variant surface glycoprotein (VSG), putative	T. brucei 927	34	5e-24	105
TevSTIB805dn_contig1402.mage.00010	Tb927.5.5080	variant surface glycoprotein (VSG), putative	T. brucei 927	61.02	2e-34	139
TevSTIB805dn_contig1403.mage.00020	Tb927.4.5560	variant surface glycoprotein (VSG), putative	T. brucei 927	34.88	4e-10	58.5
TevSTIB805dn_contig2929.mage.00010	Tb927.11.20470	variant surface glycoprotein (VSG), putative	T. brucei 927	28.97	6e-09	55.5
TevSTIB805dn_contig2937.mage.00040	Tb927.11.20470	variant surface glycoprotein (VSG), putative	T. brucei 927	34.2	3e-66	248
TevSTIB805dn_contig2942.mage.00040	Tb927.11.18220	variant surface glycoprotein (VSG), putative	T. brucei 927	29.32	7e-11	62.4
TevSTIB805dn_contig2944.mage.00020	Tb927.5.5240	variant surface glycoprotein (VSG), putative	T. brucei 927	41.03	1e-23	103
TevSTIB805dn_contig2944.mage.00010	Tb927.5.5240	variant surface glycoprotein (VSG), putative	T. brucei 927	33.26	4e-69	258
TevSTIB805dn_contig2947.mage.00030	Tb927.9.16320	variant surface glycoprotein (VSG), putative	T. brucei 927	30.48	1e-61	233
TevSTIB805dn_contig2947.mage.00020	Tb927.11.20720	variant surface glycoprotein (VSG), putative	T. brucei 927	30.58	2e-12	67
TevSTIB805dn_contig2951.mage.00020	Tb927.1.05	variant surface glycoprotein (VSG), putative	T. brucei 927	29.3	4e-15	76.6
TevSTIB805dn_contig2952.mage.00010	Tb927.1.05	variant surface glycoprotein (VSG), putative	T. brucei 927	45	2e-20	92.8
TevSTIB805dn_contig2952.mage.00020	Tb927.1.05	variant surface glycoprotein (VSG), putative	T. brucei 927	37.5	9e-15	73.9
TevSTIB805dn_contig2952.mage.00050	Tb927.9.16640	variant surface glycoprotein (VSG), putative	T. brucei 927	45.33	3e-25	72
TevSTIB805dn_contig2964.mage.00010	Tb927.5.4770	variant surface glycoprotein (VSG), putative	T. brucei 927	27.33	2e-16	80.9
TevSTIB805dn_contig2975.mage.00020	Tb927.9.17600	variant surface glycoprotein (VSG), putative	T. brucei 927	33.55	8e-18	85.1
TevSTIB805dn_contig2991.mage.00060	Tb927.3.490	variant surface glycoprotein (VSG), putative	T. brucei 927	28.57	3e-17	83.6
TevSTIB805dn_contig2991.mage.00050	Tb927.3.490	variant surface glycoprotein (VSG), putative	T. brucei 927	26.3	5e-36	147
TevSTIB805dn_contig2993.mage.00010	Tb927.1.05	variant surface glycoprotein (VSG), putative	T. brucei 927	36.77	6e-21	95.5
TevSTIB805dn_contig3013.mage.00020	Tb927.10.16490	variant surface glycoprotein (VSG), putative	T. brucei 927	37.5	4e-21	95.5
TevSTIB805dn_contig3013.mage.00010	Tb927.10.16490	variant surface glycoprotein (VSG), putative	T. brucei 927	43.1	6e-105	377
TevSTIB805dn_contig3014.mage.00010	Tb927.9.16490	variant surface glycoprotein (VSG), putative	T. brucei 927	36.82	2e-73	261
TevSTIB805dn_contig3055.mage.00030	Tb927.11.100	variant surface glycoprotein (VSG), putative	T. brucei 927	41.18	5e-13	68.2
TevSTIB805dn_contig3055.mage.00040	Tb927.11.100	variant surface glycoprotein (VSG), putative	T. brucei 927	33.64	2e-11	63.5
TevSTIB805dn_contig3055.mage.00020	Tb927.11.100	variant surface glycoprotein (VSG), putative	T. brucei 927	35.56	4e-48	187
TevSTIB805dn_contig3059.mage.00010	Tb927.4.5560	variant surface glycoprotein (VSG), putative	T. brucei 927	54.81	1e-38	153
TevSTIB805dn_contig3062.mage.00010	Tb927.9.17140	variant surface glycoprotein (VSG), putative	T. brucei 927	39.71	5e-09	56.2
TevSTIB805dn_contig3087.mage.00020	Tb11.16.0002	variant surface glycoprotein (VSG), putative	T. brucei 927	25.66	2e-05	44.3
TevSTIB805dn_contig3106.mage.00010	Tb927.11.20500	variant surface glycoprotein (VSG), putative	T. brucei 927	23.61	8e-31	130
TevSTIB805dn_contig3123.mage.00020	Tb11.16.0001	variant surface glycoprotein (VSG), putative	T. brucei 927	38.15	1e-31	131
TevSTIB805dn_contig3123.mage.00010	Tb11.16.0001	variant surface glycoprotein (VSG), putative	T. brucei 927	34.29	2e-56	214
TevSTIB805dn_contig3136.mage.00010	Tb927.9.16320	variant surface glycoprotein (VSG), putative	T. brucei 927	32.88	6e-20	92.4
TevSTIB805dn_contig3179.mage.00050	Tb927.3.340	variant surface glycoprotein (VSG), putative	T. brucei 927	34.72	1e-18	87.8
TevSTIB805dn_contig3189.mage.00020	Tb927.11.20400	variant surface glycoprotein (VSG), putative	T. brucei 927	63.39	6e-34	139
TevSTIB805dn_contig3192.mage.00020	Tb927.9.580	variant surface glycoprotein (VSG), putative	T. brucei 927	47.96	1e-22	100
TevSTIB805dn_contig3192.mage.00030	Tb927.9.580	variant surface glycoprotein (VSG), putative	T. brucei 927	35.08	1e-41	166
TevSTIB805dn_contig3264.mage.00010	Tb927.9.1050	variant surface glycoprotein (VSG), putative	T. brucei 927	36.25	2e-54	208
TevSTIB805dn_contig3286.mage.00010	Tb927.6.5260	variant surface glycoprotein (VSG), putative	T. brucei 927	54.29	5e-27	115
TevSTIB805dn_contig3291.mage.00010	Tb927.11.18430	variant surface glycoprotein (VSG), putative	T. brucei 927	31.47	4e-33	137
TevSTIB805dn_contig3292.mage.00010	Tb927.10.16560	variant surface glycoprotein (VSG), putative	T. brucei 927	62.71	2e-14	72.8
TevSTIB805dn_contig3301.mage.00010	Tb927.9.16320	variant surface glycoprotein (VSG), putative	T. brucei 927	57.02	3e-32	132
TevSTIB805dn_contig3301.mage.00020	Tb927.9.16320	variant surface glycoprotein (VSG), putative	T. brucei 927	58.88	4e-29	121
TevSTIB805dn_contig3326.mage.00010	Tb927.4.5560	variant surface glycoprotein (VSG), putative	T. brucei 927	54.07	2e-38	152
TevSTIB805dn_contig3565.mage.00020	Tb927.11.20720	variant surface glycoprotein (VSG), putative	T. brucei 927	27.12	6e-21	96.7
TevSTIB805dn_contig3577.mage.00010	Tb927.11.19010	variant surface glycoprotein (VSG), putative	T. brucei 927	30.91	2e-11	64.3
TevSTIB805dn_contig3599.mage.00010	Tb927.7.6500	variant surface glycoprotein (VSG), putative	T. brucei 927	30	2e-17	83.6
TevSTIB805dn_contig3768.mage.00010	Tb927.5.5080	variant surface glycoprotein (VSG), putative	T. brucei 927	58.76	8e-52	198
TevSTIB805dn_contig3825.mage.00010	Tb927.5.5240	variant surface glycoprotein (VSG), putative	T. brucei 927	30.86	5e-13	69.3
TevSTIB805dn_contig3836.mage.00010	Tb927.11.19410	variant surface glycoprotein (VSG), putative	T. brucei 927	32.85	3e-18	86.3
TevSTIB805dn_contig3855.mage.00010	Tb11.16.0001	variant surface glycoprotein (VSG), putative	T. brucei 927	70.14	1e-83	304
TevSTIB805dn_contig4121.mage.00010	Tb927.10.16500	variant surface glycoprotein (VSG), putative	T. brucei 927	35.59	2e-06	45.8
TevSTIB805dn_contig5211.mage.00020	Tb927.11.19410	variant surface glycoprotein (VSG), putative	T. brucei 927	32.67	6e-40	159
TevSTIB805dn_contig5229.mage.00010	Tb927.11.19410	variant surface glycoprotein (VSG), putative	T. brucei 927	29.91	2e-52	202
TevSTIB805dn_contig5238.mage.00010	Tb927.9.580	variant surface glycoprotein (VSG), putative	T. brucei 927	30.95	1e-18	88.2
TevSTIB805dn_contig5244.mage.00020	Tb927.11.20500	variant surface glycoprotein (VSG), putative	T. brucei 927	28.57	1e-12	68.6
TevSTIB805dn_contig5245.mage.00010	Tb927.8.280	variant surface glycoprotein (VSG), putative	T. brucei 927	36.02	2e-23	104
TevSTIB805dn_contig5246.mage.00010	Tb927.9.16320	variant surface glycoprotein (VSG), putative	T. brucei 927	33.61	2e-77	285
TevSTIB805dn_contig5255.mage.00010	Tb927.11.100	variant surface glycoprotein (VSG), putative	T. brucei 927	33.33	1e-56	215
TevSTIB805dn_contig5272.mage.00010	Tb927.9.900	variant surface glycoprotein (VSG), putative	T. brucei 927	38.71	3e-45	177
TevSTIB805dn_contig5279.mage.00010	Tb927.9.190	variant surface glycoprotein (VSG), putative	T. brucei 927	42.86	1e-21	97.8
TevSTIB805dn_contig5286.mage.00010	Tb927.9.1050	variant surface glycoprotein (VSG), putative	T. brucei 927	30.56	6e-36	146
TevSTIB805dn_contig5315.mage.00010	Tb927.11.100	variant surface glycoprotein (VSG), putative	T. brucei 927	25.66	5e-07	48.9
TevSTIB805dn_contig5333.mage.00010	Tb927.11.19410	variant surface glycoprotein (VSG), putative	T. brucei 927	70.21	8e-49	187
TevSTIB805dn_contig5337.mage.00010	Tb927.11.17370	variant surface glycoprotein (VSG), putative	T. brucei 927	35.66	1e-15	77.4
TevSTIB805dn_contig5337.mage.00020	Tb927.11.17370	variant surface glycoprotein (VSG), putative	T. brucei 927	37.5	6e-10	57.8
TevSTIB805dn_contig5347.mage.00020	Tb927.11.20660	variant surface glycoprotein (VSG), putative	T. brucei 927	31.58	2e-36	148
TevSTIB805dn_contig5359.mage.00020	Tb927.9.580	variant surface glycoprotein (VSG), putative	T. brucei 927	34.23	2e-33	137
TevSTIB805dn_contig5359.mage.00010	Tb927.9.580	variant surface glycoprotein (VSG), putative	T. brucei 927	46.46	3e-19	88.6
TevSTIB805dn_contig5367.mage.00010	Tb927.3.440	variant surface glycoprotein (VSG), putative	T. brucei 927	36.34	6e-75	276
TevSTIB805dn_contig5384.mage.00010	Tb927.11.20470	variant surface glycoprotein (VSG), putative	T. brucei 927	39.62	0.0001	40
TevSTIB805dn_contig5386.mage.00010	Tb927.3.120	variant surface glycoprotein (VSG), putative	T. brucei 927	58.4	1e-89	322
TevSTIB805dn_contig5583.mage.00010	Tb927.9.860	variant surface glycoprotein (VSG), putative	T. brucei 927	32.32	1e-07	50.1
TevSTIB805dn_contig7012.mage.00010	Tb927.9.580	variant surface glycoprotein (VSG), putative	T. brucei 927	36.13	3e-14	72.8
TevSTIB805dn_contig7012.mage.00030	Tb927.9.580	variant surface glycoprotein (VSG), putative	T. brucei 927	32.17	1e-13	70.5
TevSTIB805dn_contig7012.mage.00020	Tb927.9.580	variant surface glycoprotein (VSG), putative	T. brucei 927	38.26	3e-25	109
TevSTIB805dn_contig7027.mage.00020	Tb927.3.120	variant surface glycoprotein (VSG), putative	T. brucei 927	27.68	1e-09	57
TevSTIB805dn_contig7033.mage.00010	Tb927.10.16490	variant surface glycoprotein (VSG), putative	T. brucei 927	35.75	3e-31	130
TevSTIB805dn_contig7036.mage.00010	Tb927.9.900	variant surface glycoprotein (VSG), putative	T. brucei 927	35.81	4e-20	92.8
TevSTIB805dn_contig7039.mage.00020	Tb11.16.0001	variant surface glycoprotein (VSG), putative	T. brucei 927	45.03	1e-31	130
TevSTIB805dn_contig7049.mage.00010	Tb927.6.5260	variant surface glycoprotein (VSG), putative	T. brucei 927	40.35	1e-59	226
TevSTIB805dn_contig7049.mage.00020	Tb927.6.5260	variant surface glycoprotein (VSG), putative	T. brucei 927	46.29	1e-33	138
TevSTIB805dn_contig7056.mage.00010	Tb927.1.05	variant surface glycoprotein (VSG), putative	T. brucei 927	40.53	1e-42	169
TevSTIB805dn_contig7056.mage.00020	Tb927.1.05	variant surface glycoprotein (VSG), putative	T. brucei 927	36.25	2e-33	138
TevSTIB805dn_contig7064.mage.00010	Tb927.3.120	variant surface glycoprotein (VSG), putative	T. brucei 927	38.05	1e-18	87.4
TevSTIB805dn_contig7068.mage.00010	Tb927.4.5560	variant surface glycoprotein (VSG), putative	T. brucei 927	69.51	5e-87	315
TevSTIB805dn_contig7099.mage.00030	Tb927.11.17190	variant surface glycoprotein (VSG), putative	T. brucei 927	25.34	3e-21	98.6
TevSTIB805dn_contig7117.mage.00010	Tb927.10.16490	variant surface glycoprotein (VSG), putative	T. brucei 927	38.38	8e-88	320
TevSTIB805dn_contig7143.mage.00020	Tb927.6.5260	variant surface glycoprotein (VSG), putative	T. brucei 927	42.22	8e-08	37.7
TevSTIB805dn_contig7154.mage.00030	Tb927.11.17320	variant surface glycoprotein (VSG), putative	T. brucei 927	37.39	4e-35	143
TevSTIB805dn_contig7169.mage.00010	Tb927.6.5260	variant surface glycoprotein (VSG), putative	T. brucei 927	64.91	2e-39	155
TevSTIB805dn_contig7206.mage.00030	Tb11.16.0003	variant surface glycoprotein (VSG), putative	T. brucei 927	71.28	2e-29	122
TevSTIB805dn_contig1480.mage.00010	Tb05.5K5.320	variant surface glycoprotein (VSG), putative,BAC from homologous region on chr5	T. brucei 927	52.81	2e-26	94.4
TevSTIB805dn_contig1105.mage.00010	Tb05.5K5.260	variant surface glycoprotein (VSG), putative,BAC from homologous region on chr5	T. brucei 927	31.97	1e-05	43.9
TevSTIB805dn_contig5962.mage.00010	Tb05.5K5.530	variant surface glycoprotein (VSG), putative,BAC from homologous region on chr5	T. brucei 927	75.68	4e-25	108
TevSTIB805dn_contig3003.mage.00010	Tb08.27P2.240	variant surface glycoprotein (VSG), putative,BAC from homologous region on chr8	T. brucei 927	39.42	5e-53	203
TevSTIB805dn_contig3411.mage.00010	Tb08.27P2.460	variant surface glycoprotein (VSG), putative,BAC from homologous region on chr8	T. brucei 927	33.19	2e-68	255
TevSTIB805dn_contig3832.mage.00010	Tb08.27P2.240	variant surface glycoprotein (VSG), putative,BAC from homologous region on chr8	T. brucei 927	38.89	4e-27	93.2
TevSTIB805dn_contig5236.mage.00020	Tb08.27P2.240	variant surface glycoprotein (VSG), putative,BAC from homologous region on chr8	T. brucei 927	37.21	1e-10	60.5
TevSTIB805dn_contig5236.mage.00030	Tb08.27P2.240	variant surface glycoprotein (VSG), putative,BAC from homologous region on chr8	T. brucei 927	33.83	3e-14	73.2
TevSTIB805dn_contig5210.mage.00010	Tb09.v4.0192	variant surface glycoprotein (VSG), putative,chrIX additional, unordered contigs	T. brucei 927	29.75	4e-45	178
TevSTIB805dn_contig5310.mage.00010	Tb09.v4.0031	variant surface glycoprotein (VSG), putative,chrIX additional, unordered contigs	T. brucei 927	37.5	1e-05	44.3
TevSTIB805dn_contig7150.mage.00010	Tb09.v4.0191	variant surface glycoprotein (VSG), putative,chrIX additional, unordered contigs	T. brucei 927	55.63	8e-37	147
TevSTIB805dn_contig71.mage.00030	Tb09.v4.0192	variant surface glycoprotein (VSG), putative,chrIX additional, unordered contigs	T. brucei 927	58.93	3e-32	132
TevSTIB805dn_contig71.mage.00020	Tb09.v4.0192	variant surface glycoprotein (VSG), putative,chrIX additional, unordered contigs	T. brucei 927	64.48	4e-60	226
TevSTIB805dn_contig1116.mage.00010	Tb09.v4.0192	variant surface glycoprotein (VSG), putative,chrIX additional, unordered contigs	T. brucei 927	33	7e-66	247
TevSTIB805dn_contig1403.mage.00010	Tb09.v4.0073	variant surface glycoprotein (VSG), putative,chrIX additional, unordered contigs	T. brucei 927	30.15	5e-15	75.5
TevSTIB805dn_contig1444.mage.00010	Tb09.v4.0023	variant surface glycoprotein (VSG), putative,chrIX additional, unordered contigs	T. brucei 927	96.28	2e-103	370
TevSTIB805dn_contig2945.mage.00030	Tb09.v4.0191	variant surface glycoprotein (VSG), putative,chrIX additional, unordered contigs	T. brucei 927	61.58	4e-57	216
TevSTIB805dn_contig2958.mage.00020	Tb09.v4.0030	variant surface glycoprotein (VSG), putative,chrIX additional, unordered contigs	T. brucei 927	50	4e-20	92.4
TevSTIB805dn_contig2962.mage.00010	Tb09.v4.0031	variant surface glycoprotein (VSG), putative,chrIX additional, unordered contigs	T. brucei 927	90.31	0	819
TevSTIB805dn_contig2962.mage.00020	Tb09.v4.0030	variant surface glycoprotein (VSG), putative,chrIX additional, unordered contigs	T. brucei 927	98.93	0	928
TevSTIB805dn_contig2973.mage.00020	Tb09.v4.0185	variant surface glycoprotein (VSG), putative,chrIX additional, unordered contigs	T. brucei 927	36.26	1e-11	63.2
TevSTIB805dn_contig2984.mage.00010	Tb09.v4.0073	variant surface glycoprotein (VSG), putative,chrIX additional, unordered contigs	T. brucei 927	73.41	2e-173	603
TevSTIB805dn_contig3022.mage.00010	Tb09.v4.0192	variant surface glycoprotein (VSG), putative,chrIX additional, unordered contigs	T. brucei 927	29.82	3e-09	55.8
TevSTIB805dn_contig3032.mage.00010	Tb09.v4.0202	variant surface glycoprotein (VSG), putative,chrIX additional, unordered contigs	T. brucei 927	74.88	2e-178	620
TevSTIB805dn_contig3077.mage.00010	Tb09.v4.0026	variant surface glycoprotein (VSG), putative,chrIX additional, unordered contigs	T. brucei 927	31.97	9e-11	60.8
TevSTIB805dn_contig3087.mage.00010	Tb09.v4.0191	variant surface glycoprotein (VSG), putative,chrIX additional, unordered contigs	T. brucei 927	27.53	4e-16	80.5
TevSTIB805dn_contig3219.mage.00010	Tb09.v4.0073	variant surface glycoprotein (VSG), putative,chrIX additional, unordered contigs	T. brucei 927	89.46	0	863
TevSTIB805dn_contig3333.mage.00010	Tb09.v4.0026	variant surface glycoprotein (VSG), putative,chrIX additional, unordered contigs	T. brucei 927	42.48	3e-20	92
TevSTIB805dn_contig3437.mage.00010	Tb09.v4.0023	variant surface glycoprotein (VSG), putative,chrIX additional, unordered contigs	T. brucei 927	74.82	4e-60	225
TevSTIB805dn_contig3515.mage.00030	Tb09.v4.0026	variant surface glycoprotein (VSG), putative,chrIX additional, unordered contigs	T. brucei 927	30	3e-11	62.4
TevSTIB805dn_contig3605.mage.00010	Tb09.v4.0031	variant surface glycoprotein (VSG), putative,chrIX additional, unordered contigs	T. brucei 927	38.6	6e-07	47.8
TevSTIB805dn_contig3606.mage.00010	Tb09.v4.0185	variant surface glycoprotein (VSG), putative,chrIX additional, unordered contigs	T. brucei 927	29.44	6e-41	164
TevSTIB805dn_contig3843.mage.00010	Tb09.v4.0202	variant surface glycoprotein (VSG), putative,chrIX additional, unordered contigs	T. brucei 927	78.3	3e-39	155
TevSTIB805dn_contig3943.mage.00020	Tb09.v4.0191	variant surface glycoprotein (VSG), putative,chrIX additional, unordered contigs	T. brucei 927	46.27	4e-103	370
TevSTIB805dn_contig4145.mage.00020	Tb09.v4.0191	variant surface glycoprotein (VSG), putative,chrIX additional, unordered contigs	T. brucei 927	28.79	2e-07	50.1
TevSTIB805dn_contig5218.mage.00040	Tb09.v4.0031	variant surface glycoprotein (VSG), putative,chrIX additional, unordered contigs	T. brucei 927	46.99	1e-16	80.5
TevSTIB805dn_contig5218.mage.00060	Tb09.v4.0031	variant surface glycoprotein (VSG), putative,chrIX additional, unordered contigs	T. brucei 927	46.85	2e-25	109
TevSTIB805dn_contig5218.mage.00030	Tb09.v4.0031	variant surface glycoprotein (VSG), putative,chrIX additional, unordered contigs	T. brucei 927	49.25	2e-32	133
TevSTIB805dn_contig5218.mage.00050	Tb09.v4.0031	variant surface glycoprotein (VSG), putative,chrIX additional, unordered contigs	T. brucei 927	39.34	5e-19	88.6
TevSTIB805dn_contig5223.mage.00010	Tb09.v4.0077	variant surface glycoprotein (VSG), putative,chrIX additional, unordered contigs	T. brucei 927	36.23	3e-79	291
TevSTIB805dn_contig5228.mage.00010	Tb09.v4.0202	variant surface glycoprotein (VSG), putative,chrIX additional, unordered contigs	T. brucei 927	36.44	8e-73	270
TevSTIB805dn_contig5305.mage.00020	Tb09.v4.0185	variant surface glycoprotein (VSG), putative,chrIX additional, unordered contigs	T. brucei 927	32.14	6e-12	64.7
TevSTIB805dn_contig5334.mage.00010	Tb09.v4.0023	variant surface glycoprotein (VSG), putative,chrIX additional, unordered contigs	T. brucei 927	33.13	9e-15	75.1
TevSTIB805dn_contig5394.mage.00010	Tb09.v4.0073	variant surface glycoprotein (VSG), putative,chrIX additional, unordered contigs	T. brucei 927	39.58	2e-65	245
TevSTIB805dn_contig7039.mage.00010	Tb09.v4.0202	variant surface glycoprotein (VSG), putative,chrIX additional, unordered contigs	T. brucei 927	65.35	5e-116	412
TevSTIB805dn_contig7148.mage.00010	Tb09.v4.0185	variant surface glycoprotein (VSG), putative,chrIX additional, unordered contigs	T. brucei 927	28.13	3e-47	185
TevSTIB805dn_contig7152.mage.00010	Tb09.v4.0202	variant surface glycoprotein (VSG), putative,chrIX additional, unordered contigs	T. brucei 927	67.32	7e-74	271
TevSTIB805dn_contig7172.mage.00010	Tb09.v4.0185	variant surface glycoprotein (VSG), putative,chrIX additional, unordered contigs	T. brucei 927	33.7	3e-11	62
TevSTIB805dn_contig7291.mage.00010	Tb09.v4.0026	variant surface glycoprotein (VSG), putative,chrIX additional, unordered contigs	T. brucei 927	33.76	2e-69	259
TevSTIB805dn_contig3080.mage.00010	Tb10.v4.0139	variant surface glycoprotein (VSG), putative,chrX additional, unordered contig	T. brucei 927	42.06	3e-45	177
TevSTIB805dn_contig3090.mage.00020	Tb10.v4.0257	variant surface glycoprotein (VSG), putative,chrX additional, unordered contig	T. brucei 927	70.68	3e-98	353
TevSTIB805dn_contig3090.mage.00010	Tb10.v4.0257	variant surface glycoprotein (VSG), putative,chrX additional, unordered contig	T. brucei 927	83.33	1e-97	351
TevSTIB805dn_contig3620.mage.00010	Tb10.v4.0070	variant surface glycoprotein (VSG), putative,chrX additional, unordered contig	T. brucei 927	34.52	6e-71	263
TevSTIB805dn_contig5530.mage.00010	Tb10.v4.0056	variant surface glycoprotein (VSG), putative,chrX additional, unordered contig	T. brucei 927	39.6	9e-27	114
TevSTIB805dn_contig1097.mage.00010	Tb10.v4.0100	variant surface glycoprotein (VSG), putative,chrX additional, unordered contig	T. brucei 927	44.04	1e-17	84
TevSTIB805dn_contig1106.mage.00010	Tb10.v4.0135	variant surface glycoprotein (VSG), putative,chrX additional, unordered contig	T. brucei 927	35	8e-14	71.6
TevSTIB805dn_contig1139.mage.00010	Tb10.v4.0135	variant surface glycoprotein (VSG), putative,chrX additional, unordered contig	T. brucei 927	30.53	4e-53	204
TevSTIB805dn_contig1182.mage.00010	Tb10.v4.0054	variant surface glycoprotein (VSG), putative,chrX additional, unordered contig	T. brucei 927	74.76	7e-86	311
TevSTIB805dn_contig1183.mage.00010	Tb10.v4.0163	variant surface glycoprotein (VSG), putative,chrX additional, unordered contig	T. brucei 927	37.14	1e-26	115
TevSTIB805dn_contig1293.mage.00010	Tb10.v4.0257	variant surface glycoprotein (VSG), putative,chrX additional, unordered contig	T. brucei 927	29.36	4e-09	55.5
TevSTIB805dn_contig1294.mage.00010	Tb10.v4.0135	variant surface glycoprotein (VSG), putative,chrX additional, unordered contig	T. brucei 927	85.12	4e-56	211
TevSTIB805dn_contig1294.mage.00020	Tb10.v4.0135	variant surface glycoprotein (VSG), putative,chrX additional, unordered contig	T. brucei 927	93.1	1e-92	334
TevSTIB805dn_contig1337.mage.00020	Tb10.v4.0056	variant surface glycoprotein (VSG), putative,chrX additional, unordered contig	T. brucei 927	30.54	1e-21	98.2
TevSTIB805dn_contig1337.mage.00010	Tb10.v4.0056	variant surface glycoprotein (VSG), putative,chrX additional, unordered contig	T. brucei 927	40	1e-20	93.6
TevSTIB805dn_contig1581.mage.00010	Tb10.v4.0135	variant surface glycoprotein (VSG), putative,chrX additional, unordered contig	T. brucei 927	83.93	9e-79	287
TevSTIB805dn_contig1716.mage.00010	Tb10.v4.0134	variant surface glycoprotein (VSG), putative,chrX additional, unordered contig	T. brucei 927	76	2e-40	158
TevSTIB805dn_contig1716.mage.00020	Tb10.v4.0134	variant surface glycoprotein (VSG), putative,chrX additional, unordered contig	T. brucei 927	72.95	5e-42	164
TevSTIB805dn_contig2025.mage.00010	Tb10.v4.0257	variant surface glycoprotein (VSG), putative,chrX additional, unordered contig	T. brucei 927	40.91	4e-23	102
TevSTIB805dn_contig2942.mage.00030	Tb10.v4.0100	variant surface glycoprotein (VSG), putative,chrX additional, unordered contig	T. brucei 927	32.48	3e-68	254
TevSTIB805dn_contig2956.mage.00010	Tb10.v4.0095	variant surface glycoprotein (VSG), putative,chrX additional, unordered contig	T. brucei 927	41.18	4e-17	82.8
TevSTIB805dn_contig3002.mage.00010	Tb10.v4.0054	variant surface glycoprotein (VSG), putative,chrX additional, unordered contig	T. brucei 927	64.34	9e-51	194
TevSTIB805dn_contig3012.mage.00030	Tb10.v4.0132	variant surface glycoprotein (VSG), putative,chrX additional, unordered contig	T. brucei 927	79.53	2e-51	196
TevSTIB805dn_contig3052.mage.00010	Tb10.v4.0200	variant surface glycoprotein (VSG), putative,chrX additional, unordered contig	T. brucei 927	33.14	7e-22	99
TevSTIB805dn_contig3081.mage.00010	Tb10.v4.0065	variant surface glycoprotein (VSG), putative,chrX additional, unordered contig	T. brucei 927	21.86	0.0002	41.6
TevSTIB805dn_contig3096.mage.00020	Tb10.v4.0089	variant surface glycoprotein (VSG), putative,chrX additional, unordered contig	T. brucei 927	66.67	8e-16	77.8
TevSTIB805dn_contig3172.mage.00010	Tb10.v4.0200	variant surface glycoprotein (VSG), putative,chrX additional, unordered contig	T. brucei 927	30.61	7e-49	190
TevSTIB805dn_contig3228.mage.00040	Tb10.v4.0200	variant surface glycoprotein (VSG), putative,chrX additional, unordered contig	T. brucei 927	33.83	2e-20	94.4
TevSTIB805dn_contig3272.mage.00010	Tb10.v4.0100	variant surface glycoprotein (VSG), putative,chrX additional, unordered contig	T. brucei 927	34.19	6e-32	132
TevSTIB805dn_contig3329.mage.00020	Tb10.v4.0163	variant surface glycoprotein (VSG), putative,chrX additional, unordered contig	T. brucei 927	57.55	6e-31	127
TevSTIB805dn_contig3329.mage.00010	Tb10.v4.0163	variant surface glycoprotein (VSG), putative,chrX additional, unordered contig	T. brucei 927	67.8	2e-17	82.8
TevSTIB805dn_contig3388.mage.00010	Tb10.v4.0200	variant surface glycoprotein (VSG), putative,chrX additional, unordered contig	T. brucei 927	73.18	4e-72	265
TevSTIB805dn_contig3514.mage.00010	Tb10.v4.0139	variant surface glycoprotein (VSG), putative,chrX additional, unordered contig	T. brucei 927	46.32	6e-17	80.9
TevSTIB805dn_contig3725.mage.00010	Tb10.v4.0100	variant surface glycoprotein (VSG), putative,chrX additional, unordered contig	T. brucei 927	31.89	1e-70	262
TevSTIB805dn_contig4218.mage.00010	Tb10.v4.0088	variant surface glycoprotein (VSG), putative,chrX additional, unordered contig	T. brucei 927	47.12	8e-22	97.1
TevSTIB805dn_contig4287.mage.00010	Tb10.v4.0054	variant surface glycoprotein (VSG), putative,chrX additional, unordered contig	T. brucei 927	38.46	4e-16	79.3
TevSTIB805dn_contig4322.mage.00010	Tb10.v4.0132	variant surface glycoprotein (VSG), putative,chrX additional, unordered contig	T. brucei 927	29.82	3e-20	94.4
TevSTIB805dn_contig5218.mage.00020	Tb10.v4.0135	variant surface glycoprotein (VSG), putative,chrX additional, unordered contig	T. brucei 927	46.58	2e-36	147
TevSTIB805dn_contig5218.mage.00010	Tb10.v4.0135	variant surface glycoprotein (VSG), putative,chrX additional, unordered contig	T. brucei 927	39.26	2e-75	278
TevSTIB805dn_contig5226.mage.00010	Tb10.v4.0054	variant surface glycoprotein (VSG), putative,chrX additional, unordered contig	T. brucei 927	64.1	5e-19	55.8
TevSTIB805dn_contig5239.mage.00020	Tb10.v4.0088	variant surface glycoprotein (VSG), putative,chrX additional, unordered contig	T. brucei 927	33.47	4e-27	106
TevSTIB805dn_contig5253.mage.00010	Tb10.v4.0117	variant surface glycoprotein (VSG), putative,chrX additional, unordered contig	T. brucei 927	38.93	1e-40	162
TevSTIB805dn_contig5301.mage.00020	Tb10.v4.0163	variant surface glycoprotein (VSG), putative,chrX additional, unordered contig	T. brucei 927	29.41	3e-09	55.5
TevSTIB805dn_contig5324.mage.00010	Tb10.v4.0139	variant surface glycoprotein (VSG), putative,chrX additional, unordered contig	T. brucei 927	40.46	3e-22	99.8
TevSTIB805dn_contig5324.mage.00020	Tb10.v4.0139	variant surface glycoprotein (VSG), putative,chrX additional, unordered contig	T. brucei 927	45.21	7e-42	165
TevSTIB805dn_contig5389.mage.00010	Tb10.v4.0058	variant surface glycoprotein (VSG), putative,chrX additional, unordered contig	T. brucei 927	68.52	5e-35	140
TevSTIB805dn_contig5481.mage.00010	Tb10.v4.0135	variant surface glycoprotein (VSG), putative,chrX additional, unordered contig	T. brucei 927	87.6	4e-58	218
TevSTIB805dn_contig7021.mage.00010	Tb10.v4.0132	variant surface glycoprotein (VSG), putative,chrX additional, unordered contig	T. brucei 927	33.54	3e-17	83.2
TevSTIB805dn_contig7032.mage.00030	Tb10.v4.0100	variant surface glycoprotein (VSG), putative,chrX additional, unordered contig	T. brucei 927	60	8e-76	279
TevSTIB805dn_contig7032.mage.00020	Tb10.v4.0100	variant surface glycoprotein (VSG), putative,chrX additional, unordered contig	T. brucei 927	59.22	1e-32	132
TevSTIB805dn_contig7058.mage.00010	Tb10.v4.0117	variant surface glycoprotein (VSG), putative,chrX additional, unordered contig	T. brucei 927	29.21	2e-26	115
TevSTIB805dn_contig7074.mage.00010	Tb10.v4.0100	variant surface glycoprotein (VSG), putative,chrX additional, unordered contig	T. brucei 927	38.31	7e-72	266
TevSTIB805dn_contig7098.mage.00010	Tb10.v4.0070	variant surface glycoprotein (VSG), putative,chrX additional, unordered contig	T. brucei 927	63.64	3e-53	202
TevSTIB805dn_contig7098.mage.00020	Tb10.v4.0070	variant surface glycoprotein (VSG), putative,chrX additional, unordered contig	T. brucei 927	62.75	1e-34	139
TevSTIB805dn_contig7157.mage.00010	Tb10.v4.0200	variant surface glycoprotein (VSG), putative,chrX additional, unordered contig	T. brucei 927	33.94	3e-21	96.7
TevSTIB805dn_contig7157.mage.00020	Tb10.v4.0200	variant surface glycoprotein (VSG), putative,chrX additional, unordered contig	T. brucei 927	32.3	8e-19	88.6
TevSTIB805dn_contig7173.mage.00010	Tb10.v4.0100	variant surface glycoprotein (VSG), putative,chrX additional, unordered contig	T. brucei 927	31.05	1e-22	101
TevSTIB805dn_contig7309.mage.00010	Tb10.v4.0257	variant surface glycoprotein (VSG), putative,chrX additional, unordered contig	T. brucei 927	46.04	1e-28	121
TevSTIB805dn_contig7394.mage.00010	Tb10.v4.0200	variant surface glycoprotein (VSG), putative,chrX additional, unordered contig	T. brucei 927	37.68	1e-17	84
TevSTIB805dn_contig7507.mage.00010	Tb10.v4.0139	variant surface glycoprotein (VSG), putative,chrX additional, unordered contig	T. brucei 927	41.94	7e-26	112
TevSTIB805dn_contig3030.mage.00070	Tb11.0170	variant surface glycoprotein (VSG), putative,chrXI additional, unordered contigs	T. brucei 927	37.65	4e-09	55.5
TevSTIB805dn_contig1099.mage.00010	Tb11.0910	variant surface glycoprotein (VSG), putative,chrXI additional, unordered contigs	T. brucei 927	35.38	1e-79	293
TevSTIB805dn_contig1157.mage.00030	Tb11.0230	variant surface glycoprotein (VSG), putative,chrXI additional, unordered contigs	T. brucei 927	33.96	4e-48	187
TevSTIB805dn_contig1183.mage.00040	Tb11.0170	variant surface glycoprotein (VSG), putative,chrXI additional, unordered contigs	T. brucei 927	57.14	6e-17	81.3
TevSTIB805dn_contig1275.mage.00010	Tb11.0230	variant surface glycoprotein (VSG), putative,chrXI additional, unordered contigs	T. brucei 927	33.99	3e-41	164
TevSTIB805dn_contig1335.mage.00010	Tb11.1130	variant surface glycoprotein (VSG), putative,chrXI additional, unordered contigs	T. brucei 927	67.23	5e-39	154
TevSTIB805dn_contig1335.mage.00020	Tb11.1130	variant surface glycoprotein (VSG), putative,chrXI additional, unordered contigs	T. brucei 927	63	1e-51	122
TevSTIB805dn_contig271.mage.00010	Tb11.0590	variant surface glycoprotein (VSG), putative,chrXI additional, unordered contigs	T. brucei 927	78.74	6e-56	211
TevSTIB805dn_contig2933.mage.00020	Tb11.1480	variant surface glycoprotein (VSG), putative,chrXI additional, unordered contigs	T. brucei 927	81.05	5e-68	251
TevSTIB805dn_contig2933.mage.00010	Tb11.1480	variant surface glycoprotein (VSG), putative,chrXI additional, unordered contigs	T. brucei 927	87.4	0	865
TevSTIB805dn_contig2966.mage.00020	Tb11.0910	variant surface glycoprotein (VSG), putative,chrXI additional, unordered contigs	T. brucei 927	29.74	3e-51	198
TevSTIB805dn_contig3036.mage.00010	Tb11.0910	variant surface glycoprotein (VSG), putative,chrXI additional, unordered contigs	T. brucei 927	52.38	2e-40	94
TevSTIB805dn_contig3055.mage.00070	Tb11.1040	variant surface glycoprotein (VSG), putative,chrXI additional, unordered contigs	T. brucei 927	44.57	1e-19	89.7
TevSTIB805dn_contig3173.mage.00020	Tb11.0910	variant surface glycoprotein (VSG), putative,chrXI additional, unordered contigs	T. brucei 927	30.48	4e-09	55.1
TevSTIB805dn_contig3185.mage.00020	Tb11.0980	variant surface glycoprotein (VSG), putative,chrXI additional, unordered contigs	T. brucei 927	81.78	0	794
TevSTIB805dn_contig3307.mage.00020	Tb11.0590	variant surface glycoprotein (VSG), putative,chrXI additional, unordered contigs	T. brucei 927	32.84	2e-09	56.6
TevSTIB805dn_contig3402.mage.00010	Tb11.0910	variant surface glycoprotein (VSG), putative,chrXI additional, unordered contigs	T. brucei 927	35	2e-12	66.2
TevSTIB805dn_contig3457.mage.00010	Tb11.0170	variant surface glycoprotein (VSG), putative,chrXI additional, unordered contigs	T. brucei 927	37.09	2e-24	107
TevSTIB805dn_contig4106.mage.00010	Tb11.1450	variant surface glycoprotein (VSG), putative,chrXI additional, unordered contigs	T. brucei 927	29.88	2e-42	169
TevSTIB805dn_contig5303.mage.00010	Tb11.0230	variant surface glycoprotein (VSG), putative,chrXI additional, unordered contigs	T. brucei 927	64.63	1e-54	207
TevSTIB805dn_contig5416.mage.00010	Tb11.0170	variant surface glycoprotein (VSG), putative,chrXI additional, unordered contigs	T. brucei 927	92.56	0	964
TevSTIB805dn_contig7251.mage.00020	Tb11.1040	variant surface glycoprotein (VSG), putative,chrXI additional, unordered contigs	T. brucei 927	30.77	1e-21	98.6
TevSTIB805dn_contig7294.mage.00010	Tb11.0710	variant surface glycoprotein (VSG), putative,chrXI additional, unordered contigs	T. brucei 927	52.48	2e-22	99.4
TevSTIB805dn_contig5401.mage.00010	Tb927.10.10	variant surface glycoprotein (VSG),variant surface glycoprotein VSG 10.1	T. brucei 927	26.07	2e-23	105
TevSTIB805dn_contig1678.mage.00010	Tb927.9.7380	variant surface glycoprotein (VSG)-related, putative	T. brucei 927	58.62	4e-86	313
TevSTIB805dn_contig2935.mage.00020	Tb927.5.130	variant surface glycoprotein (VSG)-related, putative	T. brucei 927	64.44	6e-13	67
TevSTIB805dn_contig7028.mage.00010	Tb927.5.130	variant surface glycoprotein (VSG)-related, putative	T. brucei 927	40.71	4e-19	88.6
TevSTIB805dn_contig7054.mage.00020	Tb927.3.2540	variant surface glycoprotein (VSG)-related, putative	T. brucei 927	29.13	2e-06	47
TevSTIB805dn_contig21.mage.00020	Tb927.9.16200	variant surface glycoprotein (VSG, atypical), putative	T. brucei 927	70.97	5e-59	221
TevSTIB805dn_contig2930.mage.00020	Tb927.11.19540	variant surface glycoprotein (VSG, atypical), putative	T. brucei 927	50.43	2e-31	130
TevSTIB805dn_contig2930.mage.00010	Tb927.11.19540	variant surface glycoprotein (VSG, atypical), putative	T. brucei 927	48.12	4e-34	139
TevSTIB805dn_contig3020.mage.00010	Tb927.9.440	variant surface glycoprotein (VSG, atypical), putative	T. brucei 927	27.82	2e-07	50.8
TevSTIB805dn_contig3220.mage.00040	Tb927.3.210	variant surface glycoprotein (VSG, atypical), putative	T. brucei 927	27.81	2e-32	135
TevSTIB805dn_contig4150.mage.00010	Tb927.8.130	variant surface glycoprotein (VSG, atypical), putative	T. brucei 927	30.26	2e-26	115
TevSTIB805dn_contig4270.mage.00020	Tb927.11.19180	variant surface glycoprotein (VSG, atypical), putative	T. brucei 927	31.71	9e-18	84.3
TevSTIB805dn_contig4270.mage.00010	Tb927.11.19180	variant surface glycoprotein (VSG, atypical), putative	T. brucei 927	29.77	1e-55	213
TevSTIB805dn_contig5370.mage.00010	Tb927.9.17410	variant surface glycoprotein (VSG, atypical), putative	T. brucei 927	42.8	1e-56	215
TevSTIB805dn_contig7070.mage.00020	Tb927.9.18050	variant surface glycoprotein (VSG, atypical), putative	T. brucei 927	42.01	1e-36	148
TevSTIB805dn_contig1103.mage.00020	Tb927.11.17770	variant surface glycoprotein (VSG, atypical), putative	T. brucei 927	32.19	3e-16	79.7
TevSTIB805dn_contig1103.mage.00010	Tb927.11.17770	variant surface glycoprotein (VSG, atypical), putative	T. brucei 927	41.73	6e-47	182
TevSTIB805dn_contig1108.mage.00010	Tb927.2.6410	variant surface glycoprotein (VSG, atypical), putative	T. brucei 927	30.46	4e-13	70.1
TevSTIB805dn_contig1135.mage.00010	Tb927.8.460	variant surface glycoprotein (VSG, atypical), putative	T. brucei 927	52.14	2e-28	119
TevSTIB805dn_contig1136.mage.00020	Tb927.11.20240	variant surface glycoprotein (VSG, atypical), putative	T. brucei 927	36.17	9e-54	206
TevSTIB805dn_contig1149.mage.00010	Tb927.8.130	variant surface glycoprotein (VSG, atypical), putative	T. brucei 927	37.14	8e-52	199
TevSTIB805dn_contig1154.mage.00010	Tb927.9.17410	variant surface glycoprotein (VSG, atypical), putative	T. brucei 927	34.25	1e-21	97.8
TevSTIB805dn_contig1158.mage.00010	Tb927.2.6410	variant surface glycoprotein (VSG, atypical), putative	T. brucei 927	26.56	9e-14	72.8
TevSTIB805dn_contig1158.mage.00020	Tb927.2.6410	variant surface glycoprotein (VSG, atypical), putative	T. brucei 927	31.9	3e-11	63.5
TevSTIB805dn_contig1164.mage.00010	Tb927.11.17760	variant surface glycoprotein (VSG, atypical), putative	T. brucei 927	36.19	2e-44	174
TevSTIB805dn_contig1173.mage.00050	Tb927.9.17050	variant surface glycoprotein (VSG, atypical), putative	T. brucei 927	25.17	1e-09	58.2
TevSTIB805dn_contig1183.mage.00050	Tb927.9.17050	variant surface glycoprotein (VSG, atypical), putative	T. brucei 927	33.33	6e-09	55.1
TevSTIB805dn_contig1186.mage.00020	Tb927.9.16250	variant surface glycoprotein (VSG, atypical), putative	T. brucei 927	26.67	7e-08	50.8
TevSTIB805dn_contig1199.mage.00010	Tb927.9.17410	variant surface glycoprotein (VSG, atypical), putative	T. brucei 927	28.85	6e-09	55.5
TevSTIB805dn_contig1204.mage.00010	Tb927.6.5240	variant surface glycoprotein (VSG, atypical), putative	T. brucei 927	62.99	4e-40	158
TevSTIB805dn_contig1208.mage.00020	Tb927.6.5450	variant surface glycoprotein (VSG, atypical), putative	T. brucei 927	41.96	1e-20	93.6
TevSTIB805dn_contig1218.mage.00010	Tb927.8.460	variant surface glycoprotein (VSG, atypical), putative	T. brucei 927	37.85	1e-60	229
TevSTIB805dn_contig1236.mage.00010	Tb927.9.1110	variant surface glycoprotein (VSG, atypical), putative	T. brucei 927	71.72	1e-53	203
TevSTIB805dn_contig1307.mage.00010	Tb927.9.17850	variant surface glycoprotein (VSG, atypical), putative	T. brucei 927	29.07	1e-17	84.7
TevSTIB805dn_contig1315.mage.00010	Tb927.9.17410	variant surface glycoprotein (VSG, atypical), putative	T. brucei 927	43.19	3e-102	367
TevSTIB805dn_contig1366.mage.00020	Tb927.9.16250	variant surface glycoprotein (VSG, atypical), putative	T. brucei 927	24.09	2e-06	47
TevSTIB805dn_contig1368.mage.00010	Tb927.8.130	variant surface glycoprotein (VSG, atypical), putative	T. brucei 927	47.57	1e-21	96.7
TevSTIB805dn_contig1379.mage.00010	Tb927.3.180	variant surface glycoprotein (VSG, atypical), putative	T. brucei 927	48.36	2e-30	125
TevSTIB805dn_contig1679.mage.00010	Tb927.11.17770	variant surface glycoprotein (VSG, atypical), putative	T. brucei 927	58.82	5e-52	196
TevSTIB805dn_contig1711.mage.00010	Tb927.5.4810	variant surface glycoprotein (VSG, atypical), putative	T. brucei 927	57.58	6e-26	110
TevSTIB805dn_contig2941.mage.00010	Tb927.9.18050	variant surface glycoprotein (VSG, atypical), putative	T. brucei 927	45.92	2e-68	254
TevSTIB805dn_contig2947.mage.00040	Tb927.3.210	variant surface glycoprotein (VSG, atypical), putative	T. brucei 927	28.78	4e-61	187
TevSTIB805dn_contig2948.mage.00030	Tb927.2.6410	variant surface glycoprotein (VSG, atypical), putative	T. brucei 927	29.79	4e-13	69.7
TevSTIB805dn_contig2952.mage.00030	Tb927.3.370	variant surface glycoprotein (VSG, atypical), putative	T. brucei 927	70.27	1e-09	57
TevSTIB805dn_contig2953.mage.00020	Tb927.5.4690	variant surface glycoprotein (VSG, atypical), putative	T. brucei 927	33.58	7e-63	202
TevSTIB805dn_contig2955.mage.00010	Tb927.11.17760	variant surface glycoprotein (VSG, atypical), putative	T. brucei 927	32	1e-28	113
TevSTIB805dn_contig2957.mage.00010	Tb927.9.160	variant surface glycoprotein (VSG, atypical), putative	T. brucei 927	36.34	1e-75	279
TevSTIB805dn_contig2973.mage.00010	Tb927.9.160	variant surface glycoprotein (VSG, atypical), putative	T. brucei 927	30.8	2e-54	209
TevSTIB805dn_contig2977.mage.00020	Tb927.8.130	variant surface glycoprotein (VSG, atypical), putative	T. brucei 927	55.8	1e-50	194
TevSTIB805dn_contig2986.mage.00010	Tb927.5.4690	variant surface glycoprotein (VSG, atypical), putative	T. brucei 927	28.14	2e-35	145
TevSTIB805dn_contig2988.mage.00010	Tb927.9.17410	variant surface glycoprotein (VSG, atypical), putative	T. brucei 927	32.14	2e-19	90.5
TevSTIB805dn_contig2988.mage.00020	Tb927.9.17410	variant surface glycoprotein (VSG, atypical), putative	T. brucei 927	66.67	2e-38	152
TevSTIB805dn_contig3001.mage.00020	Tb927.2.6410	variant surface glycoprotein (VSG, atypical), putative	T. brucei 927	28.32	2e-24	108
TevSTIB805dn_contig3029.mage.00010	Tb927.3.210	variant surface glycoprotein (VSG, atypical), putative	T. brucei 927	30.09	5e-39	157
TevSTIB805dn_contig3044.mage.00010	Tb927.5.230	variant surface glycoprotein (VSG, atypical), putative	T. brucei 927	30.77	1e-10	61.2
TevSTIB805dn_contig3073.mage.00010	Tb927.6.5450	variant surface glycoprotein (VSG, atypical), putative	T. brucei 927	42.15	9e-105	376
TevSTIB805dn_contig3104.mage.00010	Tb927.9.17910	variant surface glycoprotein (VSG, atypical), putative	T. brucei 927	43.44	1e-87	319
TevSTIB805dn_contig3114.mage.00020	Tb927.8.130	variant surface glycoprotein (VSG, atypical), putative	T. brucei 927	49.58	8e-29	120
TevSTIB805dn_contig3114.mage.00010	Tb927.8.130	variant surface glycoprotein (VSG, atypical), putative	T. brucei 927	39.14	4e-61	230
TevSTIB805dn_contig3117.mage.00010	Tb927.9.160	variant surface glycoprotein (VSG, atypical), putative	T. brucei 927	33.06	1e-58	223
TevSTIB805dn_contig3124.mage.00030	Tb927.2.6410	variant surface glycoprotein (VSG, atypical), putative	T. brucei 927	26.18	1e-12	68.6
TevSTIB805dn_contig3138.mage.00010	Tb927.8.170	variant surface glycoprotein (VSG, atypical), putative	T. brucei 927	40.75	4e-56	213
TevSTIB805dn_contig3182.mage.00010	Tb927.9.440	variant surface glycoprotein (VSG, atypical), putative	T. brucei 927	27.91	1e-10	62
TevSTIB805dn_contig3183.mage.00010	Tb927.9.16250	variant surface glycoprotein (VSG, atypical), putative	T. brucei 927	36.47	6e-32	133
TevSTIB805dn_contig3193.mage.00010	Tb927.11.17760	variant surface glycoprotein (VSG, atypical), putative	T. brucei 927	42.6	2e-64	241
TevSTIB805dn_contig3207.mage.00030	Tb927.11.20090	variant surface glycoprotein (VSG, atypical), putative	T. brucei 927	36.75	1e-36	148
TevSTIB805dn_contig3207.mage.00020	Tb927.11.20090	variant surface glycoprotein (VSG, atypical), putative	T. brucei 927	35.41	1e-63	212
TevSTIB805dn_contig3217.mage.00040	Tb927.6.5740	variant surface glycoprotein (VSG, atypical), putative	T. brucei 927	31.35	4e-35	112
TevSTIB805dn_contig3221.mage.00040	Tb927.9.16500	variant surface glycoprotein (VSG, atypical), putative	T. brucei 927	23.31	2e-23	105
TevSTIB805dn_contig3224.mage.00020	Tb927.7.6540	variant surface glycoprotein (VSG, atypical), putative	T. brucei 927	52.89	6e-24	104
TevSTIB805dn_contig3227.mage.00020	Tb927.11.17760	variant surface glycoprotein (VSG, atypical), putative	T. brucei 927	41.3	2e-09	39.7
TevSTIB805dn_contig3228.mage.00020	Tb927.11.20090	variant surface glycoprotein (VSG, atypical), putative	T. brucei 927	32.69	1e-62	236
TevSTIB805dn_contig3229.mage.00010	Tb927.9.16500	variant surface glycoprotein (VSG, atypical), putative	T. brucei 927	31.72	3e-18	86.3
TevSTIB805dn_contig3237.mage.00010	Tb927.8.170	variant surface glycoprotein (VSG, atypical), putative	T. brucei 927	31.37	6e-13	69.3
TevSTIB805dn_contig3239.mage.00020	Tb927.4.5420	variant surface glycoprotein (VSG, atypical), putative	T. brucei 927	25.83	3e-05	44.3
TevSTIB805dn_contig3297.mage.00020	Tb927.9.16500	variant surface glycoprotein (VSG, atypical), putative	T. brucei 927	23.94	3e-22	102
TevSTIB805dn_contig3298.mage.00010	Tb927.9.17410	variant surface glycoprotein (VSG, atypical), putative	T. brucei 927	34.67	3e-16	79.7
TevSTIB805dn_contig3305.mage.00010	Tb927.3.210	variant surface glycoprotein (VSG, atypical), putative	T. brucei 927	28.88	2e-26	114
TevSTIB805dn_contig3441.mage.00020	Tb927.9.17850	variant surface glycoprotein (VSG, atypical), putative	T. brucei 927	30.16	7e-28	119
TevSTIB805dn_contig3474.mage.00020	Tb927.9.270	variant surface glycoprotein (VSG, atypical), putative	T. brucei 927	41.41	2e-14	72.8
TevSTIB805dn_contig3474.mage.00010	Tb927.9.270	variant surface glycoprotein (VSG, atypical), putative	T. brucei 927	41.41	6e-14	72.8
TevSTIB805dn_contig3496.mage.00010	Tb927.11.17760	variant surface glycoprotein (VSG, atypical), putative	T. brucei 927	37.9	1e-18	87.4
TevSTIB805dn_contig3501.mage.00010	Tb927.3.370	variant surface glycoprotein (VSG, atypical), putative	T. brucei 927	58.62	1e-37	150
TevSTIB805dn_contig3566.mage.00010	Tb927.9.440	variant surface glycoprotein (VSG, atypical), putative	T. brucei 927	27.69	3e-11	63.9
TevSTIB805dn_contig3582.mage.00010	Tb927.9.1110	variant surface glycoprotein (VSG, atypical), putative	T. brucei 927	22.17	5e-08	53.9
TevSTIB805dn_contig3734.mage.00020	Tb927.11.20090	variant surface glycoprotein (VSG, atypical), putative	T. brucei 927	28.68	9e-11	61.2
TevSTIB805dn_contig3734.mage.00040	Tb927.11.20090	variant surface glycoprotein (VSG, atypical), putative	T. brucei 927	35.71	5e-11	62
TevSTIB805dn_contig3741.mage.00010	Tb927.6.5550	variant surface glycoprotein (VSG, atypical), putative	T. brucei 927	34.49	2e-67	252
TevSTIB805dn_contig3775.mage.00010	Tb927.5.4810	variant surface glycoprotein (VSG, atypical), putative	T. brucei 927	64.71	2e-29	75.9
TevSTIB805dn_contig3924.mage.00010	Tb927.11.17760	variant surface glycoprotein (VSG, atypical), putative	T. brucei 927	43.65	6e-25	108
TevSTIB805dn_contig4028.mage.00010	Tb927.8.170	variant surface glycoprotein (VSG, atypical), putative	T. brucei 927	29.93	2e-11	63.9
TevSTIB805dn_contig4065.mage.00010	Tb927.3.210	variant surface glycoprotein (VSG, atypical), putative	T. brucei 927	25.97	5e-28	120
TevSTIB805dn_contig4067.mage.00010	Tb927.11.20090	variant surface glycoprotein (VSG, atypical), putative	T. brucei 927	52.94	6e-20	90.9
TevSTIB805dn_contig4127.mage.00020	Tb927.4.5580	variant surface glycoprotein (VSG, atypical), putative	T. brucei 927	32.47	0.0008	37.4
TevSTIB805dn_contig4268.mage.00010	Tb927.9.17410	variant surface glycoprotein (VSG, atypical), putative	T. brucei 927	73.81	8e-35	132
TevSTIB805dn_contig5242.mage.00030	Tb927.11.20100	variant surface glycoprotein (VSG, atypical), putative	T. brucei 927	55.56	6e-20	90.9
TevSTIB805dn_contig5242.mage.00010	Tb927.11.17720	variant surface glycoprotein (VSG, atypical), putative	T. brucei 927	43.24	4e-21	75.5
TevSTIB805dn_contig5262.mage.00020	Tb927.3.210	variant surface glycoprotein (VSG, atypical), putative	T. brucei 927	28.8	2e-09	56.6
TevSTIB805dn_contig5262.mage.00010	Tb927.3.210	variant surface glycoprotein (VSG, atypical), putative	T. brucei 927	30.63	2e-53	205
TevSTIB805dn_contig5263.mage.00020	Tb927.2.6410	variant surface glycoprotein (VSG, atypical), putative	T. brucei 927	27.35	5e-08	52
TevSTIB805dn_contig5263.mage.00010	Tb927.2.6410	variant surface glycoprotein (VSG, atypical), putative	T. brucei 927	26.42	4e-10	60.5
TevSTIB805dn_contig5266.mage.00010	Tb927.5.4690	variant surface glycoprotein (VSG, atypical), putative	T. brucei 927	24.53	8e-15	76.3
TevSTIB805dn_contig5269.mage.00010	Tb927.5.230	variant surface glycoprotein (VSG, atypical), putative	T. brucei 927	41.24	2e-99	358
TevSTIB805dn_contig5277.mage.00010	Tb927.6.5740	variant surface glycoprotein (VSG, atypical), putative	T. brucei 927	34.25	6e-75	277
TevSTIB805dn_contig5322.mage.00020	Tb927.9.440	variant surface glycoprotein (VSG, atypical), putative	T. brucei 927	30.59	3e-23	104
TevSTIB805dn_contig5322.mage.00040	Tb927.9.440	variant surface glycoprotein (VSG, atypical), putative	T. brucei 927	40.56	8e-22	98.2
TevSTIB805dn_contig5322.mage.00030	Tb927.9.440	variant surface glycoprotein (VSG, atypical), putative	T. brucei 927	31.82	5e-16	79.3
TevSTIB805dn_contig5323.mage.00010	Tb927.2.6410	variant surface glycoprotein (VSG, atypical), putative	T. brucei 927	29.41	1e-05	44.3
TevSTIB805dn_contig5341.mage.00010	Tb927.5.230	variant surface glycoprotein (VSG, atypical), putative	T. brucei 927	27.86	6e-61	231
TevSTIB805dn_contig5352.mage.00010	Tb927.9.17910	variant surface glycoprotein (VSG, atypical), putative	T. brucei 927	45.62	1e-73	272
TevSTIB805dn_contig5383.mage.00010	Tb927.9.16460	variant surface glycoprotein (VSG, atypical), putative	T. brucei 927	42.99	3e-104	374
TevSTIB805dn_contig5398.mage.00010	Tb927.9.17410	variant surface glycoprotein (VSG, atypical), putative	T. brucei 927	29.09	5e-37	150
TevSTIB805dn_contig5405.mage.00010	Tb927.6.5550	variant surface glycoprotein (VSG, atypical), putative	T. brucei 927	29.09	3e-54	208
TevSTIB805dn_contig5433.mage.00010	Tb927.3.370	variant surface glycoprotein (VSG, atypical), putative	T. brucei 927	61.06	5e-39	154
TevSTIB805dn_contig5445.mage.00020	Tb927.11.17770	variant surface glycoprotein (VSG, atypical), putative	T. brucei 927	49.54	5e-23	101
TevSTIB805dn_contig5462.mage.00010	Tb927.11.19870	variant surface glycoprotein (VSG, atypical), putative	T. brucei 927	28.36	2e-05	39.3
TevSTIB805dn_contig5489.mage.00010	Tb927.11.17580	variant surface glycoprotein (VSG, atypical), putative	T. brucei 927	29.26	5e-25	110
TevSTIB805dn_contig5616.mage.00020	Tb927.9.270	variant surface glycoprotein (VSG, atypical), putative	T. brucei 927	35.97	1e-17	85.1
TevSTIB805dn_contig5616.mage.00010	Tb927.9.270	variant surface glycoprotein (VSG, atypical), putative	T. brucei 927	34.1	1e-22	102
TevSTIB805dn_contig5737.mage.00010	Tb927.8.460	variant surface glycoprotein (VSG, atypical), putative	T. brucei 927	47.66	9e-24	104
TevSTIB805dn_contig6233.mage.00010	Tb927.5.5210	variant surface glycoprotein (VSG, atypical), putative	T. brucei 927	53.41	6e-20	90.9
TevSTIB805dn_contig7017.mage.00020	Tb927.2.6410	variant surface glycoprotein (VSG, atypical), putative	T. brucei 927	30.28	7e-22	99.4
TevSTIB805dn_contig7019.mage.00010	Tb927.6.5740	variant surface glycoprotein (VSG, atypical), putative	T. brucei 927	27.69	3e-53	205
TevSTIB805dn_contig7059.mage.00010	Tb927.11.17770	variant surface glycoprotein (VSG, atypical), putative	T. brucei 927	32.02	5e-21	96.7
TevSTIB805dn_contig7067.mage.00020	Tb927.8.170	variant surface glycoprotein (VSG, atypical), putative	T. brucei 927	33.04	7e-32	132
TevSTIB805dn_contig7067.mage.00030	Tb927.8.170	variant surface glycoprotein (VSG, atypical), putative	T. brucei 927	40.51	5e-39	156
TevSTIB805dn_contig7099.mage.00010	Tb927.9.16200	variant surface glycoprotein (VSG, atypical), putative	T. brucei 927	44.23	2e-34	140
TevSTIB805dn_contig7115.mage.00010	Tb927.8.130	variant surface glycoprotein (VSG, atypical), putative	T. brucei 927	33.74	4e-19	90.1
TevSTIB805dn_contig7139.mage.00010	Tb927.8.170	variant surface glycoprotein (VSG, atypical), putative	T. brucei 927	38.73	2e-81	298
TevSTIB805dn_contig7154.mage.00020	Tb927.9.17910	variant surface glycoprotein (VSG, atypical), putative	T. brucei 927	52.53	6e-24	104
TevSTIB805dn_contig7183.mage.00020	Tb927.3.210	variant surface glycoprotein (VSG, atypical), putative	T. brucei 927	32.46	4e-29	123
TevSTIB805dn_contig7183.mage.00010	Tb927.3.210	variant surface glycoprotein (VSG, atypical), putative	T. brucei 927	34.17	5e-87	291
TevSTIB805dn_contig7251.mage.00030	Tb927.6.5740	variant surface glycoprotein (VSG, atypical), putative	T. brucei 927	35.87	9e-29	122
TevSTIB805dn_contig7271.mage.00010	Tb927.3.210	variant surface glycoprotein (VSG, atypical), putative	T. brucei 927	33.11	8e-18	85.5
TevSTIB805dn_contig7278.mage.00010	Tb927.11.17770	variant surface glycoprotein (VSG, atypical), putative	T. brucei 927	78.38	6e-47	181
TevSTIB805dn_contig7353.mage.00020	Tb927.9.17910	variant surface glycoprotein (VSG, atypical), putative	T. brucei 927	34.8	9e-30	125
TevSTIB805dn_contig1207.mage.00010	Tb08.27P2.260	variant surface glycoprotein (VSG, atypical), putative,BAC from homologous region on chr8	T. brucei 927	40.36	2e-107	385
TevSTIB805dn_contig142.mage.00010	Tb08.27P2.670	variant surface glycoprotein (VSG, atypical), putative,BAC from homologous region on chr8	T. brucei 927	72.44	1e-50	193
TevSTIB805dn_contig3006.mage.00020	Tb08.27P2.220	variant surface glycoprotein (VSG, atypical), putative,BAC from homologous region on chr8	T. brucei 927	36.67	1e-12	66.6
TevSTIB805dn_contig3006.mage.00010	Tb08.27P2.220	variant surface glycoprotein (VSG, atypical), putative,BAC from homologous region on chr8	T. brucei 927	32.05	7e-58	220
TevSTIB805dn_contig3095.mage.00020	Tb08.27P2.290	variant surface glycoprotein (VSG, atypical), putative,BAC from homologous region on chr8	T. brucei 927	82.05	5e-31	127
TevSTIB805dn_contig3095.mage.00010	Tb08.27P2.290	variant surface glycoprotein (VSG, atypical), putative,BAC from homologous region on chr8	T. brucei 927	78.3	0	702
TevSTIB805dn_contig3097.mage.00010	Tb08.27P2.220	variant surface glycoprotein (VSG, atypical), putative,BAC from homologous region on chr8	T. brucei 927	29.82	1e-53	206
TevSTIB805dn_contig3125.mage.00010	Tb08.27P2.260	variant surface glycoprotein (VSG, atypical), putative,BAC from homologous region on chr8	T. brucei 927	31.51	2e-19	90.5
TevSTIB805dn_contig3137.mage.00020	Tb08.27P2.290	variant surface glycoprotein (VSG, atypical), putative,BAC from homologous region on chr8	T. brucei 927	84.83	2e-83	303
TevSTIB805dn_contig3137.mage.00010	Tb08.27P2.290	variant surface glycoprotein (VSG, atypical), putative,BAC from homologous region on chr8	T. brucei 927	84.14	0	877
TevSTIB805dn_contig3166.mage.00020	Tb08.27P2.290	variant surface glycoprotein (VSG, atypical), putative,BAC from homologous region on chr8	T. brucei 927	29.41	1e-43	172
TevSTIB805dn_contig3209.mage.00030	Tb08.27P2.260	variant surface glycoprotein (VSG, atypical), putative,BAC from homologous region on chr8	T. brucei 927	37.5	2e-26	112
TevSTIB805dn_contig3225.mage.00020	Tb08.27P2.140	variant surface glycoprotein (VSG, atypical), putative,BAC from homologous region on chr8	T. brucei 927	32.84	1e-50	196
TevSTIB805dn_contig3476.mage.00020	Tb08.27P2.140	variant surface glycoprotein (VSG, atypical), putative,BAC from homologous region on chr8	T. brucei 927	32.37	5e-25	109
TevSTIB805dn_contig3476.mage.00010	Tb08.27P2.140	variant surface glycoprotein (VSG, atypical), putative,BAC from homologous region on chr8	T. brucei 927	32.51	3e-24	107
TevSTIB805dn_contig3588.mage.00010	Tb08.27P2.140	variant surface glycoprotein (VSG, atypical), putative,BAC from homologous region on chr8	T. brucei 927	37.72	2e-64	242
TevSTIB805dn_contig4053.mage.00010	Tb08.27P2.290	variant surface glycoprotein (VSG, atypical), putative,BAC from homologous region on chr8	T. brucei 927	27.03	5e-20	93.6
TevSTIB805dn_contig4215.mage.00020	Tb08.27P2.260	variant surface glycoprotein (VSG, atypical), putative,BAC from homologous region on chr8	T. brucei 927	36.45	1e-12	66.6
TevSTIB805dn_contig5274.mage.00010	Tb08.27P2.670	variant surface glycoprotein (VSG, atypical), putative,BAC from homologous region on chr8	T. brucei 927	31.19	6e-10	57.8
TevSTIB805dn_contig6038.mage.00010	Tb08.27P2.290	variant surface glycoprotein (VSG, atypical), putative,BAC from homologous region on chr8	T. brucei 927	81.42	1e-47	182
TevSTIB805dn_contig6588.mage.00020	Tb08.27P2.290	variant surface glycoprotein (VSG, atypical), putative,BAC from homologous region on chr8	T. brucei 927	37.01	3e-13	69.3
TevSTIB805dn_contig6588.mage.00010	Tb08.27P2.290	variant surface glycoprotein (VSG, atypical), putative,BAC from homologous region on chr8	T. brucei 927	37.26	2e-70	262
TevSTIB805dn_contig1159.mage.00020	Tb09.v4.0102	variant surface glycoprotein (VSG, atypical), putative,chrIX additional, unordered contigs	T. brucei 927	28.78	2e-11	63.5
TevSTIB805dn_contig1173.mage.00040	Tb09.v4.0102	variant surface glycoprotein (VSG, atypical), putative,chrIX additional, unordered contigs	T. brucei 927	38.29	9e-23	101
TevSTIB805dn_contig1222.mage.00030	Tb09.v4.0102	variant surface glycoprotein (VSG, atypical), putative,chrIX additional, unordered contigs	T. brucei 927	34.79	6e-75	277
TevSTIB805dn_contig1464.mage.00010	Tb09.v4.0114	variant surface glycoprotein (VSG, atypical), putative,chrIX additional, unordered contigs	T. brucei 927	50.72	1e-50	195
TevSTIB805dn_contig2979.mage.00040	Tb09.v4.0136	variant surface glycoprotein (VSG, atypical), putative,chrIX additional, unordered contigs	T. brucei 927	36.19	3e-16	79
TevSTIB805dn_contig3249.mage.00010	Tb09.v4.0136	variant surface glycoprotein (VSG, atypical), putative,chrIX additional, unordered contigs	T. brucei 927	38.84	3e-18	85.9
TevSTIB805dn_contig3249.mage.00020	Tb09.v4.0136	variant surface glycoprotein (VSG, atypical), putative,chrIX additional, unordered contigs	T. brucei 927	41.09	2e-34	140
TevSTIB805dn_contig3334.mage.00010	Tb09.v4.0166	variant surface glycoprotein (VSG, atypical), putative,chrIX additional, unordered contigs	T. brucei 927	72.9	6e-34	138
TevSTIB805dn_contig3596.mage.00010	Tb09.v4.0114	variant surface glycoprotein (VSG, atypical), putative,chrIX additional, unordered contigs	T. brucei 927	57.12	6e-153	536
TevSTIB805dn_contig5254.mage.00020	Tb09.v4.0166	variant surface glycoprotein (VSG, atypical), putative,chrIX additional, unordered contigs	T. brucei 927	63.62	6e-166	579
TevSTIB805dn_contig7101.mage.00010	Tb09.v4.0114	variant surface glycoprotein (VSG, atypical), putative,chrIX additional, unordered contigs	T. brucei 927	31.37	7e-18	85.5
TevSTIB805dn_contig3940.mage.00010	Tb10.v4.0145	variant surface glycoprotein (VSG, atypical), putative,chrX additional, unordered contig	T. brucei 927	38.38	1e-13	70.1
TevSTIB805dn_contig5340.mage.00020	Tb10.v4.0178	variant surface glycoprotein (VSG, atypical), putative,chrX additional, unordered contig	T. brucei 927	56.35	3e-79	290
TevSTIB805dn_contig5340.mage.00010	Tb10.v4.0178	variant surface glycoprotein (VSG, atypical), putative,chrX additional, unordered contig	T. brucei 927	56	9e-28	118
TevSTIB805dn_contig7070.mage.00010	Tb10.v4.0107	variant surface glycoprotein (VSG, atypical), putative,chrX additional, unordered contig	T. brucei 927	34.72	3e-21	97.4
TevSTIB805dn_contig2948.mage.00050	Tb10.v4.0122	variant surface glycoprotein (VSG, atypical), putative,chrX additional, unordered contig	T. brucei 927	36.09	5e-19	89.4
TevSTIB805dn_contig3001.mage.00060	Tb10.v4.0122	variant surface glycoprotein (VSG, atypical), putative,chrX additional, unordered contig	T. brucei 927	77.23	2e-40	159
TevSTIB805dn_contig3001.mage.00050	Tb10.v4.0122	variant surface glycoprotein (VSG, atypical), putative,chrX additional, unordered contig	T. brucei 927	75.35	2e-146	514
TevSTIB805dn_contig3371.mage.00010	Tb10.v4.0107	variant surface glycoprotein (VSG, atypical), putative,chrX additional, unordered contig	T. brucei 927	37.09	3e-17	83.6
TevSTIB805dn_contig3445.mage.00010	Tb10.v4.0152	variant surface glycoprotein (VSG, atypical), putative,chrX additional, unordered contig	T. brucei 927	82.04	4e-103	323
TevSTIB805dn_contig3445.mage.00020	Tb10.v4.0152	variant surface glycoprotein (VSG, atypical), putative,chrX additional, unordered contig	T. brucei 927	59.82	7e-34	137
TevSTIB805dn_contig3483.mage.00030	Tb10.v4.0122	variant surface glycoprotein (VSG, atypical), putative,chrX additional, unordered contig	T. brucei 927	70.91	3e-37	148
TevSTIB805dn_contig3483.mage.00040	Tb10.v4.0122	variant surface glycoprotein (VSG, atypical), putative,chrX additional, unordered contig	T. brucei 927	74.59	2e-71	263
TevSTIB805dn_contig3483.mage.00020	Tb10.v4.0122	variant surface glycoprotein (VSG, atypical), putative,chrX additional, unordered contig	T. brucei 927	76.29	7e-45	134
TevSTIB805dn_contig3497.mage.00010	Tb10.v4.0107	variant surface glycoprotein (VSG, atypical), putative,chrX additional, unordered contig	T. brucei 927	38.83	1e-10	60.5
TevSTIB805dn_contig3837.mage.00010	Tb10.v4.0178	variant surface glycoprotein (VSG, atypical), putative,chrX additional, unordered contig	T. brucei 927	40.66	4e-77	284
TevSTIB805dn_contig3979.mage.00010	Tb10.v4.0122	variant surface glycoprotein (VSG, atypical), putative,chrX additional, unordered contig	T. brucei 927	36.97	9e-77	283
TevSTIB805dn_contig3987.mage.00010	Tb10.v4.0145	variant surface glycoprotein (VSG, atypical), putative,chrX additional, unordered contig	T. brucei 927	42.04	3e-30	126
TevSTIB805dn_contig4254.mage.00010	Tb10.v4.0107	variant surface glycoprotein (VSG, atypical), putative,chrX additional, unordered contig	T. brucei 927	35.19	1e-10	60.5
TevSTIB805dn_contig4254.mage.00020	Tb10.v4.0107	variant surface glycoprotein (VSG, atypical), putative,chrX additional, unordered contig	T. brucei 927	37.89	9e-26	112
TevSTIB805dn_contig4298.mage.00010	Tb10.v4.0145	variant surface glycoprotein (VSG, atypical), putative,chrX additional, unordered contig	T. brucei 927	39.89	2e-32	134
TevSTIB805dn_contig5393.mage.00010	Tb10.v4.0122	variant surface glycoprotein (VSG, atypical), putative,chrX additional, unordered contig	T. brucei 927	32.42	2e-38	155
TevSTIB805dn_contig5732.mage.00010	Tb10.v4.0145	variant surface glycoprotein (VSG, atypical), putative,chrX additional, unordered contig	T. brucei 927	38.1	3e-10	58.5
TevSTIB805dn_contig5743.mage.00020	Tb10.v4.0178	variant surface glycoprotein (VSG, atypical), putative,chrX additional, unordered contig	T. brucei 927	37.76	6e-23	102
TevSTIB805dn_contig5831.mage.00010	Tb10.v4.0152	variant surface glycoprotein (VSG, atypical), putative,chrX additional, unordered contig	T. brucei 927	61.4	5e-34	137
TevSTIB805dn_contig1550.mage.00010	Tb927.9.510	variant surface glycoprotein (VSG, pseudogene), putative	T. brucei 927	69.23	6e-74	207
TevSTIB805dn_contig2970.mage.00010	Tb927.11.20340	variant surface glycoprotein (VSG, pseudogene), putative	T. brucei 927	30.49	1e-40	163
TevSTIB805dn_contig3080.mage.00020	Tb927.11.18990	variant surface glycoprotein (VSG, pseudogene), putative	T. brucei 927	38.86	3e-34	140
TevSTIB805dn_contig3120.mage.00020	Tb927.11.19220	variant surface glycoprotein (VSG, pseudogene), putative	T. brucei 927	31.99	4e-37	150
TevSTIB805dn_contig3130.mage.00010	Tb927.10.16330	variant surface glycoprotein (VSG, pseudogene), putative	T. brucei 927	40.38	1e-77	285
TevSTIB805dn_contig3190.mage.00010	Tb927.9.640	variant surface glycoprotein (VSG, pseudogene), putative	T. brucei 927	34.88	3e-27	117
TevSTIB805dn_contig3440.mage.00010	Tb927.9.210	variant surface glycoprotein (VSG, pseudogene), putative	T. brucei 927	38.38	4e-16	76.6
TevSTIB805dn_contig3440.mage.00020	Tb927.9.210	variant surface glycoprotein (VSG, pseudogene), putative	T. brucei 927	42.19	6e-40	159
TevSTIB805dn_contig5230.mage.00010	Tb927.9.230	variant surface glycoprotein (VSG, pseudogene), putative	T. brucei 927	25.37	1e-39	160
TevSTIB805dn_contig5290.mage.00010	Tb927.9.420	variant surface glycoprotein (VSG, pseudogene), putative	T. brucei 927	38.89	1e-43	172
TevSTIB805dn_contig5370.mage.00020	Tb927.11.20310	variant surface glycoprotein (VSG, pseudogene), putative	T. brucei 927	39.41	4e-22	99.8
TevSTIB805dn_contig1104.mage.00020	Tb927.11.18980	variant surface glycoprotein (VSG, pseudogene), putative	T. brucei 927	25.2	3e-05	42.7
TevSTIB805dn_contig1107.mage.00020	Tb927.9.400	variant surface glycoprotein (VSG, pseudogene), putative	T. brucei 927	37.98	4e-19	89
TevSTIB805dn_contig1107.mage.00010	Tb927.9.400	variant surface glycoprotein (VSG, pseudogene), putative	T. brucei 927	39.65	7e-92	333
TevSTIB805dn_contig1116.mage.00020	Tb927.11.20380	variant surface glycoprotein (VSG, pseudogene), putative	T. brucei 927	26.49	1e-11	65.1
TevSTIB805dn_contig1119.mage.00010	Tb927.11.19920	variant surface glycoprotein (VSG, pseudogene), putative	T. brucei 927	31.21	1e-49	193
TevSTIB805dn_contig1127.mage.00010	Tb927.10.16410	variant surface glycoprotein (VSG, pseudogene), putative	T. brucei 927	34.19	1e-46	182
TevSTIB805dn_contig1128.mage.00010	Tb927.11.20330	variant surface glycoprotein (VSG, pseudogene), putative	T. brucei 927	27.31	3e-45	178
TevSTIB805dn_contig1151.mage.00030	Tb927.9.320	variant surface glycoprotein (VSG, pseudogene), putative	T. brucei 927	27.74	3e-10	60.1
TevSTIB805dn_contig1153.mage.00020	Tb927.9.18130	variant surface glycoprotein (VSG, pseudogene), putative	T. brucei 927	51.67	3e-33	135
TevSTIB805dn_contig1183.mage.00020	Tb927.9.350	variant surface glycoprotein (VSG, pseudogene), putative	T. brucei 927	28.3	2e-12	67
TevSTIB805dn_contig1186.mage.00010	Tb927.10.16480	variant surface glycoprotein (VSG, pseudogene), putative	T. brucei 927	40.94	7e-18	85.5
TevSTIB805dn_contig1189.mage.00010	Tb927.11.18460	variant surface glycoprotein (VSG, pseudogene), putative	T. brucei 927	61.81	1e-64	241
TevSTIB805dn_contig1194.mage.00010	Tb927.11.19060	variant surface glycoprotein (VSG, pseudogene), putative	T. brucei 927	35.48	1e-11	63.5
TevSTIB805dn_contig1202.mage.00010	Tb927.11.20380	variant surface glycoprotein (VSG, pseudogene), putative	T. brucei 927	33.82	1e-06	47
TevSTIB805dn_contig1208.mage.00010	Tb927.9.940	variant surface glycoprotein (VSG, pseudogene), putative	T. brucei 927	38.54	5e-14	71.2
TevSTIB805dn_contig1219.mage.00010	Tb927.11.20360	variant surface glycoprotein (VSG, pseudogene), putative	T. brucei 927	69.11	8e-69	254
TevSTIB805dn_contig1279.mage.00010	Tb927.9.830	variant surface glycoprotein (VSG, pseudogene), putative	T. brucei 927	46.4	1e-25	111
TevSTIB805dn_contig1287.mage.00010	Tb927.11.19620	variant surface glycoprotein (VSG, pseudogene), putative	T. brucei 927	68.61	3e-60	182
TevSTIB805dn_contig1328.mage.00010	Tb927.10.16330	variant surface glycoprotein (VSG, pseudogene), putative	T. brucei 927	43.27	3e-31	130
TevSTIB805dn_contig1371.mage.00010	Tb927.10.16460	variant surface glycoprotein (VSG, pseudogene), putative	T. brucei 927	37.38	5e-71	264
TevSTIB805dn_contig1389.mage.00010	Tb927.11.18410	variant surface glycoprotein (VSG, pseudogene), putative	T. brucei 927	30.5	7e-32	133
TevSTIB805dn_contig1407.mage.00020	Tb927.9.940	variant surface glycoprotein (VSG, pseudogene), putative	T. brucei 927	32.65	2e-07	49.3
TevSTIB805dn_contig1407.mage.00010	Tb927.11.20330	variant surface glycoprotein (VSG, pseudogene), putative	T. brucei 927	30.09	3e-11	62.4
TevSTIB805dn_contig1434.mage.00010	Tb927.9.810	variant surface glycoprotein (VSG, pseudogene), putative	T. brucei 927	35.75	2e-34	141
TevSTIB805dn_contig1506.mage.00010	Tb927.11.20630	variant surface glycoprotein (VSG, pseudogene), putative	T. brucei 927	36.57	5e-18	85.5
TevSTIB805dn_contig1549.mage.00010	Tb927.11.19200	variant surface glycoprotein (VSG, pseudogene), putative	T. brucei 927	81.75	3e-54	205
TevSTIB805dn_contig1699.mage.00010	Tb927.9.18130	variant surface glycoprotein (VSG, pseudogene), putative	T. brucei 927	67.74	5e-46	177
TevSTIB805dn_contig1874.mage.00010	Tb927.9.17290	variant surface glycoprotein (VSG, pseudogene), putative	T. brucei 927	47.76	2e-33	136
TevSTIB805dn_contig2928.mage.00020	Tb927.11.20010	variant surface glycoprotein (VSG, pseudogene), putative	T. brucei 927	64.29	2e-36	145
TevSTIB805dn_contig2928.mage.00010	Tb927.11.20010	variant surface glycoprotein (VSG, pseudogene), putative	T. brucei 927	72.83	4e-34	137
TevSTIB805dn_contig2938.mage.00010	Tb927.9.830	variant surface glycoprotein (VSG, pseudogene), putative	T. brucei 927	46.34	1e-87	319
TevSTIB805dn_contig2951.mage.00010	Tb927.11.18420	variant surface glycoprotein (VSG, pseudogene), putative	T. brucei 927	30.74	2e-24	107
TevSTIB805dn_contig2952.mage.00040	Tb927.9.470	variant surface glycoprotein (VSG, pseudogene), putative	T. brucei 927	43.86	7e-20	90.9
TevSTIB805dn_contig2953.mage.00030	Tb927.11.19350	variant surface glycoprotein (VSG, pseudogene), putative	T. brucei 927	36.08	1e-06	47
TevSTIB805dn_contig2953.mage.00060	Tb927.9.360	variant surface glycoprotein (VSG, pseudogene), putative	T. brucei 927	38.55	1e-07	51.6
TevSTIB805dn_contig2963.mage.00030	Tb927.11.18420	variant surface glycoprotein (VSG, pseudogene), putative	T. brucei 927	59.35	2e-39	159
TevSTIB805dn_contig2973.mage.00030	Tb927.11.17530	variant surface glycoprotein (VSG, pseudogene), putative	T. brucei 927	30.77	1e-13	70.9
TevSTIB805dn_contig2976.mage.00010	Tb927.9.220	variant surface glycoprotein (VSG, pseudogene), putative	T. brucei 927	40.78	2e-22	99.8
TevSTIB805dn_contig2976.mage.00020	Tb927.9.220	variant surface glycoprotein (VSG, pseudogene), putative	T. brucei 927	36.03	2e-39	158
TevSTIB805dn_contig2992.mage.00020	Tb927.9.18000	variant surface glycoprotein (VSG, pseudogene), putative	T. brucei 927	39	2e-18	86.7
TevSTIB805dn_contig2992.mage.00030	Tb927.9.18000	variant surface glycoprotein (VSG, pseudogene), putative	T. brucei 927	39.13	1e-17	83.6
TevSTIB805dn_contig2995.mage.00030	Tb927.9.400	variant surface glycoprotein (VSG, pseudogene), putative	T. brucei 927	39.24	2e-25	111
TevSTIB805dn_contig2995.mage.00020	Tb927.9.400	variant surface glycoprotein (VSG, pseudogene), putative	T. brucei 927	42.63	2e-38	154
TevSTIB805dn_contig3001.mage.00040	Tb927.9.18000	variant surface glycoprotein (VSG, pseudogene), putative	T. brucei 927	36.02	1e-20	94.7
TevSTIB805dn_contig3003.mage.00060	Tb927.11.19350	variant surface glycoprotein (VSG, pseudogene), putative	T. brucei 927	29.25	2e-31	132
TevSTIB805dn_contig3007.mage.00020	Tb927.9.820	variant surface glycoprotein (VSG, pseudogene), putative	T. brucei 927	43.52	5e-20	91.3
TevSTIB805dn_contig3007.mage.00030	Tb927.9.820	variant surface glycoprotein (VSG, pseudogene), putative	T. brucei 927	41.75	8e-17	80.5
TevSTIB805dn_contig3007.mage.00010	Tb927.9.820	variant surface glycoprotein (VSG, pseudogene), putative	T. brucei 927	51.67	4e-89	323
TevSTIB805dn_contig3012.mage.00020	Tb927.11.18420	variant surface glycoprotein (VSG, pseudogene), putative	T. brucei 927	63.64	2e-19	89
TevSTIB805dn_contig3015.mage.00010	Tb927.11.17530	variant surface glycoprotein (VSG, pseudogene), putative	T. brucei 927	32.65	4e-40	160
TevSTIB805dn_contig3037.mage.00010	Tb927.9.640	variant surface glycoprotein (VSG, pseudogene), putative	T. brucei 927	48.88	2e-42	167
TevSTIB805dn_contig3045.mage.00040	Tb927.9.18000	variant surface glycoprotein (VSG, pseudogene), putative	T. brucei 927	41.59	3e-19	89
TevSTIB805dn_contig3065.mage.00010	Tb927.11.19350	variant surface glycoprotein (VSG, pseudogene), putative	T. brucei 927	32.26	3e-59	225
TevSTIB805dn_contig3068.mage.00010	Tb927.11.20380	variant surface glycoprotein (VSG, pseudogene), putative	T. brucei 927	27.48	5e-10	58.9
TevSTIB805dn_contig3071.mage.00020	Tb927.11.20380	variant surface glycoprotein (VSG, pseudogene), putative	T. brucei 927	32.05	4e-06	45.4
TevSTIB805dn_contig3085.mage.00020	Tb927.9.810	variant surface glycoprotein (VSG, pseudogene), putative	T. brucei 927	75.12	1e-94	340
TevSTIB805dn_contig3085.mage.00030	Tb927.9.810	variant surface glycoprotein (VSG, pseudogene), putative	T. brucei 927	61.72	2e-62	234
TevSTIB805dn_contig3085.mage.00010	Tb927.9.810	variant surface glycoprotein (VSG, pseudogene), putative	T. brucei 927	60.32	2e-39	155
TevSTIB805dn_contig3096.mage.00030	Tb927.11.19170	variant surface glycoprotein (VSG, pseudogene), putative	T. brucei 927	37.37	3e-26	114
TevSTIB805dn_contig3142.mage.00020	Tb11.v4.0044	variant surface glycoprotein (VSG, pseudogene), putative	T. brucei 927	48.65	2e-20	92.4
TevSTIB805dn_contig3154.mage.00010	Tb927.4.5730	variant surface glycoprotein (VSG, pseudogene), putative	T. brucei 927	23.08	0.0001	41.6
TevSTIB805dn_contig3154.mage.00020	Tb927.11.19620	variant surface glycoprotein (VSG, pseudogene), putative	T. brucei 927	33.78	1e-12	67.8
TevSTIB805dn_contig3165.mage.00010	Tb927.9.310	variant surface glycoprotein (VSG, pseudogene), putative	T. brucei 927	29.47	3e-20	94
TevSTIB805dn_contig3183.mage.00030	Tb927.11.18980	variant surface glycoprotein (VSG, pseudogene), putative	T. brucei 927	27.37	1e-05	43.5
TevSTIB805dn_contig3183.mage.00020	Tb927.11.18980	variant surface glycoprotein (VSG, pseudogene), putative	T. brucei 927	26.44	1e-09	58.2
TevSTIB805dn_contig3187.mage.00010	Tb927.9.310	variant surface glycoprotein (VSG, pseudogene), putative	T. brucei 927	33.17	3e-29	123
TevSTIB805dn_contig3199.mage.00010	Tb927.9.17950	variant surface glycoprotein (VSG, pseudogene), putative	T. brucei 927	37.26	1e-87	319
TevSTIB805dn_contig3201.mage.00010	Tb927.10.16460	variant surface glycoprotein (VSG, pseudogene), putative	T. brucei 927	41.81	9e-83	303
TevSTIB805dn_contig3206.mage.00020	Tb927.10.16460	variant surface glycoprotein (VSG, pseudogene), putative	T. brucei 927	34.95	9e-13	68.2
TevSTIB805dn_contig3206.mage.00010	Tb927.10.16460	variant surface glycoprotein (VSG, pseudogene), putative	T. brucei 927	34.96	2e-15	77.8
TevSTIB805dn_contig3212.mage.00010	Tb927.9.17290	variant surface glycoprotein (VSG, pseudogene), putative	T. brucei 927	27.84	4e-06	45.4
TevSTIB805dn_contig3213.mage.00030	Tb927.9.290	variant surface glycoprotein (VSG, pseudogene), putative	T. brucei 927	38.18	1e-80	295
TevSTIB805dn_contig3217.mage.00020	Tb927.9.640	variant surface glycoprotein (VSG, pseudogene), putative	T. brucei 927	45.2	3e-62	234
TevSTIB805dn_contig3217.mage.00030	Tb927.9.640	variant surface glycoprotein (VSG, pseudogene), putative	T. brucei 927	39.31	4e-26	112
TevSTIB805dn_contig3218.mage.00010	Tb927.4.5730	variant surface glycoprotein (VSG, pseudogene), putative	T. brucei 927	33.96	4e-14	71.6
TevSTIB805dn_contig3236.mage.00010	Tb927.11.18410	variant surface glycoprotein (VSG, pseudogene), putative	T. brucei 927	27.43	2e-14	73.9
TevSTIB805dn_contig3239.mage.00040	Tb927.9.360	variant surface glycoprotein (VSG, pseudogene), putative	T. brucei 927	42.31	0.0002	39.3
TevSTIB805dn_contig3239.mage.00010	Tb927.9.400	variant surface glycoprotein (VSG, pseudogene), putative	T. brucei 927	28.26	3e-06	45.4
TevSTIB805dn_contig3255.mage.00020	Tb927.10.16460	variant surface glycoprotein (VSG, pseudogene), putative	T. brucei 927	47.41	5e-25	108
TevSTIB805dn_contig3257.mage.00010	Tb927.11.20360	variant surface glycoprotein (VSG, pseudogene), putative	T. brucei 927	25.9	9e-08	51.6
TevSTIB805dn_contig3271.mage.00010	Tb927.10.16460	variant surface glycoprotein (VSG, pseudogene), putative	T. brucei 927	41.3	3e-29	122
TevSTIB805dn_contig3271.mage.00020	Tb927.10.16460	variant surface glycoprotein (VSG, pseudogene), putative	T. brucei 927	73.23	9e-41	160
TevSTIB805dn_contig3292.mage.00020	Tb927.11.19350	variant surface glycoprotein (VSG, pseudogene), putative	T. brucei 927	32.59	2e-55	212
TevSTIB805dn_contig3359.mage.00010	Tb927.11.20360	variant surface glycoprotein (VSG, pseudogene), putative	T. brucei 927	25.38	3e-11	64.3
TevSTIB805dn_contig3376.mage.00010	Tb927.9.18000	variant surface glycoprotein (VSG, pseudogene), putative	T. brucei 927	33.99	8e-19	88.2
TevSTIB805dn_contig3398.mage.00010	Tb927.10.16470	variant surface glycoprotein (VSG, pseudogene), putative	T. brucei 927	43.12	3e-19	88.6
TevSTIB805dn_contig3398.mage.00020	Tb927.10.16470	variant surface glycoprotein (VSG, pseudogene), putative	T. brucei 927	46.9	8e-23	100
TevSTIB805dn_contig3419.mage.00010	Tb927.9.250	variant surface glycoprotein (VSG, pseudogene), putative	T. brucei 927	31.87	1e-55	213
TevSTIB805dn_contig3444.mage.00020	Tb927.10.16460	variant surface glycoprotein (VSG, pseudogene), putative	T. brucei 927	30.77	0.0001	40.4
TevSTIB805dn_contig3448.mage.00010	Tb927.9.810	variant surface glycoprotein (VSG, pseudogene), putative	T. brucei 927	48.1	1e-77	285
TevSTIB805dn_contig3468.mage.00010	Tb927.11.18980	variant surface glycoprotein (VSG, pseudogene), putative	T. brucei 927	30	2e-21	98.2
TevSTIB805dn_contig3473.mage.00040	Tb927.9.640	variant surface glycoprotein (VSG, pseudogene), putative	T. brucei 927	39.02	2e-08	52.8
TevSTIB805dn_contig3473.mage.00030	Tb927.9.640	variant surface glycoprotein (VSG, pseudogene), putative	T. brucei 927	51.15	5e-32	131
TevSTIB805dn_contig3473.mage.00020	Tb927.9.640	variant surface glycoprotein (VSG, pseudogene), putative	T. brucei 927	42.66	2e-44	174
TevSTIB805dn_contig3506.mage.00010	Tb11.v4.0044	variant surface glycoprotein (VSG, pseudogene), putative	T. brucei 927	45.05	8e-18	84
TevSTIB805dn_contig3572.mage.00010	Tb927.10.16460	variant surface glycoprotein (VSG, pseudogene), putative	T. brucei 927	39.09	2e-37	150
TevSTIB805dn_contig3573.mage.00010	Tb927.9.640	variant surface glycoprotein (VSG, pseudogene), putative	T. brucei 927	46.02	9e-39	155
TevSTIB805dn_contig3603.mage.00010	Tb927.9.850	variant surface glycoprotein (VSG, pseudogene), putative	T. brucei 927	59.72	4e-95	343
TevSTIB805dn_contig3613.mage.00010	Tb927.11.19170	variant surface glycoprotein (VSG, pseudogene), putative	T. brucei 927	41.51	3e-70	261
TevSTIB805dn_contig3613.mage.00020	Tb927.11.19170	variant surface glycoprotein (VSG, pseudogene), putative	T. brucei 927	35.19	3e-10	58.9
TevSTIB805dn_contig3614.mage.00010	Tb927.9.320	variant surface glycoprotein (VSG, pseudogene), putative	T. brucei 927	26.92	3e-13	70.5
TevSTIB805dn_contig3627.mage.00010	Tb927.9.310	variant surface glycoprotein (VSG, pseudogene), putative	T. brucei 927	33.98	7e-16	78.2
TevSTIB805dn_contig3635.mage.00010	Tb927.11.18070	variant surface glycoprotein (VSG, pseudogene), putative	T. brucei 927	61.88	3e-51	191
TevSTIB805dn_contig3641.mage.00010	Tb927.9.820	variant surface glycoprotein (VSG, pseudogene), putative	T. brucei 927	40.17	2e-42	167
TevSTIB805dn_contig3682.mage.00010	Tb927.9.220	variant surface glycoprotein (VSG, pseudogene), putative	T. brucei 927	71.57	2e-38	152
TevSTIB805dn_contig3721.mage.00010	Tb927.9.300	variant surface glycoprotein (VSG, pseudogene), putative	T. brucei 927	57.84	4e-28	118
TevSTIB805dn_contig3788.mage.00010	Tb927.9.16080	variant surface glycoprotein (VSG, pseudogene), putative	T. brucei 927	47.86	2e-22	97.8
TevSTIB805dn_contig3817.mage.00010	Tb927.9.820	variant surface glycoprotein (VSG, pseudogene), putative	T. brucei 927	47.67	9e-18	84
TevSTIB805dn_contig3828.mage.00020	Tb927.10.16460	variant surface glycoprotein (VSG, pseudogene), putative	T. brucei 927	33.13	5e-46	180
TevSTIB805dn_contig4071.mage.00010	Tb927.9.810	variant surface glycoprotein (VSG, pseudogene), putative	T. brucei 927	51	2e-25	109
TevSTIB805dn_contig4071.mage.00020	Tb927.9.810	variant surface glycoprotein (VSG, pseudogene), putative	T. brucei 927	40	5e-17	81.3
TevSTIB805dn_contig4072.mage.00010	Tb927.11.18110	variant surface glycoprotein (VSG, pseudogene), putative	T. brucei 927	57.46	4e-40	158
TevSTIB805dn_contig4139.mage.00010	Tb927.9.310	variant surface glycoprotein (VSG, pseudogene), putative	T. brucei 927	58.01	2e-148	521
TevSTIB805dn_contig4142.mage.00010	Tb927.11.19350	variant surface glycoprotein (VSG, pseudogene), putative	T. brucei 927	31.43	1e-07	50.1
TevSTIB805dn_contig4145.mage.00040	Tb927.10.16450	variant surface glycoprotein (VSG, pseudogene), putative	T. brucei 927	36.89	1e-28	122
TevSTIB805dn_contig4157.mage.00010	Tb927.11.19350	variant surface glycoprotein (VSG, pseudogene), putative	T. brucei 927	69.57	1e-60	227
TevSTIB805dn_contig4322.mage.00020	Tb927.11.18460	variant surface glycoprotein (VSG, pseudogene), putative	T. brucei 927	30.87	3e-11	63.2
TevSTIB805dn_contig5227.mage.00030	Tb927.11.20010	variant surface glycoprotein (VSG, pseudogene), putative	T. brucei 927	75.68	1e-61	230
TevSTIB805dn_contig5228.mage.00030	Tb927.4.5690	variant surface glycoprotein (VSG, pseudogene), putative	T. brucei 927	51.45	5e-36	145
TevSTIB805dn_contig5232.mage.00010	Tb927.11.20600	variant surface glycoprotein (VSG, pseudogene), putative	T. brucei 927	32.79	1e-36	149
TevSTIB805dn_contig5242.mage.00020	Tb11.v4.0044	variant surface glycoprotein (VSG, pseudogene), putative	T. brucei 927	35.62	6e-36	147
TevSTIB805dn_contig5243.mage.00010	Tb927.10.16460	variant surface glycoprotein (VSG, pseudogene), putative	T. brucei 927	30.34	0.0004	38.5
TevSTIB805dn_contig5245.mage.00020	Tb927.10.16530	variant surface glycoprotein (VSG, pseudogene), putative	T. brucei 927	28.93	1e-28	122
TevSTIB805dn_contig5257.mage.00010	Tb927.11.20620	variant surface glycoprotein (VSG, pseudogene), putative	T. brucei 927	30.39	1e-51	199
TevSTIB805dn_contig5289.mage.00050	Tb927.10.16310	variant surface glycoprotein (VSG, pseudogene), putative	T. brucei 927	30.14	4e-05	41.6
TevSTIB805dn_contig5289.mage.00040	Tb927.10.16310	variant surface glycoprotein (VSG, pseudogene), putative	T. brucei 927	30.14	4e-05	41.6
TevSTIB805dn_contig5296.mage.00010	Tb927.9.300	variant surface glycoprotein (VSG, pseudogene), putative	T. brucei 927	37.16	4e-15	75.9
TevSTIB805dn_contig5299.mage.00010	Tb927.9.310	variant surface glycoprotein (VSG, pseudogene), putative	T. brucei 927	32.14	1e-09	42
TevSTIB805dn_contig5301.mage.00010	Tb927.11.20620	variant surface glycoprotein (VSG, pseudogene), putative	T. brucei 927	28.83	2e-21	98.2
TevSTIB805dn_contig5306.mage.00020	Tb927.9.350	variant surface glycoprotein (VSG, pseudogene), putative	T. brucei 927	65.05	7e-34	137
TevSTIB805dn_contig5306.mage.00010	Tb927.9.350	variant surface glycoprotein (VSG, pseudogene), putative	T. brucei 927	64.16	5e-87	274
TevSTIB805dn_contig5395.mage.00010	Tb927.9.16810	variant surface glycoprotein (VSG, pseudogene), putative	T. brucei 927	25.12	3e-33	138
TevSTIB805dn_contig5404.mage.00010	Tb927.9.820	variant surface glycoprotein (VSG, pseudogene), putative	T. brucei 927	39.53	3e-43	138
TevSTIB805dn_contig5449.mage.00020	Tb927.11.20630	variant surface glycoprotein (VSG, pseudogene), putative	T. brucei 927	35.09	1e-21	97.8
TevSTIB805dn_contig5496.mage.00020	Tb927.11.18240	variant surface glycoprotein (VSG, pseudogene), putative	T. brucei 927	33.52	6e-41	118
TevSTIB805dn_contig5512.mage.00010	Tb927.9.17290	variant surface glycoprotein (VSG, pseudogene), putative	T. brucei 927	52.92	2e-70	261
TevSTIB805dn_contig5516.mage.00010	Tb927.9.370	variant surface glycoprotein (VSG, pseudogene), putative	T. brucei 927	33.02	4e-12	65.1
TevSTIB805dn_contig5539.mage.00010	Tb927.9.810	variant surface glycoprotein (VSG, pseudogene), putative	T. brucei 927	48.5	4e-42	166
TevSTIB805dn_contig5662.mage.00010	Tb11.v4.0044	variant surface glycoprotein (VSG, pseudogene), putative	T. brucei 927	33.02	5e-14	71.2
TevSTIB805dn_contig5817.mage.00010	Tb927.11.20370	variant surface glycoprotein (VSG, pseudogene), putative	T. brucei 927	47.37	2e-22	99
TevSTIB805dn_contig6011.mage.00010	Tb927.9.470	variant surface glycoprotein (VSG, pseudogene), putative	T. brucei 927	48.89	4e-09	47.4
TevSTIB805dn_contig7014.mage.00030	Tb927.9.330	variant surface glycoprotein (VSG, pseudogene), putative	T. brucei 927	32	7e-21	95.9
TevSTIB805dn_contig7016.mage.00030	Tb927.9.400	variant surface glycoprotein (VSG, pseudogene), putative	T. brucei 927	44.06	1e-27	117
TevSTIB805dn_contig7025.mage.00030	Tb927.4.5690	variant surface glycoprotein (VSG, pseudogene), putative	T. brucei 927	53.7	7e-11	60.8
TevSTIB805dn_contig7025.mage.00020	Tb927.4.5690	variant surface glycoprotein (VSG, pseudogene), putative	T. brucei 927	32.33	3e-20	93.2
TevSTIB805dn_contig7034.mage.00040	Tb927.10.16470	variant surface glycoprotein (VSG, pseudogene), putative	T. brucei 927	49.57	1e-24	106
TevSTIB805dn_contig7051.mage.00020	Tb11.48.0003	variant surface glycoprotein (VSG, pseudogene), putative	T. brucei 927	24.46	3e-05	43.1
TevSTIB805dn_contig7059.mage.00020	Tb927.9.400	variant surface glycoprotein (VSG, pseudogene), putative	T. brucei 927	28.83	0.0002	40.8
TevSTIB805dn_contig7065.mage.00020	Tb927.9.390	variant surface glycoprotein (VSG, pseudogene), putative	T. brucei 927	40.19	8e-18	84.3
TevSTIB805dn_contig7077.mage.00010	Tb927.4.5730	variant surface glycoprotein (VSG, pseudogene), putative	T. brucei 927	34.67	1e-63	239
TevSTIB805dn_contig7078.mage.00030	Tb927.11.20590	variant surface glycoprotein (VSG, pseudogene), putative	T. brucei 927	24.56	1e-32	136
TevSTIB805dn_contig7119.mage.00030	Tb927.9.880	variant surface glycoprotein (VSG, pseudogene), putative	T. brucei 927	55.65	2e-34	139
TevSTIB805dn_contig7124.mage.00010	Tb927.11.18110	variant surface glycoprotein (VSG, pseudogene), putative	T. brucei 927	31.47	1e-12	68.2
TevSTIB805dn_contig7206.mage.00020	Tb927.10.16460	variant surface glycoprotein (VSG, pseudogene), putative	T. brucei 927	37.7	1e-15	77.4
TevSTIB805dn_contig7206.mage.00010	Tb927.10.16460	variant surface glycoprotein (VSG, pseudogene), putative	T. brucei 927	35.75	3e-29	124
TevSTIB805dn_contig7232.mage.00010	Tb927.10.16330	variant surface glycoprotein (VSG, pseudogene), putative	T. brucei 927	36.63	3e-35	143
TevSTIB805dn_contig7313.mage.00010	Tb927.9.18000	variant surface glycoprotein (VSG, pseudogene), putative	T. brucei 927	61.11	3e-45	176
TevSTIB805dn_contig7341.mage.00010	Tb927.9.350	variant surface glycoprotein (VSG, pseudogene), putative	T. brucei 927	44.83	1e-17	83.2
TevSTIB805dn_contig7347.mage.00010	Tb927.9.390	variant surface glycoprotein (VSG, pseudogene), putative	T. brucei 927	43.88	5e-17	81.3
TevSTIB805dn_contig7393.mage.00010	Tb927.9.17700	variant surface glycoprotein (VSG, pseudogene), putative	T. brucei 927	31.62	2e-15	76.6
TevSTIB805dn_contig7506.mage.00010	Tb927.10.16460	variant surface glycoprotein (VSG, pseudogene), putative	T. brucei 927	40	1e-17	84.3
TevSTIB805dn_contig3280.mage.00010	Tb10.v4.0240	variant surface glycoprotein (VSG, pseudogene), putative /,chrX additional, unordered contigs	T. brucei 927	42.58	6e-27	115
TevSTIB805dn_contig5410.mage.00010	Tb10.v4.0226	variant surface glycoprotein (VSG, pseudogene), putative /,chrX additional, unordered contigs	T. brucei 927	30.69	8e-32	133
TevSTIB805dn_contig7020.mage.00010	Tb10.v4.0064	variant surface glycoprotein (VSG, pseudogene), putative /,chrX additional, unordered contigs	T. brucei 927	45.45	5e-50	193
TevSTIB805dn_contig7080.mage.00020	Tb10.v4.0236	variant surface glycoprotein (VSG, pseudogene), putative /,chrX additional, unordered contigs	T. brucei 927	85.48	2e-58	219
TevSTIB805dn_contig7080.mage.00010	Tb10.v4.0236	variant surface glycoprotein (VSG, pseudogene), putative /,chrX additional, unordered contigs	T. brucei 927	92.31	1e-123	437
TevSTIB805dn_contig1122.mage.00010	Tb10.v4.0232	variant surface glycoprotein (VSG, pseudogene), putative /,chrX additional, unordered contigs	T. brucei 927	30.22	6e-54	207
TevSTIB805dn_contig1128.mage.00020	Tb10.v4.0225	variant surface glycoprotein (VSG, pseudogene), putative /,chrX additional, unordered contigs	T. brucei 927	29.17	3e-14	58.9
TevSTIB805dn_contig1131.mage.00010	Tb10.v4.0237	variant surface glycoprotein (VSG, pseudogene), putative /,chrX additional, unordered contigs	T. brucei 927	84.46	7e-87	315
TevSTIB805dn_contig1163.mage.00010	Tb10.v4.0062	variant surface glycoprotein (VSG, pseudogene), putative /,chrX additional, unordered contigs	T. brucei 927	70.59	2e-38	152
TevSTIB805dn_contig1277.mage.00020	Tb10.v4.0232	variant surface glycoprotein (VSG, pseudogene), putative /,chrX additional, unordered contigs	T. brucei 927	35.29	8e-36	120
TevSTIB805dn_contig1299.mage.00010	Tb10.v4.0232	variant surface glycoprotein (VSG, pseudogene), putative /,chrX additional, unordered contigs	T. brucei 927	54.4	2e-73	271
TevSTIB805dn_contig1366.mage.00010	Tb10.v4.0237	variant surface glycoprotein (VSG, pseudogene), putative /,chrX additional, unordered contigs	T. brucei 927	26.14	2e-25	112
TevSTIB805dn_contig2954.mage.00010	Tb10.v4.0097	variant surface glycoprotein (VSG, pseudogene), putative /,chrX additional, unordered contigs	T. brucei 927	75.61	2e-69	236
TevSTIB805dn_contig2954.mage.00030	Tb10.v4.0204	variant surface glycoprotein (VSG, pseudogene), putative /,chrX additional, unordered contigs	T. brucei 927	33.7	5e-58	221
TevSTIB805dn_contig2961.mage.00030	Tb10.v4.0240	variant surface glycoprotein (VSG, pseudogene), putative /,chrX additional, unordered contigs	T. brucei 927	38.14	1e-09	57.4
TevSTIB805dn_contig2961.mage.00020	Tb10.v4.0240	variant surface glycoprotein (VSG, pseudogene), putative /,chrX additional, unordered contigs	T. brucei 927	37.5	7e-42	166
TevSTIB805dn_contig2961.mage.00010	Tb10.v4.0133	variant surface glycoprotein (VSG, pseudogene), putative /,chrX additional, unordered contigs	T. brucei 927	27.47	8e-07	47.4
TevSTIB805dn_contig2963.mage.00010	Tb10.v4.0097	variant surface glycoprotein (VSG, pseudogene), putative /,chrX additional, unordered contigs	T. brucei 927	30.43	1e-09	57.4
TevSTIB805dn_contig2968.mage.00020	Tb10.v4.0075	variant surface glycoprotein (VSG, pseudogene), putative /,chrX additional, unordered contigs	T. brucei 927	85.71	2e-110	306
TevSTIB805dn_contig2969.mage.00060	Tb10.v4.0225	variant surface glycoprotein (VSG, pseudogene), putative /,chrX additional, unordered contigs	T. brucei 927	34.4	5e-14	72
TevSTIB805dn_contig2969.mage.00050	Tb10.v4.0225	variant surface glycoprotein (VSG, pseudogene), putative /,chrX additional, unordered contigs	T. brucei 927	35.37	6e-28	120
TevSTIB805dn_contig2975.mage.00040	Tb10.v4.0067	variant surface glycoprotein (VSG, pseudogene), putative /,chrX additional, unordered contigs	T. brucei 927	33.9	7e-16	77.8
TevSTIB805dn_contig2975.mage.00030	Tb10.v4.0067	variant surface glycoprotein (VSG, pseudogene), putative /,chrX additional, unordered contigs	T. brucei 927	34.01	2e-34	141
TevSTIB805dn_contig2997.mage.00020	Tb10.v4.0222	variant surface glycoprotein (VSG, pseudogene), putative /,chrX additional, unordered contigs	T. brucei 927	40	6e-20	91.3
TevSTIB805dn_contig2997.mage.00040	Tb10.v4.0240	variant surface glycoprotein (VSG, pseudogene), putative /,chrX additional, unordered contigs	T. brucei 927	43.56	7e-19	87.8
TevSTIB805dn_contig3001.mage.00010	Tb10.v4.0237	variant surface glycoprotein (VSG, pseudogene), putative /,chrX additional, unordered contigs	T. brucei 927	46.27	2e-10	59.7
TevSTIB805dn_contig3033.mage.00010	Tb10.v4.0061	variant surface glycoprotein (VSG, pseudogene), putative /,chrX additional, unordered contigs	T. brucei 927	80.13	2e-146	513
TevSTIB805dn_contig3033.mage.00030	Tb10.v4.0061	variant surface glycoprotein (VSG, pseudogene), putative /,chrX additional, unordered contigs	T. brucei 927	56.57	4e-25	108
TevSTIB805dn_contig3033.mage.00020	Tb10.v4.0061	variant surface glycoprotein (VSG, pseudogene), putative /,chrX additional, unordered contigs	T. brucei 927	57	2e-25	110
TevSTIB805dn_contig3037.mage.00020	Tb10.v4.0071	variant surface glycoprotein (VSG, pseudogene), putative /,chrX additional, unordered contigs	T. brucei 927	36.07	5e-06	44.7
TevSTIB805dn_contig3053.mage.00010	Tb10.v4.0064	variant surface glycoprotein (VSG, pseudogene), putative /,chrX additional, unordered contigs	T. brucei 927	33.47	5e-36	147
TevSTIB805dn_contig3121.mage.00010	Tb10.v4.0072	variant surface glycoprotein (VSG, pseudogene), putative /,chrX additional, unordered contigs	T. brucei 927	41.25	3e-25	110
TevSTIB805dn_contig3124.mage.00020	Tb10.v4.0237	variant surface glycoprotein (VSG, pseudogene), putative /,chrX additional, unordered contigs	T. brucei 927	34.75	1e-10	60.8
TevSTIB805dn_contig3151.mage.00020	Tb10.v4.0239	variant surface glycoprotein (VSG, pseudogene), putative /,chrX additional, unordered contigs	T. brucei 927	23.17	0.0007	38.9
TevSTIB805dn_contig3173.mage.00010	Tb10.v4.0202	variant surface glycoprotein (VSG, pseudogene), putative /,chrX additional, unordered contigs	T. brucei 927	56.69	5e-36	146
TevSTIB805dn_contig3186.mage.00020	Tb10.v4.0240	variant surface glycoprotein (VSG, pseudogene), putative /,chrX additional, unordered contigs	T. brucei 927	67.01	2e-33	135
TevSTIB805dn_contig3186.mage.00030	Tb10.v4.0240	variant surface glycoprotein (VSG, pseudogene), putative /,chrX additional, unordered contigs	T. brucei 927	67.5	2e-22	99
TevSTIB805dn_contig3186.mage.00010	Tb10.v4.0240	variant surface glycoprotein (VSG, pseudogene), putative /,chrX additional, unordered contigs	T. brucei 927	78.23	1e-124	426
TevSTIB805dn_contig3188.mage.00010	Tb10.v4.0239	variant surface glycoprotein (VSG, pseudogene), putative /,chrX additional, unordered contigs	T. brucei 927	80.95	1e-93	337
TevSTIB805dn_contig3188.mage.00020	Tb10.v4.0239	variant surface glycoprotein (VSG, pseudogene), putative /,chrX additional, unordered contigs	T. brucei 927	91.01	2e-43	169
TevSTIB805dn_contig3228.mage.00030	Tb10.v4.0072	variant surface glycoprotein (VSG, pseudogene), putative /,chrX additional, unordered contigs	T. brucei 927	35.26	2e-20	94
TevSTIB805dn_contig3254.mage.00010	Tb10.v4.0136	variant surface glycoprotein (VSG, pseudogene), putative /,chrX additional, unordered contigs	T. brucei 927	78.62	0	505
TevSTIB805dn_contig3339.mage.00010	Tb10.v4.0127	variant surface glycoprotein (VSG, pseudogene), putative /,chrX additional, unordered contigs	T. brucei 927	91.36	4e-76	278
TevSTIB805dn_contig3341.mage.00010	Tb10.v4.0133	variant surface glycoprotein (VSG, pseudogene), putative /,chrX additional, unordered contigs	T. brucei 927	93.64	0	712
TevSTIB805dn_contig3346.mage.00010	Tb10.v4.0240	variant surface glycoprotein (VSG, pseudogene), putative /,chrX additional, unordered contigs	T. brucei 927	37.11	2e-08	52.8
TevSTIB805dn_contig3491.mage.00010	Tb10.v4.0240	variant surface glycoprotein (VSG, pseudogene), putative /,chrX additional, unordered contigs	T. brucei 927	33.79	2e-17	84.3
TevSTIB805dn_contig3535.mage.00010	Tb10.v4.0240	variant surface glycoprotein (VSG, pseudogene), putative /,chrX additional, unordered contigs	T. brucei 927	43.75	5e-30	125
TevSTIB805dn_contig3587.mage.00010	Tb10.v4.0075	variant surface glycoprotein (VSG, pseudogene), putative /,chrX additional, unordered contigs	T. brucei 927	60.17	9e-40	157
TevSTIB805dn_contig3604.mage.00010	Tb10.v4.0237	variant surface glycoprotein (VSG, pseudogene), putative /,chrX additional, unordered contigs	T. brucei 927	35.15	4e-26	113
TevSTIB805dn_contig3609.mage.00010	Tb10.v4.0240	variant surface glycoprotein (VSG, pseudogene), putative /,chrX additional, unordered contigs	T. brucei 927	38.24	8e-18	84
TevSTIB805dn_contig3841.mage.00010	Tb10.v4.0086	variant surface glycoprotein (VSG, pseudogene), putative /,chrX additional, unordered contigs	T. brucei 927	33.48	2e-29	125
TevSTIB805dn_contig4378.mage.00010	Tb10.v4.0240	variant surface glycoprotein (VSG, pseudogene), putative /,chrX additional, unordered contigs	T. brucei 927	57.72	3e-44	172
TevSTIB805dn_contig5221.mage.00010	Tb10.v4.0222	variant surface glycoprotein (VSG, pseudogene), putative /,chrX additional, unordered contigs	T. brucei 927	31.65	5e-25	78.2
TevSTIB805dn_contig5221.mage.00020	Tb10.v4.0240	variant surface glycoprotein (VSG, pseudogene), putative /,chrX additional, unordered contigs	T. brucei 927	51.27	7e-81	296
TevSTIB805dn_contig5227.mage.00020	Tb10.v4.0240	variant surface glycoprotein (VSG, pseudogene), putative /,chrX additional, unordered contigs	T. brucei 927	39.29	4e-20	92.4
TevSTIB805dn_contig5304.mage.00010	Tb10.v4.0075	variant surface glycoprotein (VSG, pseudogene), putative /,chrX additional, unordered contigs	T. brucei 927	41.87	2e-56	214
TevSTIB805dn_contig5304.mage.00020	Tb10.v4.0075	variant surface glycoprotein (VSG, pseudogene), putative /,chrX additional, unordered contigs	T. brucei 927	44.64	3e-36	146
TevSTIB805dn_contig5329.mage.00020	Tb10.v4.0240	variant surface glycoprotein (VSG, pseudogene), putative /,chrX additional, unordered contigs	T. brucei 927	76.55	1e-124	441
TevSTIB805dn_contig5347.mage.00010	Tb10.v4.0232	variant surface glycoprotein (VSG, pseudogene), putative /,chrX additional, unordered contigs	T. brucei 927	53.31	2e-73	271
TevSTIB805dn_contig5368.mage.00050	Tb10.v4.0225	variant surface glycoprotein (VSG, pseudogene), putative /,chrX additional, unordered contigs	T. brucei 927	36.11	9e-06	43.9
TevSTIB805dn_contig5368.mage.00040	Tb10.v4.0225	variant surface glycoprotein (VSG, pseudogene), putative /,chrX additional, unordered contigs	T. brucei 927	32.74	7e-07	48.9
TevSTIB805dn_contig5368.mage.00030	Tb10.v4.0225	variant surface glycoprotein (VSG, pseudogene), putative /,chrX additional, unordered contigs	T. brucei 927	44	5e-23	101
TevSTIB805dn_contig5387.mage.00010	Tb10.v4.0061	variant surface glycoprotein (VSG, pseudogene), putative /,chrX additional, unordered contigs	T. brucei 927	64.91	9e-39	153
TevSTIB805dn_contig5407.mage.00010	Tb10.v4.0094	variant surface glycoprotein (VSG, pseudogene), putative /,chrX additional, unordered contigs	T. brucei 927	28.24	5e-06	44.7
TevSTIB805dn_contig5429.mage.00010	Tb10.v4.0232	variant surface glycoprotein (VSG, pseudogene), putative /,chrX additional, unordered contigs	T. brucei 927	36.88	1e-25	110
TevSTIB805dn_contig5444.mage.00020	Tb10.v4.0240	variant surface glycoprotein (VSG, pseudogene), putative /,chrX additional, unordered contigs	T. brucei 927	94.69	8e-129	454
TevSTIB805dn_contig5644.mage.00010	Tb10.v4.0233	variant surface glycoprotein (VSG, pseudogene), putative /,chrX additional, unordered contigs	T. brucei 927	87.3	2e-57	215
TevSTIB805dn_contig7014.mage.00020	Tb10.v4.0232	variant surface glycoprotein (VSG, pseudogene), putative /,chrX additional, unordered contigs	T. brucei 927	37.5	3e-13	68.9
TevSTIB805dn_contig7027.mage.00030	Tb10.v4.0235	variant surface glycoprotein (VSG, pseudogene), putative /,chrX additional, unordered contigs	T. brucei 927	43.88	1e-17	83.2
TevSTIB805dn_contig7027.mage.00010	Tb10.v4.0235	variant surface glycoprotein (VSG, pseudogene), putative /,chrX additional, unordered contigs	T. brucei 927	32.07	6e-23	95.9
TevSTIB805dn_contig7048.mage.00030	Tb10.v4.0067	variant surface glycoprotein (VSG, pseudogene), putative /,chrX additional, unordered contigs	T. brucei 927	37.74	2e-09	48.9
TevSTIB805dn_contig7048.mage.00010	Tb10.v4.0064	variant surface glycoprotein (VSG, pseudogene), putative /,chrX additional, unordered contigs	T. brucei 927	44.38	2e-30	127
TevSTIB805dn_contig7064.mage.00020	Tb10.v4.0235	variant surface glycoprotein (VSG, pseudogene), putative /,chrX additional, unordered contigs	T. brucei 927	35.86	2e-37	151
TevSTIB805dn_contig7072.mage.00020	Tb10.v4.0136	variant surface glycoprotein (VSG, pseudogene), putative /,chrX additional, unordered contigs	T. brucei 927	36.36	2e-11	51.6
TevSTIB805dn_contig7108.mage.00020	Tb10.v4.0133	variant surface glycoprotein (VSG, pseudogene), putative /,chrX additional, unordered contigs	T. brucei 927	36.17	0.0005	38.9
TevSTIB805dn_contig7108.mage.00010	Tb10.v4.0133	variant surface glycoprotein (VSG, pseudogene), putative /,chrX additional, unordered contigs	T. brucei 927	34.84	4e-36	147
TevSTIB805dn_contig7127.mage.00010	Tb10.v4.0239	variant surface glycoprotein (VSG, pseudogene), putative /,chrX additional, unordered contigs	T. brucei 927	97.93	5e-133	469
TevSTIB805dn_contig7127.mage.00020	Tb10.v4.0239	variant surface glycoprotein (VSG, pseudogene), putative /,chrX additional, unordered contigs	T. brucei 927	100	3e-48	185
TevSTIB805dn_contig7146.mage.00010	Tb10.v4.0133	variant surface glycoprotein (VSG, pseudogene), putative /,chrX additional, unordered contigs	T. brucei 927	39.47	1e-08	53.1
TevSTIB805dn_contig7163.mage.00010	Tb10.v4.0127	variant surface glycoprotein (VSG, pseudogene), putative /,chrX additional, unordered contigs	T. brucei 927	95.92	1e-128	454
TevSTIB805dn_contig7175.mage.00020	Tb10.v4.0223	variant surface glycoprotein (VSG, pseudogene), putative /,chrX additional, unordered contigs	T. brucei 927	33.75	1e-07	50.1
TevSTIB805dn_contig7175.mage.00010	Tb10.v4.0222	variant surface glycoprotein (VSG, pseudogene), putative /,chrX additional, unordered contigs	T. brucei 927	39.11	2e-34	140
TevSTIB805dn_contig7299.mage.00010	Tb10.v4.0233	variant surface glycoprotein (VSG, pseudogene), putative /,chrX additional, unordered contigs	T. brucei 927	84.62	7e-50	190
TevSTIB805dn_contig7412.mage.00010	Tb10.v4.0237	variant surface glycoprotein (VSG, pseudogene), putative /,chrX additional, unordered contigs	T. brucei 927	29.03	2e-08	54.3
TevSTIB805dn_contig7846.mage.00010	Tb10.v4.0225	variant surface glycoprotein (VSG, pseudogene), putative /,chrX additional, unordered contigs	T. brucei 927	32.04	3e-07	48.5
TevSTIB805dn_contig1543.mage.00010	Tb927.9.1090	variant surface glycoprotein (VSG, pseudogene), putative,ariant surface glycoprotein (VSG), point mutation	T. brucei 927	29.17	5e-06	44.7
TevSTIB805dn_contig2966.mage.00030	Tb05.5K5.380	variant surface glycoprotein (VSG, pseudogene), putative,BAC from homologous region on chr5	T. brucei 927	24	5e-07	48.1
TevSTIB805dn_contig2982.mage.00050	Tb05.5K5.420	variant surface glycoprotein (VSG, pseudogene), putative,BAC from homologous region on chr5	T. brucei 927	62.37	1e-29	115
TevSTIB805dn_contig3072.mage.00010	Tb05.5K5.380	variant surface glycoprotein (VSG, pseudogene), putative,BAC from homologous region on chr5	T. brucei 927	73.58	2e-66	229
TevSTIB805dn_contig3115.mage.00010	Tb05.5K5.380	variant surface glycoprotein (VSG, pseudogene), putative,BAC from homologous region on chr5	T. brucei 927	78.1	6e-42	164
TevSTIB805dn_contig6034.mage.00010	Tb05.5K5.420	variant surface glycoprotein (VSG, pseudogene), putative,BAC from homologous region on chr5	T. brucei 927	71.82	1e-40	159
TevSTIB805dn_contig6507.mage.00010	Tb05.5K5.420	variant surface glycoprotein (VSG, pseudogene), putative,BAC from homologous region on chr5	T. brucei 927	74.77	1e-43	170
TevSTIB805dn_contig7213.mage.00010	Tb05.5K5.420	variant surface glycoprotein (VSG, pseudogene), putative,BAC from homologous region on chr5	T. brucei 927	68.75	3e-46	179
TevSTIB805dn_contig2958.mage.00030	Tb08.27P2.720	variant surface glycoprotein (VSG, pseudogene), putative,BAC from homologous region on chr8	T. brucei 927	93.66	9e-175	608
TevSTIB805dn_contig3179.mage.00020	Tb08.27P2.165	variant surface glycoprotein (VSG, pseudogene), putative,BAC from homologous region on chr8	T. brucei 927	53.4	1e-25	109
TevSTIB805dn_contig3179.mage.00010	Tb08.27P2.165	variant surface glycoprotein (VSG, pseudogene), putative,BAC from homologous region on chr8	T. brucei 927	77.88	1e-39	156
TevSTIB805dn_contig3194.mage.00020	Tb08.27P2.650	variant surface glycoprotein (VSG, pseudogene), putative,BAC from homologous region on chr8	T. brucei 927	75.46	5e-68	251
TevSTIB805dn_contig3194.mage.00010	Tb08.27P2.650	variant surface glycoprotein (VSG, pseudogene), putative,BAC from homologous region on chr8	T. brucei 927	74.66	6e-125	442
TevSTIB805dn_contig9.mage.00010	Tb09.v4.0070	variant surface glycoprotein (VSG, pseudogene), putative,chrIX additional, unordered contigs	T. brucei 927	95.9	1e-64	239
TevSTIB805dn_contig1230.mage.00010	Tb09.v4.0200	variant surface glycoprotein (VSG, pseudogene), putative,chrIX additional, unordered contigs	T. brucei 927	81.45	0	839
TevSTIB805dn_contig1240.mage.00010	Tb09.v4.0119	variant surface glycoprotein (VSG, pseudogene), putative,chrIX additional, unordered contigs	T. brucei 927	71.7	2e-36	145
TevSTIB805dn_contig1250.mage.00010	Tb09.v4.0037	variant surface glycoprotein (VSG, pseudogene), putative,chrIX additional, unordered contigs	T. brucei 927	92.57	2e-75	276
TevSTIB805dn_contig1480.mage.00020	Tb09.v4.0061	variant surface glycoprotein (VSG, pseudogene), putative,chrIX additional, unordered contigs	T. brucei 927	56.64	5e-30	125
TevSTIB805dn_contig2960.mage.00010	Tb09.v4.0196	variant surface glycoprotein (VSG, pseudogene), putative,chrIX additional, unordered contigs	T. brucei 927	64.41	8e-128	438
TevSTIB805dn_contig2980.mage.00010	Tb09.v4.0179	variant surface glycoprotein (VSG, pseudogene), putative,chrIX additional, unordered contigs	T. brucei 927	22.11	2e-07	51.6
TevSTIB805dn_contig3080.mage.00030	Tb09.v4.0084	variant surface glycoprotein (VSG, pseudogene), putative,chrIX additional, unordered contigs	T. brucei 927	81.17	0	665
TevSTIB805dn_contig3170.mage.00020	Tb09.v4.0096	variant surface glycoprotein (VSG, pseudogene), putative,chrIX additional, unordered contigs	T. brucei 927	92.45	7e-23	102
TevSTIB805dn_contig3330.mage.00010	Tb09.v4.0037	variant surface glycoprotein (VSG, pseudogene), putative,chrIX additional, unordered contigs	T. brucei 927	37.42	5e-71	264
TevSTIB805dn_contig3610.mage.00020	Tb09.v4.0039	variant surface glycoprotein (VSG, pseudogene), putative,chrIX additional, unordered contigs	T. brucei 927	91.52	0	917
TevSTIB805dn_contig3690.mage.00010	Tb09.v4.0194	variant surface glycoprotein (VSG, pseudogene), putative,chrIX additional, unordered contigs	T. brucei 927	70.71	0	662
TevSTIB805dn_contig36.mage.00010	Tb09.v4.0035	variant surface glycoprotein (VSG, pseudogene), putative,chrIX additional, unordered contigs	T. brucei 927	98.72	6e-127	448
TevSTIB805dn_contig5220.mage.00030	Tb09.v4.0205	variant surface glycoprotein (VSG, pseudogene), putative,chrIX additional, unordered contigs	T. brucei 927	41.24	4e-18	84.7
TevSTIB805dn_contig5290.mage.00020	Tb09.v4.0037	variant surface glycoprotein (VSG, pseudogene), putative,chrIX additional, unordered contigs	T. brucei 927	60.87	8e-09	54.3
TevSTIB805dn_contig5290.mage.00040	Tb09.v4.0037	variant surface glycoprotein (VSG, pseudogene), putative,chrIX additional, unordered contigs	T. brucei 927	70.31	2e-18	85.9
TevSTIB805dn_contig5290.mage.00030	Tb09.v4.0037	variant surface glycoprotein (VSG, pseudogene), putative,chrIX additional, unordered contigs	T. brucei 927	62.79	2e-24	102
TevSTIB805dn_contig6130.mage.00020	Tb09.v4.0046	variant surface glycoprotein (VSG, pseudogene), putative,chrIX additional, unordered contigs	T. brucei 927	52.17	4e-35	120
TevSTIB805dn_contig6130.mage.00010	Tb09.v4.0046	variant surface glycoprotein (VSG, pseudogene), putative,chrIX additional, unordered contigs	T. brucei 927	45	4e-22	92.4
TevSTIB805dn_contig1102.mage.00010	Tb09.v4.0044	variant surface glycoprotein (VSG, pseudogene), putative,chrIX additional, unordered contigs	T. brucei 927	54.94	2e-46	181
TevSTIB805dn_contig1104.mage.00010	Tb09.v4.0070	variant surface glycoprotein (VSG, pseudogene), putative,chrIX additional, unordered contigs	T. brucei 927	33.46	7e-29	122
TevSTIB805dn_contig1144.mage.00030	Tb09.v4.0198	variant surface glycoprotein (VSG, pseudogene), putative,chrIX additional, unordered contigs	T. brucei 927	77.12	2e-50	192
TevSTIB805dn_contig1144.mage.00020	Tb09.v4.0198	variant surface glycoprotein (VSG, pseudogene), putative,chrIX additional, unordered contigs	T. brucei 927	75.45	0	684
TevSTIB805dn_contig1148.mage.00020	Tb09.v4.0056	variant surface glycoprotein (VSG, pseudogene), putative,chrIX additional, unordered contigs	T. brucei 927	87.35	7e-81	294
TevSTIB805dn_contig1148.mage.00010	Tb09.v4.0056	variant surface glycoprotein (VSG, pseudogene), putative,chrIX additional, unordered contigs	T. brucei 927	86.52	4e-65	241
TevSTIB805dn_contig1159.mage.00010	Tb09.v4.0131	variant surface glycoprotein (VSG, pseudogene), putative,chrIX additional, unordered contigs	T. brucei 927	29.46	1e-49	192
TevSTIB805dn_contig1173.mage.00030	Tb09.v4.0076	variant surface glycoprotein (VSG, pseudogene), putative,chrIX additional, unordered contigs	T. brucei 927	34.15	3e-20	92.4
TevSTIB805dn_contig1176.mage.00020	Tb09.v4.0179	variant surface glycoprotein (VSG, pseudogene), putative,chrIX additional, unordered contigs	T. brucei 927	28.48	1e-12	67.8
TevSTIB805dn_contig1188.mage.00010	Tb09.v4.0134	variant surface glycoprotein (VSG, pseudogene), putative,chrIX additional, unordered contigs	T. brucei 927	67.1	4e-52	199
TevSTIB805dn_contig1209.mage.00020	Tb09.v4.0141	variant surface glycoprotein (VSG, pseudogene), putative,chrIX additional, unordered contigs	T. brucei 927	78	6e-155	542
TevSTIB805dn_contig1222.mage.00010	Tb09.v4.0179	variant surface glycoprotein (VSG, pseudogene), putative,chrIX additional, unordered contigs	T. brucei 927	31.68	1e-09	57
TevSTIB805dn_contig1231.mage.00010	Tb09.v4.0099	variant surface glycoprotein (VSG, pseudogene), putative,chrIX additional, unordered contigs	T. brucei 927	44.76	3e-19	88.6
TevSTIB805dn_contig1245.mage.00010	Tb09.v4.0071	variant surface glycoprotein (VSG, pseudogene), putative,chrIX additional, unordered contigs	T. brucei 927	96.36	4e-57	214
TevSTIB805dn_contig1249.mage.00010	Tb09.v4.0182	variant surface glycoprotein (VSG, pseudogene), putative,chrIX additional, unordered contigs	T. brucei 927	75.51	0	751
TevSTIB805dn_contig1249.mage.00020	Tb09.v4.0183	variant surface glycoprotein (VSG, pseudogene), putative,chrIX additional, unordered contigs	T. brucei 927	72.9	1e-37	149
TevSTIB805dn_contig1267.mage.00020	Tb09.v4.0174	variant surface glycoprotein (VSG, pseudogene), putative,chrIX additional, unordered contigs	T. brucei 927	41.46	2e-19	90.1
TevSTIB805dn_contig1267.mage.00010	Tb09.v4.0174	variant surface glycoprotein (VSG, pseudogene), putative,chrIX additional, unordered contigs	T. brucei 927	32.11	9e-53	203
TevSTIB805dn_contig1268.mage.00010	Tb09.v4.0071	variant surface glycoprotein (VSG, pseudogene), putative,chrIX additional, unordered contigs	T. brucei 927	66.67	3e-39	155
TevSTIB805dn_contig1272.mage.00010	Tb09.v4.0187	variant surface glycoprotein (VSG, pseudogene), putative,chrIX additional, unordered contigs	T. brucei 927	80.33	2e-50	192
TevSTIB805dn_contig1278.mage.00010	Tb09.v4.0163	variant surface glycoprotein (VSG, pseudogene), putative,chrIX additional, unordered contigs	T. brucei 927	78.09	4e-112	399
TevSTIB805dn_contig1311.mage.00010	Tb09.v4.0175	variant surface glycoprotein (VSG, pseudogene), putative,chrIX additional, unordered contigs	T. brucei 927	80.92	2e-74	273
TevSTIB805dn_contig1327.mage.00010	Tb09.v4.0134	variant surface glycoprotein (VSG, pseudogene), putative,chrIX additional, unordered contigs	T. brucei 927	30.4	2e-07	49.7
TevSTIB805dn_contig1343.mage.00010	Tb09.v4.0070	variant surface glycoprotein (VSG, pseudogene), putative,chrIX additional, unordered contigs	T. brucei 927	38.07	1e-24	108
TevSTIB805dn_contig1368.mage.00020	Tb09.v4.0082	variant surface glycoprotein (VSG, pseudogene), putative,chrIX additional, unordered contigs	T. brucei 927	35.59	2e-05	42.7
TevSTIB805dn_contig1369.mage.00010	Tb09.v4.0159	variant surface glycoprotein (VSG, pseudogene), putative,chrIX additional, unordered contigs	T. brucei 927	32.02	1e-24	108
TevSTIB805dn_contig1398.mage.00010	Tb09.v4.0174	variant surface glycoprotein (VSG, pseudogene), putative,chrIX additional, unordered contigs	T. brucei 927	67.33	3e-34	138
TevSTIB805dn_contig1415.mage.00010	Tb09.v4.0169	variant surface glycoprotein (VSG, pseudogene), putative,chrIX additional, unordered contigs	T. brucei 927	39.31	2e-47	185
TevSTIB805dn_contig1463.mage.00010	Tb09.v4.0196	variant surface glycoprotein (VSG, pseudogene), putative,chrIX additional, unordered contigs	T. brucei 927	31.44	8e-42	166
TevSTIB805dn_contig1786.mage.00010	Tb09.v4.0072	variant surface glycoprotein (VSG, pseudogene), putative,chrIX additional, unordered contigs	T. brucei 927	97.67	6e-42	164
TevSTIB805dn_contig1786.mage.00020	Tb09.v4.0072	variant surface glycoprotein (VSG, pseudogene), putative,chrIX additional, unordered contigs	T. brucei 927	95.9	1e-66	246
TevSTIB805dn_contig1811.mage.00010	Tb09.v4.0061	variant surface glycoprotein (VSG, pseudogene), putative,chrIX additional, unordered contigs	T. brucei 927	60.34	1e-54	203
TevSTIB805dn_contig2932.mage.00020	Tb09.v4.0021	variant surface glycoprotein (VSG, pseudogene), putative,chrIX additional, unordered contigs	T. brucei 927	100	6e-126	445
TevSTIB805dn_contig2932.mage.00010	Tb09.v4.0021	variant surface glycoprotein (VSG, pseudogene), putative,chrIX additional, unordered contigs	T. brucei 927	96.55	3e-52	123
TevSTIB805dn_contig2932.mage.00030	Tb09.v4.0040	variant surface glycoprotein (VSG, pseudogene), putative,chrIX additional, unordered contigs	T. brucei 927	98.53	5e-36	144
TevSTIB805dn_contig2939.mage.00010	Tb09.v4.0103	variant surface glycoprotein (VSG, pseudogene), putative,chrIX additional, unordered contigs	T. brucei 927	26.07	3e-35	145
TevSTIB805dn_contig2942.mage.00010	Tb09.v4.0194	variant surface glycoprotein (VSG, pseudogene), putative,chrIX additional, unordered contigs	T. brucei 927	73.6	3e-44	172
TevSTIB805dn_contig2942.mage.00020	Tb09.v4.0194	variant surface glycoprotein (VSG, pseudogene), putative,chrIX additional, unordered contigs	T. brucei 927	69.7	4e-85	309
TevSTIB805dn_contig2955.mage.00020	Tb09.v4.0111	variant surface glycoprotein (VSG, pseudogene), putative,chrIX additional, unordered contigs	T. brucei 927	89.91	0	748
TevSTIB805dn_contig2972.mage.00010	Tb09.v4.0183	variant surface glycoprotein (VSG, pseudogene), putative,chrIX additional, unordered contigs	T. brucei 927	58.15	5e-122	433
TevSTIB805dn_contig2974.mage.00020	Tb09.v4.0084	variant surface glycoprotein (VSG, pseudogene), putative,chrIX additional, unordered contigs	T. brucei 927	30.59	5e-05	41.6
TevSTIB805dn_contig2978.mage.00010	Tb09.v4.0111	variant surface glycoprotein (VSG, pseudogene), putative,chrIX additional, unordered contigs	T. brucei 927	50.96	1e-27	116
TevSTIB805dn_contig2979.mage.00010	Tb09.v4.0039	variant surface glycoprotein (VSG, pseudogene), putative,chrIX additional, unordered contigs	T. brucei 927	66.92	4e-43	168
TevSTIB805dn_contig2979.mage.00020	Tb09.v4.0039	variant surface glycoprotein (VSG, pseudogene), putative,chrIX additional, unordered contigs	T. brucei 927	76.64	5e-41	160
TevSTIB805dn_contig2982.mage.00020	Tb09.v4.0087	variant surface glycoprotein (VSG, pseudogene), putative,chrIX additional, unordered contigs	T. brucei 927	45.45	3e-24	105
TevSTIB805dn_contig2982.mage.00040	Tb09.v4.0087	variant surface glycoprotein (VSG, pseudogene), putative,chrIX additional, unordered contigs	T. brucei 927	28.71	3e-10	58.5
TevSTIB805dn_contig2982.mage.00030	Tb09.v4.0087	variant surface glycoprotein (VSG, pseudogene), putative,chrIX additional, unordered contigs	T. brucei 927	42.19	4e-41	163
TevSTIB805dn_contig2982.mage.00010	Tb09.v4.0087	variant surface glycoprotein (VSG, pseudogene), putative,chrIX additional, unordered contigs	T. brucei 927	39.66	3e-59	224
TevSTIB805dn_contig3003.mage.00040	Tb09.v4.0169	variant surface glycoprotein (VSG, pseudogene), putative,chrIX additional, unordered contigs	T. brucei 927	83.33	8e-141	495
TevSTIB805dn_contig3003.mage.00050	Tb09.v4.0169	variant surface glycoprotein (VSG, pseudogene), putative,chrIX additional, unordered contigs	T. brucei 927	82	5e-91	328
TevSTIB805dn_contig3004.mage.00020	Tb09.v4.0111	variant surface glycoprotein (VSG, pseudogene), putative,chrIX additional, unordered contigs	T. brucei 927	45.96	2e-74	275
TevSTIB805dn_contig3005.mage.00010	Tb09.v4.0171	variant surface glycoprotein (VSG, pseudogene), putative,chrIX additional, unordered contigs	T. brucei 927	29.06	2e-11	63.5
TevSTIB805dn_contig3043.mage.00010	Tb09.v4.0179	variant surface glycoprotein (VSG, pseudogene), putative,chrIX additional, unordered contigs	T. brucei 927	70.09	5e-38	150
TevSTIB805dn_contig3044.mage.00020	Tb09.v4.0204	variant surface glycoprotein (VSG, pseudogene), putative,chrIX additional, unordered contigs	T. brucei 927	31.21	2e-45	179
TevSTIB805dn_contig3046.mage.00010	Tb09.v4.0075	variant surface glycoprotein (VSG, pseudogene), putative,chrIX additional, unordered contigs	T. brucei 927	26.49	1e-37	153
TevSTIB805dn_contig3055.mage.00010	Tb09.v4.0179	variant surface glycoprotein (VSG, pseudogene), putative,chrIX additional, unordered contigs	T. brucei 927	74.53	6e-82	298
TevSTIB805dn_contig3079.mage.00020	Tb09.v4.0187	variant surface glycoprotein (VSG, pseudogene), putative,chrIX additional, unordered contigs	T. brucei 927	28.18	1e-05	43.5
TevSTIB805dn_contig3094.mage.00020	Tb09.v4.0111	variant surface glycoprotein (VSG, pseudogene), putative,chrIX additional, unordered contigs	T. brucei 927	34.4	7e-17	81.3
TevSTIB805dn_contig3135.mage.00010	Tb09.v4.0133	variant surface glycoprotein (VSG, pseudogene), putative,chrIX additional, unordered contigs	T. brucei 927	81.74	5e-159	556
TevSTIB805dn_contig3147.mage.00010	Tb09.v4.0175	variant surface glycoprotein (VSG, pseudogene), putative,chrIX additional, unordered contigs	T. brucei 927	76.55	0	666
TevSTIB805dn_contig3148.mage.00010	Tb09.v4.0174	variant surface glycoprotein (VSG, pseudogene), putative,chrIX additional, unordered contigs	T. brucei 927	33.99	2e-33	137
TevSTIB805dn_contig3165.mage.00020	Tb09.v4.0174	variant surface glycoprotein (VSG, pseudogene), putative,chrIX additional, unordered contigs	T. brucei 927	37.93	2e-20	93.2
TevSTIB805dn_contig3178.mage.00010	Tb09.v4.0084	variant surface glycoprotein (VSG, pseudogene), putative,chrIX additional, unordered contigs	T. brucei 927	32.33	2e-30	128
TevSTIB805dn_contig3207.mage.00050	Tb09.v4.0116	variant surface glycoprotein (VSG, pseudogene), putative,chrIX additional, unordered contigs	T. brucei 927	59.31	5e-52	145
TevSTIB805dn_contig3219.mage.00020	Tb09.v4.0074	variant surface glycoprotein (VSG, pseudogene), putative,chrIX additional, unordered contigs	T. brucei 927	78.87	3e-115	410
TevSTIB805dn_contig3224.mage.00010	Tb09.v4.0037	variant surface glycoprotein (VSG, pseudogene), putative,chrIX additional, unordered contigs	T. brucei 927	68.42	3e-46	126
TevSTIB805dn_contig3226.mage.00010	Tb09.v4.0196	variant surface glycoprotein (VSG, pseudogene), putative,chrIX additional, unordered contigs	T. brucei 927	43.33	2e-09	49.3
TevSTIB805dn_contig3233.mage.00010	Tb09.v4.0037	variant surface glycoprotein (VSG, pseudogene), putative,chrIX additional, unordered contigs	T. brucei 927	40.54	2e-05	42.7
TevSTIB805dn_contig3279.mage.00010	Tb09.v4.0103	variant surface glycoprotein (VSG, pseudogene), putative,chrIX additional, unordered contigs	T. brucei 927	78.72	2e-82	300
TevSTIB805dn_contig3279.mage.00020	Tb09.v4.0103	variant surface glycoprotein (VSG, pseudogene), putative,chrIX additional, unordered contigs	T. brucei 927	82.22	4e-33	135
TevSTIB805dn_contig3307.mage.00010	Tb09.v4.0157	variant surface glycoprotein (VSG, pseudogene), putative,chrIX additional, unordered contigs	T. brucei 927	44	4e-05	42
TevSTIB805dn_contig3351.mage.00010	Tb09.v4.0204	variant surface glycoprotein (VSG, pseudogene), putative,chrIX additional, unordered contigs	T. brucei 927	66.34	2e-31	129
TevSTIB805dn_contig3377.mage.00010	Tb09.v4.0204	variant surface glycoprotein (VSG, pseudogene), putative,chrIX additional, unordered contigs	T. brucei 927	31.03	6e-46	180
TevSTIB805dn_contig3406.mage.00010	Tb09.v4.0043	variant surface glycoprotein (VSG, pseudogene), putative,chrIX additional, unordered contigs	T. brucei 927	70.73	3e-76	280
TevSTIB805dn_contig3442.mage.00010	Tb09.v4.0046	variant surface glycoprotein (VSG, pseudogene), putative,chrIX additional, unordered contigs	T. brucei 927	75.34	3e-29	122
TevSTIB805dn_contig3465.mage.00010	Tb09.v4.0070	variant surface glycoprotein (VSG, pseudogene), putative,chrIX additional, unordered contigs	T. brucei 927	58.16	2e-26	112
TevSTIB805dn_contig3498.mage.00010	Tb09.v4.0087	variant surface glycoprotein (VSG, pseudogene), putative,chrIX additional, unordered contigs	T. brucei 927	72.32	4e-43	167
TevSTIB805dn_contig3576.mage.00010	Tb09.v4.0098	variant surface glycoprotein (VSG, pseudogene), putative,chrIX additional, unordered contigs	T. brucei 927	32	1e-12	66.6
TevSTIB805dn_contig3598.mage.00010	Tb09.v4.0163	variant surface glycoprotein (VSG, pseudogene), putative,chrIX additional, unordered contigs	T. brucei 927	34.46	5e-19	89
TevSTIB805dn_contig3601.mage.00010	Tb09.v4.0076	variant surface glycoprotein (VSG, pseudogene), putative,chrIX additional, unordered contigs	T. brucei 927	68.66	3e-80	269
TevSTIB805dn_contig3617.mage.00010	Tb09.v4.0074	variant surface glycoprotein (VSG, pseudogene), putative,chrIX additional, unordered contigs	T. brucei 927	51.49	5e-102	367
TevSTIB805dn_contig3665.mage.00010	Tb09.v4.0196	variant surface glycoprotein (VSG, pseudogene), putative,chrIX additional, unordered contigs	T. brucei 927	70.27	1e-35	117
TevSTIB805dn_contig3779.mage.00010	Tb09.v4.0070	variant surface glycoprotein (VSG, pseudogene), putative,chrIX additional, unordered contigs	T. brucei 927	69.23	3e-26	111
TevSTIB805dn_contig3819.mage.00010	Tb09.v4.0194	variant surface glycoprotein (VSG, pseudogene), putative,chrIX additional, unordered contigs	T. brucei 927	81.01	3e-64	239
TevSTIB805dn_contig3821.mage.00020	Tb09.v4.0119	variant surface glycoprotein (VSG, pseudogene), putative,chrIX additional, unordered contigs	T. brucei 927	33.33	3e-13	68.6
TevSTIB805dn_contig3827.mage.00010	Tb09.v4.0070	variant surface glycoprotein (VSG, pseudogene), putative,chrIX additional, unordered contigs	T. brucei 927	42.18	1e-36	148
TevSTIB805dn_contig3829.mage.00010	Tb09.v4.0123	variant surface glycoprotein (VSG, pseudogene), putative,chrIX additional, unordered contigs	T. brucei 927	48.48	5e-22	66.2
TevSTIB805dn_contig3835.mage.00010	Tb09.v4.0087	variant surface glycoprotein (VSG, pseudogene), putative,chrIX additional, unordered contigs	T. brucei 927	68.87	3e-38	151
TevSTIB805dn_contig3856.mage.00020	Tb09.v4.0175	variant surface glycoprotein (VSG, pseudogene), putative,chrIX additional, unordered contigs	T. brucei 927	80.83	2e-49	189
TevSTIB805dn_contig3856.mage.00010	Tb09.v4.0175	variant surface glycoprotein (VSG, pseudogene), putative,chrIX additional, unordered contigs	T. brucei 927	74.45	4e-114	406
TevSTIB805dn_contig4107.mage.00020	Tb09.v4.0186	variant surface glycoprotein (VSG, pseudogene), putative,chrIX additional, unordered contigs	T. brucei 927	67.8	3e-37	150
TevSTIB805dn_contig4107.mage.00010	Tb09.v4.0186	variant surface glycoprotein (VSG, pseudogene), putative,chrIX additional, unordered contigs	T. brucei 927	70.28	0	629
TevSTIB805dn_contig4155.mage.00010	Tb09.v4.0171	variant surface glycoprotein (VSG, pseudogene), putative,chrIX additional, unordered contigs	T. brucei 927	30.49	2e-14	74.3
TevSTIB805dn_contig4166.mage.00030	Tb09.v4.0046	variant surface glycoprotein (VSG, pseudogene), putative,chrIX additional, unordered contigs	T. brucei 927	53.04	6e-30	124
TevSTIB805dn_contig4166.mage.00020	Tb09.v4.0046	variant surface glycoprotein (VSG, pseudogene), putative,chrIX additional, unordered contigs	T. brucei 927	50.38	3e-32	132
TevSTIB805dn_contig4166.mage.00010	Tb09.v4.0046	variant surface glycoprotein (VSG, pseudogene), putative,chrIX additional, unordered contigs	T. brucei 927	51.35	8e-38	151
TevSTIB805dn_contig5211.mage.00010	Tb09.v4.0205	variant surface glycoprotein (VSG, pseudogene), putative,chrIX additional, unordered contigs	T. brucei 927	41.3	2e-17	82.8
TevSTIB805dn_contig5214.mage.00010	Tb09.v4.0044	variant surface glycoprotein (VSG, pseudogene), putative,chrIX additional, unordered contigs	T. brucei 927	51.53	1e-43	172
TevSTIB805dn_contig5217.mage.00030	Tb09.v4.0074	variant surface glycoprotein (VSG, pseudogene), putative,chrIX additional, unordered contigs	T. brucei 927	43.66	3e-06	45.8
TevSTIB805dn_contig5217.mage.00010	Tb09.v4.0174	variant surface glycoprotein (VSG, pseudogene), putative,chrIX additional, unordered contigs	T. brucei 927	33.62	5e-12	65.1
TevSTIB805dn_contig5222.mage.00010	Tb09.v4.0123	variant surface glycoprotein (VSG, pseudogene), putative,chrIX additional, unordered contigs	T. brucei 927	68.17	2e-144	508
TevSTIB805dn_contig5225.mage.00010	Tb09.v4.0129	variant surface glycoprotein (VSG, pseudogene), putative,chrIX additional, unordered contigs	T. brucei 927	39.78	1e-30	128
TevSTIB805dn_contig5227.mage.00010	Tb09.v4.0090	variant surface glycoprotein (VSG, pseudogene), putative,chrIX additional, unordered contigs	T. brucei 927	21.45	7e-22	100
TevSTIB805dn_contig5235.mage.00020	Tb09.v4.0057	variant surface glycoprotein (VSG, pseudogene), putative,chrIX additional, unordered contigs	T. brucei 927	25.38	1e-10	61.6
TevSTIB805dn_contig5239.mage.00010	Tb09.v4.0103	variant surface glycoprotein (VSG, pseudogene), putative,chrIX additional, unordered contigs	T. brucei 927	54.65	9e-20	90.5
TevSTIB805dn_contig5262.mage.00030	Tb09.v4.0163	variant surface glycoprotein (VSG, pseudogene), putative,chrIX additional, unordered contigs	T. brucei 927	31.68	4e-10	58.2
TevSTIB805dn_contig5264.mage.00040	Tb09.v4.0194	variant surface glycoprotein (VSG, pseudogene), putative,chrIX additional, unordered contigs	T. brucei 927	41.73	2e-26	114
TevSTIB805dn_contig5264.mage.00030	Tb09.v4.0074	variant surface glycoprotein (VSG, pseudogene), putative,chrIX additional, unordered contigs	T. brucei 927	36.96	7e-13	67.4
TevSTIB805dn_contig5267.mage.00010	Tb09.v4.0099	variant surface glycoprotein (VSG, pseudogene), putative,chrIX additional, unordered contigs	T. brucei 927	32.52	1e-29	125
TevSTIB805dn_contig5273.mage.00010	Tb09.v4.0171	variant surface glycoprotein (VSG, pseudogene), putative,chrIX additional, unordered contigs	T. brucei 927	87.23	0	682
TevSTIB805dn_contig5278.mage.00010	Tb09.v4.0089	variant surface glycoprotein (VSG, pseudogene), putative,chrIX additional, unordered contigs	T. brucei 927	86.41	5e-46	177
TevSTIB805dn_contig5278.mage.00020	Tb09.v4.0089	variant surface glycoprotein (VSG, pseudogene), putative,chrIX additional, unordered contigs	T. brucei 927	81.42	2e-83	303
TevSTIB805dn_contig5282.mage.00010	Tb09.v4.0103	variant surface glycoprotein (VSG, pseudogene), putative,chrIX additional, unordered contigs	T. brucei 927	36.09	2e-32	135
TevSTIB805dn_contig5305.mage.00010	Tb09.v4.0123	variant surface glycoprotein (VSG, pseudogene), putative,chrIX additional, unordered contigs	T. brucei 927	30.2	6e-53	204
TevSTIB805dn_contig5321.mage.00010	Tb09.v4.0141	variant surface glycoprotein (VSG, pseudogene), putative,chrIX additional, unordered contigs	T. brucei 927	31.71	3e-75	278
TevSTIB805dn_contig5345.mage.00020	Tb09.v4.0119	variant surface glycoprotein (VSG, pseudogene), putative,chrIX additional, unordered contigs	T. brucei 927	41.35	4e-55	210
TevSTIB805dn_contig5345.mage.00010	Tb09.v4.0119	variant surface glycoprotein (VSG, pseudogene), putative,chrIX additional, unordered contigs	T. brucei 927	39.6	3e-83	304
TevSTIB805dn_contig5355.mage.00010	Tb09.v4.0074	variant surface glycoprotein (VSG, pseudogene), putative,chrIX additional, unordered contigs	T. brucei 927	37.03	7e-75	276
TevSTIB805dn_contig5373.mage.00010	Tb09.v4.0085	variant surface glycoprotein (VSG, pseudogene), putative,chrIX additional, unordered contigs	T. brucei 927	38.64	5e-14	71.2
TevSTIB805dn_contig5388.mage.00010	Tb09.v4.0205	variant surface glycoprotein (VSG, pseudogene), putative,chrIX additional, unordered contigs	T. brucei 927	44.5	1e-53	157
TevSTIB805dn_contig5396.mage.00020	Tb09.v4.0183	variant surface glycoprotein (VSG, pseudogene), putative,chrIX additional, unordered contigs	T. brucei 927	69.34	3e-49	184
TevSTIB805dn_contig5396.mage.00010	Tb09.v4.0183	variant surface glycoprotein (VSG, pseudogene), putative,chrIX additional, unordered contigs	T. brucei 927	60.04	3e-150	527
TevSTIB805dn_contig5408.mage.00010	Tb09.v4.0208	variant surface glycoprotein (VSG, pseudogene), putative,chrIX additional, unordered contigs	T. brucei 927	39.26	1e-23	95.1
TevSTIB805dn_contig5437.mage.00010	Tb09.v4.0196	variant surface glycoprotein (VSG, pseudogene), putative,chrIX additional, unordered contigs	T. brucei 927	33.78	3e-18	86.3
TevSTIB805dn_contig5456.mage.00010	Tb09.v4.0183	variant surface glycoprotein (VSG, pseudogene), putative,chrIX additional, unordered contigs	T. brucei 927	82.35	2e-43	168
TevSTIB805dn_contig5474.mage.00010	Tb09.v4.0087	variant surface glycoprotein (VSG, pseudogene), putative,chrIX additional, unordered contigs	T. brucei 927	37.39	6e-60	226
TevSTIB805dn_contig5494.mage.00010	Tb09.v4.0111	variant surface glycoprotein (VSG, pseudogene), putative,chrIX additional, unordered contigs	T. brucei 927	44.97	3e-102	367
TevSTIB805dn_contig5539.mage.00020	Tb09.v4.0190	variant surface glycoprotein (VSG, pseudogene), putative,chrIX additional, unordered contigs	T. brucei 927	48.5	1e-44	174
TevSTIB805dn_contig5541.mage.00010	Tb09.v4.0036	variant surface glycoprotein (VSG, pseudogene), putative,chrIX additional, unordered contigs	T. brucei 927	97.97	2e-164	574
TevSTIB805dn_contig5547.mage.00010	Tb09.v4.0127	variant surface glycoprotein (VSG, pseudogene), putative,chrIX additional, unordered contigs	T. brucei 927	40.71	8e-20	90.9
TevSTIB805dn_contig5585.mage.00010	Tb09.v4.0174	variant surface glycoprotein (VSG, pseudogene), putative,chrIX additional, unordered contigs	T. brucei 927	29.76	2e-15	77.8
TevSTIB805dn_contig7042.mage.00010	Tb09.v4.0171	variant surface glycoprotein (VSG, pseudogene), putative,chrIX additional, unordered contigs	T. brucei 927	29.77	6e-09	55.1
TevSTIB805dn_contig7063.mage.00010	Tb09.v4.0169	variant surface glycoprotein (VSG, pseudogene), putative,chrIX additional, unordered contigs	T. brucei 927	45.99	3e-93	337
TevSTIB805dn_contig7105.mage.00010	Tb09.v4.0180	variant surface glycoprotein (VSG, pseudogene), putative,chrIX additional, unordered contigs	T. brucei 927	77.33	2e-42	97.4
TevSTIB805dn_contig7131.mage.00020	Tb09.v4.0131	variant surface glycoprotein (VSG, pseudogene), putative,chrIX additional, unordered contigs	T. brucei 927	63.49	3e-109	390
TevSTIB805dn_contig7136.mage.00010	Tb09.v4.0163	variant surface glycoprotein (VSG, pseudogene), putative,chrIX additional, unordered contigs	T. brucei 927	35.62	1e-17	84.3
TevSTIB805dn_contig7179.mage.00010	Tb09.v4.0046	variant surface glycoprotein (VSG, pseudogene), putative,chrIX additional, unordered contigs	T. brucei 927	51.35	7e-28	117
TevSTIB805dn_contig7218.mage.00010	Tb09.v4.0131	variant surface glycoprotein (VSG, pseudogene), putative,chrIX additional, unordered contigs	T. brucei 927	67.27	8e-123	435
TevSTIB805dn_contig7274.mage.00010	Tb09.v4.0087	variant surface glycoprotein (VSG, pseudogene), putative,chrIX additional, unordered contigs	T. brucei 927	82.07	6e-85	308
TevSTIB805dn_contig7277.mage.00010	Tb09.v4.0074	variant surface glycoprotein (VSG, pseudogene), putative,chrIX additional, unordered contigs	T. brucei 927	41.58	3e-15	75.5
TevSTIB805dn_contig7381.mage.00010	Tb09.v4.0127	variant surface glycoprotein (VSG, pseudogene), putative,chrIX additional, unordered contigs	T. brucei 927	64.57	5e-45	174
TevSTIB805dn_contig3600.mage.00020	Tb10.v4.0079	variant surface glycoprotein (VSG, pseudogene), putative,chrX additional, unordered contig	T. brucei 927	65.52	1e-25	110
TevSTIB805dn_contig1170.mage.00020	Tb10.v4.0085	variant surface glycoprotein (VSG, pseudogene), putative,chrX additional, unordered contig	T. brucei 927	60.7	7e-64	238
TevSTIB805dn_contig2940.mage.00020	Tb10.v4.0081	variant surface glycoprotein (VSG, pseudogene), putative,chrX additional, unordered contig	T. brucei 927	30.43	7e-25	110
TevSTIB805dn_contig3050.mage.00010	Tb10.v4.0185	variant surface glycoprotein (VSG, pseudogene), putative,chrX additional, unordered contig	T. brucei 927	50.27	1e-97	352
TevSTIB805dn_contig3170.mage.00010	Tb10.v4.0206	variant surface glycoprotein (VSG, pseudogene), putative,chrX additional, unordered contig	T. brucei 927	28.65	8e-20	92.4
TevSTIB805dn_contig3220.mage.00020	Tb10.v4.0206	variant surface glycoprotein (VSG, pseudogene), putative,chrX additional, unordered contig	T. brucei 927	37.07	1e-10	61.2
TevSTIB805dn_contig3230.mage.00010	Tb10.v4.0185	variant surface glycoprotein (VSG, pseudogene), putative,chrX additional, unordered contig	T. brucei 927	36.17	5e-19	89.4
TevSTIB805dn_contig3350.mage.00010	Tb10.v4.0185	variant surface glycoprotein (VSG, pseudogene), putative,chrX additional, unordered contig	T. brucei 927	55.17	3e-43	169
TevSTIB805dn_contig5250.mage.00010	Tb10.v4.0260	variant surface glycoprotein (VSG, pseudogene), putative,chrX additional, unordered contig	T. brucei 927	29.69	2e-32	135
TevSTIB805dn_contig5460.mage.00010	Tb10.v4.0084	variant surface glycoprotein (VSG, pseudogene), putative,chrX additional, unordered contig	T. brucei 927	76.19	6e-40	157
TevSTIB805dn_contig5460.mage.00020	Tb10.v4.0084	variant surface glycoprotein (VSG, pseudogene), putative,chrX additional, unordered contig	T. brucei 927	54.41	1e-13	70.1
TevSTIB805dn_contig5510.mage.00010	Tb10.v4.0256	variant surface glycoprotein (VSG, pseudogene), putative,chrX additional, unordered contig	T. brucei 927	39.26	6e-45	176
TevSTIB805dn_contig1144.mage.00010	Tb10.v4.0212	variant surface glycoprotein (VSG, pseudogene), putative,chrX additional, unordered contig	T. brucei 927	32.68	2e-33	138
TevSTIB805dn_contig1157.mage.00010	Tb10.v4.0121	variant surface glycoprotein (VSG, pseudogene), putative,chrX additional, unordered contig	T. brucei 927	34.02	8e-40	159
TevSTIB805dn_contig1214.mage.00010	Tb10.v4.0119	variant surface glycoprotein (VSG, pseudogene), putative,chrX additional, unordered contig	T. brucei 927	55.77	5e-23	101
TevSTIB805dn_contig1214.mage.00020	Tb10.v4.0119	variant surface glycoprotein (VSG, pseudogene), putative,chrX additional, unordered contig	T. brucei 927	36.01	1e-59	226
TevSTIB805dn_contig1246.mage.00020	Tb10.v4.0185	variant surface glycoprotein (VSG, pseudogene), putative,chrX additional, unordered contig	T. brucei 927	74.83	1e-60	226
TevSTIB805dn_contig1246.mage.00010	Tb10.v4.0185	variant surface glycoprotein (VSG, pseudogene), putative,chrX additional, unordered contig	T. brucei 927	71.21	3e-128	453
TevSTIB805dn_contig1259.mage.00010	Tb10.v4.0105	variant surface glycoprotein (VSG, pseudogene), putative,chrX additional, unordered contig	T. brucei 927	76.62	2e-63	236
TevSTIB805dn_contig1406.mage.00010	Tb10.v4.0093	variant surface glycoprotein (VSG, pseudogene), putative,chrX additional, unordered contig	T. brucei 927	75	7e-78	285
TevSTIB805dn_contig1962.mage.00010	Tb10.v4.0081	variant surface glycoprotein (VSG, pseudogene), putative,chrX additional, unordered contig	T. brucei 927	28.09	5e-42	167
TevSTIB805dn_contig2957.mage.00020	Tb10.v4.0105	variant surface glycoprotein (VSG, pseudogene), putative,chrX additional, unordered contig	T. brucei 927	30.69	2e-56	215
TevSTIB805dn_contig2968.mage.00010	Tb10.v4.0076	variant surface glycoprotein (VSG, pseudogene), putative,chrX additional, unordered contig	T. brucei 927	81.44	0	811
TevSTIB805dn_contig3031.mage.00010	Tb10.v4.0185	variant surface glycoprotein (VSG, pseudogene), putative,chrX additional, unordered contig	T. brucei 927	39.04	2e-25	110
TevSTIB805dn_contig3035.mage.00010	Tb10.v4.0256	variant surface glycoprotein (VSG, pseudogene), putative,chrX additional, unordered contig	T. brucei 927	38.76	8e-35	142
TevSTIB805dn_contig3079.mage.00010	Tb10.v4.0160	variant surface glycoprotein (VSG, pseudogene), putative,chrX additional, unordered contig	T. brucei 927	26.39	3e-29	125
TevSTIB805dn_contig3221.mage.00030	Tb10.v4.0081	variant surface glycoprotein (VSG, pseudogene), putative,chrX additional, unordered contig	T. brucei 927	29.96	1e-23	105
TevSTIB805dn_contig3253.mage.00020	Tb10.v4.0119	variant surface glycoprotein (VSG, pseudogene), putative,chrX additional, unordered contig	T. brucei 927	40.65	2e-40	161
TevSTIB805dn_contig3253.mage.00010	Tb10.v4.0119	variant surface glycoprotein (VSG, pseudogene), putative,chrX additional, unordered contig	T. brucei 927	39.37	3e-48	187
TevSTIB805dn_contig3436.mage.00010	Tb10.v4.0203	variant surface glycoprotein (VSG, pseudogene), putative,chrX additional, unordered contig	T. brucei 927	61.6	4e-34	139
TevSTIB805dn_contig3461.mage.00010	Tb10.v4.0264	variant surface glycoprotein (VSG, pseudogene), putative,chrX additional, unordered contig	T. brucei 927	86.88	6e-75	275
TevSTIB805dn_contig3527.mage.00020	Tb10.v4.0105	variant surface glycoprotein (VSG, pseudogene), putative,chrX additional, unordered contig	T. brucei 927	94.16	8e-79	287
TevSTIB805dn_contig3527.mage.00010	Tb10.v4.0105	variant surface glycoprotein (VSG, pseudogene), putative,chrX additional, unordered contig	T. brucei 927	91.1	0	697
TevSTIB805dn_contig3555.mage.00010	Tb10.v4.0150	variant surface glycoprotein (VSG, pseudogene), putative,chrX additional, unordered contig	T. brucei 927	90.76	2e-92	333
TevSTIB805dn_contig3607.mage.00010	Tb10.v4.0206	variant surface glycoprotein (VSG, pseudogene), putative,chrX additional, unordered contig	T. brucei 927	31.58	3e-10	58.9
TevSTIB805dn_contig3624.mage.00010	Tb10.v4.0164	variant surface glycoprotein (VSG, pseudogene), putative,chrX additional, unordered contig	T. brucei 927	33.01	6e-09	54.3
TevSTIB805dn_contig3637.mage.00010	Tb10.v4.0076	variant surface glycoprotein (VSG, pseudogene), putative,chrX additional, unordered contig	T. brucei 927	43.53	5e-51	196
TevSTIB805dn_contig3734.mage.00030	Tb10.v4.0253	variant surface glycoprotein (VSG, pseudogene), putative,chrX additional, unordered contig	T. brucei 927	34.71	1e-12	67.4
TevSTIB805dn_contig3749.mage.00020	Tb10.v4.0118	variant surface glycoprotein (VSG, pseudogene), putative,chrX additional, unordered contig	T. brucei 927	81.37	2e-113	403
TevSTIB805dn_contig3775.mage.00020	Tb10.v4.0260	variant surface glycoprotein (VSG, pseudogene), putative,chrX additional, unordered contig	T. brucei 927	64.71	2e-33	127
TevSTIB805dn_contig3814.mage.00010	Tb10.v4.0160	variant surface glycoprotein (VSG, pseudogene), putative,chrX additional, unordered contig	T. brucei 927	28.49	3e-13	70.5
TevSTIB805dn_contig3927.mage.00010	Tb10.v4.0093	variant surface glycoprotein (VSG, pseudogene), putative,chrX additional, unordered contig	T. brucei 927	34.43	6e-05	41.2
TevSTIB805dn_contig3938.mage.00010	Tb10.v4.0164	variant surface glycoprotein (VSG, pseudogene), putative,chrX additional, unordered contig	T. brucei 927	32.97	1e-06	47
TevSTIB805dn_contig4099.mage.00020	Tb10.v4.0108	variant surface glycoprotein (VSG, pseudogene), putative,chrX additional, unordered contig	T. brucei 927	62.09	1e-51	197
TevSTIB805dn_contig4215.mage.00030	Tb10.v4.0185	variant surface glycoprotein (VSG, pseudogene), putative,chrX additional, unordered contig	T. brucei 927	35.94	1e-17	84.3
TevSTIB805dn_contig4215.mage.00010	Tb10.v4.0185	variant surface glycoprotein (VSG, pseudogene), putative,chrX additional, unordered contig	T. brucei 927	29.91	3e-41	164
TevSTIB805dn_contig5239.mage.00030	Tb10.v4.0212	variant surface glycoprotein (VSG, pseudogene), putative,chrX additional, unordered contig	T. brucei 927	26.5	0.0007	37.7
TevSTIB805dn_contig5254.mage.00040	Tb10.v4.0093	variant surface glycoprotein (VSG, pseudogene), putative,chrX additional, unordered contig	T. brucei 927	48.51	5e-19	87.8
TevSTIB805dn_contig5254.mage.00030	Tb10.v4.0093	variant surface glycoprotein (VSG, pseudogene), putative,chrX additional, unordered contig	T. brucei 927	47.83	1e-47	185
TevSTIB805dn_contig5275.mage.00010	Tb10.v4.0212	variant surface glycoprotein (VSG, pseudogene), putative,chrX additional, unordered contig	T. brucei 927	35.45	4e-47	184
TevSTIB805dn_contig5295.mage.00020	Tb10.v4.0256	variant surface glycoprotein (VSG, pseudogene), putative,chrX additional, unordered contig	T. brucei 927	46.59	2e-74	275
TevSTIB805dn_contig5316.mage.00020	Tb10.v4.0119	variant surface glycoprotein (VSG, pseudogene), putative,chrX additional, unordered contig	T. brucei 927	86.27	1e-97	350
TevSTIB805dn_contig5316.mage.00010	Tb10.v4.0119	variant surface glycoprotein (VSG, pseudogene), putative,chrX additional, unordered contig	T. brucei 927	85.12	5e-55	207
TevSTIB805dn_contig5348.mage.00020	Tb10.v4.0085	variant surface glycoprotein (VSG, pseudogene), putative,chrX additional, unordered contig	T. brucei 927	32	1e-17	77.4
TevSTIB805dn_contig5351.mage.00010	Tb10.v4.0081	variant surface glycoprotein (VSG, pseudogene), putative,chrX additional, unordered contig	T. brucei 927	69.88	0	654
TevSTIB805dn_contig5365.mage.00010	Tb10.v4.0153	variant surface glycoprotein (VSG, pseudogene), putative,chrX additional, unordered contig	T. brucei 927	31.29	3e-33	137
TevSTIB805dn_contig5436.mage.00010	Tb10.v4.0105	variant surface glycoprotein (VSG, pseudogene), putative,chrX additional, unordered contig	T. brucei 927	94.8	3e-177	616
TevSTIB805dn_contig5498.mage.00010	Tb10.v4.0206	variant surface glycoprotein (VSG, pseudogene), putative,chrX additional, unordered contig	T. brucei 927	23.7	4e-23	104
TevSTIB805dn_contig5503.mage.00010	Tb10.v4.0160	variant surface glycoprotein (VSG, pseudogene), putative,chrX additional, unordered contig	T. brucei 927	35.77	1e-10	60.8
TevSTIB805dn_contig5506.mage.00010	Tb10.v4.0185	variant surface glycoprotein (VSG, pseudogene), putative,chrX additional, unordered contig	T. brucei 927	37.67	2e-25	110
TevSTIB805dn_contig5542.mage.00010	Tb10.v4.0153	variant surface glycoprotein (VSG, pseudogene), putative,chrX additional, unordered contig	T. brucei 927	38.01	4e-54	207
TevSTIB805dn_contig5546.mage.00010	Tb10.v4.0093	variant surface glycoprotein (VSG, pseudogene), putative,chrX additional, unordered contig	T. brucei 927	48.19	5e-14	71.2
TevSTIB805dn_contig7038.mage.00010	Tb10.v4.0085	variant surface glycoprotein (VSG, pseudogene), putative,chrX additional, unordered contig	T. brucei 927	30.92	6e-27	116
TevSTIB805dn_contig7078.mage.00010	Tb10.v4.0119	variant surface glycoprotein (VSG, pseudogene), putative,chrX additional, unordered contig	T. brucei 927	39.41	7e-40	159
TevSTIB805dn_contig7078.mage.00020	Tb10.v4.0119	variant surface glycoprotein (VSG, pseudogene), putative,chrX additional, unordered contig	T. brucei 927	53.85	7e-26	110
TevSTIB805dn_contig7116.mage.00010	Tb10.v4.0206	variant surface glycoprotein (VSG, pseudogene), putative,chrX additional, unordered contig	T. brucei 927	95.77	3e-99	356
TevSTIB805dn_contig7122.mage.00010	Tb10.v4.0093	variant surface glycoprotein (VSG, pseudogene), putative,chrX additional, unordered contig	T. brucei 927	79.38	4e-50	156
TevSTIB805dn_contig7132.mage.00010	Tb10.v4.0091	variant surface glycoprotein (VSG, pseudogene), putative,chrX additional, unordered contig	T. brucei 927	56.84	8e-23	100
TevSTIB805dn_contig7583.mage.00010	Tb10.v4.0164	variant surface glycoprotein (VSG, pseudogene), putative,chrX additional, unordered contig	T. brucei 927	92.08	6e-47	180
TevSTIB805dn_contig3550.mage.00010	Tb10.v4.0187	variant surface glycoprotein (VSG, pseudogene), putative,chrX additional, unordered contig,variant surface glycoprotein (VSG) frameshifted pseudogene	T. brucei 927	42.01	9e-32	132
TevSTIB805dn_contig2974.mage.00010	Tb10.v4.0187	variant surface glycoprotein (VSG, pseudogene), putative,chrX additional, unordered contig,variant surface glycoprotein (VSG) frameshifted pseudogene	T. brucei 927	31.79	1e-19	92
TevSTIB805dn_contig1165.mage.00020	Tb10.v4.0151	variant surface glycoprotein (VSG, pseudogene), putative,chrX additional, unordered contig,variant surface glycoprotein (VSG), degenerate and frameshifted pseudogene	T. brucei 927	68.28	3e-50	192
TevSTIB805dn_contig1284.mage.00010	Tb10.v4.0176	variant surface glycoprotein (VSG, pseudogene), putative,chrX additional, unordered contig,variant surface glycoprotein (VSG), degenerate and frameshifted pseudogene	T. brucei 927	81.87	7e-80	291
TevSTIB805dn_contig1346.mage.00010	Tb10.v4.0151	variant surface glycoprotein (VSG, pseudogene), putative,chrX additional, unordered contig,variant surface glycoprotein (VSG), degenerate and frameshifted pseudogene	T. brucei 927	78.57	4e-102	170
TevSTIB805dn_contig2253.mage.00010	Tb10.v4.0180	variant surface glycoprotein (VSG, pseudogene), putative,chrX additional, unordered contig,variant surface glycoprotein (VSG), degenerate and frameshifted pseudogene	T. brucei 927	71.74	8e-28	117
TevSTIB805dn_contig2983.mage.00010	Tb10.v4.0175	variant surface glycoprotein (VSG, pseudogene), putative,chrX additional, unordered contig,variant surface glycoprotein (VSG), degenerate and frameshifted pseudogene	T. brucei 927	38.76	2e-81	298
TevSTIB805dn_contig3054.mage.00020	Tb10.v4.0175	variant surface glycoprotein (VSG, pseudogene), putative,chrX additional, unordered contig,variant surface glycoprotein (VSG), degenerate and frameshifted pseudogene	T. brucei 927	83.7	1e-59	223
TevSTIB805dn_contig3054.mage.00010	Tb10.v4.0175	variant surface glycoprotein (VSG, pseudogene), putative,chrX additional, unordered contig,variant surface glycoprotein (VSG), degenerate and frameshifted pseudogene	T. brucei 927	83.98	1e-84	307
TevSTIB805dn_contig3109.mage.00010	Tb10.v4.0176	variant surface glycoprotein (VSG, pseudogene), putative,chrX additional, unordered contig,variant surface glycoprotein (VSG), degenerate and frameshifted pseudogene	T. brucei 927	81	3e-39	154
TevSTIB805dn_contig3179.mage.00030	Tb10.v4.0173	variant surface glycoprotein (VSG, pseudogene), putative,chrX additional, unordered contig,variant surface glycoprotein (VSG), degenerate and frameshifted pseudogene	T. brucei 927	76.13	0	677
TevSTIB805dn_contig3216.mage.00020	Tb10.v4.0175	variant surface glycoprotein (VSG, pseudogene), putative,chrX additional, unordered contig,variant surface glycoprotein (VSG), degenerate and frameshifted pseudogene	T. brucei 927	39.33	1e-38	155
TevSTIB805dn_contig3216.mage.00030	Tb10.v4.0176	variant surface glycoprotein (VSG, pseudogene), putative,chrX additional, unordered contig,variant surface glycoprotein (VSG), degenerate and frameshifted pseudogene	T. brucei 927	65.82	2e-21	95.9
TevSTIB805dn_contig3303.mage.00030	Tb10.v4.0173	variant surface glycoprotein (VSG, pseudogene), putative,chrX additional, unordered contig,variant surface glycoprotein (VSG), degenerate and frameshifted pseudogene	T. brucei 927	83.91	3e-36	145
TevSTIB805dn_contig3303.mage.00010	Tb10.v4.0173	variant surface glycoprotein (VSG, pseudogene), putative,chrX additional, unordered contig,variant surface glycoprotein (VSG), degenerate and frameshifted pseudogene	T. brucei 927	76.62	1e-100	360
TevSTIB805dn_contig3303.mage.00020	Tb10.v4.0173	variant surface glycoprotein (VSG, pseudogene), putative,chrX additional, unordered contig,variant surface glycoprotein (VSG), degenerate and frameshifted pseudogene	T. brucei 927	79.47	6e-62	231
TevSTIB805dn_contig3848.mage.00020	Tb10.v4.0184	variant surface glycoprotein (VSG, pseudogene), putative,chrX additional, unordered contig,variant surface glycoprotein (VSG), degenerate and frameshifted pseudogene	T. brucei 927	47.67	2e-19	68.6
TevSTIB805dn_contig4383.mage.00010	Tb10.v4.0175	variant surface glycoprotein (VSG, pseudogene), putative,chrX additional, unordered contig,variant surface glycoprotein (VSG), degenerate and frameshifted pseudogene	T. brucei 927	92.73	2e-57	215
TevSTIB805dn_contig5343.mage.00010	Tb10.v4.0176	variant surface glycoprotein (VSG, pseudogene), putative,chrX additional, unordered contig,variant surface glycoprotein (VSG), degenerate and frameshifted pseudogene	T. brucei 927	30.46	2e-16	80.9
TevSTIB805dn_contig5348.mage.00030	Tb10.v4.0183	variant surface glycoprotein (VSG, pseudogene), putative,chrX additional, unordered contig,variant surface glycoprotein (VSG), degenerate and frameshifted pseudogene	T. brucei 927	33.23	5e-39	157
TevSTIB805dn_contig7033.mage.00040	Tb10.v4.0184	variant surface glycoprotein (VSG, pseudogene), putative,chrX additional, unordered contig,variant surface glycoprotein (VSG), degenerate and frameshifted pseudogene	T. brucei 927	23.88	2e-13	71.2
TevSTIB805dn_contig3608.mage.00010	Tb10.v4.0113	variant surface glycoprotein (VSG, pseudogene), putative,chrX additional, unordered contig,variant surface glycoprotein (VSG), degenerate and franeshifted pseudogene	T. brucei 927	34.62	2e-16	80.1
TevSTIB805dn_contig3580.mage.00010	Tb10.v4.0182	variant surface glycoprotein (VSG, pseudogene), putative,chrX additional, unordered contig,variant surface glycoprotein (VSG), degenerate pseudogene	T. brucei 927	32.24	4e-13	69.7
TevSTIB805dn_contig1104.mage.00030	Tb10.v4.0179	variant surface glycoprotein (VSG, pseudogene), putative,chrX additional, unordered contig,variant surface glycoprotein (VSG), degenerate pseudogene	T. brucei 927	29.12	3e-14	73.9
TevSTIB805dn_contig2948.mage.00040	Tb10.v4.0179	variant surface glycoprotein (VSG, pseudogene), putative,chrX additional, unordered contig,variant surface glycoprotein (VSG), degenerate pseudogene	T. brucei 927	58.17	1e-57	218
TevSTIB805dn_contig3009.mage.00020	Tb10.v4.0182	variant surface glycoprotein (VSG, pseudogene), putative,chrX additional, unordered contig,variant surface glycoprotein (VSG), degenerate pseudogene	T. brucei 927	31.23	5e-46	180
TevSTIB805dn_contig3086.mage.00040	Tb10.v4.0182	variant surface glycoprotein (VSG, pseudogene), putative,chrX additional, unordered contig,variant surface glycoprotein (VSG), degenerate pseudogene	T. brucei 927	35.64	7e-11	60.8
TevSTIB805dn_contig3086.mage.00030	Tb10.v4.0182	variant surface glycoprotein (VSG, pseudogene), putative,chrX additional, unordered contig,variant surface glycoprotein (VSG), degenerate pseudogene	T. brucei 927	33.33	4e-11	61.6
TevSTIB805dn_contig3142.mage.00010	Tb10.v4.0182	variant surface glycoprotein (VSG, pseudogene), putative,chrX additional, unordered contig,variant surface glycoprotein (VSG), degenerate pseudogene	T. brucei 927	32.8	4e-21	96.7
TevSTIB805dn_contig3244.mage.00020	Tb10.v4.0182	variant surface glycoprotein (VSG, pseudogene), putative,chrX additional, unordered contig,variant surface glycoprotein (VSG), degenerate pseudogene	T. brucei 927	40.34	9e-18	84.7
TevSTIB805dn_contig3244.mage.00010	Tb10.v4.0182	variant surface glycoprotein (VSG, pseudogene), putative,chrX additional, unordered contig,variant surface glycoprotein (VSG), degenerate pseudogene	T. brucei 927	34.07	3e-29	124
TevSTIB805dn_contig3291.mage.00030	Tb10.v4.0182	variant surface glycoprotein (VSG, pseudogene), putative,chrX additional, unordered contig,variant surface glycoprotein (VSG), degenerate pseudogene	T. brucei 927	32.08	1e-46	182
TevSTIB805dn_contig3332.mage.00010	Tb10.v4.0182	variant surface glycoprotein (VSG, pseudogene), putative,chrX additional, unordered contig,variant surface glycoprotein (VSG), degenerate pseudogene	T. brucei 927	29.61	7e-26	112
TevSTIB805dn_contig3379.mage.00010	Tb10.v4.0182	variant surface glycoprotein (VSG, pseudogene), putative,chrX additional, unordered contig,variant surface glycoprotein (VSG), degenerate pseudogene	T. brucei 927	89.26	2e-61	228
TevSTIB805dn_contig3507.mage.00010	Tb10.v4.0182	variant surface glycoprotein (VSG, pseudogene), putative,chrX additional, unordered contig,variant surface glycoprotein (VSG), degenerate pseudogene	T. brucei 927	32.76	3e-13	68.9
TevSTIB805dn_contig3578.mage.00010	Tb10.v4.0179	variant surface glycoprotein (VSG, pseudogene), putative,chrX additional, unordered contig,variant surface glycoprotein (VSG), degenerate pseudogene	T. brucei 927	44.47	4e-78	287
TevSTIB805dn_contig3632.mage.00020	Tb10.v4.0182	variant surface glycoprotein (VSG, pseudogene), putative,chrX additional, unordered contig,variant surface glycoprotein (VSG), degenerate pseudogene	T. brucei 927	36.43	2e-16	79.7
TevSTIB805dn_contig3848.mage.00010	Tb10.v4.0182	variant surface glycoprotein (VSG, pseudogene), putative,chrX additional, unordered contig,variant surface glycoprotein (VSG), degenerate pseudogene	T. brucei 927	31	1e-23	105
TevSTIB805dn_contig4145.mage.00010	Tb10.v4.0179	variant surface glycoprotein (VSG, pseudogene), putative,chrX additional, unordered contig,variant surface glycoprotein (VSG), degenerate pseudogene	T. brucei 927	39.22	5e-15	74.7
TevSTIB805dn_contig5567.mage.00010	Tb10.v4.0182	variant surface glycoprotein (VSG, pseudogene), putative,chrX additional, unordered contig,variant surface glycoprotein (VSG), degenerate pseudogene	T. brucei 927	37.5	7e-10	46.2
TevSTIB805dn_contig7029.mage.00020	Tb10.v4.0182	variant surface glycoprotein (VSG, pseudogene), putative,chrX additional, unordered contig,variant surface glycoprotein (VSG), degenerate pseudogene	T. brucei 927	27.43	3e-09	56.6
TevSTIB805dn_contig3260.mage.00010	Tb10.v4.0149	variant surface glycoprotein (VSG, pseudogene), putative,chrX additional, unordered contig,variant surface glycoprotein (VSG), degenerated and frameshifted pseudogene	T. brucei 927	98.72	5e-39	155
TevSTIB805dn_contig1548.mage.00010	Tb10.v4.0148	variant surface glycoprotein (VSG, pseudogene), putative,chrX additional, unordered contig,variant surface glycoprotein (VSG), frameshifted and degenerate pseudogene	T. brucei 927	37.21	1e-17	83.6
TevSTIB805dn_contig3157.mage.00010	Tb10.v4.0148	variant surface glycoprotein (VSG, pseudogene), putative,chrX additional, unordered contig,variant surface glycoprotein (VSG), frameshifted and degenerate pseudogene	T. brucei 927	88.98	3e-60	225
TevSTIB805dn_contig3157.mage.00020	Tb10.v4.0148	variant surface glycoprotein (VSG, pseudogene), putative,chrX additional, unordered contig,variant surface glycoprotein (VSG), frameshifted and degenerate pseudogene	T. brucei 927	88.54	2e-74	273
TevSTIB805dn_contig3385.mage.00010	Tb10.v4.0169	variant surface glycoprotein (VSG, pseudogene), putative,chrX additional, unordered contig,variant surface glycoprotein (VSG), frameshifted and degenerate pseudogene	T. brucei 927	64.39	2e-39	156
TevSTIB805dn_contig3483.mage.00010	Tb10.v4.0169	variant surface glycoprotein (VSG, pseudogene), putative,chrX additional, unordered contig,variant surface glycoprotein (VSG), frameshifted and degenerate pseudogene	T. brucei 927	77.45	3e-163	559
TevSTIB805dn_contig4173.mage.00010	Tb10.v4.0148	variant surface glycoprotein (VSG, pseudogene), putative,chrX additional, unordered contig,variant surface glycoprotein (VSG), frameshifted and degenerate pseudogene	T. brucei 927	74.22	4e-45	175
TevSTIB805dn_contig4303.mage.00020	Tb10.v4.0192	variant surface glycoprotein (VSG, pseudogene), putative,chrX additional, unordered contig,variant surface glycoprotein (VSG), frameshifted and degenerate pseudogene	T. brucei 927	78.63	2e-49	189
TevSTIB805dn_contig4303.mage.00010	Tb10.v4.0192	variant surface glycoprotein (VSG, pseudogene), putative,chrX additional, unordered contig,variant surface glycoprotein (VSG), frameshifted and degenerate pseudogene	T. brucei 927	72.22	4e-77	282
TevSTIB805dn_contig5234.mage.00010	Tb10.v4.0166	variant surface glycoprotein (VSG, pseudogene), putative,chrX additional, unordered contig,variant surface glycoprotein (VSG), frameshifted and degenerate pseudogene	T. brucei 927	81.25	5e-61	228
TevSTIB805dn_contig5335.mage.00020	Tb10.v4.0192	variant surface glycoprotein (VSG, pseudogene), putative,chrX additional, unordered contig,variant surface glycoprotein (VSG), frameshifted and degenerate pseudogene	T. brucei 927	33.78	5e-07	38.5
TevSTIB805dn_contig7251.mage.00040	Tb10.v4.0169	variant surface glycoprotein (VSG, pseudogene), putative,chrX additional, unordered contig,variant surface glycoprotein (VSG), frameshifted and degenerate pseudogene	T. brucei 927	68.6	8e-29	120
TevSTIB805dn_contig4143.mage.00010	Tb10.v4.0191	variant surface glycoprotein (VSG, pseudogene), putative,chrX additional, unordered contig,variant surface glycoprotein (VSG), frameshifted and point mutated pseudogene	T. brucei 927	28.23	6e-06	45.1
TevSTIB805dn_contig4283.mage.00020	Tb10.v4.0146	variant surface glycoprotein (VSG, pseudogene), putative,chrX additional, unordered contig,variant surface glycoprotein (VSG), frameshifted and point mutated pseudogene	T. brucei 927	50	2e-29	122
TevSTIB805dn_contig7016.mage.00020	Tb10.v4.0146	variant surface glycoprotein (VSG, pseudogene), putative,chrX additional, unordered contig,variant surface glycoprotein (VSG), frameshifted and point mutated pseudogene	T. brucei 927	59.3	6e-23	100
TevSTIB805dn_contig1503.mage.00010	Tb10.v4.0168	variant surface glycoprotein (VSG, pseudogene), putative,chrX additional, unordered contig,variant surface glycoprotein (VSG), frameshifted pseudogene	T. brucei 927	80	8e-58	217
TevSTIB805dn_contig1568.mage.00010	Tb10.v4.0186	variant surface glycoprotein (VSG, pseudogene), putative,chrX additional, unordered contig,variant surface glycoprotein (VSG), frameshifted pseudogene	T. brucei 927	71.05	3e-43	168
TevSTIB805dn_contig3571.mage.00010	Tb10.v4.0112	variant surface glycoprotein (VSG, pseudogene), putative,chrX additional, unordered contig,variant surface glycoprotein (VSG), point mutated and frameshifted pseudogene	T. brucei 927	86.67	9e-23	100
TevSTIB805dn_contig1201.mage.00010	Tb10.v4.0193	variant surface glycoprotein (VSG, pseudogene), putative,chrX additional, unordered contig,variant surface glycoprotein (VSG), point mutated pseudogene	T. brucei 927	90.77	2e-164	573
TevSTIB805dn_contig3322.mage.00010	Tb10.v4.0172	variant surface glycoprotein (VSG, pseudogene), putative,chrX additional, unordered contig,variant surface glycoprotein (VSG), point mutated pseudogene	T. brucei 927	82.37	3e-157	550
TevSTIB805dn_contig3322.mage.00020	Tb10.v4.0172	variant surface glycoprotein (VSG, pseudogene), putative,chrX additional, unordered contig,variant surface glycoprotein (VSG), point mutated pseudogene	T. brucei 927	71.57	6e-35	142
TevSTIB805dn_contig3384.mage.00010	Tb10.v4.0172	variant surface glycoprotein (VSG, pseudogene), putative,chrX additional, unordered contig,variant surface glycoprotein (VSG), point mutated pseudogene	T. brucei 927	37.99	3e-60	228
TevSTIB805dn_contig7114.mage.00010	Tb10.v4.0161	variant surface glycoprotein (VSG, pseudogene), putative,chrX additional, unordered contig,variant surface glycoprotein (VSG), point mutated pseudogene	T. brucei 927	31.16	2e-37	152
TevSTIB805dn_contig2991.mage.00020	Tb10.v4.0229	variant surface glycoprotein (VSG, pseudogene), putative,chrX additional, unordered contigs	T. brucei 927	34.02	7e-36	146
TevSTIB805dn_contig3756.mage.00010	Tb10.v4.0228	variant surface glycoprotein (VSG, pseudogene), putative,chrX additional, unordered contigs	T. brucei 927	71.88	2e-37	148
TevSTIB805dn_contig5241.mage.00010	Tb10.v4.0229	variant surface glycoprotein (VSG, pseudogene), putative,chrX additional, unordered contigs	T. brucei 927	42.48	2e-42	167
TevSTIB805dn_contig5285.mage.00010	Tb10.v4.0229	variant surface glycoprotein (VSG, pseudogene), putative,chrX additional, unordered contigs	T. brucei 927	66.04	8e-53	201
TevSTIB805dn_contig5744.mage.00010	Tb10.v4.0229	variant surface glycoprotein (VSG, pseudogene), putative,chrX additional, unordered contigs	T. brucei 927	78.85	3e-91	329
TevSTIB805dn_contig7051.mage.00010	Tb10.v4.0229	variant surface glycoprotein (VSG, pseudogene), putative,chrX additional, unordered contigs	T. brucei 927	29.87	2e-05	43.1
TevSTIB805dn_contig1220.mage.00020	Tb11.1180	variant surface glycoprotein (VSG, pseudogene), putative,chrXI additional, unordered contigs	T. brucei 927	36.33	5e-55	149
TevSTIB805dn_contig3740.mage.00020	Tb11.0190	variant surface glycoprotein (VSG, pseudogene), putative,chrXI additional, unordered contigs	T. brucei 927	73.63	1e-145	511
TevSTIB805dn_contig5350.mage.00010	Tb927.11.19270	variant surface glycoprotein (VSG, pseudogene), putative,chrXI additional, unordered contigs	T. brucei 927	33.33	6e-18	85.9
TevSTIB805dn_contig1146.mage.00010	Tb11.1580	variant surface glycoprotein (VSG, pseudogene), putative,chrXI additional, unordered contigs	T. brucei 927	35.68	8e-32	132
TevSTIB805dn_contig1147.mage.00010	Tb11.1690	variant surface glycoprotein (VSG, pseudogene), putative,chrXI additional, unordered contigs	T. brucei 927	95	3e-58	218
TevSTIB805dn_contig1165.mage.00030	Tb11.1030	variant surface glycoprotein (VSG, pseudogene), putative,chrXI additional, unordered contigs	T. brucei 927	68.18	2e-31	130
TevSTIB805dn_contig1183.mage.00030	Tb11.1120	variant surface glycoprotein (VSG, pseudogene), putative,chrXI additional, unordered contigs	T. brucei 927	36.36	2e-18	88.6
TevSTIB805dn_contig1203.mage.00010	Tb11.0930	variant surface glycoprotein (VSG, pseudogene), putative,chrXI additional, unordered contigs	T. brucei 927	45.5	2e-42	167
TevSTIB805dn_contig1229.mage.00010	Tb11.0830	variant surface glycoprotein (VSG, pseudogene), putative,chrXI additional, unordered contigs	T. brucei 927	36.7	4e-30	108
TevSTIB805dn_contig1277.mage.00010	Tb11.0250	variant surface glycoprotein (VSG, pseudogene), putative,chrXI additional, unordered contigs	T. brucei 927	29.82	2e-06	46.6
TevSTIB805dn_contig1309.mage.00020	Tb11.0970	variant surface glycoprotein (VSG, pseudogene), putative,chrXI additional, unordered contigs	T. brucei 927	89.42	3e-47	181
TevSTIB805dn_contig1309.mage.00010	Tb11.0970	variant surface glycoprotein (VSG, pseudogene), putative,chrXI additional, unordered contigs	T. brucei 927	91.8	4e-57	214
TevSTIB805dn_contig1363.mage.00010	Tb11.1700	variant surface glycoprotein (VSG, pseudogene), putative,chrXI additional, unordered contigs	T. brucei 927	25.08	1e-18	89.7
TevSTIB805dn_contig1372.mage.00010	Tb11.0180	variant surface glycoprotein (VSG, pseudogene), putative,chrXI additional, unordered contigs	T. brucei 927	27.62	2e-25	112
TevSTIB805dn_contig1474.mage.00010	Tb11.0180	variant surface glycoprotein (VSG, pseudogene), putative,chrXI additional, unordered contigs	T. brucei 927	58.7	1e-41	164
TevSTIB805dn_contig1583.mage.00010	Tb11.0200	variant surface glycoprotein (VSG, pseudogene), putative,chrXI additional, unordered contigs	T. brucei 927	69.9	3e-33	136
TevSTIB805dn_contig2946.mage.00020	Tb11.0210	variant surface glycoprotein (VSG, pseudogene), putative,chrXI additional, unordered contigs	T. brucei 927	74.07	2e-14	73.2
TevSTIB805dn_contig2947.mage.00070	Tb11.1700	variant surface glycoprotein (VSG, pseudogene), putative,chrXI additional, unordered contigs	T. brucei 927	33.64	6e-13	67.8
TevSTIB805dn_contig2947.mage.00060	Tb11.1700	variant surface glycoprotein (VSG, pseudogene), putative,chrXI additional, unordered contigs	T. brucei 927	32.23	3e-26	114
TevSTIB805dn_contig2969.mage.00030	Tb11.1110	variant surface glycoprotein (VSG, pseudogene), putative,chrXI additional, unordered contigs	T. brucei 927	31.76	2e-19	90.5
TevSTIB805dn_contig2976.mage.00030	Tb11.0990	variant surface glycoprotein (VSG, pseudogene), putative,chrXI additional, unordered contigs	T. brucei 927	54.46	2e-25	108
TevSTIB805dn_contig2987.mage.00020	Tb11.0180	variant surface glycoprotein (VSG, pseudogene), putative,chrXI additional, unordered contigs	T. brucei 927	79.82	4e-42	164
TevSTIB805dn_contig2987.mage.00010	Tb11.0180	variant surface glycoprotein (VSG, pseudogene), putative,chrXI additional, unordered contigs	T. brucei 927	82.33	2e-107	383
TevSTIB805dn_contig2998.mage.00010	Tb11.0090	variant surface glycoprotein (VSG, pseudogene), putative,chrXI additional, unordered contigs	T. brucei 927	37.43	2e-26	115
TevSTIB805dn_contig2999.mage.00030	Tb11.1430	variant surface glycoprotein (VSG, pseudogene), putative,chrXI additional, unordered contigs	T. brucei 927	37.74	2e-15	77.8
TevSTIB805dn_contig2999.mage.00020	Tb11.1430	variant surface glycoprotein (VSG, pseudogene), putative,chrXI additional, unordered contigs	T. brucei 927	43.48	3e-20	92
TevSTIB805dn_contig3001.mage.00030	Tb11.1700	variant surface glycoprotein (VSG, pseudogene), putative,chrXI additional, unordered contigs	T. brucei 927	29.81	3e-06	45.8
TevSTIB805dn_contig3076.mage.00010	Tb11.0190	variant surface glycoprotein (VSG, pseudogene), putative,chrXI additional, unordered contigs	T. brucei 927	41.94	2e-36	147
TevSTIB805dn_contig3079.mage.00030	Tb11.0180	variant surface glycoprotein (VSG, pseudogene), putative,chrXI additional, unordered contigs	T. brucei 927	28.33	2e-08	53.9
TevSTIB805dn_contig3126.mage.00010	Tb11.1580	variant surface glycoprotein (VSG, pseudogene), putative,chrXI additional, unordered contigs	T. brucei 927	69.57	9e-52	197
TevSTIB805dn_contig3185.mage.00010	Tb11.0990	variant surface glycoprotein (VSG, pseudogene), putative,chrXI additional, unordered contigs	T. brucei 927	92.83	2e-158	553
TevSTIB805dn_contig3213.mage.00010	Tb11.0190	variant surface glycoprotein (VSG, pseudogene), putative,chrXI additional, unordered contigs	T. brucei 927	40.43	9e-15	71.2
TevSTIB805dn_contig3214.mage.00010	Tb11.0830	variant surface glycoprotein (VSG, pseudogene), putative,chrXI additional, unordered contigs	T. brucei 927	37.21	6e-24	106
TevSTIB805dn_contig3238.mage.00010	Tb11.0510	variant surface glycoprotein (VSG, pseudogene), putative,chrXI additional, unordered contigs	T. brucei 927	70	2e-41	162
TevSTIB805dn_contig3291.mage.00020	Tb11.1460	variant surface glycoprotein (VSG, pseudogene), putative,chrXI additional, unordered contigs	T. brucei 927	64.86	3e-34	139
TevSTIB805dn_contig3319.mage.00010	Tb11.1120	variant surface glycoprotein (VSG, pseudogene), putative,chrXI additional, unordered contigs	T. brucei 927	33.87	5e-29	123
TevSTIB805dn_contig3343.mage.00010	Tb11.0960	variant surface glycoprotein (VSG, pseudogene), putative,chrXI additional, unordered contigs	T. brucei 927	75.47	8e-44	170
TevSTIB805dn_contig3371.mage.00020	Tb11.0990	variant surface glycoprotein (VSG, pseudogene), putative,chrXI additional, unordered contigs	T. brucei 927	32.38	3e-08	53.1
TevSTIB805dn_contig3428.mage.00010	Tb11.0140	variant surface glycoprotein (VSG, pseudogene), putative,chrXI additional, unordered contigs	T. brucei 927	70.41	2e-30	125
TevSTIB805dn_contig3514.mage.00030	Tb11.1700	variant surface glycoprotein (VSG, pseudogene), putative,chrXI additional, unordered contigs	T. brucei 927	29.29	1e-06	48.1
TevSTIB805dn_contig3558.mage.00010	Tb11.1430	variant surface glycoprotein (VSG, pseudogene), putative,chrXI additional, unordered contigs	T. brucei 927	62.93	1e-37	150
TevSTIB805dn_contig3594.mage.00010	Tb11.0650	variant surface glycoprotein (VSG, pseudogene), putative,chrXI additional, unordered contigs	T. brucei 927	24.44	7e-05	41.6
TevSTIB805dn_contig3946.mage.00010	Tb11.0510	variant surface glycoprotein (VSG, pseudogene), putative,chrXI additional, unordered contigs	T. brucei 927	75.51	1e-78	287
TevSTIB805dn_contig4064.mage.00010	Tb11.0190	variant surface glycoprotein (VSG, pseudogene), putative,chrXI additional, unordered contigs	T. brucei 927	39.3	1e-43	171
TevSTIB805dn_contig4214.mage.00010	Tb11.0190	variant surface glycoprotein (VSG, pseudogene), putative,chrXI additional, unordered contigs	T. brucei 927	43.72	3e-39	157
TevSTIB805dn_contig4335.mage.00020	Tb11.0970	variant surface glycoprotein (VSG, pseudogene), putative,chrXI additional, unordered contigs	T. brucei 927	92.31	4e-48	184
TevSTIB805dn_contig5325.mage.00010	Tb11.0920	variant surface glycoprotein (VSG, pseudogene), putative,chrXI additional, unordered contigs	T. brucei 927	26.45	3e-07	49.3
TevSTIB805dn_contig5326.mage.00010	Tb11.0690	variant surface glycoprotein (VSG, pseudogene), putative,chrXI additional, unordered contigs	T. brucei 927	64.49	2e-33	136
TevSTIB805dn_contig5331.mage.00010	Tb11.0990	variant surface glycoprotein (VSG, pseudogene), putative,chrXI additional, unordered contigs	T. brucei 927	34.42	2e-15	77.8
TevSTIB805dn_contig5429.mage.00020	Tb11.0250	variant surface glycoprotein (VSG, pseudogene), putative,chrXI additional, unordered contigs	T. brucei 927	33.81	8e-14	71.6
TevSTIB805dn_contig5531.mage.00020	Tb927.11.19290	variant surface glycoprotein (VSG, pseudogene), putative,chrXI additional, unordered contigs	T. brucei 927	40.54	8e-18	84.3
TevSTIB805dn_contig5836.mage.00010	Tb11.0920	variant surface glycoprotein (VSG, pseudogene), putative,chrXI additional, unordered contigs	T. brucei 927	27.59	0.0001	40.4
TevSTIB805dn_contig7017.mage.00010	Tb11.1700	variant surface glycoprotein (VSG, pseudogene), putative,chrXI additional, unordered contigs	T. brucei 927	27.1	3e-05	42.4
TevSTIB805dn_contig7031.mage.00030	Tb11.0970	variant surface glycoprotein (VSG, pseudogene), putative,chrXI additional, unordered contigs	T. brucei 927	36.11	6e-35	143
TevSTIB805dn_contig7142.mage.00010	Tb11.0970	variant surface glycoprotein (VSG, pseudogene), putative,chrXI additional, unordered contigs	T. brucei 927	40.46	4e-16	80.5
TevSTIB805dn_contig7316.mage.00010	Tb11.0920	variant surface glycoprotein (VSG, pseudogene), putative,chrXI additional, unordered contigs	T. brucei 927	32.14	1e-11	65.1
TevSTIB805dn_contig7353.mage.00010	Tb11.1170	variant surface glycoprotein (VSG, pseudogene), putative,chrXI additional, unordered contigs	T. brucei 927	35.7	6e-73	270
TevSTIB805dn_contig2940.mage.00010	Tb927.11.17330	variant surface glycoprotein (VSG, pseudogene), putative,variant surface glycoprotein (VSG), degenerate	T. brucei 927	37.42	4e-78	287
TevSTIB805dn_contig3020.mage.00020	Tb927.11.20290	variant surface glycoprotein (VSG, pseudogene), putative,variant surface glycoprotein (VSG), degenerate	T. brucei 927	26.67	2e-06	46.6
TevSTIB805dn_contig5630.mage.00010	Tb927.11.19720	variant surface glycoprotein (VSG, pseudogene), putative,variant surface glycoprotein (VSG), degenerate	T. brucei 927	52.67	2e-32	133
TevSTIB805dn_contig7040.mage.00020	Tb927.9.16270	variant surface glycoprotein (VSG, pseudogene), putative,variant surface glycoprotein (VSG), degenerate	T. brucei 927	49.42	2e-86	315
TevSTIB805dn_contig79.mage.00010	Tb927.9.17590	variant surface glycoprotein (VSG, pseudogene), putative,variant surface glycoprotein (VSG), degenerate	T. brucei 927	68.94	2e-48	186
TevSTIB805dn_contig1097.mage.00020	Tb927.11.17960	variant surface glycoprotein (VSG, pseudogene), putative,variant surface glycoprotein (VSG), degenerate	T. brucei 927	29.69	2e-39	158
TevSTIB805dn_contig1171.mage.00010	Tb927.11.19550	variant surface glycoprotein (VSG, pseudogene), putative,variant surface glycoprotein (VSG), degenerate	T. brucei 927	31.21	2e-11	63.9
TevSTIB805dn_contig1221.mage.00020	Tb927.9.16270	variant surface glycoprotein (VSG, pseudogene), putative,variant surface glycoprotein (VSG), degenerate	T. brucei 927	63.37	3e-32	131
TevSTIB805dn_contig1221.mage.00030	Tb927.9.16270	variant surface glycoprotein (VSG, pseudogene), putative,variant surface glycoprotein (VSG), degenerate	T. brucei 927	40.68	1e-20	94
TevSTIB805dn_contig1221.mage.00010	Tb927.9.16270	variant surface glycoprotein (VSG, pseudogene), putative,variant surface glycoprotein (VSG), degenerate	T. brucei 927	67.5	7e-108	385
TevSTIB805dn_contig1356.mage.00020	Tb927.11.17360	variant surface glycoprotein (VSG, pseudogene), putative,variant surface glycoprotein (VSG), degenerate	T. brucei 927	52.94	3e-28	119
TevSTIB805dn_contig1356.mage.00010	Tb927.11.17360	variant surface glycoprotein (VSG, pseudogene), putative,variant surface glycoprotein (VSG), degenerate	T. brucei 927	55.56	4e-49	189
TevSTIB805dn_contig1364.mage.00010	Tb927.11.19790	variant surface glycoprotein (VSG, pseudogene), putative,variant surface glycoprotein (VSG), degenerate	T. brucei 927	73.95	2e-55	191
TevSTIB805dn_contig1378.mage.00020	Tb927.11.20060	variant surface glycoprotein (VSG, pseudogene), putative,variant surface glycoprotein (VSG), degenerate	T. brucei 927	57.48	4e-37	148
TevSTIB805dn_contig1378.mage.00010	Tb927.11.20060	variant surface glycoprotein (VSG, pseudogene), putative,variant surface glycoprotein (VSG), degenerate	T. brucei 927	60	2e-43	170
TevSTIB805dn_contig2979.mage.00030	Tb927.11.17670	variant surface glycoprotein (VSG, pseudogene), putative,variant surface glycoprotein (VSG), degenerate	T. brucei 927	41.53	5e-54	207
TevSTIB805dn_contig2985.mage.00010	Tb927.11.19930	variant surface glycoprotein (VSG, pseudogene), putative,variant surface glycoprotein (VSG), degenerate	T. brucei 927	40	3e-58	221
TevSTIB805dn_contig2991.mage.00010	Tb927.11.19560	variant surface glycoprotein (VSG, pseudogene), putative,variant surface glycoprotein (VSG), degenerate	T. brucei 927	35.87	4e-11	61.6
TevSTIB805dn_contig2994.mage.00010	Tb927.9.16520	variant surface glycoprotein (VSG, pseudogene), putative,variant surface glycoprotein (VSG), degenerate	T. brucei 927	31.14	6e-53	204
TevSTIB805dn_contig2997.mage.00030	Tb927.11.20290	variant surface glycoprotein (VSG, pseudogene), putative,variant surface glycoprotein (VSG), degenerate	T. brucei 927	27.01	8e-07	48.9
TevSTIB805dn_contig3045.mage.00030	Tb11.57.0049	variant surface glycoprotein (VSG, pseudogene), putative,variant surface glycoprotein (VSG), degenerate	T. brucei 927	42.15	4e-72	267
TevSTIB805dn_contig3057.mage.00010	Tb927.9.16180	variant surface glycoprotein (VSG, pseudogene), putative,variant surface glycoprotein (VSG), degenerate	T. brucei 927	24.18	5e-14	73.2
TevSTIB805dn_contig3101.mage.00010	Tb927.11.20290	variant surface glycoprotein (VSG, pseudogene), putative,variant surface glycoprotein (VSG), degenerate	T. brucei 927	39.64	2e-43	171
TevSTIB805dn_contig3103.mage.00020	Tb927.11.20060	variant surface glycoprotein (VSG, pseudogene), putative,variant surface glycoprotein (VSG), degenerate	T. brucei 927	47.96	1e-21	97.1
TevSTIB805dn_contig3103.mage.00030	Tb927.11.20060	variant surface glycoprotein (VSG, pseudogene), putative,variant surface glycoprotein (VSG), degenerate	T. brucei 927	39.13	1e-17	84.3
TevSTIB805dn_contig3103.mage.00010	Tb927.11.20060	variant surface glycoprotein (VSG, pseudogene), putative,variant surface glycoprotein (VSG), degenerate	T. brucei 927	49.28	5e-15	75.1
TevSTIB805dn_contig3208.mage.00030	Tb927.11.19790	variant surface glycoprotein (VSG, pseudogene), putative,variant surface glycoprotein (VSG), degenerate	T. brucei 927	28.73	7e-48	187
TevSTIB805dn_contig3209.mage.00020	Tb927.11.17330	variant surface glycoprotein (VSG, pseudogene), putative,variant surface glycoprotein (VSG), degenerate	T. brucei 927	38.52	4e-21	95.9
TevSTIB805dn_contig3227.mage.00040	Tb927.11.17440	variant surface glycoprotein (VSG, pseudogene), putative,variant surface glycoprotein (VSG), degenerate	T. brucei 927	44.64	2e-22	100
TevSTIB805dn_contig3227.mage.00010	Tb927.11.17440	variant surface glycoprotein (VSG, pseudogene), putative,variant surface glycoprotein (VSG), degenerate	T. brucei 927	35.22	6e-51	196
TevSTIB805dn_contig3307.mage.00040	Tb927.9.1000	variant surface glycoprotein (VSG, pseudogene), putative,variant surface glycoprotein (VSG), degenerate	T. brucei 927	30.23	6e-15	75.1
TevSTIB805dn_contig3307.mage.00030	Tb927.9.1000	variant surface glycoprotein (VSG, pseudogene), putative,variant surface glycoprotein (VSG), degenerate	T. brucei 927	32.06	1e-18	87.4
TevSTIB805dn_contig3313.mage.00010	Tb927.11.19930	variant surface glycoprotein (VSG, pseudogene), putative,variant surface glycoprotein (VSG), degenerate	T. brucei 927	41.01	1e-84	309
TevSTIB805dn_contig3397.mage.00010	Tb927.11.17700	variant surface glycoprotein (VSG, pseudogene), putative,variant surface glycoprotein (VSG), degenerate	T. brucei 927	30.05	3e-45	178
TevSTIB805dn_contig3469.mage.00010	Tb927.11.20060	variant surface glycoprotein (VSG, pseudogene), putative,variant surface glycoprotein (VSG), degenerate	T. brucei 927	30.14	4e-14	72.8
TevSTIB805dn_contig3569.mage.00020	Tb927.9.1000	variant surface glycoprotein (VSG, pseudogene), putative,variant surface glycoprotein (VSG), degenerate	T. brucei 927	31.21	1e-16	80.9
TevSTIB805dn_contig3623.mage.00010	Tb927.11.19930	variant surface glycoprotein (VSG, pseudogene), putative,variant surface glycoprotein (VSG), degenerate	T. brucei 927	35.44	4e-25	110
TevSTIB805dn_contig3758.mage.00010	Tb927.9.16270	variant surface glycoprotein (VSG, pseudogene), putative,variant surface glycoprotein (VSG), degenerate	T. brucei 927	68.57	6e-39	154
TevSTIB805dn_contig3816.mage.00010	Tb927.11.17440	variant surface glycoprotein (VSG, pseudogene), putative,variant surface glycoprotein (VSG), degenerate	T. brucei 927	35.34	1e-10	62
TevSTIB805dn_contig4108.mage.00010	Tb927.11.17330	variant surface glycoprotein (VSG, pseudogene), putative,variant surface glycoprotein (VSG), degenerate	T. brucei 927	42.73	6e-22	98.2
TevSTIB805dn_contig4141.mage.00020	Tb927.11.19930	variant surface glycoprotein (VSG, pseudogene), putative,variant surface glycoprotein (VSG), degenerate	T. brucei 927	40.46	1e-52	202
TevSTIB805dn_contig4242.mage.00010	Tb927.11.20060	variant surface glycoprotein (VSG, pseudogene), putative,variant surface glycoprotein (VSG), degenerate	T. brucei 927	37.93	2e-18	86.3
TevSTIB805dn_contig5231.mage.00010	Tb927.11.19790	variant surface glycoprotein (VSG, pseudogene), putative,variant surface glycoprotein (VSG), degenerate	T. brucei 927	36.16	9e-27	115
TevSTIB805dn_contig5251.mage.00020	Tb927.11.17480	variant surface glycoprotein (VSG, pseudogene), putative,variant surface glycoprotein (VSG), degenerate	T. brucei 927	34.48	2e-16	60.8
TevSTIB805dn_contig5318.mage.00010	Tb927.11.17670	variant surface glycoprotein (VSG, pseudogene), putative,variant surface glycoprotein (VSG), degenerate	T. brucei 927	41.22	7e-56	213
TevSTIB805dn_contig5336.mage.00020	Tb927.11.19930	variant surface glycoprotein (VSG, pseudogene), putative,variant surface glycoprotein (VSG), degenerate	T. brucei 927	40.84	8e-32	132
TevSTIB805dn_contig5336.mage.00010	Tb927.11.19930	variant surface glycoprotein (VSG, pseudogene), putative,variant surface glycoprotein (VSG), degenerate	T. brucei 927	47.01	2e-31	129
TevSTIB805dn_contig5408.mage.00020	Tb927.9.1000	variant surface glycoprotein (VSG, pseudogene), putative,variant surface glycoprotein (VSG), degenerate	T. brucei 927	32.77	1e-12	67
TevSTIB805dn_contig5443.mage.00010	Tb927.11.17330	variant surface glycoprotein (VSG, pseudogene), putative,variant surface glycoprotein (VSG), degenerate	T. brucei 927	43.84	9e-28	118
TevSTIB805dn_contig5451.mage.00010	Tb927.11.20060	variant surface glycoprotein (VSG, pseudogene), putative,variant surface glycoprotein (VSG), degenerate	T. brucei 927	30.81	2e-20	89.7
TevSTIB805dn_contig5486.mage.00010	Tb927.11.17360	variant surface glycoprotein (VSG, pseudogene), putative,variant surface glycoprotein (VSG), degenerate	T. brucei 927	68.16	5e-65	242
TevSTIB805dn_contig5571.mage.00020	Tb927.11.20060	variant surface glycoprotein (VSG, pseudogene), putative,variant surface glycoprotein (VSG), degenerate	T. brucei 927	31.58	6e-13	68.6
TevSTIB805dn_contig5571.mage.00010	Tb927.11.20060	variant surface glycoprotein (VSG, pseudogene), putative,variant surface glycoprotein (VSG), degenerate	T. brucei 927	31.82	1e-23	104
TevSTIB805dn_contig5617.mage.00010	Tb927.11.17360	variant surface glycoprotein (VSG, pseudogene), putative,variant surface glycoprotein (VSG), degenerate	T. brucei 927	45.45	2e-32	134
TevSTIB805dn_contig5805.mage.00010	Tb927.11.20060	variant surface glycoprotein (VSG, pseudogene), putative,variant surface glycoprotein (VSG), degenerate	T. brucei 927	31.8	3e-28	120
TevSTIB805dn_contig6669.mage.00010	Tb927.11.17440	variant surface glycoprotein (VSG, pseudogene), putative,variant surface glycoprotein (VSG), degenerate	T. brucei 927	69.37	2e-41	162
TevSTIB805dn_contig6765.mage.00010	Tb927.11.17170	variant surface glycoprotein (VSG, pseudogene), putative,variant surface glycoprotein (VSG), degenerate	T. brucei 927	70.65	2e-34	139
TevSTIB805dn_contig7034.mage.00020	Tb927.11.17330	variant surface glycoprotein (VSG, pseudogene), putative,variant surface glycoprotein (VSG), degenerate	T. brucei 927	24.65	4e-09	57
TevSTIB805dn_contig7042.mage.00020	Tb927.11.20290	variant surface glycoprotein (VSG, pseudogene), putative,variant surface glycoprotein (VSG), degenerate	T. brucei 927	43.41	2e-34	140
TevSTIB805dn_contig7066.mage.00020	Tb11.57.0049	variant surface glycoprotein (VSG, pseudogene), putative,variant surface glycoprotein (VSG), degenerate	T. brucei 927	32.2	2e-12	66.2
TevSTIB805dn_contig7066.mage.00010	Tb11.57.0049	variant surface glycoprotein (VSG, pseudogene), putative,variant surface glycoprotein (VSG), degenerate	T. brucei 927	46.77	2e-51	198
TevSTIB805dn_contig7067.mage.00010	Tb927.9.16270	variant surface glycoprotein (VSG, pseudogene), putative,variant surface glycoprotein (VSG), degenerate	T. brucei 927	32.76	1e-42	169
TevSTIB805dn_contig7158.mage.00010	Tb927.9.16180	variant surface glycoprotein (VSG, pseudogene), putative,variant surface glycoprotein (VSG), degenerate	T. brucei 927	25.83	4e-08	52
TevSTIB805dn_contig7192.mage.00010	Tb927.11.19550	variant surface glycoprotein (VSG, pseudogene), putative,variant surface glycoprotein (VSG), degenerate	T. brucei 927	34.05	1e-14	75.1
TevSTIB805dn_contig7276.mage.00010	Tb927.11.19790	variant surface glycoprotein (VSG, pseudogene), putative,variant surface glycoprotein (VSG), degenerate	T. brucei 927	28.37	3e-20	94
TevSTIB805dn_contig5400.mage.00010	Tb927.9.950	variant surface glycoprotein (VSG, pseudogene), putative,variant surface glycoprotein (VSG), degenerate and frameshifted	T. brucei 927	42.66	2e-93	338
TevSTIB805dn_contig7400.mage.00010	Tb927.9.16830	variant surface glycoprotein (VSG, pseudogene), putative,variant surface glycoprotein (VSG), degenerate and frameshifted	T. brucei 927	42.27	5e-45	176
TevSTIB805dn_contig2950.mage.00030	Tb927.11.20260	variant surface glycoprotein (VSG, pseudogene), putative,variant surface glycoprotein (VSG), degenerate and frameshifted	T. brucei 927	36.52	2e-25	110
TevSTIB805dn_contig3140.mage.00020	Tb927.9.16570	variant surface glycoprotein (VSG, pseudogene), putative,variant surface glycoprotein (VSG), degenerate and frameshifted	T. brucei 927	41.49	6e-16	77.8
TevSTIB805dn_contig3570.mage.00010	Tb927.9.17450	variant surface glycoprotein (VSG, pseudogene), putative,variant surface glycoprotein (VSG), degenerate and frameshifted	T. brucei 927	63.12	1e-140	491
TevSTIB805dn_contig7020.mage.00020	Tb927.9.950	variant surface glycoprotein (VSG, pseudogene), putative,variant surface glycoprotein (VSG), degenerate and frameshifted	T. brucei 927	35.03	3e-54	207
TevSTIB805dn_contig7620.mage.00010	Tb927.11.17220	variant surface glycoprotein (VSG, pseudogene), putative,variant surface glycoprotein (VSG), degenerate and frameshifted	T. brucei 927	81.13	1e-40	96.3
TevSTIB805dn_contig1096.mage.00010	Tb927.9.17190	variant surface glycoprotein (VSG, pseudogene), putative,variant surface glycoprotein (VSG), degenerate and frameshifted	T. brucei 927	21.95	9e-05	41.6
TevSTIB805dn_contig1096.mage.00020	Tb927.9.17190	variant surface glycoprotein (VSG, pseudogene), putative,variant surface glycoprotein (VSG), degenerate and frameshifted	T. brucei 927	29.58	1e-05	44.7
TevSTIB805dn_contig1121.mage.00010	Tb927.11.17930	variant surface glycoprotein (VSG, pseudogene), putative,variant surface glycoprotein (VSG), degenerate and frameshifted	T. brucei 927	59.34	1e-124	441
TevSTIB805dn_contig1129.mage.00030	Tb927.11.20270	variant surface glycoprotein (VSG, pseudogene), putative,variant surface glycoprotein (VSG), degenerate and frameshifted	T. brucei 927	46.85	2e-23	103
TevSTIB805dn_contig1129.mage.00010	Tb927.9.950	variant surface glycoprotein (VSG, pseudogene), putative,variant surface glycoprotein (VSG), degenerate and frameshifted	T. brucei 927	40.4	3e-54	207
TevSTIB805dn_contig1213.mage.00010	Tb927.11.17140	variant surface glycoprotein (VSG, pseudogene), putative,variant surface glycoprotein (VSG), degenerate and frameshifted	T. brucei 927	37.74	9e-14	70.5
TevSTIB805dn_contig1304.mage.00010	Tb927.11.19670	variant surface glycoprotein (VSG, pseudogene), putative,variant surface glycoprotein (VSG), degenerate and frameshifted	T. brucei 927	33.07	8e-31	127
TevSTIB805dn_contig154.mage.00010	Tb927.11.20280	variant surface glycoprotein (VSG, pseudogene), putative,variant surface glycoprotein (VSG), degenerate and frameshifted	T. brucei 927	39.44	1e-19	90.9
TevSTIB805dn_contig192.mage.00010	Tb927.9.17090	variant surface glycoprotein (VSG, pseudogene), putative,variant surface glycoprotein (VSG), degenerate and frameshifted	T. brucei 927	59.2	8e-33	134
TevSTIB805dn_contig2934.mage.00020	Tb927.9.16150	variant surface glycoprotein (VSG, pseudogene), putative,variant surface glycoprotein (VSG), degenerate and frameshifted	T. brucei 927	30.85	7e-06	44.3
TevSTIB805dn_contig2948.mage.00010	Tb927.9.16980	variant surface glycoprotein (VSG, pseudogene), putative,variant surface glycoprotein (VSG), degenerate and frameshifted	T. brucei 927	42.42	4e-09	55.8
TevSTIB805dn_contig2959.mage.00010	Tb927.9.17190	variant surface glycoprotein (VSG, pseudogene), putative,variant surface glycoprotein (VSG), degenerate and frameshifted	T. brucei 927	65.29	4e-129	456
TevSTIB805dn_contig2977.mage.00010	Tb927.9.16980	variant surface glycoprotein (VSG, pseudogene), putative,variant surface glycoprotein (VSG), degenerate and frameshifted	T. brucei 927	32.51	2e-27	117
TevSTIB805dn_contig2989.mage.00010	Tb927.9.17890	variant surface glycoprotein (VSG, pseudogene), putative,variant surface glycoprotein (VSG), degenerate and frameshifted	T. brucei 927	25.24	7e-22	100
TevSTIB805dn_contig3039.mage.00020	Tb927.9.16980	variant surface glycoprotein (VSG, pseudogene), putative,variant surface glycoprotein (VSG), degenerate and frameshifted	T. brucei 927	39.52	2e-24	107
TevSTIB805dn_contig3045.mage.00050	Tb927.11.17220	variant surface glycoprotein (VSG, pseudogene), putative,variant surface glycoprotein (VSG), degenerate and frameshifted	T. brucei 927	44.71	4e-34	139
TevSTIB805dn_contig3124.mage.00040	Tb927.9.17190	variant surface glycoprotein (VSG, pseudogene), putative,variant surface glycoprotein (VSG), degenerate and frameshifted	T. brucei 927	28.79	0.0001	41.6
TevSTIB805dn_contig3234.mage.00010	Tb927.11.17220	variant surface glycoprotein (VSG, pseudogene), putative,variant surface glycoprotein (VSG), degenerate and frameshifted	T. brucei 927	37.01	2e-18	87
TevSTIB805dn_contig3358.mage.00010	Tb927.9.18010	variant surface glycoprotein (VSG, pseudogene), putative,variant surface glycoprotein (VSG), degenerate and frameshifted	T. brucei 927	36.52	2e-10	60.1
TevSTIB805dn_contig3376.mage.00020	Tb927.11.17220	variant surface glycoprotein (VSG, pseudogene), putative,variant surface glycoprotein (VSG), degenerate and frameshifted	T. brucei 927	40	1e-19	90.9
TevSTIB805dn_contig3413.mage.00010	Tb927.11.19670	variant surface glycoprotein (VSG, pseudogene), putative,variant surface glycoprotein (VSG), degenerate and frameshifted	T. brucei 927	35.93	1e-32	135
TevSTIB805dn_contig3422.mage.00010	Tb927.9.17080	variant surface glycoprotein (VSG, pseudogene), putative,variant surface glycoprotein (VSG), degenerate and frameshifted	T. brucei 927	60.91	2e-57	217
TevSTIB805dn_contig3514.mage.00040	Tb927.9.17190	variant surface glycoprotein (VSG, pseudogene), putative,variant surface glycoprotein (VSG), degenerate and frameshifted	T. brucei 927	32.08	3e-06	46.2
TevSTIB805dn_contig3589.mage.00010	Tb927.11.19640	variant surface glycoprotein (VSG, pseudogene), putative,variant surface glycoprotein (VSG), degenerate and frameshifted	T. brucei 927	80	2e-09	56.6
TevSTIB805dn_contig3597.mage.00010	Tb927.9.950	variant surface glycoprotein (VSG, pseudogene), putative,variant surface glycoprotein (VSG), degenerate and frameshifted	T. brucei 927	33.26	6e-67	250
TevSTIB805dn_contig3628.mage.00010	Tb927.9.17190	variant surface glycoprotein (VSG, pseudogene), putative,variant surface glycoprotein (VSG), degenerate and frameshifted	T. brucei 927	28.49	2e-09	58.2
TevSTIB805dn_contig3985.mage.00010	Tb927.9.17190	variant surface glycoprotein (VSG, pseudogene), putative,variant surface glycoprotein (VSG), degenerate and frameshifted	T. brucei 927	27.56	4e-09	56.2
TevSTIB805dn_contig4099.mage.00010	Tb927.9.18070	variant surface glycoprotein (VSG, pseudogene), putative,variant surface glycoprotein (VSG), degenerate and frameshifted	T. brucei 927	55.93	1e-29	123
TevSTIB805dn_contig4305.mage.00010	Tb927.9.18070	variant surface glycoprotein (VSG, pseudogene), putative,variant surface glycoprotein (VSG), degenerate and frameshifted	T. brucei 927	58.5	5e-43	168
TevSTIB805dn_contig5217.mage.00020	Tb927.9.16670	variant surface glycoprotein (VSG, pseudogene), putative,variant surface glycoprotein (VSG), degenerate and frameshifted	T. brucei 927	53.49	2e-07	49.3
TevSTIB805dn_contig5258.mage.00020	Tb927.9.17190	variant surface glycoprotein (VSG, pseudogene), putative,variant surface glycoprotein (VSG), degenerate and frameshifted	T. brucei 927	27.84	4e-12	67
TevSTIB805dn_contig5263.mage.00030	Tb927.9.17190	variant surface glycoprotein (VSG, pseudogene), putative,variant surface glycoprotein (VSG), degenerate and frameshifted	T. brucei 927	26.72	0.0003	39.7
TevSTIB805dn_contig5264.mage.00010	Tb927.11.20220	variant surface glycoprotein (VSG, pseudogene), putative,variant surface glycoprotein (VSG), degenerate and frameshifted	T. brucei 927	25.77	2e-10	60.8
TevSTIB805dn_contig5291.mage.00010	Tb927.11.17220	variant surface glycoprotein (VSG, pseudogene), putative,variant surface glycoprotein (VSG), degenerate and frameshifted	T. brucei 927	41.87	2e-54	177
TevSTIB805dn_contig5421.mage.00010	Tb927.9.16090	variant surface glycoprotein (VSG, pseudogene), putative,variant surface glycoprotein (VSG), degenerate and frameshifted	T. brucei 927	26.12	2e-16	81.6
TevSTIB805dn_contig5494.mage.00020	Tb927.11.17140	variant surface glycoprotein (VSG, pseudogene), putative,variant surface glycoprotein (VSG), degenerate and frameshifted	T. brucei 927	41.3	2e-25	110
TevSTIB805dn_contig5531.mage.00010	Tb927.11.17220	variant surface glycoprotein (VSG, pseudogene), putative,variant surface glycoprotein (VSG), degenerate and frameshifted	T. brucei 927	40	9e-31	128
TevSTIB805dn_contig5743.mage.00010	Tb927.11.20280	variant surface glycoprotein (VSG, pseudogene), putative,variant surface glycoprotein (VSG), degenerate and frameshifted	T. brucei 927	57.5	8e-05	40.8
TevSTIB805dn_contig5752.mage.00010	Tb927.9.16940	variant surface glycoprotein (VSG, pseudogene), putative,variant surface glycoprotein (VSG), degenerate and frameshifted	T. brucei 927	30.36	1e-17	84.7
TevSTIB805dn_contig6416.mage.00010	Tb927.9.950	variant surface glycoprotein (VSG, pseudogene), putative,variant surface glycoprotein (VSG), degenerate and frameshifted	T. brucei 927	81.25	6e-41	161
TevSTIB805dn_contig6699.mage.00010	Tb927.9.16430	variant surface glycoprotein (VSG, pseudogene), putative,variant surface glycoprotein (VSG), degenerate and frameshifted	T. brucei 927	67.21	2e-27	79
TevSTIB805dn_contig7023.mage.00010	Tb927.11.19890	variant surface glycoprotein (VSG, pseudogene), putative,variant surface glycoprotein (VSG), degenerate and frameshifted	T. brucei 927	50.43	8e-28	117
TevSTIB805dn_contig7025.mage.00010	Tb927.9.16370	variant surface glycoprotein (VSG, pseudogene), putative,variant surface glycoprotein (VSG), degenerate and frameshifted	T. brucei 927	64.42	6e-51	195
TevSTIB805dn_contig7031.mage.00020	Tb927.9.16900	variant surface glycoprotein (VSG, pseudogene), putative,variant surface glycoprotein (VSG), degenerate and frameshifted	T. brucei 927	30.82	1e-07	51.2
TevSTIB805dn_contig7107.mage.00010	Tb927.11.19670	variant surface glycoprotein (VSG, pseudogene), putative,variant surface glycoprotein (VSG), degenerate and frameshifted	T. brucei 927	27.51	4e-26	114
TevSTIB805dn_contig7113.mage.00020	Tb927.9.16830	variant surface glycoprotein (VSG, pseudogene), putative,variant surface glycoprotein (VSG), degenerate and frameshifted	T. brucei 927	45.45	1e-16	70.5
TevSTIB805dn_contig7113.mage.00010	Tb927.9.16830	variant surface glycoprotein (VSG, pseudogene), putative,variant surface glycoprotein (VSG), degenerate and frameshifted	T. brucei 927	36.94	1e-12	66.6
TevSTIB805dn_contig7143.mage.00010	Tb927.11.19670	variant surface glycoprotein (VSG, pseudogene), putative,variant surface glycoprotein (VSG), degenerate and frameshifted	T. brucei 927	25.73	2e-26	115
TevSTIB805dn_contig7171.mage.00010	Tb927.9.16980	variant surface glycoprotein (VSG, pseudogene), putative,variant surface glycoprotein (VSG), degenerate and frameshifted	T. brucei 927	38.68	8e-37	149
TevSTIB805dn_contig1653.mage.00010	Tb927.9.17390	variant surface glycoprotein (VSG, pseudogene), putative,variant surface glycoprotein (VSG), degenerate and frameshifted fragment	T. brucei 927	67.15	8e-47	181
TevSTIB805dn_contig2934.mage.00010	Tb927.9.17390	variant surface glycoprotein (VSG, pseudogene), putative,variant surface glycoprotein (VSG), degenerate and frameshifted fragment	T. brucei 927	23.44	1e-29	126
TevSTIB805dn_contig3018.mage.00010	Tb927.9.17390	variant surface glycoprotein (VSG, pseudogene), putative,variant surface glycoprotein (VSG), degenerate and frameshifted fragment	T. brucei 927	26.67	1e-35	147
TevSTIB805dn_contig7158.mage.00020	Tb927.9.17620	variant surface glycoprotein (VSG, pseudogene), putative,variant surface glycoprotein (VSG), degenerate fragment	T. brucei 927	19.5	0.001	38.5
TevSTIB805dn_contig3039.mage.00010	Tb927.9.17680	variant surface glycoprotein (VSG, pseudogene), putative,variant surface glycoprotein (VSG), degenerate frameshifted	T. brucei 927	32.43	4e-11	63.2
TevSTIB805dn_contig5228.mage.00020	Tb927.9.1170	variant surface glycoprotein (VSG, pseudogene), putative,variant surface glycoprotein (VSG), degenerate frameshifted	T. brucei 927	47.06	2e-42	167
TevSTIB805dn_contig2980.mage.00020	Tb927.11.18030	variant surface glycoprotein (VSG, pseudogene), putative,variant surface glycoprotein (VSG), fragment	T. brucei 927	34.87	3e-25	110
TevSTIB805dn_contig3120.mage.00040	Tb927.11.18030	variant surface glycoprotein (VSG, pseudogene), putative,variant surface glycoprotein (VSG), fragment	T. brucei 927	73.33	2e-43	171
TevSTIB805dn_contig3190.mage.00020	Tb927.11.17620	variant surface glycoprotein (VSG, pseudogene), putative,variant surface glycoprotein (VSG), fragment	T. brucei 927	59.7	3e-39	155
TevSTIB805dn_contig3220.mage.00010	Tb927.9.17780	variant surface glycoprotein (VSG, pseudogene), putative,variant surface glycoprotein (VSG), fragment	T. brucei 927	36.36	2e-16	80.1
[truncated: 912 more rows]
[truncated: 1 more columns]

## Sheet: Tev de novo minus Tb (1409)
List of 1409 CDS identified in de novo assembly TevSTIB805dn_sub
[truncated: 1,425 more rows]
