# Supplementary material for: Genome and Phylogenetic Analyses of Trypanosoma evansi Reveal Extensive Similarity to T. brucei and Multiple Independent Origins for Dyskinetoplasty
Source: PLoS Negl Trop Dis. 2015 Jan 8;9(1):e3404. doi: 10.1371/journal.pntd.0003404 (PMC4288722; doi:10.1371/journal.pntd.0003404)
Supplement: S3 Table — A spreadsheet showing 36046 SNPs identified in non-repetitive CDS in T. evansi STIB805. (XLSX) [file pntd.0003404.s017.xlsx]

## Sheet: 36046 SNPs (non-rep. CDS)
Chromosome	Reference Position	Variation Type	Length	Reference	Variants	Allele Variations	Frequencies	Counts	Coverage	Amino Acid Change	Gene_ID
Tb927_01_v4	7012	SNP	3	TGT	1	TCC	100.0	10	10	Cys48Ser	Tb927.1.10
Tb927_01_v4	7016	SNP	1	C	1	T	100.0	11	11	Ala49Val	Tb927.1.10
Tb927_01_v4	7019	SNP	1	C	1	T	100.0	11	11	Ala50Val	Tb927.1.10
Tb927_01_v4	7045	SNP	1	G	1	A	100.0	11	11	Val59Ile	Tb927.1.10
Tb927_01_v4	11219	SNP	1	T	2	T/C	68.1/31.9	47/22	69	Leu21Pro	Tb927.1.30
Tb927_01_v4	11307	SNP	1	T	2	T/A	68.1/31.9	47/22	69	His50Gln	Tb927.1.30
Tb927_01_v4	11311	SNP	3	TAC	2	TAC/CGC	63.3/36.7	38/22	60	Tyr52Arg,Tyr	Tb927.1.30
Tb927_01_v4	11315	SNP	1	T	2	T/G	66.7/33.3	44/22	66	Leu53Arg	Tb927.1.30
Tb927_01_v4	11356	SNP	1	C	2	C/G	70.0/30.0	49/21	70	Leu67Val	Tb927.1.30
Tb927_01_v4	11390	SNP	1	A	2	A/G	67.7/32.3	44/21	65	Lys78Arg	Tb927.1.30
Tb927_01_v4	11521	Complex SNP	3	TCG	2	GAG/ACG	64.7/35.3	11/6	17	Ser122Glu,Thr	Tb927.1.30
Tb927_01_v4	11528	SNP	1	G	1	A	71.4	10	14	Arg124His	Tb927.1.30
Tb927_01_v4	11538	SNP	1	G	1	C	72.7	8	11	Gln127His	Tb927.1.30
Tb927_01_v4	11540	SNP	1	G	1	A	69.2	9	13	Ser128Asn	Tb927.1.30
Tb927_01_v4	11782	SNP	3	TTC	1	CAC	82.4	14	17	Phe209His	Tb927.1.30
Tb927_01_v4	11791	SNP	1	G	1	C	95.7	22	23	Glu212Gln	Tb927.1.30
Tb927_01_v4	11800	SNP	3	GAA	1	TAG	87.1	27	31	Glu215Stp	Tb927.1.30
Tb927_01_v4	11807	SNP	1	T	1	C	97.9	46	47	Phe217Ser	Tb927.1.30
Tb927_01_v4	11809	SNP	1	C	1	G	100.0	45	45	Pro218Ala	Tb927.1.30
Tb927_01_v4	11828	SNP	1	C	2	C/T	70.0/30.0	42/18	60	Thr224Ile	Tb927.1.30
Tb927_01_v4	11848	SNP	1	G	1	A	70.6	36	51	Gly231Arg	Tb927.1.30
Tb927_01_v4	11851	SNP	3	GGA	1	ATA	98.4	60	61	Gly232Ile	Tb927.1.30
Tb927_01_v4	11854	SNP	1	C	1	T	98.3	59	60	Arg233Stp	Tb927.1.30
Tb927_01_v4	11857	SNP	3	TAT	1	TTC	98.3	57	58	Tyr234Phe	Tb927.1.30
Tb927_01_v4	11860	SNP	3	GTG	1	TTT	97.9	46	47	Val235Phe	Tb927.1.30
Tb927_01_v4	12636	Complex SNP	1	T	2	A/C	54.0/39.0	54/39	100	Tyr33Phe,Cys	Tb927.1.40
Tb927_01_v4	42114	SNP	1	C	2	C/T	69.2/30.8	27/12	39	Gly599Asp	Tb927.1.60
Tb927_01_v4	42142	SNP	1	A	2	A/G	67.3/32.7	35/17	52	Stp590Gln	Tb927.1.60
Tb927_01_v4	42150	SNP	1	A	2	A/C	66.0/34.0	35/18	53	Val587Gly	Tb927.1.60
Tb927_01_v4	42210	SNP	1	T	2	T/C	53.9/46.1	41/35	76	Glu567Gly	Tb927.1.60
Tb927_01_v4	42633	SNP	1	T	2	C/T	66.7/33.3	60/30	90	Glu426Gly	Tb927.1.60
Tb927_01_v4	42930	SNP	1	C	2	A/C	50.0/50.0	24/24	48	Arg327Leu	Tb927.1.60
Tb927_01_v4	43124	SNP	1	A	1	C	100.0	24	24	Ile262Met	Tb927.1.60
Tb927_01_v4	43323	Complex SNP	1	A	2	G/C	58.3/41.7	49/35	84	Val196Ala,Gly	Tb927.1.60
Tb927_01_v4	43368	SNP	1	A	2	A/C	61.2/38.8	49/31	80	Val181Gly	Tb927.1.60
Tb927_01_v4	43371	SNP	1	G	2	A/G	64.4/35.6	58/32	90	Thr180Met	Tb927.1.60
Tb927_01_v4	50084	SNP	1	T	2	T/A	68.6/31.4	24/11	35	Ile6Phe	Tb927.1.80
Tb927_01_v4	58305	SNP	1	C	2	C/A	66.7/33.3	8/4	12	Ala327Ser	Tb927.1.100
Tb927_01_v4	58500	SNP	1	G	1	A	97.3	36	37	Arg262Trp	Tb927.1.100
Tb927_01_v4	59187	SNP	1	A	1	G	78.1	57	73	Ser33Pro	Tb927.1.100
Tb927_01_v4	59188	SNP	1	C	1	T	84.1	69	82	Trp32Stp	Tb927.1.100
Tb927_01_v4	80253	SNP	1	C	2	C/T	52.6/47.4	10/9	19	Pro24Leu	Tb927.1.200
Tb927_01_v4	103376	SNP	1	G	2	G/A	68.0/30.0	34/15	50	Pro72Ser	Tb927.1.250
Tb927_01_v4	103388	SNP	1	T	1	C	100.0	55	55	Thr68Ala	Tb927.1.250
Tb927_01_v4	103462	SNP	1	A	2	G/A	51.1/48.9	23/22	45	Val43Ala	Tb927.1.250
Tb927_01_v4	103472	SNP	1	A	2	A/G	60.0/40.0	21/14	35	Phe40Leu	Tb927.1.250
Tb927_01_v4	103473	SNP	3	TGG	2	TGG/CAG	56.7/40.0	17/12	30	Pro39Leu,Pro	Tb927.1.250
Tb927_01_v4	103479	SNP	1	A	2	C/A	55.6/44.4	20/16	36	Cys37Trp	Tb927.1.250
Tb927_01_v4	103490	SNP	1	C	1	T	100.0	32	32	Glu34Lys	Tb927.1.250
Tb927_01_v4	103497	SNP	1	A	2	A/C	52.7/47.3	29/26	55	Ser31Arg	Tb927.1.250
Tb927_01_v4	103508	SNP	1	A	2	T/A	50.0/46.8	31/29	62	Phe28Ile	Tb927.1.250
Tb927_01_v4	106387	SNP	1	A	2	A/G	50.5/49.5	49/48	97	Ser63Pro	Tb927.1.260
Tb927_01_v4	106402	SNP	1	A	1	T	72.9	43	59	Phe58Ile	Tb927.1.260
Tb927_01_v4	106507	SNP	1	G	1	A	98.5	64	65	His23Tyr	Tb927.1.260
Tb927_01_v4	106511	Complex SNP	3	TAC	2	TGC/TAT	48.2/34.1	41/29	85	Val21Ala,Ile	Tb927.1.260
Tb927_01_v4	106759	SNP	1	A	2	A/T	53.0/47.0	35/31	66	Thr36Ser	Tb927.1.270
Tb927_01_v4	106987	SNP	1	G	1	A	85.1	40	47	Val112Ile	Tb927.1.270
Tb927_01_v4	112457	SNP	1	G	2	G/T	50.0/50.0	40/40	80	Arg26Leu	Tb927.1.280
Tb927_01_v4	112516	SNP	1	C	2	C/T	68.1/30.9	64/29	94	His46Tyr	Tb927.1.280
Tb927_01_v4	112526	SNP	1	T	2	G/T	50.0/48.8	42/41	84	Ile49Arg	Tb927.1.280
Tb927_01_v4	112703	SNP	1	C	2	C/T	61.5/38.5	32/20	52	Ala108Val	Tb927.1.280
Tb927_01_v4	113143	SNP	1	G	1	A	71.8	28	39	Gly3Arg	Tb927.1.290
Tb927_01_v4	113167	SNP	1	C	2	C/T	59.6/40.4	31/21	52	Arg11Cys	Tb927.1.290
Tb927_01_v4	113287	SNP	1	A	2	A/G	62.0/38.0	31/19	50	Ile51Val	Tb927.1.290
Tb927_01_v4	113705	SNP	1	A	2	A/G	69.8/30.2	67/29	96	Asp190Gly	Tb927.1.290
Tb927_01_v4	113749	SNP	1	G	2	G/A	50.6/48.2	42/40	83	Glu205Lys	Tb927.1.290
Tb927_01_v4	113861	SNP	1	A	2	A/G	55.3/44.7	26/21	47	Glu242Gly	Tb927.1.290
Tb927_01_v4	113879	SNP	1	C	1	T	93.9	31	33	Ala248Val	Tb927.1.290
Tb927_01_v4	113890	SNP	1	A	1	G	94.9	37	39	Lys252Glu	Tb927.1.290
Tb927_01_v4	113948	SNP	1	C	1	A	97.8	45	46	Ala271Glu	Tb927.1.290
Tb927_01_v4	114917	SNP	1	A	2	A/G	66.0/34.0	62/32	94	Asp594Gly	Tb927.1.290
Tb927_01_v4	115718	SNP	1	C	2	C/A	57.5/42.5	46/34	80	Thr861Lys	Tb927.1.290
Tb927_01_v4	116776	SNP	1	G	2	A/G	62.9/37.1	39/23	62	Glu1214Lys	Tb927.1.290
Tb927_01_v4	116831	SNP	1	C	1	T	100.0	64	64	Ala1232Val	Tb927.1.290
Tb927_01_v4	116873	SNP	1	A	2	A/C	66.7/33.3	34/17	51	Tyr1246Ser	Tb927.1.290
Tb927_01_v4	116970	SNP	1	C	2	C/A	51.8/47.0	43/39	83	Asp1278Glu	Tb927.1.290
Tb927_01_v4	136222	SNP	1	T	2	C/T	56.2/43.8	41/32	73	Glu59Gly	Tb927.1.360
Tb927_01_v4	136253	SNP	1	G	2	A/G	53.6/46.4	37/32	69	Gln49Stp	Tb927.1.360
Tb927_01_v4	136313	SNP	1	T	2	T/C	59.6/40.4	31/21	52	Thr29Ala	Tb927.1.360
Tb927_01_v4	140277	SNP	3	CCT	2	CCT/GTT	60.7/39.3	37/24	61	Arg1428Asn,Arg	Tb927.1.370
Tb927_01_v4	140360	SNP	1	T	1	G	83.3	30	36	Ser1401Arg	Tb927.1.370
Tb927_01_v4	140420	SNP	1	T	2	T/C	57.5/42.5	23/17	40	Lys1381Glu	Tb927.1.370
Tb927_01_v4	140703	SNP	1	A	2	A/T	70.0/30.0	49/21	70	Ser1286Arg	Tb927.1.370
Tb927_01_v4	140825	SNP	1	T	1	C	66.3	55	83	Ser1246Gly	Tb927.1.370
Tb927_01_v4	140853	SNP	3	GCG	1	GTA	86.0	49	57	Arg1236Tyr	Tb927.1.370
Tb927_01_v4	140955	SNP	3	TTT	2	TTT/CCT	59.6/40.4	28/19	47	Lys1202Lys,Arg	Tb927.1.370
Tb927_01_v4	140959	SNP	1	C	2	C/T	56.4/43.6	31/24	55	Gly1201Glu	Tb927.1.370
Tb927_01_v4	141145	SNP	1	T	2	T/A	61.9/38.1	13/8	21	His1139Leu	Tb927.1.370
Tb927_01_v4	141164	SNP	1	A	1	G	100.0	19	19	Ser1133Pro	Tb927.1.370
Tb927_01_v4	141196	SNP	1	C	2	C/T	68.0/32.0	34/16	50	Gly1122Asp	Tb927.1.370
Tb927_01_v4	141240	SNP	3	CTC	2	CTC/TTT	67.3/32.7	35/17	52	Glu1107Glu,Lys	Tb927.1.370
Tb927_01_v4	141277	SNP	1	C	1	T	73.3	11	15	Arg1095Gln	Tb927.1.370
Tb927_01_v4	141279	SNP	3	GAA	2	GAA/AGA	60.0/30.0	6/3	10	Phe1094Phe,Ser	Tb927.1.370
Tb927_01_v4	141547	SNP	1	T	2	C/T	53.1/46.9	17/15	32	Asp1005Gly	Tb927.1.370
Tb927_01_v4	141802	SNP	1	A	2	A/G	63.5/36.5	40/23	63	Val920Ala	Tb927.1.370
Tb927_01_v4	141814	SNP	1	T	2	T/G	54.0/46.0	27/23	50	Lys916Thr	Tb927.1.370
Tb927_01_v4	142196	SNP	1	C	2	T/C	65.3/34.7	49/26	75	Asp789Asn	Tb927.1.370
Tb927_01_v4	142643	SNP	1	G	2	G/A	65.2/34.8	45/24	69	Leu640Phe	Tb927.1.370
Tb927_01_v4	142676	SNP	1	T	1	G	100.0	17	17	Ile629Leu	Tb927.1.370
Tb927_01_v4	142799	SNP	1	C	1	T	71.1	32	45	Val588Met	Tb927.1.370
Tb927_01_v4	142865	SNP	1	T	2	C/T	67.9/32.1	55/26	81	Met566Val	Tb927.1.370
Tb927_01_v4	143069	SNP	1	C	1	T	98.7	77	78	Val498Ile	Tb927.1.370
Tb927_01_v4	143113	SNP	1	C	2	T/C	59.8/37.9	52/33	87	Gly483Asp	Tb927.1.370
Tb927_01_v4	143291	SNP	1	T	2	T/C	64.8/35.2	35/19	54	Ile424Val	Tb927.1.370
Tb927_01_v4	143299	SNP	1	C	1	T	84.6	22	26	Arg421Lys	Tb927.1.370
Tb927_01_v4	143554	SNP	1	C	2	C/T	68.3/31.7	43/20	63	Cys336Tyr	Tb927.1.370
Tb927_01_v4	143584	SNP	1	G	1	T	73.9	17	23	Ala326Glu	Tb927.1.370
Tb927_01_v4	144112	SNP	1	T	2	C/T	50.0/50.0	21/21	42	Asp150Gly	Tb927.1.370
Tb927_01_v4	144169	SNP	1	C	2	C/T	66.7/33.3	16/8	24	Cys131Tyr	Tb927.1.370
Tb927_01_v4	144250	SNP	1	G	2	G/A	65.1/34.9	28/15	43	Thr104Ile	Tb927.1.370
Tb927_01_v4	144344	SNP	1	A	2	A/T	55.6/44.4	10/8	18	Ser73Thr	Tb927.1.370
Tb927_01_v4	144345	SNP	1	C	2	C/G	55.6/44.4	10/8	18	Gln72His	Tb927.1.370
Tb927_01_v4	144354	Complex SNP	3	TGA	2	AGA/AGT	52.9/47.1	9/8	17	Ser69Ser,Thr	Tb927.1.370
Tb927_01_v4	145099	SNP	1	G	2	G/C	57.9/42.1	11/8	19	Pro18Arg	Tb927.1.380
Tb927_01_v4	147217	SNP	1	T	2	A/T	52.5/47.5	31/28	59	Leu15Met	Tb927.1.390
Tb927_01_v4	147233	SNP	1	A	2	A/C	69.2/30.8	36/16	52	Glu20Ala	Tb927.1.390
Tb927_01_v4	147239	SNP	1	A	2	A/G	62.2/37.8	23/14	37	Glu22Gly	Tb927.1.390
Tb927_01_v4	147404	SNP	1	A	1	G	98.1	51	52	His77Arg	Tb927.1.390
Tb927_01_v4	147425	SNP	1	A	1	C	76.7	23	30	His84Pro	Tb927.1.390
Tb927_01_v4	147434	SNP	1	T	1	C	74.1	20	27	Phe87Ser	Tb927.1.390
Tb927_01_v4	147440	SNP	1	T	2	T/C	58.3/41.7	14/10	24	Ile89Thr	Tb927.1.390
Tb927_01_v4	147442	SNP	1	C	2	C/A	61.9/38.1	13/8	21	His90Asn	Tb927.1.390
Tb927_01_v4	147446	SNP	1	G	2	G/A	57.9/42.1	11/8	19	Cys91Tyr	Tb927.1.390
Tb927_01_v4	147966	Complex SNP	1	G	2	A/T	45.2/32.3	14/10	31	Gly42Asp,Val	Tb927.1.400
Tb927_01_v4	147999	SNP	1	G	1	A	90.5	38	42	Gly53Glu	Tb927.1.400
Tb927_01_v4	176385	SNP	1	A	1	T	79.7	47	59	Met4Leu	Tb927.1.460
Tb927_01_v4	176622	SNP	1	T	2	T/C	62.5/37.5	15/9	24	Phe83Leu	Tb927.1.460
Tb927_01_v4	181153	SNP	1	C	2	C/T	60.7/39.3	54/35	89	Ser22Phe	Tb927.1.470
Tb927_01_v4	181411	SNP	1	C	1	T	98.6	72	73	Ala108Val	Tb927.1.470
Tb927_01_v4	181416	SNP	1	A	2	A/G	65.1/34.9	41/22	63	Lys110Glu	Tb927.1.470
Tb927_01_v4	181449	SNP	1	T	2	C/T	52.9/47.1	9/8	17	Stp121Gln	Tb927.1.470
Tb927_01_v4	182128	SNP	1	A	2	A/G	61.0/39.0	25/16	41	Asp95Gly	Tb927.1.480
Tb927_01_v4	182130	SNP	1	A	2	A/G	65.9/34.1	27/14	41	Thr96Ala	Tb927.1.480
Tb927_01_v4	182143	SNP	1	A	2	A/G	59.6/40.4	31/21	52	His100Arg	Tb927.1.480
Tb927_01_v4	182146	SNP	1	G	2	G/C	62.5/37.5	35/21	56	Arg101Thr	Tb927.1.480
Tb927_01_v4	182286	SNP	1	G	1	C	89.4	76	85	Gly148Arg	Tb927.1.480
Tb927_01_v4	182596	SNP	1	C	2	C/T	64.2/35.8	43/24	67	Ser251Phe	Tb927.1.480
Tb927_01_v4	182628	Complex SNP	3	ACG	2	ATG/ACA	42.6/37.7	26/23	61	Thr262Met,Thr	Tb927.1.480
Tb927_01_v4	182862	SNP	3	AGC	2	AGC/AAT	66.7/33.3	22/11	33	Ser340Asn,Ser	Tb927.1.480
Tb927_01_v4	182868	SNP	1	A	1	G	74.2	23	31	Thr342Ala	Tb927.1.480
Tb927_01_v4	183045	SNP	3	GCA	2	GCA/AAA	68.2/31.8	58/27	85	Ala401Ala,Lys	Tb927.1.480
Tb927_01_v4	183870	SNP	1	T	2	A/T	50.0/50.0	26/26	52	Phe676Ile	Tb927.1.480
Tb927_01_v4	183874	SNP	1	T	2	C/T	49.1/49.1	26/26	53	Val677Ala	Tb927.1.480
Tb927_01_v4	183877	SNP	1	G	1	A	96.0	48	50	Arg678Lys	Tb927.1.480
Tb927_01_v4	184272	SNP	1	G	1	A	85.7	12	14	Val810Ile	Tb927.1.480
Tb927_01_v4	184278	SNP	1	T	2	C/T	58.8/41.2	10/7	17	Tyr812His	Tb927.1.480
Tb927_01_v4	185114	SNP	1	A	1	T	73.0	73	100	Arg1090Ser	Tb927.1.480
Tb927_01_v4	185368	SNP	1	T	2	T/C	67.4/32.6	60/29	89	Phe1175Ser	Tb927.1.480
Tb927_01_v4	185418	SNP	1	G	1	A	100.0	59	59	Gly1192Ser	Tb927.1.480
Tb927_01_v4	185540	SNP	1	T	2	A/T	51.8/48.2	44/41	85	Ser1232Arg	Tb927.1.480
Tb927_01_v4	185553	SNP	1	G	2	T/G	51.1/48.9	46/44	90	Asp1237Tyr	Tb927.1.480
Tb927_01_v4	185557	SNP	1	G	2	G/A	55.6/44.4	50/40	90	Gly1238Asp	Tb927.1.480
Tb927_01_v4	185674	SNP	1	A	2	A/G	63.4/36.6	45/26	71	Glu1277Gly	Tb927.1.480
Tb927_01_v4	185689	SNP	1	C	2	C/G	51.0/49.0	25/24	49	Thr1282Arg	Tb927.1.480
Tb927_01_v4	185691	SNP	3	CAG	2	TGG/CAG	48.7/46.2	19/18	39	Gln1283Gln,Trp	Tb927.1.480
Tb927_01_v4	185746	SNP	1	G	1	A	95.6	43	45	Gly1301Asp	Tb927.1.480
Tb927_01_v4	189839	SNP	1	G	2	A/G	59.8/40.2	52/35	87	Met1Ile	Tb927.1.490
Tb927_01_v4	189994	Complex SNP	1	C	2	G/A	62.1/37.9	18/11	29	Pro53Arg,His	Tb927.1.490
Tb927_01_v4	189999	SNP	1	A	1	G	82.4	28	34	Thr55Ala	Tb927.1.490
Tb927_01_v4	203210	SNP	1	G	2	G/A	54.4/45.6	37/31	68	Pro270Ser	Tb927.1.530
Tb927_01_v4	203215	SNP	1	T	2	T/A	60.6/39.4	43/28	71	Tyr268Phe	Tb927.1.530
Tb927_01_v4	203310	SNP	1	C	2	C/A	51.6/48.4	48/45	93	Arg236Ser	Tb927.1.530
Tb927_01_v4	203349	SNP	1	C	2	C/A	60.9/39.1	53/34	87	Leu223Phe	Tb927.1.530
Tb927_01_v4	203363	SNP	1	C	2	C/A	55.3/44.7	47/38	85	Gly219Stp	Tb927.1.530
Tb927_01_v4	203369	SNP	1	C	2	C/T	59.5/40.5	50/34	84	Ala217Thr	Tb927.1.530
Tb927_01_v4	203378	SNP	1	G	2	G/T	63.4/36.6	52/30	82	Gln214Lys	Tb927.1.530
Tb927_01_v4	203393	SNP	1	C	2	C/T	55.2/44.8	48/39	87	Asp209Asn	Tb927.1.530
Tb927_01_v4	203451	SNP	1	T	2	T/A	51.6/48.4	49/46	95	Lys189Asn	Tb927.1.530
Tb927_01_v4	203462	SNP	1	G	2	G/A	52.1/47.9	49/45	94	Arg186Cys	Tb927.1.530
Tb927_01_v4	203479	SNP	1	G	2	G/A	59.5/40.5	50/34	84	Thr180Ile	Tb927.1.530
Tb927_01_v4	203488	SNP	1	C	2	C/T	54.5/44.2	42/34	77	Cys177Tyr	Tb927.1.530
Tb927_01_v4	203493	SNP	3	ATT	2	ATT/TTC	51.7/39.7	30/23	58	Asn175Glu,Asn	Tb927.1.530
Tb927_01_v4	203502	SNP	3	TAA	2	CCA/TAA	43.8/41.2	35/33	80	Leu172Leu,Trp	Tb927.1.530
Tb927_01_v4	203517	SNP	3	CAC	2	TAA/CAC	43.8/41.2	35/33	80	Val167Leu,Val	Tb927.1.530
Tb927_01_v4	203525	SNP	1	T	2	T/G	57.5/42.5	46/34	80	Ser165Arg	Tb927.1.530
Tb927_01_v4	203527	SNP	1	T	2	T/C	51.9/45.7	42/37	81	Asn164Ser	Tb927.1.530
Tb927_01_v4	203530	SNP	1	T	2	T/G	49.4/47.1	42/40	85	Glu163Ala	Tb927.1.530
Tb927_01_v4	203771	SNP	1	C	2	T/C	51.8/48.2	29/27	56	Val83Ile	Tb927.1.530
Tb927_01_v4	203830	SNP	1	G	2	A/G	58.3/41.7	28/20	48	Thr63Ile	Tb927.1.530
Tb927_01_v4	203840	SNP	1	G	2	G/T	64.9/33.3	37/19	57	Leu60Ile	Tb927.1.530
Tb927_01_v4	203852	SNP	1	G	2	G/T	57.4/42.6	35/26	61	Leu56Ile	Tb927.1.530
Tb927_01_v4	203919	SNP	3	TGA	2	CAA/TGA	54.3/45.7	50/42	92	Ser33Leu,Ser	Tb927.1.530
Tb927_01_v4	203969	SNP	1	C	2	C/G	64.8/35.2	35/19	54	Val17Leu	Tb927.1.530
Tb927_01_v4	206112	SNP	1	C	2	C/A	55.0/45.0	44/36	80	Val566Leu	Tb927.1.540
Tb927_01_v4	206114	SNP	1	C	2	C/T	48.8/48.8	39/39	80	Gly565Asp	Tb927.1.540
Tb927_01_v4	206117	SNP	1	C	2	C/A	58.2/41.8	46/33	79	Arg564Leu	Tb927.1.540
Tb927_01_v4	206131	SNP	3	CGG	2	CGG/CAT	65.6/32.8	40/20	61	Pro559Met,Pro	Tb927.1.540
Tb927_01_v4	208179	SNP	1	A	1	G	98.2	54	55	Stp101Arg	Tb927.1.550
Tb927_01_v4	213296	SNP	1	A	1	G	100.0	35	35	Ile237Thr	Tb927.1.580
Tb927_01_v4	217002	SNP	1	A	1	G	100.0	37	37	Ile237Thr	Tb927.1.600
Tb927_01_v4	217610	SNP	3	TGT	1	GGG	91.7	11	12	Thr34Pro	Tb927.1.600
Tb927_01_v4	217613	SNP	3	ACC	1	TTC	92.3	12	13	Gly33Glu	Tb927.1.600
Tb927_01_v4	217618	SNP	1	A	1	G	92.9	13	14	Phe32Leu	Tb927.1.600
Tb927_01_v4	217619	SNP	3	GGA	1	TGC	92.9	13	14	Ser31Ala	Tb927.1.600
Tb927_01_v4	217622	SNP	1	A	1	C	92.9	13	14	Asn30Lys	Tb927.1.600
Tb927_01_v4	217629	SNP	1	A	1	C	86.7	13	15	Leu28Arg	Tb927.1.600
Tb927_01_v4	217635	SNP	1	T	1	C	86.7	13	15	Asn26Ser	Tb927.1.600
Tb927_01_v4	217638	SNP	1	A	1	G	76.5	13	17	Met25Thr	Tb927.1.600
Tb927_01_v4	217640	SNP	3	ACC	1	TGG	72.2	13	18	Gly24Pro	Tb927.1.600
Tb927_01_v4	217648	SNP	1	C	2	G/C	68.4/31.6	13/6	19	Gly22Arg	Tb927.1.600
Tb927_01_v4	217650	SNP	1	C	2	A/C	66.7/33.3	12/6	18	Cys21Phe	Tb927.1.600
Tb927_01_v4	217652	SNP	3	GCC	2	GGG/GCC	63.2/36.8	12/7	19	Gly20Gly,Pro	Tb927.1.600
Tb927_01_v4	217655	SNP	3	GGT	2	TTT/GGT	57.9/42.1	11/8	19	Thr19Lys,Thr	Tb927.1.600
Tb927_01_v4	217660	SNP	1	G	2	T/G	56.5/43.5	13/10	23	Leu18Ile	Tb927.1.600
Tb927_01_v4	217661	SNP	1	G	2	C/G	56.5/43.5	13/10	23	Phe17Leu	Tb927.1.600
Tb927_01_v4	217665	SNP	1	G	2	C/G	50.0/50.0	12/12	24	Ser16Trp	Tb927.1.600
Tb927_01_v4	217671	SNP	1	A	2	A/G	53.8/46.2	14/12	26	Ile14Thr	Tb927.1.600
Tb927_01_v4	218929	SNP	1	T	1	G	100.0	54	54	Lys21Gln	Tb927.1.610
Tb927_01_v4	219178	SNP	3	AAA	1	TTA	83.3	20	24	Phe105Stp	Tb927.1.620
Tb927_01_v4	219191	SNP	1	A	1	G	97.1	34	35	Leu101Pro	Tb927.1.620
Tb927_01_v4	219240	SNP	1	G	1	A	100.0	47	47	Pro85Ser	Tb927.1.620
Tb927_01_v4	219413	SNP	1	G	2	G/A	69.6/30.4	16/7	23	Thr27Ile	Tb927.1.620
Tb927_01_v4	220914	SNP	1	A	1	G	100.0	50	50	Val1587Ala	Tb927.1.640
Tb927_01_v4	221419	SNP	1	C	1	T	100.0	44	44	Val1419Ile	Tb927.1.640
Tb927_01_v4	221479	SNP	1	G	1	A	100.0	47	47	Pro1399Ser	Tb927.1.640
Tb927_01_v4	221490	SNP	1	G	1	A	100.0	50	50	Ala1395Val	Tb927.1.640
Tb927_01_v4	223541	Complex SNP	3	TAC	2	TAT/CAT	60.7/39.3	17/11	28	Val711Ile,Met	Tb927.1.640
Tb927_01_v4	223546	SNP	1	T	1	G	100.0	20	20	Thr710Pro	Tb927.1.640
Tb927_01_v4	228473	SNP	1	G	1	A	100.0	49	49	Thr472Ile	Tb927.1.670
Tb927_01_v4	229547	SNP	1	G	1	A	100.0	57	57	Pro114Leu	Tb927.1.670
Tb927_01_v4	229805	SNP	1	G	1	C	72.7	24	33	Ala28Gly	Tb927.1.670
Tb927_01_v4	229824	SNP	1	T	1	G	100.0	15	15	Thr22Pro	Tb927.1.670
Tb927_01_v4	230323	SNP	1	G	1	A	100.0	51	51	Pro104Ser	Tb927.1.680
Tb927_01_v4	230359	SNP	1	A	1	G	100.0	34	34	Cys92Arg	Tb927.1.680
Tb927_01_v4	230392	SNP	1	C	1	T	100.0	37	37	Gly81Ser	Tb927.1.680
Tb927_01_v4	230458	SNP	1	T	2	T/G	70.0/30.0	7/3	10	Asn59His	Tb927.1.680
Tb927_01_v4	230491	SNP	1	T	1	C	98.3	59	60	Met48Val	Tb927.1.680
Tb927_01_v4	230779	SNP	1	C	1	T	100.0	38	38	Arg216Lys	Tb927.1.690
Tb927_01_v4	231185	SNP	1	A	1	C	100.0	30	30	Cys81Gly	Tb927.1.690
Tb927_01_v4	231421	SNP	1	T	2	T/C	62.5/37.5	15/9	24	Tyr2Cys	Tb927.1.690
Tb927_01_v4	233386	SNP	1	T	1	G	100.0	89	89	Glu147Asp	Tb927.1.700
Tb927_01_v4	234185	SNP	1	T	1	A	91.7	22	24	Glu418Asp	Tb927.1.710
Tb927_01_v4	235201	SNP	1	T	1	C	100.0	24	24	Thr80Ala	Tb927.1.710
Tb927_01_v4	235422	SNP	1	C	1	T	100.0	21	21	Arg6Lys	Tb927.1.710
Tb927_01_v4	238309	SNP	1	C	1	T	97.9	47	48	Arg412Lys	Tb927.1.730
Tb927_01_v4	238400	SNP	1	T	1	C	100.0	36	36	Asn382Asp	Tb927.1.730
Tb927_01_v4	238451	SNP	1	T	1	C	100.0	40	40	Ser365Gly	Tb927.1.730
Tb927_01_v4	238687	SNP	1	G	1	A	100.0	48	48	Ala286Val	Tb927.1.730
Tb927_01_v4	242830	SNP	1	C	1	A	100.0	60	60	Met1032Ile	Tb927.1.750
Tb927_01_v4	242987	SNP	1	C	1	T	100.0	47	47	Ser980Asn	Tb927.1.750
Tb927_01_v4	243516	SNP	1	C	1	G	100.0	50	50	Val804Leu	Tb927.1.750
Tb927_01_v4	244107	SNP	1	C	1	T	97.8	44	45	Asp607Asn	Tb927.1.750
Tb927_01_v4	244346	SNP	1	G	1	A	100.0	43	43	Ala527Val	Tb927.1.750
Tb927_01_v4	244377	SNP	1	G	1	C	100.0	53	53	Pro517Ala	Tb927.1.750
Tb927_01_v4	244482	SNP	1	C	2	C/A	66.0/34.0	35/18	53	Ala482Ser	Tb927.1.750
Tb927_01_v4	244524	SNP	1	C	2	A/C	63.6/36.4	21/12	33	Ala468Ser	Tb927.1.750
Tb927_01_v4	244560	SNP	1	T	2	T/C	60.0/40.0	15/10	25	Thr456Ala	Tb927.1.750
Tb927_01_v4	244608	SNP	1	C	2	C/A	69.7/30.3	23/10	33	Ala440Ser	Tb927.1.750
Tb927_01_v4	244811	SNP	1	G	2	G/A	66.7/33.3	8/4	12	Thr372Ile	Tb927.1.750
Tb927_01_v4	244852	Complex SNP	3	AGT	2	AAT/AGC	35.7/35.7	5/5	14	Thr358Ala,Ile	Tb927.1.750
Tb927_01_v4	244902	SNP	1	C	1	A	76.5	13	17	Ala342Ser	Tb927.1.750
Tb927_01_v4	244938	SNP	1	T	2	C/T	50.0/50.0	6/6	12	Thr330Ala	Tb927.1.750
Tb927_01_v4	244986	SNP	1	C	2	C/A	65.2/34.8	15/8	23	Ala314Ser	Tb927.1.750
Tb927_01_v4	245028	SNP	1	C	2	C/A	63.6/36.4	14/8	22	Ala300Ser	Tb927.1.750
Tb927_01_v4	245237	SNP	1	T	1	C	100.0	43	43	Asp230Gly	Tb927.1.750
Tb927_01_v4	245265	SNP	1	T	1	C	100.0	38	38	Asn221Asp	Tb927.1.750
Tb927_01_v4	245322	SNP	1	T	1	C	100.0	37	37	Thr202Ala	Tb927.1.750
Tb927_01_v4	246881	SNP	1	G	1	A	97.2	35	36	Ala684Val	Tb927.1.760
Tb927_01_v4	247238	SNP	1	C	1	T	100.0	43	43	Gly565Glu	Tb927.1.760
Tb927_01_v4	247635	SNP	1	T	1	C	100.0	50	50	Ser433Gly	Tb927.1.760
Tb927_01_v4	247754	SNP	1	T	1	C	100.0	55	55	Glu393Gly	Tb927.1.760
Tb927_01_v4	248450	SNP	1	C	1	T	100.0	51	51	Ser161Asn	Tb927.1.760
Tb927_01_v4	248547	SNP	1	C	1	A	100.0	60	60	Val129Leu	Tb927.1.760
Tb927_01_v4	251823	SNP	1	T	1	C	100.0	46	46	Asp522Gly	Tb927.1.790
Tb927_01_v4	251964	SNP	1	G	1	A	97.5	39	40	Ala475Val	Tb927.1.790
Tb927_01_v4	252000	SNP	1	A	1	G	100.0	41	41	Val463Ala	Tb927.1.790
Tb927_01_v4	252004	SNP	1	C	1	T	100.0	49	49	Val462Ile	Tb927.1.790
Tb927_01_v4	252042	SNP	1	C	1	T	97.4	38	39	Gly449Asp	Tb927.1.790
Tb927_01_v4	252129	SNP	1	C	1	T	100.0	47	47	Gly420Asp	Tb927.1.790
Tb927_01_v4	252138	SNP	1	T	1	C	100.0	45	45	Asn417Ser	Tb927.1.790
Tb927_01_v4	252582	SNP	1	A	1	G	100.0	51	51	Ile269Thr	Tb927.1.790
Tb927_01_v4	252655	SNP	1	T	1	A	100.0	56	56	Met245Leu	Tb927.1.790
Tb927_01_v4	252823	SNP	1	G	1	T	100.0	54	54	Gln189Lys	Tb927.1.790
Tb927_01_v4	253081	SNP	1	T	1	C	97.8	45	46	Ser103Gly	Tb927.1.790
Tb927_01_v4	253883	SNP	1	G	1	C	90.9	30	33	Leu71Val	Tb927.1.800
Tb927_01_v4	253940	SNP	1	C	1	T	100.0	36	36	Val52Ile	Tb927.1.800
Tb927_01_v4	253943	SNP	1	A	1	G	100.0	36	36	Ser51Pro	Tb927.1.800
Tb927_01_v4	253997	SNP	1	T	1	A	86.7	26	30	Ile33Phe	Tb927.1.800
Tb927_01_v4	254299	SNP	3	TTT	2	TTT/TAA	66.7/33.3	18/9	27	Lys119Lys,Leu	Tb927.1.810
Tb927_01_v4	254312	SNP	1	G	2	G/A	63.3/36.7	19/11	30	Pro115Leu	Tb927.1.810
Tb927_01_v4	254314	SNP	3	GGG	2	GGG/GAA	64.5/35.5	20/11	31	Pro114Phe,Pro	Tb927.1.810
Tb927_01_v4	254397	SNP	1	A	1	G	97.6	40	41	Phe87Leu	Tb927.1.810
Tb927_01_v4	254415	SNP	1	A	1	G	100.0	34	34	Phe81Leu	Tb927.1.810
Tb927_01_v4	254421	SNP	1	T	1	C	100.0	36	36	Thr79Ala	Tb927.1.810
Tb927_01_v4	254480	SNP	1	A	1	G	100.0	39	39	Phe59Ser	Tb927.1.810
Tb927_01_v4	254516	SNP	1	A	1	C	100.0	38	38	Leu47Trp	Tb927.1.810
Tb927_01_v4	255917	SNP	1	T	1	C	97.6	41	42	Thr74Ala	Tb927.1.820
Tb927_01_v4	257240	SNP	1	T	1	C	100.0	47	47	Thr837Ala	Tb927.1.830
Tb927_01_v4	257285	SNP	1	G	1	A	100.0	38	38	Arg822Cys	Tb927.1.830
Tb927_01_v4	257926	SNP	1	G	1	A	100.0	48	48	Thr608Met	Tb927.1.830
Tb927_01_v4	257938	SNP	1	C	1	T	97.9	47	48	Arg604Gln	Tb927.1.830
Tb927_01_v4	258136	SNP	1	T	1	C	100.0	54	54	Glu538Gly	Tb927.1.830
Tb927_01_v4	258149	SNP	1	G	1	C	100.0	64	64	Leu534Val	Tb927.1.830
Tb927_01_v4	258267	SNP	1	T	1	A	100.0	54	54	Glu494Asp	Tb927.1.830
Tb927_01_v4	258385	SNP	1	C	1	T	100.0	54	54	Arg455His	Tb927.1.830
Tb927_01_v4	258411	SNP	3	CTT	1	GCT	98.0	49	50	Lys446Ser	Tb927.1.830
Tb927_01_v4	258785	SNP	1	C	1	G	100.0	60	60	Val322Leu	Tb927.1.830
Tb927_01_v4	259656	SNP	1	T	1	G	100.0	39	39	Gln31His	Tb927.1.830
Tb927_01_v4	260630	SNP	1	A	1	T	100.0	56	56	Ser38Arg	Tb927.1.840
Tb927_01_v4	260776	SNP	1	G	1	A	98.0	49	50	Ser87Phe	Tb927.1.850
Tb927_01_v4	260831	SNP	1	C	1	G	100.0	58	58	Gly69Arg	Tb927.1.850
Tb927_01_v4	261002	SNP	1	C	2	C/G	50.0/50.0	5/5	10	Val12Leu	Tb927.1.850
Tb927_01_v4	261574	SNP	1	A	1	G	100.0	44	44	Leu165Ser	Tb927.1.860
Tb927_01_v4	262021	SNP	1	A	1	G	98.1	53	54	Val16Ala	Tb927.1.860
Tb927_01_v4	262036	SNP	1	G	1	A	100.0	54	54	Ala11Val	Tb927.1.860
Tb927_01_v4	262042	SNP	1	A	1	G	100.0	50	50	Phe9Ser	Tb927.1.860
Tb927_01_v4	263024	SNP	1	A	1	G	100.0	50	50	Val186Ala	Tb927.1.870
Tb927_01_v4	264523	SNP	1	T	1	C	100.0	44	44	Asp4547Gly	Tb927.1.880
Tb927_01_v4	265433	SNP	1	C	1	T	100.0	42	42	Asp4244Asn	Tb927.1.880
Tb927_01_v4	265493	SNP	1	G	1	T	100.0	52	52	His4224Asn	Tb927.1.880
Tb927_01_v4	265652	SNP	1	G	1	A	100.0	52	52	Pro4171Ser	Tb927.1.880
Tb927_01_v4	265660	SNP	1	A	1	G	100.0	51	51	Val4168Ala	Tb927.1.880
Tb927_01_v4	266120	SNP	1	C	1	T	91.7	22	24	Ala4015Thr	Tb927.1.880
Tb927_01_v4	266122	SNP	1	T	1	C	92.3	24	26	His4014Arg	Tb927.1.880
Tb927_01_v4	266272	SNP	1	A	1	G	100.0	28	28	Leu3964Ser	Tb927.1.880
Tb927_01_v4	266440	SNP	1	A	1	G	100.0	49	49	Val3908Ala	Tb927.1.880
Tb927_01_v4	266460	SNP	1	G	1	C	100.0	57	57	Asp3901Glu	Tb927.1.880
Tb927_01_v4	266966	SNP	1	T	1	C	100.0	60	60	Ser3733Gly	Tb927.1.880
Tb927_01_v4	267610	SNP	1	G	1	A	100.0	50	50	Ala3518Val	Tb927.1.880
Tb927_01_v4	267620	SNP	1	G	1	C	95.6	43	45	Gln3515Glu	Tb927.1.880
Tb927_01_v4	267622	SNP	1	T	1	C	96.1	49	51	Glu3514Gly	Tb927.1.880
Tb927_01_v4	267901	SNP	1	T	1	C	100.0	40	40	His3421Arg	Tb927.1.880
Tb927_01_v4	268458	SNP	1	T	1	C	97.5	39	40	Ile3235Met	Tb927.1.880
Tb927_01_v4	268481	SNP	1	C	1	A	95.3	41	43	Gly3228Cys	Tb927.1.880
Tb927_01_v4	268600	SNP	1	A	1	G	95.2	40	42	Met3188Thr	Tb927.1.880
Tb927_01_v4	269404	SNP	1	A	1	G	100.0	51	51	Ile2920Thr	Tb927.1.880
Tb927_01_v4	269623	SNP	1	C	1	G	97.9	46	47	Gly2847Ala	Tb927.1.880
Tb927_01_v4	269646	SNP	1	A	1	C	100.0	46	46	Ser2839Arg	Tb927.1.880
Tb927_01_v4	270701	SNP	1	C	1	T	100.0	58	58	Val2488Ile	Tb927.1.880
Tb927_01_v4	270763	SNP	1	A	1	C	100.0	43	43	Phe2467Cys	Tb927.1.880
Tb927_01_v4	270963	SNP	1	A	1	C	100.0	50	50	Asp2400Glu	Tb927.1.880
Tb927_01_v4	271052	SNP	1	C	1	T	100.0	41	41	Ala2371Thr	Tb927.1.880
Tb927_01_v4	271568	SNP	1	T	1	C	100.0	45	45	Asn2199Asp	Tb927.1.880
Tb927_01_v4	271859	SNP	1	C	1	T	100.0	43	43	Val2102Met	Tb927.1.880
Tb927_01_v4	272314	SNP	1	C	1	T	100.0	46	46	Ser1950Asn	Tb927.1.880
Tb927_01_v4	275189	SNP	1	C	1	T	100.0	44	44	Gly992Ser	Tb927.1.880
Tb927_01_v4	276014	SNP	1	C	1	T	100.0	50	50	Glu717Lys	Tb927.1.880
Tb927_01_v4	276809	SNP	1	G	1	T	100.0	31	31	Pro452Thr	Tb927.1.880
Tb927_01_v4	276859	SNP	1	C	1	T	100.0	38	38	Arg435Lys	Tb927.1.880
Tb927_01_v4	278475	SNP	1	G	1	A	100.0	48	48	Pro243Ser	Tb927.1.890
Tb927_01_v4	278868	SNP	1	G	1	A	100.0	45	45	Pro112Ser	Tb927.1.890
Tb927_01_v4	281468	SNP	1	A	1	G	100.0	27	27	Leu37Pro	Tb927.1.900
Tb927_01_v4	284358	SNP	1	T	1	A	100.0	46	46	Gln63Leu	Tb927.1.920
Tb927_01_v4	284457	SNP	1	G	1	A	100.0	26	26	Ala30Val	Tb927.1.920
Tb927_01_v4	284543	SNP	1	C	1	A	97.8	44	45	Met1Ile	Tb927.1.920
Tb927_01_v4	285250	SNP	3	GTT	2	GTT/GGA	60.0/40.0	6/4	10	Asn74Asn,Ser	Tb927.1.930
Tb927_01_v4	285283	SNP	1	C	2	C/G	68.4/31.6	13/6	19	Gln63His	Tb927.1.930
Tb927_01_v4	285300	SNP	1	G	2	G/C	56.5/43.5	13/10	23	Arg58Gly	Tb927.1.930
Tb927_01_v4	285410	SNP	1	C	2	C/T	56.9/43.1	37/28	65	Arg21His	Tb927.1.930
Tb927_01_v4	285836	SNP	1	G	1	A	100.0	58	58	Gln165Stp	Tb927.1.940
Tb927_01_v4	285883	SNP	1	G	1	C	100.0	34	34	Ser149Cys	Tb927.1.940
Tb927_01_v4	285892	SNP	1	C	1	G	100.0	30	30	Arg146Pro	Tb927.1.940
Tb927_01_v4	285896	SNP	1	T	1	C	100.0	29	29	Thr145Ala	Tb927.1.940
Tb927_01_v4	285900	SNP	1	A	1	C	100.0	25	25	Ile143Met	Tb927.1.940
Tb927_01_v4	285914	SNP	1	T	1	C	100.0	24	24	Ile139Val	Tb927.1.940
Tb927_01_v4	285916	SNP	1	T	1	C	100.0	25	25	Glu138Gly	Tb927.1.940
Tb927_01_v4	285970	SNP	1	C	2	C/T	64.9/35.1	37/20	57	Arg120Gln	Tb927.1.940
Tb927_01_v4	286308	SNP	3	GCT	1	GAC	97.6	40	41	Ser7Val	Tb927.1.940
Tb927_01_v4	286468	SNP	1	C	1	T	100.0	53	53	Gly33Asp	Tb927.1.950
Tb927_01_v4	286541	SNP	1	G	1	A	97.6	40	41	Gln9Stp	Tb927.1.950
Tb927_01_v4	286828	SNP	1	C	1	A	100.0	40	40	Arg92Met	Tb927.1.960
Tb927_01_v4	287433	SNP	1	A	1	G	100.0	28	28	Leu99Pro	Tb927.1.970
Tb927_01_v4	287610	SNP	1	T	1	G	98.1	51	52	Gln40Pro	Tb927.1.970
Tb927_01_v4	288950	SNP	1	T	1	G	100.0	28	28	Ser123Arg	Tb927.1.990
Tb927_01_v4	289036	SNP	1	G	1	A	94.6	35	37	Ser152Asn	Tb927.1.990
Tb927_01_v4	290584	SNP	1	T	1	C	97.9	47	48	Val231Ala	Tb927.1.1000
Tb927_01_v4	291888	SNP	1	G	1	A	100.0	36	36	Val102Ile	Tb927.1.1010
Tb927_01_v4	292792	SNP	1	C	1	T	100.0	39	39	Thr403Ile	Tb927.1.1010
Tb927_01_v4	292963	SNP	1	T	1	C	100.0	48	48	Leu460Ser	Tb927.1.1010
Tb927_01_v4	293085	SNP	1	A	1	T	98.4	63	64	Ser501Cys	Tb927.1.1010
Tb927_01_v4	294439	SNP	1	C	1	T	100.0	35	35	Ser71Leu	Tb927.1.1020
Tb927_01_v4	295465	SNP	1	C	1	A	100.0	23	23	Ala413Asp	Tb927.1.1020
Tb927_01_v4	295467	SNP	1	A	1	C	100.0	30	30	Thr414Pro	Tb927.1.1020
Tb927_01_v4	297128	SNP	1	C	1	T	96.2	50	52	Pro54Leu	Tb927.1.1030
Tb927_01_v4	297290	SNP	1	C	1	T	100.0	54	54	Thr108Ile	Tb927.1.1030
Tb927_01_v4	297350	SNP	1	G	1	A	100.0	51	51	Gly128Glu	Tb927.1.1030
Tb927_01_v4	297465	SNP	1	C	1	G	98.1	51	52	Asp166Glu	Tb927.1.1030
Tb927_01_v4	297547	SNP	1	G	1	A	96.3	52	54	Glu194Lys	Tb927.1.1030
Tb927_01_v4	297914	SNP	1	C	1	T	100.0	33	33	Ala316Val	Tb927.1.1030
Tb927_01_v4	297946	SNP	1	A	1	G	100.0	41	41	Asn327Asp	Tb927.1.1030
Tb927_01_v4	297989	SNP	1	T	1	C	100.0	39	39	Val341Ala	Tb927.1.1030
Tb927_01_v4	298108	SNP	1	G	1	A	100.0	48	48	Ala381Thr	Tb927.1.1030
Tb927_01_v4	298168	SNP	1	G	1	A	100.0	32	32	Glu401Lys	Tb927.1.1030
Tb927_01_v4	298303	SNP	1	A	1	C	100.0	40	40	Ile446Leu	Tb927.1.1030
Tb927_01_v4	298907	SNP	1	A	1	G	100.0	18	18	Glu46Gly	Tb927.1.1040
Tb927_01_v4	299180	SNP	1	A	1	G	100.0	12	12	His137Arg	Tb927.1.1040
Tb927_01_v4	299192	SNP	1	C	2	T/C	54.5/45.5	6/5	11	Ala141Val	Tb927.1.1040
Tb927_01_v4	299255	SNP	1	G	1	A	100.0	11	11	Ser162Asn	Tb927.1.1040
Tb927_01_v4	300675	SNP	1	G	1	C	100.0	44	44	Met193Ile	Tb927.1.1050
Tb927_01_v4	300925	SNP	1	G	1	A	100.0	57	57	Val277Ile	Tb927.1.1050
Tb927_01_v4	304354	SNP	1	A	1	G	100.0	36	36	Ile141Val	Tb927.1.1060
Tb927_01_v4	305332	SNP	1	A	1	T	100.0	31	31	Leu62Phe	Tb927.1.1070
Tb927_01_v4	306108	SNP	1	A	1	G	100.0	43	43	Gln89Arg	Tb927.1.1080
Tb927_01_v4	306116	SNP	1	C	1	T	97.7	42	43	Arg92Cys	Tb927.1.1080
Tb927_01_v4	306158	SNP	3	GAT	1	AAC	100.0	29	29	Asp106Asn	Tb927.1.1080
Tb927_01_v4	306281	SNP	1	C	1	A	100.0	42	42	Gln147Lys	Tb927.1.1080
Tb927_01_v4	306416	SNP	1	A	1	G	100.0	41	41	Asn192Asp	Tb927.1.1080
Tb927_01_v4	306578	SNP	1	C	1	T	100.0	42	42	Pro246Ser	Tb927.1.1080
Tb927_01_v4	306599	SNP	1	G	1	C	100.0	38	38	Ala253Pro	Tb927.1.1080
Tb927_01_v4	306939	SNP	1	A	1	G	100.0	51	51	Glu366Gly	Tb927.1.1080
Tb927_01_v4	306974	SNP	1	C	1	A	100.0	29	29	Arg378Ser	Tb927.1.1080
Tb927_01_v4	307759	SNP	1	G	1	T	100.0	43	43	Val38Leu	Tb927.1.1090
Tb927_01_v4	307922	SNP	1	A	1	G	100.0	41	41	Asn92Ser	Tb927.1.1090
Tb927_01_v4	308059	SNP	1	G	1	A	100.0	42	42	Gly138Ser	Tb927.1.1090
Tb927_01_v4	308120	SNP	1	A	1	T	98.1	53	54	Lys158Ile	Tb927.1.1090
Tb927_01_v4	308896	SNP	1	A	1	G	97.1	34	35	Thr65Ala	Tb927.1.1100
Tb927_01_v4	309626	SNP	1	G	1	A	100.0	50	50	Arg308Lys	Tb927.1.1100
Tb927_01_v4	311762	SNP	1	G	1	T	100.0	48	48	Trp8Cys	Tb927.1.1110
Tb927_01_v4	311835	SNP	1	A	1	G	100.0	31	31	Arg33Gly	Tb927.1.1110
Tb927_01_v4	311906	SNP	1	A	1	G	100.0	44	44	Stp56Trp	Tb927.1.1110
Tb927_01_v4	312554	SNP	1	C	1	A	98.0	48	49	Thr33Lys	Tb927.1.1120
Tb927_01_v4	312802	SNP	1	G	1	T	98.3	58	59	Ala116Ser	Tb927.1.1120
Tb927_01_v4	313210	SNP	1	T	1	C	100.0	53	53	Tyr252His	Tb927.1.1120
Tb927_01_v4	314007	SNP	1	C	1	T	100.0	56	56	Leu10Phe	Tb927.1.1130
Tb927_01_v4	314029	SNP	1	T	1	C	100.0	53	53	Val17Ala	Tb927.1.1130
Tb927_01_v4	314053	SNP	1	T	2	C/T	50.0/50.0	23/23	46	Val25Ala	Tb927.1.1130
Tb927_01_v4	314925	SNP	1	A	1	G	100.0	45	45	Asn316Asp	Tb927.1.1130
Tb927_01_v4	315123	SNP	1	G	1	A	100.0	58	58	Ala382Thr	Tb927.1.1130
Tb927_01_v4	315136	SNP	1	T	1	A	100.0	52	52	Leu386His	Tb927.1.1130
Tb927_01_v4	315762	SNP	1	A	1	G	100.0	58	58	Ser595Gly	Tb927.1.1130
Tb927_01_v4	319665	SNP	1	A	1	G	100.0	49	49	Arg5Gly	Tb927.1.1160
Tb927_01_v4	319686	SNP	1	C	1	T	100.0	34	34	His12Tyr	Tb927.1.1160
Tb927_01_v4	320736	SNP	1	G	1	T	97.6	41	42	Ala362Ser	Tb927.1.1160
Tb927_01_v4	321868	SNP	1	A	1	G	98.0	48	49	Ile82Val	Tb927.1.1170
Tb927_01_v4	322744	SNP	1	A	1	G	100.0	51	51	Ile18Val	Tb927.1.1180
Tb927_01_v4	322767	SNP	1	C	1	A	100.0	49	49	Cys25Stp	Tb927.1.1180
Tb927_01_v4	322813	SNP	1	G	1	A	100.0	47	47	Ala41Thr	Tb927.1.1180
Tb927_01_v4	322931	SNP	1	C	1	T	100.0	37	37	Thr80Ile	Tb927.1.1180
Tb927_01_v4	323331	SNP	1	A	1	C	100.0	42	42	Glu45Asp	Tb927.1.1200
Tb927_01_v4	327675	SNP	3	ACA	1	GCG	96.7	29	30	Thr5Ala	Tb927.1.1230
Tb927_01_v4	327937	SNP	1	A	1	G	100.0	52	52	Gln92Arg	Tb927.1.1230
Tb927_01_v4	328251	SNP	1	G	1	A	100.0	30	30	Gly197Ser	Tb927.1.1230
Tb927_01_v4	328887	SNP	1	A	1	G	97.8	45	46	Thr409Ala	Tb927.1.1230
Tb927_01_v4	331132	SNP	1	A	1	G	100.0	42	42	Lys282Glu	Tb927.1.1240
Tb927_01_v4	332223	SNP	3	ATA	1	GTG	100.0	28	28	Ile8Val	Tb927.1.1250
Tb927_01_v4	332235	SNP	1	A	1	G	100.0	27	27	Met12Val	Tb927.1.1250
Tb927_01_v4	332241	SNP	1	G	2	A/G	52.2/47.8	12/11	23	Val14Met	Tb927.1.1250
Tb927_01_v4	332260	SNP	1	C	1	T	94.4	17	18	Thr20Met	Tb927.1.1250
Tb927_01_v4	332348	SNP	1	C	1	G	87.0	40	46	Asn49Lys	Tb927.1.1250
Tb927_01_v4	332398	SNP	1	A	2	A/G	68.8/31.2	33/15	48	Lys66Arg	Tb927.1.1250
Tb927_01_v4	333855	SNP	1	C	2	C/T	51.4/48.6	19/18	37	Arg109Lys	Tb927.1.1260
Tb927_01_v4	333871	SNP	1	C	2	C/T	70.0/30.0	28/12	40	Gly104Arg	Tb927.1.1260
Tb927_01_v4	333900	SNP	1	C	1	T	90.5	38	42	Gly94Glu	Tb927.1.1260
Tb927_01_v4	333907	SNP	1	C	1	T	100.0	42	42	Gly92Arg	Tb927.1.1260
Tb927_01_v4	333915	SNP	1	T	1	C	97.8	44	45	Glu89Gly	Tb927.1.1260
Tb927_01_v4	334048	SNP	1	C	1	A	66.7	12	18	Val45Phe	Tb927.1.1260
Tb927_01_v4	334051	SNP	1	A	2	A/C	63.6/31.8	14/7	22	Phe44Val	Tb927.1.1260
Tb927_01_v4	334053	SNP	1	A	2	A/T	61.8/38.2	21/13	34	Phe43Tyr	Tb927.1.1260
Tb927_01_v4	334752	SNP	1	A	1	T	100.0	46	46	Gln22His	Tb927.1.1270
Tb927_01_v4	335098	SNP	1	A	1	G	100.0	56	56	Asn138Asp	Tb927.1.1270
Tb927_01_v4	335872	SNP	1	T	1	C	100.0	57	57	Tyr396His	Tb927.1.1270
Tb927_01_v4	336174	SNP	1	G	1	T	100.0	23	23	Gly38Val	Tb927.1.1280
Tb927_01_v4	336204	SNP	1	C	1	T	100.0	20	20	Ala48Val	Tb927.1.1280
Tb927_01_v4	336243	SNP	1	C	2	C/T	58.3/41.7	7/5	12	Ser61Phe	Tb927.1.1280
Tb927_01_v4	336387	SNP	1	G	1	T	97.6	41	42	Ser109Ile	Tb927.1.1280
Tb927_01_v4	336462	SNP	1	A	1	G	100.0	44	44	Asn134Ser	Tb927.1.1280
Tb927_01_v4	336464	SNP	1	G	1	T	96.0	48	50	Asp135Tyr	Tb927.1.1280
Tb927_01_v4	337461	SNP	1	G	1	T	100.0	24	24	Met3Ile	Tb927.1.1290
Tb927_01_v4	337502	SNP	1	A	2	G/A	65.5/34.5	19/10	29	Lys17Arg	Tb927.1.1290
Tb927_01_v4	337504	SNP	1	A	1	G	76.7	23	30	Lys18Glu	Tb927.1.1290
Tb927_01_v4	338141	SNP	1	A	1	C	100.0	44	44	Lys15Thr	Tb927.1.1300
Tb927_01_v4	338459	SNP	1	C	1	T	100.0	54	54	Thr121Ile	Tb927.1.1300
Tb927_01_v4	338597	SNP	1	A	1	G	100.0	41	41	Glu167Gly	Tb927.1.1300
Tb927_01_v4	338906	SNP	1	A	1	G	100.0	46	46	Asp270Gly	Tb927.1.1300
Tb927_01_v4	339860	SNP	1	G	1	A	100.0	48	48	Gly102Ser	Tb927.1.1310
Tb927_01_v4	340883	SNP	1	G	1	A	100.0	20	20	Met1Ile	Tb927.1.1320
Tb927_01_v4	340885	SNP	1	G	1	A	87.7	50	57	Cys2Tyr	Tb927.1.1320
Tb927_01_v4	340887	SNP	1	G	1	A	87.7	50	57	Val3Met	Tb927.1.1320
Tb927_01_v4	340912	SNP	1	T	1	C	100.0	54	54	Phe11Ser	Tb927.1.1320
Tb927_01_v4	340942	SNP	1	G	1	A	98.1	52	53	Gly21Asp	Tb927.1.1320
Tb927_01_v4	341050	SNP	1	G	1	C	100.0	53	53	Gly57Ala	Tb927.1.1320
Tb927_01_v4	341059	SNP	1	A	1	G	100.0	51	51	Tyr60Cys	Tb927.1.1320
Tb927_01_v4	343543	SNP	1	T	1	C	100.0	43	43	Val189Ala	Tb927.1.1340
Tb927_01_v4	343717	SNP	1	C	1	T	100.0	37	37	Ser247Phe	Tb927.1.1340
Tb927_01_v4	343720	SNP	1	G	1	C	97.6	41	42	Arg248Thr	Tb927.1.1340
Tb927_01_v4	343724	SNP	1	T	1	G	100.0	39	39	Asp249Glu	Tb927.1.1340
Tb927_01_v4	343977	SNP	1	A	1	G	100.0	48	48	Ile334Val	Tb927.1.1340
Tb927_01_v4	344901	SNP	1	G	1	C	100.0	46	46	Asp642His	Tb927.1.1340
Tb927_01_v4	344985	SNP	1	A	1	G	100.0	50	50	Ser670Gly	Tb927.1.1340
Tb927_01_v4	345066	SNP	1	G	1	A	100.0	51	51	Ala697Thr	Tb927.1.1340
Tb927_01_v4	345079	SNP	1	A	1	G	98.5	65	66	Lys701Arg	Tb927.1.1340
Tb927_01_v4	345977	SNP	1	T	1	C	100.0	29	29	Ser65Pro	Tb927.1.1350
Tb927_01_v4	347082	SNP	1	T	1	C	100.0	37	37	Val433Ala	Tb927.1.1350
Tb927_01_v4	347097	SNP	1	G	1	A	100.0	42	42	Ser438Asn	Tb927.1.1350
Tb927_01_v4	347255	SNP	1	A	1	G	100.0	32	32	Thr491Ala	Tb927.1.1350
Tb927_01_v4	347348	SNP	1	G	1	A	100.0	50	50	Gly522Arg	Tb927.1.1350
Tb927_01_v4	347368	SNP	1	A	1	T	100.0	51	51	Glu528Asp	Tb927.1.1350
Tb927_01_v4	347687	SNP	1	A	1	T	100.0	48	48	Ser635Cys	Tb927.1.1350
Tb927_01_v4	347723	SNP	1	T	1	C	100.0	50	50	Ser647Pro	Tb927.1.1350
Tb927_01_v4	347727	SNP	1	T	1	C	100.0	52	52	Leu648Ser	Tb927.1.1350
Tb927_01_v4	347947	SNP	1	A	1	C	100.0	48	48	Lys721Asn	Tb927.1.1350
Tb927_01_v4	348775	SNP	1	A	1	T	95.5	42	44	Lys19Stp	Tb927.1.1360
Tb927_01_v4	348826	SNP	1	A	1	C	97.4	38	39	Ser36Arg	Tb927.1.1360
Tb927_01_v4	348878	SNP	1	T	1	C	97.7	43	44	Leu53Pro	Tb927.1.1360
Tb927_01_v4	348987	SNP	1	C	1	G	100.0	53	53	His89Gln	Tb927.1.1360
Tb927_01_v4	350852	SNP	1	C	1	T	100.0	39	39	Ala253Val	Tb927.1.1370
Tb927_01_v4	350978	SNP	1	G	1	C	97.9	46	47	Arg295Pro	Tb927.1.1370
Tb927_01_v4	351163	SNP	1	T	1	C	98.4	62	63	Ser357Pro	Tb927.1.1370
Tb927_01_v4	351221	SNP	1	A	1	G	96.5	55	57	Gln376Arg	Tb927.1.1370
Tb927_01_v4	354183	SNP	1	T	1	G	100.0	35	35	Ser315Ala	Tb927.1.1380
Tb927_01_v4	357365	SNP	1	A	1	G	100.0	41	41	Ile143Met	Tb927.1.1390
Tb927_01_v4	357423	SNP	1	T	1	G	100.0	56	56	Leu163Val	Tb927.1.1390
Tb927_01_v4	360608	SNP	1	A	1	G	96.6	28	29	Ile116Met	Tb927.1.1420
Tb927_01_v4	361611	SNP	1	A	1	G	100.0	26	26	Thr451Ala	Tb927.1.1420
Tb927_01_v4	362220	SNP	3	GTG	2	ACA/GTG	56.2/43.8	27/21	48	Val654Thr,Val	Tb927.1.1420
Tb927_01_v4	362226	Complex SNP	3	TCG	2	TCA/GCA	45.1/41.2	23/21	51	Ser656Ala,Ser	Tb927.1.1420
Tb927_01_v4	362232	SNP	3	GGG	2	GGG/TGA	61.5/35.9	24/14	39	Gly658Gly,Stp	Tb927.1.1420
Tb927_01_v4	362239	SNP	1	T	2	T/C	67.4/32.6	29/14	43	Val660Ala	Tb927.1.1420
Tb927_01_v4	362242	SNP	1	C	1	T	75.0	30	40	Ala661Val	Tb927.1.1420
Tb927_01_v4	362674	SNP	1	G	1	A	100.0	29	29	Ser149Phe	Tb927.1.1430
Tb927_01_v4	362707	SNP	1	C	2	C/T	65.2/30.4	15/7	23	Cys138Tyr	Tb927.1.1430
Tb927_01_v4	362709	SNP	3	TAT	2	CAC/TAT	50.0/50.0	10/10	20	Ile137Ile,Val	Tb927.1.1430
Tb927_01_v4	362713	SNP	1	T	2	T/C	55.6/44.4	10/8	18	Tyr136Cys	Tb927.1.1430
Tb927_01_v4	362715	SNP	3	TAT	2	TAT/CAC	58.8/41.2	10/7	17	Ile135Ile,Val	Tb927.1.1430
Tb927_01_v4	362719	SNP	1	T	2	T/C	64.7/35.3	11/6	17	Tyr134Cys	Tb927.1.1430
Tb927_01_v4	362785	SNP	1	G	1	A	100.0	25	25	Thr112Ile	Tb927.1.1430
Tb927_01_v4	362822	SNP	1	T	2	T/A	70.0/30.0	21/9	30	Asn100Tyr	Tb927.1.1430
Tb927_01_v4	362823	SNP	3	TGT	2	TGT/CAT	68.8/31.2	22/10	32	Thr99Met,Thr	Tb927.1.1430
Tb927_01_v4	362996	SNP	1	G	2	A/G	48.6/48.6	18/18	37	Pro42Ser	Tb927.1.1430
Tb927_01_v4	363029	SNP	1	G	1	A	95.0	38	40	Leu31Phe	Tb927.1.1430
Tb927_01_v4	364353	SNP	1	G	2	G/C	68.8/31.2	22/10	32	His26Asp	Tb927.1.1450
Tb927_01_v4	364368	SNP	1	C	2	C/T	54.8/45.2	17/14	31	Gly21Arg	Tb927.1.1450
Tb927_01_v4	364369	SNP	3	TTT	2	CTC/TTT	50.0/38.5	13/10	26	Lys20Glu,Lys	Tb927.1.1450
Tb927_01_v4	364421	SNP	1	C	1	G	96.9	31	32	Arg3Pro	Tb927.1.1450
Tb927_01_v4	366376	SNP	1	T	1	A	97.0	32	33	Phe18Tyr	Tb927.1.1460
Tb927_01_v4	366462	SNP	3	GTG	2	GTG/GCA	65.9/34.1	29/15	44	Val47Ala,Val	Tb927.1.1460
Tb927_01_v4	366467	SNP	1	T	2	T/G	52.1/47.9	25/23	48	Phe48Leu	Tb927.1.1460
Tb927_01_v4	366489	SNP	1	G	2	G/C	68.4/31.6	39/18	57	Asp56His	Tb927.1.1460
Tb927_01_v4	366652	SNP	1	G	1	T	94.9	37	39	Arg110Leu	Tb927.1.1460
Tb927_01_v4	366766	SNP	1	A	2	G/A	62.5/37.5	15/9	24	Lys148Arg	Tb927.1.1460
Tb927_01_v4	366771	Complex SNP	3	AGC	2	GGA/AGA	68.2/31.8	15/7	22	Ser150Gly,Arg	Tb927.1.1460
Tb927_01_v4	366779	Complex SNP	1	C	2	G/A	57.9/42.1	11/8	19	Asn152Lys,Lys	Tb927.1.1460
Tb927_01_v4	366780	SNP	3	AAA	1	AGG	47.8	11	23	Lys153Arg	Tb927.1.1460
Tb927_01_v4	366785	SNP	1	C	1	A	78.6	11	14	Asn154Lys	Tb927.1.1460
Tb927_01_v4	366787	SNP	1	A	1	G	74.1	20	27	Lys155Arg	Tb927.1.1460
Tb927_01_v4	366793	SNP	1	A	2	G/A	54.5/45.5	6/5	11	Glu157Gly	Tb927.1.1460
Tb927_01_v4	366801	SNP	1	G	1	A	93.5	29	31	Glu160Lys	Tb927.1.1460
Tb927_01_v4	369326	SNP	1	C	1	T	100.0	35	35	Pro488Ser	Tb927.1.1470
Tb927_01_v4	369802	SNP	1	G	2	G/A	56.4/43.6	22/17	39	Met1Ile	Tb927.1.1480
Tb927_01_v4	369809	SNP	1	C	2	C/A	63.2/34.2	24/13	38	Leu4Ile	Tb927.1.1480
Tb927_01_v4	369813	SNP	1	G	1	A	96.9	31	32	Cys5Tyr	Tb927.1.1480
Tb927_01_v4	369914	SNP	1	G	2	G/A	61.5/38.5	24/15	39	Val39Ile	Tb927.1.1480
Tb927_01_v4	375331	SNP	1	A	1	G	100.0	47	47	Lys152Glu	Tb927.1.1500
Tb927_01_v4	375651	SNP	1	C	1	G	100.0	48	48	Phe258Leu	Tb927.1.1500
Tb927_01_v4	375661	SNP	1	G	1	A	100.0	50	50	Val262Met	Tb927.1.1500
Tb927_01_v4	375766	SNP	3	CAG	1	TCG	100.0	51	51	Gln297Ser	Tb927.1.1500
Tb927_01_v4	376088	SNP	1	A	1	G	100.0	48	48	Asn404Ser	Tb927.1.1500
Tb927_01_v4	376090	SNP	1	G	1	A	100.0	49	49	Glu405Lys	Tb927.1.1500
Tb927_01_v4	376094	SNP	1	G	1	C	100.0	46	46	Arg406Thr	Tb927.1.1500
Tb927_01_v4	376102	SNP	1	T	1	G	100.0	43	43	Ser409Ala	Tb927.1.1500
Tb927_01_v4	376145	SNP	1	C	1	G	100.0	48	48	Thr423Ser	Tb927.1.1500
Tb927_01_v4	376202	SNP	1	T	1	C	100.0	43	43	Ile442Thr	Tb927.1.1500
Tb927_01_v4	376681	SNP	1	T	1	C	97.1	33	34	Ser602Pro	Tb927.1.1500
Tb927_01_v4	376692	SNP	1	T	1	A	94.3	33	35	His605Gln	Tb927.1.1500
Tb927_01_v4	376710	SNP	1	T	2	G/T	59.5/40.5	22/15	37	His611Gln	Tb927.1.1500
Tb927_01_v4	378163	SNP	3	ATT	2	ATT/CTA	64.3/35.7	9/5	14	Asn113Asn,Stp	Tb927.1.1510
Tb927_01_v4	378170	SNP	1	A	1	T	81.8	9	11	Ile111Asn	Tb927.1.1510
Tb927_01_v4	378281	Complex SNP	1	G	2	A/T	46.7/46.7	7/7	15	Ser74Phe,Tyr	Tb927.1.1510
Tb927_01_v4	378469	SNP	3	GAT	1	ATT	100.0	24	24	Ile11Asn	Tb927.1.1510
Tb927_01_v4	379622	SNP	1	G	1	T	94.1	16	17	Arg9Leu	Tb927.1.1520
Tb927_01_v4	379769	SNP	1	C	1	T	76.9	10	13	Ser58Phe	Tb927.1.1520
Tb927_01_v4	379774	SNP	3	GTT	2	GTT/ACT	70.0/30.0	7/3	10	Val60Thr,Val	Tb927.1.1520
Tb927_01_v4	379867	SNP	1	A	1	G	91.7	11	12	Ile91Val	Tb927.1.1520
Tb927_01_v4	379877	SNP	1	C	1	T	91.7	11	12	Thr94Ile	Tb927.1.1520
Tb927_01_v4	385912	SNP	1	C	1	T	100.0	54	54	Ala68Val	Tb927.1.1530
Tb927_01_v4	386743	SNP	1	C	1	G	100.0	32	32	Thr345Ser	Tb927.1.1530
Tb927_01_v4	386986	SNP	1	G	1	A	100.0	45	45	Ser426Asn	Tb927.1.1530
Tb927_01_v4	387447	SNP	1	T	1	A	100.0	39	39	Leu580Met	Tb927.1.1530
Tb927_01_v4	387564	SNP	1	G	1	A	98.1	51	52	Gly619Ser	Tb927.1.1530
Tb927_01_v4	388326	SNP	1	C	1	A	100.0	49	49	Gln873Lys	Tb927.1.1530
Tb927_01_v4	388914	SNP	1	C	1	T	100.0	48	48	Pro1069Ser	Tb927.1.1530
Tb927_01_v4	389587	SNP	1	G	1	A	98.0	49	50	Gly1293Glu	Tb927.1.1530
Tb927_01_v4	395108	SNP	1	G	1	T	100.0	46	46	Glu101Asp	Tb927.1.1540
Tb927_01_v4	395162	SNP	1	C	1	A	100.0	32	32	Asp119Glu	Tb927.1.1540
Tb927_01_v4	395163	SNP	3	GAT	1	AGT	91.7	11	12	Asp120Ser	Tb927.1.1540
Tb927_01_v4	395574	SNP	1	A	1	G	98.1	51	52	Asn257Asp	Tb927.1.1540
Tb927_01_v4	395688	SNP	1	A	1	G	100.0	54	54	Ile295Val	Tb927.1.1540
Tb927_01_v4	396022	SNP	1	C	1	G	100.0	38	38	Thr406Ser	Tb927.1.1540
Tb927_01_v4	396213	SNP	1	C	1	A	100.0	49	49	Gln470Lys	Tb927.1.1540
Tb927_01_v4	396456	SNP	1	A	1	C	95.6	43	45	Ile551Leu	Tb927.1.1540
Tb927_01_v4	396589	SNP	1	C	1	T	100.0	40	40	Ala595Val	Tb927.1.1540
Tb927_01_v4	397559	SNP	1	G	1	C	96.2	51	53	Glu124Gln	Tb927.1.1550
Tb927_01_v4	397573	SNP	1	T	1	A	100.0	51	51	Phe128Leu	Tb927.1.1550
Tb927_01_v4	397593	SNP	1	A	1	G	100.0	45	45	Glu135Gly	Tb927.1.1550
Tb927_01_v4	397937	SNP	1	A	1	G	100.0	44	44	Asn250Asp	Tb927.1.1550
Tb927_01_v4	398180	SNP	1	A	1	G	100.0	55	55	Ser331Gly	Tb927.1.1550
Tb927_01_v4	398247	SNP	1	G	1	A	98.1	53	54	Arg353His	Tb927.1.1550
Tb927_01_v4	398360	SNP	1	C	1	T	100.0	62	62	Arg391Cys	Tb927.1.1550
Tb927_01_v4	398459	SNP	3	ACG	1	AGA	96.0	48	50	Thr424Arg	Tb927.1.1550
Tb927_01_v4	398531	SNP	1	C	1	G	70.8	17	24	His448Asp	Tb927.1.1550
Tb927_01_v4	398537	SNP	1	A	1	G	72.2	13	18	Asn450Asp	Tb927.1.1550
Tb927_01_v4	398541	SNP	1	A	2	C/A	51.7/48.3	15/14	29	Asp451Ala	Tb927.1.1550
Tb927_01_v4	398547	SNP	1	A	1	G	94.4	17	18	Asp453Gly	Tb927.1.1550
Tb927_01_v4	398553	SNP	1	A	2	A/T	63.6/36.4	21/12	33	Glu455Val	Tb927.1.1550
Tb927_01_v4	398555	SNP	1	G	2	G/A	63.9/36.1	23/13	36	Asp456Asn	Tb927.1.1550
Tb927_01_v4	398559	SNP	1	C	2	C/G	64.9/35.1	24/13	37	Thr457Ser	Tb927.1.1550
Tb927_01_v4	398804	SNP	1	T	1	C	100.0	27	27	Ser539Pro	Tb927.1.1550
Tb927_01_v4	398984	SNP	1	A	1	T	97.1	33	34	Asn599Tyr	Tb927.1.1550
Tb927_01_v4	399071	SNP	1	G	1	C	100.0	51	51	Val628Leu	Tb927.1.1550
Tb927_01_v4	399091	SNP	1	A	1	T	100.0	45	45	Gln634His	Tb927.1.1550
Tb927_01_v4	399752	SNP	1	C	1	T	100.0	48	48	Ala26Val	Tb927.1.1560
Tb927_01_v4	403283	SNP	1	G	1	T	100.0	30	30	Val12Phe	Tb927.1.1570
Tb927_01_v4	403310	SNP	1	C	1	T	97.2	35	36	His21Tyr	Tb927.1.1570
Tb927_01_v4	403415	SNP	3	AAA	1	TTA	100.0	40	40	Lys56Leu	Tb927.1.1570
Tb927_01_v4	403463	SNP	1	A	1	G	100.0	40	40	Ile72Val	Tb927.1.1570
Tb927_01_v4	403484	SNP	1	T	1	C	100.0	42	42	Tyr79His	Tb927.1.1570
Tb927_01_v4	403515	SNP	1	A	1	G	100.0	44	44	Asp89Gly	Tb927.1.1570
Tb927_01_v4	403533	SNP	1	G	1	A	100.0	42	42	Arg95Lys	Tb927.1.1570
Tb927_01_v4	403536	SNP	1	A	1	G	100.0	41	41	Lys96Arg	Tb927.1.1570
Tb927_01_v4	403994	SNP	1	A	1	G	100.0	41	41	Arg74Gly	Tb927.1.1580
Tb927_01_v4	405165	SNP	1	C	1	T	97.9	47	48	Ser76Leu	Tb927.1.1590
Tb927_01_v4	406014	SNP	1	G	1	A	100.0	45	45	Ala113Thr	Tb927.1.1600
Tb927_01_v4	406179	SNP	1	T	1	G	100.0	47	47	Cys168Gly	Tb927.1.1600
Tb927_01_v4	406230	SNP	1	T	1	C	100.0	26	26	Ser185Pro	Tb927.1.1600
Tb927_01_v4	407220	SNP	1	A	1	G	100.0	54	54	Asn515Asp	Tb927.1.1600
Tb927_01_v4	407920	SNP	1	T	1	G	100.0	56	56	Val748Gly	Tb927.1.1600
Tb927_01_v4	408285	SNP	1	G	1	A	100.0	49	49	Ala870Thr	Tb927.1.1600
Tb927_01_v4	409585	SNP	1	T	1	C	97.7	42	43	Leu1303Pro	Tb927.1.1600
Tb927_01_v4	409661	SNP	1	G	1	T	100.0	33	33	Gln1328His	Tb927.1.1600
Tb927_01_v4	409939	SNP	1	C	1	T	100.0	37	37	Ser1421Phe	Tb927.1.1600
Tb927_01_v4	411637	SNP	1	A	1	G	98.6	69	70	Lys76Arg	Tb927.1.1610
Tb927_01_v4	413366	SNP	1	T	1	C	100.0	42	42	Val136Ala	Tb927.1.1620
Tb927_01_v4	413515	SNP	1	A	1	G	100.0	47	47	Ser186Gly	Tb927.1.1620
Tb927_01_v4	413987	SNP	1	G	1	A	97.6	41	42	Arg343Lys	Tb927.1.1620
Tb927_01_v4	414265	SNP	1	A	1	G	100.0	51	51	Lys436Glu	Tb927.1.1620
Tb927_01_v4	414341	SNP	1	G	1	A	100.0	49	49	Gly461Asp	Tb927.1.1620
Tb927_01_v4	415024	SNP	1	A	1	G	100.0	46	46	Arg689Gly	Tb927.1.1620
Tb927_01_v4	415094	SNP	1	G	2	A/G	61.8/38.2	21/13	34	Gly712Asp	Tb927.1.1620
Tb927_01_v4	416914	SNP	1	C	1	A	100.0	44	44	His55Asn	Tb927.1.1640
Tb927_01_v4	417040	SNP	1	C	2	C/A	52.7/47.3	29/26	55	Gln97Lys	Tb927.1.1640
Tb927_01_v4	418137	SNP	1	A	1	G	97.8	44	45	Glu46Gly	Tb927.1.1650
Tb927_01_v4	418196	SNP	1	C	2	C/A	69.7/30.3	23/10	33	Leu66Met	Tb927.1.1650
Tb927_01_v4	418410	SNP	1	A	1	G	93.8	15	16	His137Arg	Tb927.1.1650
Tb927_01_v4	418422	SNP	1	C	2	T/C	60.0/40.0	12/8	20	Ala141Val	Tb927.1.1650
Tb927_01_v4	418938	SNP	1	G	2	G/T	56.5/43.5	26/20	46	Arg37Leu	Tb927.1.1660
Tb927_01_v4	419009	SNP	1	T	1	C	100.0	42	42	Ser61Pro	Tb927.1.1660
Tb927_01_v4	419052	SNP	1	A	2	A/T	61.5/38.5	32/20	52	Asn75Ile	Tb927.1.1660
Tb927_01_v4	419156	SNP	3	CAG	1	CTA	100.0	34	34	Gln110Leu	Tb927.1.1660
Tb927_01_v4	419263	SNP	1	T	2	T/G	59.1/40.9	26/18	44	Ile145Met	Tb927.1.1660
Tb927_01_v4	419372	SNP	1	C	1	G	100.0	44	44	Pro182Ala	Tb927.1.1660
Tb927_01_v4	419505	SNP	1	T	1	C	100.0	50	50	Val226Ala	Tb927.1.1660
Tb927_01_v4	419634	SNP	1	G	1	A	100.0	40	40	Arg269Gln	Tb927.1.1660
Tb927_01_v4	420072	SNP	1	G	1	A	100.0	37	37	Ser13Asn	Tb927.1.1670
Tb927_01_v4	420945	SNP	1	T	1	C	96.2	51	53	Ile304Thr	Tb927.1.1670
Tb927_01_v4	421193	SNP	1	A	1	G	100.0	41	41	Ile387Val	Tb927.1.1670
Tb927_01_v4	421464	SNP	1	T	1	C	98.4	60	61	Val477Ala	Tb927.1.1670
Tb927_01_v4	421524	SNP	1	A	1	G	97.8	44	45	Lys497Arg	Tb927.1.1670
Tb927_01_v4	421805	SNP	1	A	1	T	100.0	35	35	Ser591Cys	Tb927.1.1670
Tb927_01_v4	422238	SNP	1	G	1	C	100.0	49	49	Gly735Ala	Tb927.1.1670
Tb927_01_v4	424972	SNP	1	G	1	A	98.0	48	49	Val103Ile	Tb927.1.1680
Tb927_01_v4	425177	SNP	1	G	1	A	100.0	47	47	Gly171Asp	Tb927.1.1680
Tb927_01_v4	426681	SNP	1	A	2	A/G	54.3/45.7	25/21	46	Thr299Ala	Tb927.1.1690
Tb927_01_v4	427198	SNP	1	T	1	C	97.8	44	45	Val471Ala	Tb927.1.1690
Tb927_01_v4	427698	SNP	1	G	1	A	100.0	65	65	Gly638Ser	Tb927.1.1690
Tb927_01_v4	429753	SNP	1	G	1	A	100.0	37	37	Gly293Glu	Tb927.1.1700
Tb927_01_v4	429812	SNP	1	A	1	G	100.0	41	41	Lys313Glu	Tb927.1.1700
Tb927_01_v4	430050	SNP	1	G	1	C	100.0	42	42	Gly392Ala	Tb927.1.1700
Tb927_01_v4	430056	SNP	1	A	1	G	100.0	43	43	His394Arg	Tb927.1.1700
Tb927_01_v4	430977	SNP	1	G	1	A	100.0	39	39	Gly12Asp	Tb927.1.1710
Tb927_01_v4	430985	SNP	1	A	1	G	100.0	36	36	Lys15Glu	Tb927.1.1710
Tb927_01_v4	431070	SNP	1	C	1	T	100.0	51	51	Ala43Val	Tb927.1.1710
Tb927_01_v4	431180	SNP	1	C	1	G	97.7	43	44	Pro80Ala	Tb927.1.1710
Tb927_01_v4	432038	SNP	1	G	1	A	100.0	49	49	Gly366Ser	Tb927.1.1710
Tb927_01_v4	432260	SNP	1	T	1	C	97.9	47	48	Phe440Leu	Tb927.1.1710
Tb927_01_v4	432417	SNP	1	A	2	A/G	56.0/44.0	28/22	50	His492Arg	Tb927.1.1710
Tb927_01_v4	432542	SNP	1	G	1	C	100.0	57	57	Ala534Pro	Tb927.1.1710
Tb927_01_v4	434916	SNP	1	A	1	G	100.0	48	48	Asp1325Gly	Tb927.1.1710
Tb927_01_v4	435759	SNP	1	A	1	G	100.0	48	48	Lys1606Arg	Tb927.1.1710
Tb927_01_v4	435900	SNP	1	C	1	G	100.0	41	41	Ala1653Gly	Tb927.1.1710
Tb927_01_v4	435953	SNP	1	A	1	G	100.0	40	40	Asn1671Asp	Tb927.1.1710
Tb927_01_v4	436022	SNP	1	G	1	A	100.0	46	46	Ala1694Thr	Tb927.1.1710
Tb927_01_v4	436052	SNP	3	GAC	1	GGT	100.0	24	24	Asp1704Gly	Tb927.1.1710
Tb927_01_v4	436224	SNP	1	A	1	G	97.9	47	48	Asn1761Ser	Tb927.1.1710
Tb927_01_v4	437017	SNP	1	T	1	G	100.0	48	48	Phe26Leu	Tb927.1.1720
Tb927_01_v4	437115	SNP	1	T	1	G	97.9	47	48	Val59Gly	Tb927.1.1720
Tb927_01_v4	437604	SNP	1	T	1	C	100.0	52	52	Val222Ala	Tb927.1.1720
Tb927_01_v4	437634	SNP	1	T	1	C	100.0	45	45	Met232Thr	Tb927.1.1720
Tb927_01_v4	438006	SNP	1	C	2	A/C	52.4/47.6	11/10	21	Thr356Asn	Tb927.1.1720
Tb927_01_v4	438057	SNP	1	A	2	A/G	58.3/41.7	21/15	36	Lys373Arg	Tb927.1.1720
Tb927_01_v4	438101	SNP	1	A	1	G	100.0	22	22	Ser388Gly	Tb927.1.1720
Tb927_01_v4	438108	SNP	1	A	1	G	100.0	21	21	Lys390Arg	Tb927.1.1720
Tb927_01_v4	438734	SNP	1	C	1	T	97.5	39	40	Ala9Val	Tb927.1.1730
Tb927_01_v4	438772	SNP	1	G	1	T	97.8	45	46	Ala22Ser	Tb927.1.1730
Tb927_01_v4	438808	SNP	1	G	1	A	100.0	35	35	Val34Ile	Tb927.1.1730
Tb927_01_v4	439076	SNP	1	G	1	A	97.6	40	41	Arg123Gln	Tb927.1.1730
Tb927_01_v4	439361	SNP	1	G	2	G/A	55.0/45.0	22/18	40	Arg218Gln	Tb927.1.1730
Tb927_01_v4	440237	SNP	1	G	1	A	100.0	56	56	Arg510His	Tb927.1.1730
Tb927_01_v4	440442	SNP	1	G	1	T	100.0	54	54	Glu578Asp	Tb927.1.1730
Tb927_01_v4	440602	SNP	1	G	1	A	100.0	48	48	Ala632Thr	Tb927.1.1730
Tb927_01_v4	440608	SNP	1	G	1	C	100.0	43	43	Ala634Pro	Tb927.1.1730
Tb927_01_v4	440740	SNP	1	C	1	G	100.0	46	46	Arg678Gly	Tb927.1.1730
Tb927_01_v4	441845	SNP	1	T	1	A	100.0	63	63	Tyr153Asn	Tb927.1.1740
Tb927_01_v4	442211	SNP	1	C	1	A	100.0	36	36	Pro275Thr	Tb927.1.1740
Tb927_01_v4	442412	SNP	1	C	1	A	100.0	43	43	Pro342Thr	Tb927.1.1740
Tb927_01_v4	442419	SNP	1	T	1	C	100.0	49	49	Ile344Thr	Tb927.1.1740
Tb927_01_v4	442452	SNP	1	C	1	A	100.0	51	51	Thr355Lys	Tb927.1.1740
Tb927_01_v4	442457	SNP	1	A	1	G	100.0	49	49	Asn357Asp	Tb927.1.1740
Tb927_01_v4	442491	SNP	1	C	1	T	100.0	52	52	Pro368Leu	Tb927.1.1740
Tb927_01_v4	442503	SNP	1	A	1	C	100.0	61	61	Lys372Thr	Tb927.1.1740
Tb927_01_v4	442508	SNP	1	A	1	G	98.3	58	59	Lys374Glu	Tb927.1.1740
Tb927_01_v4	442517	SNP	1	G	1	A	98.1	52	53	Ala377Thr	Tb927.1.1740
Tb927_01_v4	442559	SNP	1	C	1	A	98.0	50	51	Pro391Thr	Tb927.1.1740
Tb927_01_v4	442619	SNP	1	C	1	A	100.0	44	44	Gln411Lys	Tb927.1.1740
Tb927_01_v4	442638	SNP	1	A	1	C	95.5	42	44	Lys417Thr	Tb927.1.1740
Tb927_01_v4	442676	SNP	1	A	1	C	100.0	49	49	Lys430Gln	Tb927.1.1740
Tb927_01_v4	442688	SNP	1	A	1	T	98.0	48	49	Thr434Ser	Tb927.1.1740
Tb927_01_v4	442691	SNP	1	C	1	A	100.0	48	48	Gln435Lys	Tb927.1.1740
Tb927_01_v4	442694	SNP	1	C	1	G	100.0	46	46	Gln436Glu	Tb927.1.1740
Tb927_01_v4	442700	SNP	1	A	1	G	97.8	45	46	Asn438Asp	Tb927.1.1740
Tb927_01_v4	442754	SNP	3	GAA	1	CAG	100.0	26	26	Glu456Gln	Tb927.1.1740
Tb927_01_v4	442759	SNP	1	G	2	G/C	58.3/41.7	14/10	24	Lys457Asn	Tb927.1.1740
Tb927_01_v4	442775	SNP	1	C	1	G	100.0	16	16	Arg463Gly	Tb927.1.1740
Tb927_01_v4	444916	SNP	1	G	1	C	100.0	86	86	Glu1176Asp	Tb927.1.1740
Tb927_01_v4	445173	SNP	1	C	2	C/T	50.0/40.0	5/4	10	Ala1262Val	Tb927.1.1740
Tb927_01_v4	462196	SNP	1	T	1	A	100.0	49	49	Asp6936Glu	Tb927.1.1740
Tb927_01_v4	462227	SNP	1	G	1	A	93.4	57	61	Val6947Met	Tb927.1.1740
Tb927_01_v4	462290	SNP	1	T	1	G	100.0	42	42	Ser6968Ala	Tb927.1.1740
Tb927_01_v4	462340	SNP	1	G	1	T	100.0	48	48	Met6984Ile	Tb927.1.1740
Tb927_01_v4	462357	SNP	1	G	2	G/T	56.2/43.8	27/21	48	Gly6990Val	Tb927.1.1740
Tb927_01_v4	462415	SNP	1	T	1	A	100.0	42	42	Asn7009Lys	Tb927.1.1740
Tb927_01_v4	462689	SNP	1	G	1	A	100.0	72	72	Val7101Ile	Tb927.1.1740
Tb927_01_v4	462734	SNP	1	A	1	G	100.0	61	61	Lys7116Glu	Tb927.1.1740
Tb927_01_v4	464014	SNP	1	A	1	G	100.0	35	35	Thr181Ala	Tb927.1.1750
Tb927_01_v4	464038	SNP	1	T	1	C	100.0	33	33	Ser189Pro	Tb927.1.1750
Tb927_01_v4	464165	SNP	1	A	1	G	100.0	41	41	Asn231Ser	Tb927.1.1750
Tb927_01_v4	464183	SNP	1	T	1	C	100.0	39	39	Val237Ala	Tb927.1.1750
Tb927_01_v4	464488	SNP	1	A	1	C	100.0	41	41	Lys339Gln	Tb927.1.1750
Tb927_01_v4	464611	SNP	1	G	1	A	100.0	39	39	Val380Met	Tb927.1.1750
Tb927_01_v4	464813	SNP	1	C	1	T	97.9	47	48	Thr447Met	Tb927.1.1750
Tb927_01_v4	465454	SNP	1	A	1	T	100.0	41	41	Ile32Leu	Tb927.1.1760
Tb927_01_v4	465475	SNP	1	C	1	T	100.0	33	33	Leu39Phe	Tb927.1.1760
Tb927_01_v4	465554	SNP	1	T	1	C	100.0	36	36	Phe65Ser	Tb927.1.1760
Tb927_01_v4	465766	SNP	1	C	1	T	100.0	52	52	His136Tyr	Tb927.1.1760
Tb927_01_v4	467644	SNP	3	AGG	2	AGG/AAA	60.0/40.0	24/16	40	Arg27Lys,Arg	Tb927.1.1780
Tb927_01_v4	467647	SNP	1	G	2	G/A	63.3/36.7	31/18	49	Glu28Lys	Tb927.1.1780
Tb927_01_v4	467695	SNP	1	T	1	C	85.7	42	49	Ser44Pro	Tb927.1.1780
Tb927_01_v4	467710	SNP	1	C	2	C/T	69.8/30.2	30/13	43	His49Tyr	Tb927.1.1780
Tb927_01_v4	467716	SNP	3	TGT	2	TGT/CAT	44.4/35.6	20/16	45	Cys51Cys,His	Tb927.1.1780
Tb927_01_v4	467719	SNP	1	G	2	G/A	68.1/31.9	32/15	47	Val52Met	Tb927.1.1780
Tb927_01_v4	467787	SNP	1	T	2	T/G	61.3/35.5	19/11	31	Ile74Met	Tb927.1.1780
Tb927_01_v4	467792	SNP	1	T	2	T/C	52.4/47.6	11/10	21	Ile76Thr	Tb927.1.1780
Tb927_01_v4	467794	SNP	1	A	2	A/G	60.0/35.0	12/7	20	Ile77Val	Tb927.1.1780
Tb927_01_v4	467797	SNP	1	A	2	A/G	59.1/36.4	13/8	22	Ile78Val	Tb927.1.1780
Tb927_01_v4	467859	SNP	1	G	2	G/T	50.0/42.3	13/11	26	Met98Ile	Tb927.1.1780
Tb927_01_v4	468229	SNP	3	CCC	1	TTC	100.0	33	33	Pro12Phe	Tb927.1.1790
Tb927_01_v4	468402	SNP	1	C	2	G/C	59.0/41.0	23/16	39	His69Gln	Tb927.1.1790
Tb927_01_v4	468508	SNP	1	G	1	T	100.0	50	50	Ala105Ser	Tb927.1.1790
Tb927_01_v4	468744	SNP	1	C	1	A	97.4	38	39	Asn183Lys	Tb927.1.1790
Tb927_01_v4	468745	SNP	1	G	1	C	100.0	37	37	Glu184Gln	Tb927.1.1790
Tb927_01_v4	469151	SNP	1	A	1	G	97.6	40	41	Gln53Arg	Tb927.1.1800
Tb927_01_v4	469238	SNP	1	C	1	T	98.0	48	49	Pro82Leu	Tb927.1.1800
Tb927_01_v4	469428	SNP	1	A	1	T	85.0	17	20	Stp145Tyr	Tb927.1.1800
Tb927_01_v4	469691	SNP	1	T	2	A/T	59.8/40.2	52/35	87	His106Leu	Tb927.1.1810
Tb927_01_v4	469728	SNP	1	C	2	G/C	41.6/39.0	32/30	77	Val94Leu	Tb927.1.1810
Tb927_01_v4	469731	SNP	1	G	2	T/G	51.2/46.4	43/39	84	Pro93Thr	Tb927.1.1810
Tb927_01_v4	469734	SNP	1	A	2	A/G	60.3/34.6	47/27	78	Phe92Leu	Tb927.1.1810
Tb927_01_v4	469736	SNP	1	A	2	A/G	62.2/35.4	51/29	82	Leu91Ser	Tb927.1.1810
Tb927_01_v4	469768	Complex SNP	3	ATC	2	GTC/GCC	51.0/46.9	25/23	49	Asp80Asp,Gly	Tb927.1.1810
Tb927_01_v4	469943	SNP	1	A	2	A/C	53.5/46.5	23/20	43	Leu22Arg	Tb927.1.1810
Tb927_01_v4	469997	SNP	1	C	1	T	100.0	37	37	Cys4Tyr	Tb927.1.1810
Tb927_01_v4	470905	SNP	1	G	1	T	100.0	37	37	Ala212Ser	Tb927.1.1820
Tb927_01_v4	471198	SNP	1	C	1	G	100.0	56	56	Ser309Arg	Tb927.1.1820
Tb927_01_v4	471751	SNP	3	ACA	2	ACA/GTA	53.3/44.4	24/20	45	Thr44Thr,Val	Tb927.1.1830
Tb927_01_v4	474382	SNP	1	A	1	C	97.7	42	43	Asn70His	Tb927.1.1840
Tb927_01_v4	474455	SNP	1	A	1	T	100.0	34	34	His94Leu	Tb927.1.1840
Tb927_01_v4	474517	SNP	3	TCA	1	CCC	100.0	15	15	Ser115Pro	Tb927.1.1840
Tb927_01_v4	474923	SNP	1	C	1	A	100.0	39	39	Thr250Asn	Tb927.1.1840
Tb927_01_v4	474925	SNP	1	G	1	A	100.0	36	36	Ala251Thr	Tb927.1.1840
Tb927_01_v4	475297	SNP	1	G	1	A	100.0	50	50	Asp375Asn	Tb927.1.1840
Tb927_01_v4	479828	SNP	1	C	1	T	100.0	45	45	Thr12Ile	Tb927.1.1850
Tb927_01_v4	480326	SNP	1	A	1	G	100.0	39	39	Glu178Gly	Tb927.1.1850
Tb927_01_v4	480782	SNP	1	A	1	G	100.0	36	36	His330Arg	Tb927.1.1850
Tb927_01_v4	480851	SNP	1	A	2	A/T	60.0/40.0	24/16	40	Glu353Val	Tb927.1.1850
Tb927_01_v4	480869	SNP	1	T	2	C/T	59.1/40.9	26/18	44	Leu359Pro	Tb927.1.1850
Tb927_01_v4	480881	SNP	1	G	1	A	100.0	44	44	Arg363His	Tb927.1.1850
Tb927_01_v4	480991	SNP	1	C	1	A	100.0	48	48	Pro400Thr	Tb927.1.1850
Tb927_01_v4	481055	SNP	1	G	1	A	100.0	51	51	Gly421Glu	Tb927.1.1850
Tb927_01_v4	481096	SNP	1	G	1	A	100.0	46	46	Gly435Ser	Tb927.1.1850
Tb927_01_v4	481138	SNP	1	A	1	T	100.0	56	56	Ser449Cys	Tb927.1.1850
Tb927_01_v4	482023	SNP	1	A	1	T	97.4	37	38	His78Leu	Tb927.1.1860
Tb927_01_v4	484249	SNP	1	A	1	C	100.0	30	30	Gln20His	Tb927.1.1880
Tb927_01_v4	485408	SNP	1	C	1	A	100.0	38	38	His407Asn	Tb927.1.1880
Tb927_01_v4	485430	SNP	1	C	1	G	100.0	37	37	Ala414Gly	Tb927.1.1880
Tb927_01_v4	486269	SNP	1	T	1	C	100.0	26	26	Phe694Leu	Tb927.1.1880
Tb927_01_v4	486348	SNP	1	G	1	A	96.3	26	27	Gly720Glu	Tb927.1.1880
Tb927_01_v4	486441	SNP	1	T	1	C	100.0	26	26	Leu751Ser	Tb927.1.1880
Tb927_01_v4	486711	SNP	1	G	1	A	100.0	50	50	Arg841Lys	Tb927.1.1880
Tb927_01_v4	487038	SNP	1	C	1	T	100.0	37	37	Thr950Ile	Tb927.1.1880
Tb927_01_v4	487319	SNP	1	C	1	T	100.0	38	38	His1044Tyr	Tb927.1.1880
Tb927_01_v4	488033	SNP	1	T	1	C	100.0	53	53	Tyr1282His	Tb927.1.1880
Tb927_01_v4	489389	SNP	1	G	1	A	100.0	45	45	Ser124Asn	Tb927.1.1890
Tb927_01_v4	490009	SNP	1	A	1	G	98.1	52	53	Asn331Asp	Tb927.1.1890
Tb927_01_v4	490079	SNP	1	C	1	T	94.0	47	50	Ser354Phe	Tb927.1.1890
Tb927_01_v4	490279	SNP	3	TCG	2	TCG/AGG	64.3/35.7	18/10	28	Ser421Arg,Ser	Tb927.1.1890
Tb927_01_v4	490965	SNP	1	A	1	C	98.0	50	51	Leu649Phe	Tb927.1.1890
Tb927_01_v4	491429	SNP	1	T	1	C	100.0	44	44	Val804Ala	Tb927.1.1890
Tb927_01_v4	491447	SNP	1	C	1	T	100.0	38	38	Pro810Leu	Tb927.1.1890
Tb927_01_v4	491633	SNP	1	C	2	T/C	52.2/45.7	24/21	46	Ser872Leu	Tb927.1.1890
Tb927_01_v4	491968	SNP	1	C	2	T/C	54.5/45.5	24/20	44	His984Tyr	Tb927.1.1890
Tb927_01_v4	493913	SNP	1	G	2	G/A	61.8/38.2	34/21	55	Ser38Asn	Tb927.1.1910
Tb927_01_v4	494239	SNP	1	A	1	C	100.0	35	35	Lys147Gln	Tb927.1.1910
Tb927_01_v4	494700	SNP	1	C	2	C/A	59.5/40.5	25/17	42	Asn300Lys	Tb927.1.1910
Tb927_01_v4	494811	SNP	1	A	2	C/A	59.1/40.9	26/18	44	Glu337Asp	Tb927.1.1910
Tb927_01_v4	495046	SNP	1	A	1	G	100.0	46	46	Arg416Gly	Tb927.1.1910
Tb927_01_v4	495100	SNP	1	A	1	G	100.0	46	46	Met434Val	Tb927.1.1910
Tb927_01_v4	495128	SNP	1	C	1	A	100.0	41	41	Thr443Lys	Tb927.1.1910
Tb927_01_v4	496243	SNP	1	G	2	A/G	58.8/41.2	30/21	51	Gly815Ser	Tb927.1.1910
Tb927_01_v4	496250	SNP	1	C	1	T	98.2	54	55	Thr817Met	Tb927.1.1910
Tb927_01_v4	497015	SNP	1	A	2	A/G	56.1/43.9	23/18	41	Asp1072Gly	Tb927.1.1910
Tb927_01_v4	498761	SNP	1	A	2	G/A	51.9/48.1	28/26	54	Arg190Gly	Tb927.1.1920
Tb927_01_v4	498858	SNP	1	A	2	A/G	59.4/40.6	19/13	32	Asn222Ser	Tb927.1.1920
Tb927_01_v4	498993	SNP	1	T	1	G	100.0	41	41	Met267Arg	Tb927.1.1920
Tb927_01_v4	503180	SNP	1	C	1	G	100.0	55	55	Ala543Gly	Tb927.1.1930
Tb927_01_v4	503237	SNP	1	T	2	G/T	52.5/47.5	32/29	61	Leu562Arg	Tb927.1.1930
Tb927_01_v4	504556	SNP	1	G	1	A	100.0	30	30	Val1002Met	Tb927.1.1930
Tb927_01_v4	506351	SNP	1	C	2	T/C	52.9/47.1	18/16	34	Pro1600Leu	Tb927.1.1930
Tb927_01_v4	506648	SNP	1	C	1	T	100.0	39	39	Ala1699Val	Tb927.1.1930
Tb927_01_v4	509090	SNP	1	A	2	A/G	51.1/48.9	24/23	47	Asp2513Gly	Tb927.1.1930
Tb927_01_v4	511627	SNP	1	C	1	T	100.0	45	45	Thr3Met	Tb927.1.1940
Tb927_01_v4	511651	SNP	1	G	1	A	92.7	38	41	Arg11Lys	Tb927.1.1940
Tb927_01_v4	511764	SNP	1	A	1	G	97.7	43	44	Arg49Gly	Tb927.1.1940
Tb927_01_v4	511839	SNP	1	T	2	T/A	65.0/35.0	13/7	20	Leu74Ile	Tb927.1.1940
Tb927_01_v4	511842	SNP	1	G	2	G/A	54.8/45.2	17/14	31	Ala75Thr	Tb927.1.1940
Tb927_01_v4	511851	SNP	3	ACG	2	ACG/CTT	59.4/37.5	19/12	32	Thr78Leu,Thr	Tb927.1.1940
Tb927_01_v4	511855	SNP	1	A	2	A/G	67.6/32.4	23/11	34	Asn79Ser	Tb927.1.1940
Tb927_01_v4	511962	SNP	1	T	1	A	100.0	36	36	Stp115Lys	Tb927.1.1940
Tb927_01_v4	514180	SNP	1	C	2	A/C	63.4/36.6	26/15	41	Gln48Lys	Tb927.1.1960
Tb927_01_v4	515577	SNP	1	G	2	C/G	57.4/42.6	27/20	47	Glu513Asp	Tb927.1.1960
Tb927_01_v4	515644	SNP	1	A	2	G/A	51.1/48.9	23/22	45	Ile536Val	Tb927.1.1960
Tb927_01_v4	515783	SNP	1	A	1	G	100.0	33	33	Asn582Ser	Tb927.1.1960
Tb927_01_v4	515798	SNP	1	C	2	C/G	57.9/31.6	22/12	38	Ala587Gly	Tb927.1.1960
Tb927_01_v4	515809	SNP	3	TCA	2	TCA/ACC	60.5/36.8	23/14	38	Ser591Ser,Thr	Tb927.1.1960
Tb927_01_v4	516244	SNP	1	G	2	G/T	60.0/40.0	6/4	10	Leu28Phe	Tb927.1.1970
Tb927_01_v4	516245	Complex SNP	3	GGT	2	TGT/TTT	60.0/40.0	6/4	10	Gly29Cys,Phe	Tb927.1.1970
Tb927_01_v4	516350	SNP	1	G	1	A	97.0	32	33	Ala64Thr	Tb927.1.1970
Tb927_01_v4	516380	SNP	3	CAC	2	CAC/TTC	50.0/50.0	10/10	20	His74Phe,His	Tb927.1.1970
Tb927_01_v4	516838	SNP	1	G	2	A/G	51.1/48.9	24/23	47	Ser90Asn	Tb927.1.1980
Tb927_01_v4	518022	SNP	1	G	1	A	100.0	59	59	Arg63His	Tb927.1.1990
Tb927_01_v4	518265	SNP	1	A	1	G	100.0	45	45	Gln144Arg	Tb927.1.1990
Tb927_01_v4	519146	SNP	3	TGG	1	TTA	100.0	40	40	Trp66Leu	Tb927.1.2000
Tb927_01_v4	519149	SNP	1	A	1	G	97.7	42	43	Ser67Gly	Tb927.1.2000
Tb927_01_v4	519296	SNP	1	A	2	A/G	55.0/45.0	33/27	60	Ile5Val	Tb927.1.2010
Tb927_01_v4	519341	SNP	1	T	1	G	100.0	55	55	Ser20Ala	Tb927.1.2010
Tb927_01_v4	520197	SNP	1	G	1	C	96.9	62	64	Arg17Pro	Tb927.1.2020
Tb927_01_v4	520208	SNP	1	T	1	C	100.0	74	74	Phe21Leu	Tb927.1.2020
Tb927_01_v4	520227	SNP	1	C	2	C/T	54.2/45.8	39/33	72	Thr27Ile	Tb927.1.2020
Tb927_01_v4	520262	SNP	1	A	1	T	100.0	67	67	Ser39Cys	Tb927.1.2020
Tb927_01_v4	520311	SNP	1	A	2	G/A	54.5/45.5	30/25	55	Asp55Gly	Tb927.1.2020
Tb927_01_v4	520403	SNP	1	G	2	G/A	52.5/47.5	31/28	59	Ala86Thr	Tb927.1.2020
Tb927_01_v4	520420	SNP	1	C	1	G	96.6	57	59	His91Gln	Tb927.1.2020
Tb927_01_v4	520422	SNP	1	A	1	G	96.4	53	55	Gln92Arg	Tb927.1.2020
Tb927_01_v4	520424	SNP	3	GAA	1	TAG	100.0	48	48	Glu93Stp	Tb927.1.2020
Tb927_01_v4	520427	SNP	1	C	1	G	100.0	51	51	Pro94Ala	Tb927.1.2020
Tb927_01_v4	522537	SNP	1	G	1	C	100.0	21	21	Ser118Cys	Tb927.1.2050
Tb927_01_v4	522545	SNP	3	CCC	1	ACA	75.0	15	20	Gly115Cys	Tb927.1.2050
Tb927_01_v4	522557	SNP	3	ATA	2	TCA/ATA	54.5/45.5	18/15	33	Tyr111Tyr,Stp	Tb927.1.2050
Tb927_01_v4	522560	SNP	1	C	1	T	97.2	35	36	Met110Ile	Tb927.1.2050
Tb927_01_v4	522648	SNP	1	T	1	A	98.3	58	59	Lys81Ile	Tb927.1.2050
Tb927_01_v4	522775	SNP	1	A	1	G	98.1	53	54	Ser39Pro	Tb927.1.2050
Tb927_01_v4	522876	SNP	1	T	2	T/C	52.5/47.5	32/29	61	Asp5Gly	Tb927.1.2050
Tb927_01_v4	526082	SNP	1	T	1	C	100.0	45	45	Ile125Val	Tb927.1.2080
Tb927_01_v4	526120	SNP	1	C	1	G	100.0	61	61	Arg112Thr	Tb927.1.2080
Tb927_01_v4	526132	SNP	1	C	2	C/G	62.9/37.1	39/23	62	Arg108Thr	Tb927.1.2080
Tb927_01_v4	526151	SNP	1	A	2	A/G	63.6/36.4	42/24	66	Cys102Arg	Tb927.1.2080
Tb927_01_v4	526284	SNP	3	GCC	1	ACT	100.0	34	34	Gly57Ser	Tb927.1.2080
Tb927_01_v4	526375	SNP	1	T	1	A	100.0	33	33	Glu27Val	Tb927.1.2080
Tb927_01_v4	526447	SNP	1	G	1	A	100.0	35	35	Ala3Val	Tb927.1.2080
Tb927_01_v4	530112	SNP	1	T	1	G	96.0	48	50	Val7Gly	Tb927.1.2090
Tb927_01_v4	530118	SNP	1	A	1	G	95.7	44	46	Asn9Ser	Tb927.1.2090
Tb927_01_v4	530262	SNP	1	C	1	T	91.4	32	35	Thr57Ile	Tb927.1.2090
Tb927_01_v4	530273	SNP	1	A	1	G	92.3	24	26	Ile61Val	Tb927.1.2090
Tb927_01_v4	530285	SNP	1	A	2	G/A	52.0/48.0	13/12	25	Thr65Ala	Tb927.1.2090
Tb927_01_v4	530296	SNP	1	G	2	C/G	53.8/46.2	14/12	26	Leu68Phe	Tb927.1.2090
Tb927_01_v4	531845	SNP	1	A	2	A/G	52.2/47.8	24/22	46	Asp88Gly	Tb927.1.2100
Tb927_01_v4	532034	SNP	1	T	1	C	100.0	10	10	Val151Ala	Tb927.1.2100
Tb927_01_v4	532061	SNP	1	A	2	G/A	53.3/46.7	8/7	15	Glu160Gly	Tb927.1.2100
Tb927_01_v4	532355	SNP	1	A	2	G/A	51.5/48.5	34/32	66	Asp258Gly	Tb927.1.2100
Tb927_01_v4	532723	SNP	1	G	1	A	100.0	48	48	Gly381Arg	Tb927.1.2100
Tb927_01_v4	532744	SNP	1	A	1	G	100.0	57	57	Lys388Glu	Tb927.1.2100
Tb927_01_v4	538204	SNP	1	T	1	C	98.0	49	50	Val643Ala	Tb927.1.2110
Tb927_01_v4	541337	SNP	1	C	1	G	98.3	58	59	Thr207Ser	Tb927.1.2120
Tb927_01_v4	541931	SNP	1	C	1	A	100.0	49	49	Pro405Gln	Tb927.1.2120
Tb927_01_v4	542329	SNP	1	G	1	A	100.0	36	36	Val538Ile	Tb927.1.2120
Tb927_01_v4	543155	SNP	1	C	1	T	100.0	44	44	Pro7Leu	Tb927.1.2130
Tb927_01_v4	543251	SNP	1	C	1	T	100.0	27	27	Ala39Val	Tb927.1.2130
Tb927_01_v4	543269	SNP	1	G	1	A	100.0	36	36	Ser45Asn	Tb927.1.2130
Tb927_01_v4	545057	SNP	1	A	1	T	97.3	36	37	Ile20Phe	Tb927.1.2140
Tb927_01_v4	545210	SNP	1	T	1	C	100.0	49	49	Cys71Arg	Tb927.1.2140
Tb927_01_v4	545229	SNP	1	C	1	T	100.0	43	43	Pro77Leu	Tb927.1.2140
Tb927_01_v4	545281	SNP	1	T	1	A	95.0	38	40	Phe94Leu	Tb927.1.2140
Tb927_01_v4	549189	SNP	1	G	1	A	100.0	40	40	Val109Ile	Tb927.1.2160
Tb927_01_v4	552545	SNP	1	T	1	C	100.0	52	52	His125Arg	Tb927.1.2180
Tb927_01_v4	552584	SNP	1	T	1	A	95.0	19	20	Tyr112Phe	Tb927.1.2180
Tb927_01_v4	552678	SNP	1	G	1	A	100.0	34	34	Leu81Phe	Tb927.1.2180
Tb927_01_v4	553414	SNP	1	C	1	T	100.0	38	38	Ala62Val	Tb927.1.2190
Tb927_01_v4	553452	SNP	3	GCG	1	GTA	100.0	45	45	Ala75Val	Tb927.1.2190
Tb927_01_v4	553869	SNP	1	A	1	G	100.0	59	59	Lys214Glu	Tb927.1.2190
Tb927_01_v4	553942	SNP	1	G	1	A	97.9	47	48	Cys238Tyr	Tb927.1.2190
Tb927_01_v4	554352	SNP	1	G	1	A	100.0	48	48	Ala375Thr	Tb927.1.2190
Tb927_01_v4	554368	SNP	1	T	2	C/T	63.6/36.4	28/16	44	Ile380Thr	Tb927.1.2190
Tb927_01_v4	554869	SNP	1	T	1	C	100.0	42	42	Val547Ala	Tb927.1.2190
Tb927_01_v4	555696	SNP	1	A	1	G	97.4	38	39	Asn823Asp	Tb927.1.2190
Tb927_01_v4	555699	SNP	1	G	1	A	100.0	34	34	Ala824Thr	Tb927.1.2190
Tb927_01_v4	555846	SNP	1	G	1	A	100.0	37	37	Val873Met	Tb927.1.2190
Tb927_01_v4	555879	SNP	1	A	1	G	100.0	39	39	Thr884Ala	Tb927.1.2190
Tb927_01_v4	556110	SNP	1	G	1	T	100.0	51	51	Gly961Cys	Tb927.1.2190
Tb927_01_v4	556399	SNP	1	G	1	A	100.0	46	46	Arg1057Lys	Tb927.1.2190
Tb927_01_v4	556603	SNP	1	T	1	C	100.0	44	44	Val1125Ala	Tb927.1.2190
Tb927_01_v4	556966	SNP	1	C	1	G	100.0	43	43	Ala1246Gly	Tb927.1.2190
Tb927_01_v4	557053	SNP	1	A	1	G	100.0	37	37	His1275Arg	Tb927.1.2190
Tb927_01_v4	557059	SNP	1	T	1	A	96.9	31	32	Val1277Asp	Tb927.1.2190
Tb927_01_v4	557089	SNP	1	T	1	A	100.0	37	37	Leu1287His	Tb927.1.2190
Tb927_01_v4	557347	SNP	1	C	1	T	100.0	44	44	Ala1373Val	Tb927.1.2190
Tb927_01_v4	557469	SNP	3	CAC	1	GAT	100.0	53	53	His1414Asp	Tb927.1.2190
Tb927_01_v4	557566	SNP	1	T	1	C	100.0	64	64	Ile1446Thr	Tb927.1.2190
Tb927_01_v4	557656	SNP	1	T	1	C	100.0	39	39	Met1476Thr	Tb927.1.2190
Tb927_01_v4	557932	SNP	1	C	1	G	100.0	61	61	Ala1568Gly	Tb927.1.2190
Tb927_01_v4	558025	SNP	1	C	1	G	100.0	47	47	Pro1599Arg	Tb927.1.2190
Tb927_01_v4	559663	SNP	1	G	1	A	100.0	31	31	Glu17Lys	Tb927.1.2200
Tb927_01_v4	559747	SNP	1	T	1	A	97.7	42	43	Phe45Ile	Tb927.1.2200
Tb927_01_v4	560173	SNP	1	C	1	T	100.0	54	54	Pro4Ser	Tb927.1.2210
Tb927_01_v4	560180	SNP	1	C	1	T	100.0	52	52	Ala6Val	Tb927.1.2210
Tb927_01_v4	560246	SNP	1	A	1	G	100.0	31	31	Glu28Gly	Tb927.1.2210
Tb927_01_v4	560380	SNP	1	G	1	A	100.0	40	40	Val73Ile	Tb927.1.2210
Tb927_01_v4	560445	SNP	1	A	2	T/A	62.0/38.0	31/19	50	Glu94Asp	Tb927.1.2210
Tb927_01_v4	560503	SNP	1	C	1	T	100.0	62	62	His114Tyr	Tb927.1.2210
Tb927_01_v4	560621	SNP	1	A	1	G	100.0	48	48	Asn153Ser	Tb927.1.2210
Tb927_01_v4	560650	SNP	1	A	2	A/G	52.4/47.6	11/10	21	Asn163Asp	Tb927.1.2210
Tb927_01_v4	560920	SNP	1	A	2	A/G	60.0/31.1	27/14	45	Asn253Asp	Tb927.1.2210
Tb927_01_v4	560950	SNP	1	A	1	G	70.7	29	41	Lys263Glu	Tb927.1.2210
Tb927_01_v4	561515	SNP	1	A	1	G	97.6	41	42	Val131Ala	Tb927.1.2220
Tb927_01_v4	561554	SNP	1	C	2	G/C	66.7/33.3	16/8	24	Arg118Thr	Tb927.1.2220
Tb927_01_v4	561570	SNP	1	C	1	T	100.0	27	27	Val113Met	Tb927.1.2220
Tb927_01_v4	561665	SNP	1	A	1	G	100.0	32	32	Ile81Thr	Tb927.1.2220
Tb927_01_v4	561675	SNP	1	T	1	C	100.0	32	32	Lys78Glu	Tb927.1.2220
Tb927_01_v4	561717	SNP	1	G	1	A	75.0	21	28	Leu64Phe	Tb927.1.2220
Tb927_01_v4	561772	SNP	3	TTT	1	AAA	75.0	9	12	Lys45Phe	Tb927.1.2220
Tb927_01_v4	561778	Complex SNP	3	AAA	2	AAC/TTT	36.4/36.4	8/8	22	Phe43Lys,Val	Tb927.1.2220
Tb927_01_v4	561785	Complex SNP	1	C	3	A/C/T	37.1/31.4/31.4	13/11/11	35	Cys41Phe,Tyr	Tb927.1.2220
Tb927_01_v4	561840	SNP	1	C	1	T	100.0	45	45	Glu23Lys	Tb927.1.2220
Tb927_01_v4	562304	SNP	1	C	1	G	100.0	41	41	Gln21Glu	Tb927.1.2230
Tb927_01_v4	562319	Complex SNP	3	GTA	2	GCG/GCA	55.9/44.1	19/15	34	Val26Ala	Tb927.1.2230
Tb927_01_v4	563678	SNP	1	A	1	G	100.0	26	26	Glu13Gly	Tb927.1.2240
Tb927_01_v4	563785	SNP	1	A	2	T/A	55.8/44.2	24/19	43	Ile49Phe	Tb927.1.2240
Tb927_01_v4	563797	SNP	1	A	1	T	100.0	39	39	Thr53Ser	Tb927.1.2240
Tb927_01_v4	563801	SNP	1	T	1	C	100.0	30	30	Ile54Thr	Tb927.1.2240
Tb927_01_v4	563804	SNP	1	T	1	C	100.0	41	41	Leu55Pro	Tb927.1.2240
Tb927_01_v4	563828	SNP	1	T	1	G	94.1	32	34	Phe63Cys	Tb927.1.2240
Tb927_01_v4	563833	SNP	1	C	2	T/C	56.2/43.8	18/14	32	Pro65Ser	Tb927.1.2240
Tb927_01_v4	563836	SNP	1	C	2	C/T	62.5/37.5	20/12	32	Leu66Phe	Tb927.1.2240
Tb927_01_v4	564153	SNP	3	GAG	1	AGG	82.4	14	17	Glu8Arg	Tb927.1.2250
Tb927_01_v4	564163	SNP	1	T	2	T/G	56.2/43.8	9/7	16	Ile11Arg	Tb927.1.2250
Tb927_01_v4	564165	SNP	1	T	2	T/G	56.2/31.2	9/5	16	Tyr12Asp	Tb927.1.2250
Tb927_01_v4	564206	SNP	1	T	1	A	78.6	11	14	Phe25Leu	Tb927.1.2250
Tb927_01_v4	564220	SNP	1	C	1	G	100.0	12	12	Thr30Arg	Tb927.1.2250
Tb927_01_v4	564282	SNP	3	ATT	1	TCT	77.8	14	18	Ile51Ser	Tb927.1.2250
Tb927_01_v4	564293	SNP	1	T	2	A/T	60.0/40.0	18/12	30	Phe54Leu	Tb927.1.2250
Tb927_01_v4	564300	SNP	1	C	2	C/T	66.7/30.3	22/10	33	Leu57Phe	Tb927.1.2250
Tb927_01_v4	564348	SNP	1	T	1	C	100.0	40	40	Trp73Arg	Tb927.1.2250
Tb927_01_v4	565634	SNP	1	G	2	G/A	64.7/35.3	22/12	34	Gly20Glu	Tb927.1.2270
Tb927_01_v4	565643	SNP	1	A	2	G/A	53.7/46.3	22/19	41	Lys23Arg	Tb927.1.2270
Tb927_01_v4	565649	SNP	1	G	2	G/A	59.0/41.0	23/16	39	Gly25Glu	Tb927.1.2270
Tb927_01_v4	565675	SNP	1	G	1	A	96.6	28	29	Gly34Arg	Tb927.1.2270
Tb927_01_v4	566008	SNP	3	TGT	1	TTA	68.4	13	19	Cys7Leu	Tb927.1.2280
Tb927_01_v4	566024	SNP	1	T	2	T/G	68.4/31.6	13/6	19	Phe12Cys	Tb927.1.2280
Tb927_01_v4	566041	SNP	1	T	2	T/C	60.0/40.0	9/6	15	Cys18Arg	Tb927.1.2280
Tb927_01_v4	566047	Complex SNP	3	TCG	2	ACA/TCA	33.3/33.3	5/5	15	Ser20Ser,Thr	Tb927.1.2280
Tb927_01_v4	566057	SNP	1	G	2	A/G	46.7/46.7	7/7	15	Cys23Tyr	Tb927.1.2280
Tb927_01_v4	566061	SNP	1	A	1	G	72.7	8	11	Ile24Met	Tb927.1.2280
Tb927_01_v4	566063	Complex SNP	1	A	3	G/A/C	40.0/30.0/30.0	4/3/3	10	Tyr25Cys,Ser	Tb927.1.2280
Tb927_01_v4	566075	SNP	1	C	1	A	63.6	7	11	Ser29Tyr	Tb927.1.2280
Tb927_01_v4	566077	SNP	1	G	1	A	80.0	8	10	Val30Ile	Tb927.1.2280
Tb927_01_v4	566087	SNP	1	C	2	C/G	50.0/50.0	5/5	10	Ser33Cys	Tb927.1.2280
Tb927_01_v4	566161	Complex SNP	3	TCT	2	CCC/TCC	57.1/42.9	16/12	28	Ser58Pro,Ser	Tb927.1.2280
Tb927_01_v4	566174	SNP	1	A	1	C	96.6	28	29	Tyr62Ser	Tb927.1.2280
Tb927_01_v4	566183	SNP	1	T	1	C	100.0	30	30	Leu65Pro	Tb927.1.2280
Tb927_01_v4	566221	SNP	1	G	1	A	100.0	27	27	Val78Ile	Tb927.1.2280
Tb927_01_v4	566255	SNP	1	C	2	T/C	69.2/30.8	9/4	13	Ser89Phe	Tb927.1.2280
Tb927_01_v4	566309	SNP	1	C	1	T	78.3	18	23	Ser107Phe	Tb927.1.2280
Tb927_01_v4	566321	SNP	1	G	2	G/A	60.0/40.0	15/10	25	Gly111Glu	Tb927.1.2280
Tb927_01_v4	566375	SNP	1	A	1	G	96.7	29	30	Gln129Arg	Tb927.1.2280
Tb927_01_v4	566389	SNP	1	C	1	T	93.8	30	32	His134Tyr	Tb927.1.2280
Tb927_01_v4	566431	SNP	1	C	1	T	100.0	29	29	His148Tyr	Tb927.1.2280
Tb927_01_v4	566799	Complex SNP	3	CAT	2	CAC/TAT	56.2/43.8	9/7	16	His8His,Tyr	Tb927.1.2290
Tb927_01_v4	566803	SNP	1	T	2	C/T	56.2/43.8	9/7	16	Ile9Thr	Tb927.1.2290
Tb927_01_v4	566814	SNP	1	A	1	G	97.2	35	36	Arg13Gly	Tb927.1.2290
Tb927_01_v4	566917	SNP	1	T	2	T/A	65.4/30.8	17/8	26	Leu47Stp	Tb927.1.2290
Tb927_01_v4	566919	SNP	1	A	2	A/T	52.2/47.8	12/11	23	Ile48Phe	Tb927.1.2290
Tb927_01_v4	566929	SNP	1	C	1	A	93.1	27	29	Ser51Stp	Tb927.1.2290
Tb927_01_v4	567008	SNP	1	G	1	C	84.6	22	26	Arg77Ser	Tb927.1.2290
Tb927_01_v4	567060	SNP	1	T	1	G	96.9	31	32	Cys95Gly	Tb927.1.2290
Tb927_01_v4	567112	SNP	1	A	2	A/G	66.7/33.3	8/4	12	Lys112Arg	Tb927.1.2290
Tb927_01_v4	567211	SNP	1	C	1	G	100.0	36	36	Leu2Val	Tb927.1.2300
Tb927_01_v4	567349	SNP	1	C	2	C/T	67.6/32.4	25/12	37	Leu48Phe	Tb927.1.2300
Tb927_01_v4	567483	SNP	1	T	2	A/T	57.1/42.9	8/6	14	Cys92Stp	Tb927.1.2300
Tb927_01_v4	567502	SNP	1	A	1	T	100.0	14	14	Ile99Phe	Tb927.1.2300
Tb927_01_v4	567664	SNP	1	G	1	A	100.0	35	35	Cys19Tyr	Tb927.1.2310
Tb927_01_v4	567738	SNP	3	TTT	2	CCC/TTT	53.8/46.2	21/18	39	Phe44Phe,Pro	Tb927.1.2310
Tb927_01_v4	567762	SNP	1	T	2	T/A	57.6/42.4	19/14	33	Cys52Ser	Tb927.1.2310
Tb927_01_v4	568656	SNP	1	T	1	C	100.0	42	42	Cys3Arg	Tb927.1.2320
Tb927_01_v4	568761	SNP	1	A	1	G	100.0	42	42	Thr38Ala	Tb927.1.2320
Tb927_01_v4	585947	SNP	1	A	2	G/A	58.3/41.7	7/5	12	Met300Val	Tb927.1.2410
Tb927_01_v4	591499	SNP	1	T	1	G	100.0	48	48	Phe76Val	Tb927.1.2420
Tb927_01_v4	591737	SNP	1	C	1	A	100.0	43	43	Thr155Asn	Tb927.1.2420
Tb927_01_v4	591757	SNP	1	G	1	A	100.0	40	40	Ala162Thr	Tb927.1.2420
Tb927_01_v4	591770	SNP	1	A	1	G	100.0	45	45	Asp166Gly	Tb927.1.2420
Tb927_01_v4	607569	SNP	1	T	1	A	100.0	58	58	His56Gln	Tb927.1.2580
Tb927_01_v4	607882	SNP	1	T	1	C	100.0	37	37	Phe161Leu	Tb927.1.2580
Tb927_01_v4	607936	SNP	1	C	1	T	98.4	62	63	Arg179Trp	Tb927.1.2580
Tb927_01_v4	608143	SNP	1	A	1	G	100.0	62	62	Asn248Asp	Tb927.1.2580
Tb927_01_v4	608374	SNP	1	C	1	T	100.0	40	40	Arg325Trp	Tb927.1.2580
Tb927_01_v4	608411	SNP	1	G	1	A	100.0	35	35	Ser337Asn	Tb927.1.2580
Tb927_01_v4	608457	SNP	1	A	1	C	98.1	51	52	Arg352Ser	Tb927.1.2580
Tb927_01_v4	609264	SNP	1	C	1	T	100.0	54	54	Cys137Tyr	Tb927.1.2590
Tb927_01_v4	609379	SNP	1	C	1	A	100.0	63	63	Val99Leu	Tb927.1.2590
Tb927_01_v4	609381	SNP	1	C	1	T	100.0	64	64	Cys98Tyr	Tb927.1.2590
Tb927_01_v4	609475	SNP	1	T	1	C	97.8	44	45	Asn67Asp	Tb927.1.2590
Tb927_01_v4	609508	SNP	1	A	1	T	97.7	42	43	Leu56Ile	Tb927.1.2590
Tb927_01_v4	609534	SNP	1	A	1	C	100.0	42	42	Leu47Stp	Tb927.1.2590
Tb927_01_v4	609573	SNP	1	G	1	C	97.6	41	42	Ser34Cys	Tb927.1.2590
Tb927_01_v4	609672	SNP	1	A	1	T	100.0	41	41	Met1Lys	Tb927.1.2590
Tb927_01_v4	610064	SNP	1	G	1	C	92.9	26	28	Gly12Ala	Tb927.1.2600
Tb927_01_v4	610454	SNP	1	C	1	T	100.0	46	46	Ser142Phe	Tb927.1.2600
Tb927_01_v4	610477	SNP	1	A	1	G	100.0	40	40	Thr150Ala	Tb927.1.2600
Tb927_01_v4	611543	SNP	1	A	1	G	100.0	45	45	Asn505Ser	Tb927.1.2600
Tb927_01_v4	611575	SNP	1	C	1	T	100.0	48	48	Pro516Ser	Tb927.1.2600
Tb927_01_v4	611727	SNP	1	C	1	A	75.0	24	32	His566Gln	Tb927.1.2600
Tb927_01_v4	611752	SNP	1	G	1	C	100.0	37	37	Ala575Pro	Tb927.1.2600
Tb927_01_v4	611972	SNP	1	C	2	C/A	51.9/48.1	28/26	54	Pro648Gln	Tb927.1.2600
Tb927_01_v4	611975	SNP	1	A	2	A/C	54.5/45.5	30/25	55	Gln649Pro	Tb927.1.2600
Tb927_01_v4	611982	SNP	1	A	2	A/T	50.0/50.0	25/25	50	Gln651His	Tb927.1.2600
Tb927_01_v4	611988	SNP	1	T	1	G	62.5	30	48	His653Gln	Tb927.1.2600
Tb927_01_v4	611997	SNP	1	T	2	G/T	68.8/31.2	33/15	48	His656Gln	Tb927.1.2600
Tb927_01_v4	612020	SNP	1	A	1	G	98.1	53	54	Asp664Gly	Tb927.1.2600
Tb927_01_v4	614255	SNP	1	T	2	T/A	60.7/39.3	17/11	28	Phe16Tyr	Tb927.1.2610
Tb927_01_v4	614292	SNP	1	G	2	G/T	69.6/30.4	16/7	23	Leu28Phe	Tb927.1.2610
Tb927_01_v4	614309	SNP	1	G	2	G/T	66.7/33.3	14/7	21	Cys34Phe	Tb927.1.2610
Tb927_01_v4	614314	SNP	3	GGG	2	TGT/GGG	60.0/40.0	9/6	15	Gly36Cys,Gly	Tb927.1.2610
Tb927_01_v4	614317	SNP	1	G	2	T/G	52.9/47.1	9/8	17	Val37Phe	Tb927.1.2610
Tb927_01_v4	614323	SNP	1	C	2	C/G	57.9/36.8	11/7	19	Gln39Glu	Tb927.1.2610
Tb927_01_v4	614328	SNP	1	A	1	G	100.0	13	13	Ile40Met	Tb927.1.2610
Tb927_01_v4	614684	SNP	1	C	1	T	84.6	11	13	Gly85Glu	Tb927.1.2620
Tb927_01_v4	614772	SNP	1	C	2	C/T	63.6/36.4	7/4	11	Val56Ile	Tb927.1.2620
Tb927_01_v4	614775	SNP	1	C	1	T	90.9	10	11	Val55Ile	Tb927.1.2620
Tb927_01_v4	614781	SNP	1	A	2	A/T	54.5/45.5	6/5	11	Leu53Ile	Tb927.1.2620
Tb927_01_v4	614784	SNP	1	A	2	A/T	58.3/41.7	7/5	12	Leu52Ile	Tb927.1.2620
Tb927_01_v4	614787	SNP	1	A	2	A/T	53.8/38.5	7/5	13	Leu51Ile	Tb927.1.2620
Tb927_01_v4	614790	SNP	1	T	2	T/A	58.3/41.7	7/5	12	Ile50Leu	Tb927.1.2620
Tb927_01_v4	614793	SNP	1	T	2	A/T	50.0/50.0	6/6	12	Ile49Leu	Tb927.1.2620
Tb927_01_v4	614847	SNP	1	G	2	G/A	64.3/35.7	9/5	14	Arg31Cys	Tb927.1.2620
Tb927_01_v4	614848	SNP	1	G	2	G/T	66.7/33.3	10/5	15	Phe30Leu	Tb927.1.2620
Tb927_01_v4	614910	SNP	1	A	1	G	86.7	13	15	Ser10Pro	Tb927.1.2620
Tb927_01_v4	615306	SNP	1	A	1	T	78.4	40	51	Asn109Lys	Tb927.1.2630
Tb927_01_v4	615424	SNP	1	G	2	G/T	47.1/35.3	8/6	17	Thr70Lys	Tb927.1.2630
Tb927_01_v4	615428	SNP	1	G	2	G/T	44.0/40.0	11/10	25	Gln69Lys	Tb927.1.2630
Tb927_01_v4	615431	SNP	1	T	2	T/C	51.4/48.6	18/17	35	Lys68Glu	Tb927.1.2630
Tb927_01_v4	615432	SNP	1	G	2	T/G	70.0/30.0	21/9	30	Asn67Lys	Tb927.1.2630
Tb927_01_v4	615448	SNP	1	G	2	G/A	63.6/36.4	14/8	22	Thr62Ile	Tb927.1.2630
Tb927_01_v4	615452	SNP	1	T	2	T/G	60.7/35.7	17/10	28	Lys61Gln	Tb927.1.2630
Tb927_01_v4	615575	SNP	1	C	2	C/A	60.0/40.0	6/4	10	Val20Phe	Tb927.1.2630
Tb927_01_v4	615590	SNP	1	T	2	G/T	64.7/35.3	11/6	17	Lys15Gln	Tb927.1.2630
Tb927_01_v4	615592	SNP	1	C	1	A	62.5	10	16	Arg14Ile	Tb927.1.2630
Tb927_01_v4	616714	SNP	1	T	1	C	100.0	36	36	Val40Ala	Tb927.1.2640
Tb927_01_v4	616926	SNP	1	G	2	C/G	56.0/44.0	28/22	50	Asp111His	Tb927.1.2640
Tb927_01_v4	617044	SNP	1	G	2	G/T	69.8/30.2	30/13	43	Ser150Ile	Tb927.1.2640
Tb927_01_v4	617058	SNP	3	CAA	1	AAA	86.7	13	15	Gln155Lys	Tb927.1.2640
Tb927_01_v4	617065	SNP	1	A	1	G	97.6	41	42	Asn157Ser	Tb927.1.2640
Tb927_01_v4	617069	SNP	1	C	2	G/C	64.9/35.1	24/13	37	His158Gln	Tb927.1.2640
Tb927_01_v4	617353	SNP	1	G	1	A	97.2	35	36	Ser253Asn	Tb927.1.2640
Tb927_01_v4	617367	SNP	1	G	1	A	97.1	34	35	Asp258Asn	Tb927.1.2640
Tb927_01_v4	617421	SNP	1	C	2	A/C	54.0/44.0	27/22	50	His276Asn	Tb927.1.2640
Tb927_01_v4	617427	SNP	1	A	2	A/C	54.9/45.1	28/23	51	Asn278His	Tb927.1.2640
Tb927_01_v4	617762	SNP	1	A	1	T	100.0	36	36	Arg10Ser	Tb927.1.2650
Tb927_01_v4	617844	SNP	1	T	2	T/A	64.3/31.0	27/13	42	Phe38Ile	Tb927.1.2650
Tb927_01_v4	617848	SNP	1	T	2	T/A	59.5/40.5	22/15	37	Phe39Tyr	Tb927.1.2650
Tb927_01_v4	617850	SNP	1	C	2	C/A	50.0/46.9	16/15	32	Pro40Thr	Tb927.1.2650
Tb927_01_v4	617857	SNP	1	C	2	T/C	59.5/40.5	25/17	42	Pro42Leu	Tb927.1.2650
Tb927_01_v4	617859	SNP	1	C	2	T/C	68.4/31.6	26/12	38	Pro43Ser	Tb927.1.2650
Tb927_01_v4	617919	SNP	1	A	2	A/G	54.3/45.7	25/21	46	Ile63Val	Tb927.1.2650
Tb927_01_v4	617922	SNP	1	G	2	A/G	53.1/46.9	26/23	49	Val64Ile	Tb927.1.2650
Tb927_01_v4	617932	SNP	1	A	2	A/T	61.7/38.3	29/18	47	Asp67Val	Tb927.1.2650
Tb927_01_v4	617934	SNP	1	G	2	G/A	61.2/38.8	30/19	49	Val68Ile	Tb927.1.2650
Tb927_01_v4	617938	SNP	1	C	2	C/T	66.0/30.0	33/15	50	Ala69Val	Tb927.1.2650
Tb927_01_v4	617940	SNP	1	G	1	A	70.6	36	51	Ala70Thr	Tb927.1.2650
Tb927_01_v4	618218	SNP	1	G	1	A	68.6	24	35	Met19Ile	Tb927.1.2660
Tb927_01_v4	618222	SNP	3	CTT	2	CTT/CAC	53.3/33.3	16/10	30	Leu21His,Leu	Tb927.1.2660
Tb927_01_v4	618235	SNP	1	C	2	C/T	62.9/37.1	22/13	35	Ala25Val	Tb927.1.2660
Tb927_01_v4	618237	SNP	1	G	2	G/A	51.4/48.6	19/18	37	Val26Ile	Tb927.1.2660
Tb927_01_v4	618246	SNP	1	A	2	A/G	62.9/37.1	22/13	35	Ile29Val	Tb927.1.2660
Tb927_01_v4	618319	SNP	1	G	2	G/T	69.2/30.8	9/4	13	Trp53Leu	Tb927.1.2660
Tb927_01_v4	618325	SNP	1	G	1	T	81.8	9	11	Gly55Val	Tb927.1.2660
Tb927_01_v4	621051	SNP	1	A	1	C	100.0	51	51	Glu12Ala	Tb927.1.2680
Tb927_01_v4	621087	SNP	1	A	2	A/T	66.7/33.3	12/6	18	Lys24Ile	Tb927.1.2680
Tb927_01_v4	621089	Complex SNP	1	G	2	A/T	46.7/33.3	7/5	15	Glu25Lys,Stp	Tb927.1.2680
Tb927_01_v4	621229	SNP	1	A	2	A/T	53.3/40.0	24/18	45	Leu71Phe	Tb927.1.2680
Tb927_01_v4	621251	SNP	1	T	1	C	97.6	40	41	Phe79Leu	Tb927.1.2680
Tb927_01_v4	621258	SNP	1	T	1	C	97.7	42	43	Phe81Ser	Tb927.1.2680
Tb927_01_v4	621741	SNP	1	G	2	G/T	57.1/42.9	12/9	21	Gly5Val	Tb927.1.2690
Tb927_01_v4	621749	SNP	3	AAA	2	GGA/AAA	60.0/40.0	6/4	10	Lys8Gly,Lys	Tb927.1.2690
Tb927_01_v4	621803	SNP	3	AGA	1	GGG	96.3	26	27	Arg26Gly	Tb927.1.2690
Tb927_01_v4	621806	SNP	1	A	1	G	93.1	27	29	Lys27Glu	Tb927.1.2690
Tb927_01_v4	621897	SNP	1	G	2	G/A	68.3/31.7	28/13	41	Arg57Lys	Tb927.1.2690
Tb927_01_v4	622980	SNP	1	T	1	A	100.0	47	47	Phe146Tyr	Tb927.1.2700
Tb927_01_v4	623769	SNP	1	C	1	G	98.1	53	54	Pro409Arg	Tb927.1.2700
Tb927_01_v4	625933	SNP	3	GTG	1	CTA	88.5	23	26	Val412Leu	Tb927.1.2710
Tb927_01_v4	625942	SNP	3	GAG	2	GAG/AAA	47.1/41.2	8/7	17	Glu415Glu,Lys	Tb927.1.2710
Tb927_01_v4	625945	Complex SNP	1	G	2	C/T	52.2/43.5	12/10	23	Val416Leu,Leu	Tb927.1.2710
Tb927_01_v4	625954	SNP	1	G	1	A	77.8	14	18	Glu419Lys	Tb927.1.2710
Tb927_01_v4	626949	Complex SNP	3	GCA	2	GCC/ACC	53.3/46.7	24/21	45	Ala19Ala,Thr	Tb927.1.2720
Tb927_01_v4	626984	SNP	1	G	2	G/T	60.3/39.7	35/23	58	Leu30Phe	Tb927.1.2720
Tb927_01_v4	627001	SNP	1	T	1	C	100.0	47	47	Phe36Ser	Tb927.1.2720
Tb927_01_v4	627100	SNP	1	G	2	G/T	53.7/46.3	29/25	54	Cys69Phe	Tb927.1.2720
Tb927_01_v4	627205	SNP	1	A	1	T	93.3	42	45	Stp104Leu	Tb927.1.2720
Tb927_01_v4	628976	SNP	1	T	1	G	92.0	46	50	Ser35Ala	Tb927.1.2730
Tb927_01_v4	628982	SNP	1	T	2	T/G	68.6/30.0	48/21	70	Ser37Ala	Tb927.1.2730
Tb927_01_v4	628985	SNP	1	T	2	C/T	68.7/31.3	46/21	67	Ser38Pro	Tb927.1.2730
Tb927_01_v4	628988	SNP	1	G	1	T	95.2	60	63	Ala39Ser	Tb927.1.2730
Tb927_01_v4	628991	SNP	1	G	1	T	78.1	50	64	Ala40Ser	Tb927.1.2730
Tb927_01_v4	629379	SNP	1	A	2	G/A	54.4/45.6	31/26	57	Asp169Gly	Tb927.1.2730
Tb927_01_v4	629502	SNP	1	C	1	G	98.3	57	58	Ala210Gly	Tb927.1.2730
Tb927_01_v4	631606	SNP	1	G	1	A	100.0	47	47	Ser113Asn	Tb927.1.2740
Tb927_01_v4	631733	SNP	1	A	1	G	100.0	44	44	Ile155Met	Tb927.1.2740
Tb927_01_v4	631921	SNP	1	T	1	C	100.0	57	57	Val218Ala	Tb927.1.2740
Tb927_01_v4	632155	SNP	1	A	1	G	97.4	37	38	Asn296Ser	Tb927.1.2740
Tb927_01_v4	633795	SNP	1	G	1	A	96.3	26	27	Gly144Asp	Tb927.1.2750
Tb927_01_v4	635585	SNP	1	A	1	G	97.9	46	47	Asn257Ser	Tb927.1.2770
Tb927_01_v4	635680	SNP	1	G	1	C	100.0	41	41	Ala289Pro	Tb927.1.2770
Tb927_01_v4	635882	SNP	1	G	2	A/G	53.7/46.3	29/25	54	Arg356Gln	Tb927.1.2770
Tb927_01_v4	637367	SNP	1	T	1	A	100.0	44	44	Tyr47Phe	Tb927.1.2780
Tb927_01_v4	637449	SNP	1	G	1	A	100.0	14	14	Pro20Ser	Tb927.1.2780
Tb927_01_v4	637473	SNP	1	T	1	G	100.0	12	12	Ser12Arg	Tb927.1.2780
Tb927_01_v4	641936	SNP	3	ACT	2	ACT/GTT	57.1/42.9	36/27	63	Ser434Asn,Ser	Tb927.1.2820
Tb927_01_v4	643000	SNP	1	C	1	T	100.0	50	50	Asp80Asn	Tb927.1.2820
Tb927_01_v4	649937	SNP	3	ACT	2	ACT/GTT	50.0/50.0	6/6	12	Ser434Asn,Ser	Tb927.1.2880
Tb927_01_v4	652295	SNP	1	G	1	A	100.0	54	54	Val17Ile	Tb927.1.2900
Tb927_01_v4	652448	SNP	3	AGC	1	TAC	100.0	53	53	Ser68Tyr	Tb927.1.2900
Tb927_01_v4	652482	SNP	1	A	1	G	100.0	53	53	His79Arg	Tb927.1.2900
Tb927_01_v4	652514	SNP	1	G	1	A	100.0	50	50	Val90Ile	Tb927.1.2900
Tb927_01_v4	652557	SNP	1	G	1	A	100.0	49	49	Gly104Glu	Tb927.1.2900
Tb927_01_v4	652586	SNP	1	T	1	C	100.0	57	57	Cys114Arg	Tb927.1.2900
Tb927_01_v4	652728	SNP	1	G	1	A	98.0	50	51	Ala4Thr	Tb927.1.2910
Tb927_01_v4	652732	SNP	1	A	1	G	100.0	52	52	Glu5Gly	Tb927.1.2910
Tb927_01_v4	652751	SNP	1	A	1	C	100.0	48	48	Glu11Asp	Tb927.1.2910
Tb927_01_v4	652778	SNP	1	T	1	A	100.0	54	54	His20Gln	Tb927.1.2910
Tb927_01_v4	652812	SNP	1	C	1	T	98.1	51	52	Gln32Stp	Tb927.1.2910
Tb927_01_v4	652848	SNP	1	A	1	C	97.8	44	45	Thr44Pro	Tb927.1.2910
Tb927_01_v4	652902	SNP	1	T	1	C	87.8	36	41	Ser62Pro	Tb927.1.2910
Tb927_01_v4	653948	SNP	1	T	1	C	100.0	54	54	Ile3Thr	Tb927.1.2920
Tb927_01_v4	654017	SNP	1	C	1	T	98.3	58	59	Ala26Val	Tb927.1.2920
Tb927_01_v4	654076	SNP	1	C	2	C/T	54.4/45.6	37/31	68	Pro46Ser	Tb927.1.2920
Tb927_01_v4	654080	SNP	1	T	1	C	98.4	61	62	Ile47Thr	Tb927.1.2920
Tb927_01_v4	654113	SNP	1	C	1	T	98.2	54	55	Ala58Val	Tb927.1.2920
Tb927_01_v4	654220	SNP	3	AAC	1	CAT	98.4	61	62	Asn94His	Tb927.1.2920
Tb927_01_v4	654674	SNP	1	A	1	G	98.2	56	57	Lys27Arg	Tb927.1.2930
Tb927_01_v4	654715	SNP	1	G	1	A	98.1	52	53	Gly41Ser	Tb927.1.2930
Tb927_01_v4	654991	SNP	1	C	1	T	100.0	63	63	Pro133Ser	Tb927.1.2930
Tb927_01_v4	654995	SNP	1	T	1	C	98.5	67	68	Leu134Pro	Tb927.1.2930
Tb927_01_v4	655000	SNP	1	A	1	G	100.0	67	67	Lys136Glu	Tb927.1.2930
Tb927_01_v4	655027	SNP	1	T	1	G	100.0	65	65	Cys145Gly	Tb927.1.2930
Tb927_01_v4	655030	SNP	1	G	1	A	100.0	68	68	Gly146Ser	Tb927.1.2930
Tb927_01_v4	655057	SNP	1	C	1	G	98.4	61	62	Pro155Ala	Tb927.1.2930
Tb927_01_v4	655086	SNP	1	C	1	G	100.0	60	60	Tyr7Stp	Tb927.1.2940
Tb927_01_v4	655111	SNP	1	A	1	G	100.0	53	53	Thr16Ala	Tb927.1.2940
Tb927_01_v4	655148	SNP	1	G	2	T/G	53.7/43.9	22/18	41	Ser28Ile	Tb927.1.2940
Tb927_01_v4	655198	SNP	1	G	1	A	100.0	46	46	Ala45Thr	Tb927.1.2940
Tb927_01_v4	655216	SNP	1	C	1	T	100.0	43	43	His51Tyr	Tb927.1.2940
Tb927_01_v4	655280	SNP	1	G	2	A/G	53.7/46.3	22/19	41	Gly72Glu	Tb927.1.2940
Tb927_01_v4	655342	SNP	1	T	1	C	100.0	39	39	Phe93Leu	Tb927.1.2940
Tb927_01_v4	655358	SNP	1	A	1	G	100.0	38	38	Gln98Arg	Tb927.1.2940
Tb927_01_v4	655363	SNP	1	G	1	C	100.0	41	41	Gly100Arg	Tb927.1.2940
Tb927_01_v4	655759	SNP	1	C	1	T	100.0	18	18	Ala47Val	Tb927.1.2950
Tb927_01_v4	655765	SNP	1	T	1	C	72.2	13	18	Val49Ala	Tb927.1.2950
Tb927_01_v4	655768	SNP	1	C	2	T/C	66.7/33.3	12/6	18	Ala50Val	Tb927.1.2950
Tb927_01_v4	655779	SNP	3	GAC	1	TGC	89.5	17	19	Asp54Cys	Tb927.1.2950
Tb927_01_v4	655803	SNP	1	A	1	C	100.0	23	23	Lys62Gln	Tb927.1.2950
Tb927_01_v4	655854	SNP	1	C	1	A	95.0	38	40	His79Asn	Tb927.1.2950
Tb927_01_v4	656031	Complex SNP	1	A	2	T/G	55.8/42.3	29/22	52	Ser9Cys,Gly	Tb927.1.2960
Tb927_01_v4	656152	SNP	1	G	1	T	100.0	48	48	Trp49Leu	Tb927.1.2960
Tb927_01_v4	657053	SNP	1	C	1	T	100.0	47	47	Ala154Val	Tb927.1.2970
Tb927_01_v4	657256	SNP	1	G	1	A	100.0	56	56	Ala222Thr	Tb927.1.2970
Tb927_01_v4	659020	SNP	1	A	1	G	100.0	52	52	Asn28Ser	Tb927.1.2980
Tb927_01_v4	659139	SNP	1	G	1	A	98.1	53	54	Val68Ile	Tb927.1.2980
Tb927_01_v4	659239	SNP	1	C	1	T	100.0	62	62	Thr101Ile	Tb927.1.2980
Tb927_01_v4	659555	SNP	1	C	1	G	100.0	42	42	Ile206Met	Tb927.1.2980
Tb927_01_v4	659640	SNP	1	A	1	C	98.2	54	55	Ile235Leu	Tb927.1.2980
Tb927_01_v4	659700	SNP	1	A	1	G	97.9	46	47	Lys255Glu	Tb927.1.2980
Tb927_01_v4	659827	SNP	1	A	1	G	98.0	49	50	Lys297Arg	Tb927.1.2980
Tb927_01_v4	659985	SNP	1	A	1	G	100.0	58	58	Thr350Ala	Tb927.1.2980
Tb927_01_v4	660073	SNP	1	T	1	C	100.0	67	67	Met379Thr	Tb927.1.2980
Tb927_01_v4	660096	SNP	1	T	1	C	98.3	57	58	Ser387Pro	Tb927.1.2980
Tb927_01_v4	660157	SNP	1	C	1	T	100.0	44	44	Ala407Val	Tb927.1.2980
Tb927_01_v4	660168	SNP	1	C	1	T	100.0	40	40	Pro411Ser	Tb927.1.2980
Tb927_01_v4	660208	SNP	1	A	1	G	100.0	44	44	Asp424Gly	Tb927.1.2980
Tb927_01_v4	660471	SNP	1	G	1	A	98.0	49	50	Gly512Ser	Tb927.1.2980
Tb927_01_v4	660897	SNP	1	C	1	A	98.2	56	57	Leu654Ile	Tb927.1.2980
Tb927_01_v4	660938	SNP	1	G	1	T	100.0	53	53	Arg667Ser	Tb927.1.2980
Tb927_01_v4	661072	SNP	1	C	1	T	100.0	36	36	Ala712Val	Tb927.1.2980
Tb927_01_v4	661143	SNP	1	G	1	A	100.0	47	47	Val736Met	Tb927.1.2980
Tb927_01_v4	661286	SNP	1	T	1	A	98.0	49	50	Asn783Lys	Tb927.1.2980
Tb927_01_v4	661559	SNP	1	G	1	A	98.6	69	70	Met874Ile	Tb927.1.2980
Tb927_01_v4	662242	SNP	1	T	1	C	100.0	31	31	Val1102Ala	Tb927.1.2980
Tb927_01_v4	662980	SNP	1	G	1	A	100.0	37	37	Gly3Glu	Tb927.1.2985
Tb927_01_v4	663791	SNP	1	G	2	A/G	55.3/44.7	21/17	38	Gly45Glu	Tb927.1.2990
Tb927_01_v4	664132	SNP	1	G	1	A	100.0	38	38	Ala159Thr	Tb927.1.2990
Tb927_01_v4	664357	SNP	1	A	1	G	100.0	37	37	Thr234Ala	Tb927.1.2990
Tb927_01_v4	664391	SNP	1	A	1	G	100.0	42	42	Lys245Arg	Tb927.1.2990
Tb927_01_v4	665591	SNP	1	C	1	A	100.0	46	46	Ala645Glu	Tb927.1.2990
Tb927_01_v4	666590	SNP	1	A	2	T/A	54.5/45.5	24/20	44	Tyr978Phe	Tb927.1.2990
Tb927_01_v4	667136	SNP	1	A	1	G	100.0	64	64	Arg44Gly	Tb927.1.3000
Tb927_01_v4	667827	SNP	1	C	1	T	100.0	45	45	Ala274Val	Tb927.1.3000
Tb927_01_v4	668927	SNP	1	C	1	T	100.0	36	36	Leu46Phe	Tb927.1.3010
Tb927_01_v4	669339	SNP	1	G	1	C	100.0	48	48	Gly183Ala	Tb927.1.3010
Tb927_01_v4	669770	SNP	1	A	1	G	98.0	50	51	Ile327Val	Tb927.1.3010
Tb927_01_v4	670081	SNP	1	C	1	T	100.0	40	40	Arg26Cys	Tb927.1.3020
Tb927_01_v4	670291	SNP	1	C	1	T	100.0	32	32	Arg4Cys	Tb927.1.3030
Tb927_01_v4	670588	SNP	1	A	1	G	100.0	53	53	Ile103Val	Tb927.1.3030
Tb927_01_v4	670826	SNP	1	A	1	G	95.3	41	43	Asp182Gly	Tb927.1.3030
Tb927_01_v4	671255	SNP	1	T	2	C/T	54.5/45.5	24/20	44	Leu325Pro	Tb927.1.3030
Tb927_01_v4	671372	SNP	1	T	1	C	100.0	44	44	Val364Ala	Tb927.1.3030
Tb927_01_v4	672095	SNP	1	T	1	C	100.0	66	66	Leu83Ser	Tb927.1.3040
Tb927_01_v4	672118	SNP	1	G	2	C/G	53.3/46.7	40/35	75	Val91Leu	Tb927.1.3040
Tb927_01_v4	672202	SNP	1	T	1	G	100.0	58	58	Cys119Gly	Tb927.1.3040
Tb927_01_v4	672317	SNP	1	A	1	G	100.0	56	56	His157Arg	Tb927.1.3040
Tb927_01_v4	672386	SNP	1	T	1	C	100.0	54	54	Val180Ala	Tb927.1.3040
Tb927_01_v4	672463	SNP	1	A	1	G	100.0	48	48	Ile206Val	Tb927.1.3040
Tb927_01_v4	673064	SNP	1	G	1	C	98.3	57	58	Cys6Ser	Tb927.1.3050
Tb927_01_v4	673084	SNP	1	A	1	G	100.0	59	59	Ser13Gly	Tb927.1.3050
Tb927_01_v4	673139	SNP	1	A	2	T/A	56.7/43.3	34/26	60	His31Leu	Tb927.1.3050
Tb927_01_v4	673448	SNP	1	A	1	G	100.0	42	42	Gln134Arg	Tb927.1.3050
Tb927_01_v4	673507	SNP	1	A	1	G	100.0	47	47	Lys154Glu	Tb927.1.3050
Tb927_01_v4	673553	SNP	1	G	1	C	100.0	44	44	Ser169Thr	Tb927.1.3050
Tb927_01_v4	673654	SNP	1	G	1	C	100.0	39	39	Ala203Pro	Tb927.1.3050
Tb927_01_v4	673702	SNP	1	A	1	G	100.0	45	45	Ile219Val	Tb927.1.3050
Tb927_01_v4	675964	SNP	1	G	1	A	100.0	40	40	Ser251Asn	Tb927.1.3070
Tb927_01_v4	676613	SNP	1	G	1	A	100.0	51	51	Gly11Arg	Tb927.1.3080
Tb927_01_v4	679171	SNP	1	C	1	G	100.0	43	43	Arg7Gly	Tb927.1.3120
Tb927_01_v4	679612	SNP	1	C	1	T	98.4	60	61	Pro154Ser	Tb927.1.3120
Tb927_01_v4	679697	SNP	1	T	1	C	97.1	34	35	Met182Thr	Tb927.1.3120
Tb927_01_v4	679700	SNP	1	A	1	G	100.0	31	31	Lys183Arg	Tb927.1.3120
Tb927_01_v4	679855	SNP	1	G	1	C	100.0	42	42	Ala235Pro	Tb927.1.3120
Tb927_01_v4	679955	SNP	1	C	1	T	100.0	55	55	Ala268Val	Tb927.1.3120
Tb927_01_v4	679967	SNP	1	C	1	T	100.0	55	55	Ala272Val	Tb927.1.3120
Tb927_01_v4	680026	SNP	1	C	1	T	100.0	57	57	Leu292Phe	Tb927.1.3120
Tb927_01_v4	680354	SNP	1	T	1	C	100.0	50	50	Leu401Pro	Tb927.1.3120
Tb927_01_v4	680851	SNP	3	TCG	1	CTG	100.0	40	40	Ser567Leu	Tb927.1.3120
Tb927_01_v4	680903	SNP	1	T	1	C	100.0	52	52	Ile584Thr	Tb927.1.3120
Tb927_01_v4	680962	SNP	1	A	1	G	95.7	45	47	Arg604Gly	Tb927.1.3120
Tb927_01_v4	680971	SNP	1	C	1	T	97.8	45	46	Pro607Ser	Tb927.1.3120
Tb927_01_v4	681059	SNP	1	T	1	C	100.0	49	49	Val636Ala	Tb927.1.3120
Tb927_01_v4	681061	SNP	1	A	1	G	100.0	42	42	Arg637Gly	Tb927.1.3120
Tb927_01_v4	681098	SNP	1	G	1	A	100.0	50	50	Arg649Gln	Tb927.1.3120
Tb927_01_v4	681311	SNP	1	A	1	C	100.0	44	44	Glu720Ala	Tb927.1.3120
Tb927_01_v4	681563	SNP	1	A	2	A/G	51.2/48.8	21/20	41	Asn804Ser	Tb927.1.3120
Tb927_01_v4	681739	SNP	1	T	1	A	100.0	66	66	Ser863Thr	Tb927.1.3120
Tb927_01_v4	681744	SNP	1	A	1	C	100.0	68	68	Glu864Asp	Tb927.1.3120
Tb927_01_v4	681768	SNP	1	T	1	A	100.0	71	71	Asp872Glu	Tb927.1.3120
Tb927_01_v4	681801	SNP	1	C	1	A	100.0	53	53	Asp883Glu	Tb927.1.3120
Tb927_01_v4	681974	SNP	1	G	1	A	100.0	44	44	Arg941Gln	Tb927.1.3120
Tb927_01_v4	682019	SNP	1	G	1	A	100.0	40	40	Gly956Glu	Tb927.1.3120
Tb927_01_v4	682114	SNP	1	A	1	G	98.1	52	53	Ser988Gly	Tb927.1.3120
Tb927_01_v4	684225	SNP	1	T	1	C	100.0	37	37	Val365Ala	Tb927.1.3130
Tb927_01_v4	684396	SNP	1	G	1	A	97.5	39	40	Gly422Asp	Tb927.1.3130
Tb927_01_v4	684949	SNP	1	C	1	T	100.0	48	48	Pro7Leu	Tb927.1.3140
Tb927_01_v4	685039	SNP	1	C	1	T	100.0	50	50	Ser37Phe	Tb927.1.3140
Tb927_01_v4	685047	SNP	3	TGT	1	TAC	100.0	47	47	Cys40Tyr	Tb927.1.3140
Tb927_01_v4	687172	SNP	1	A	1	G	100.0	58	58	Tyr23Cys	Tb927.1.3160
Tb927_01_v4	688123	SNP	1	G	1	A	100.0	43	43	Arg263His	Tb927.1.3170
Tb927_01_v4	689725	SNP	1	C	2	C/T	54.5/45.5	24/20	44	Leu13Phe	Tb927.1.3190
Tb927_01_v4	689846	SNP	1	C	1	T	100.0	46	46	Ala53Val	Tb927.1.3190
Tb927_01_v4	689875	SNP	1	A	1	G	100.0	62	62	Asn63Asp	Tb927.1.3190
Tb927_01_v4	689884	SNP	1	C	1	G	100.0	68	68	Gln66Glu	Tb927.1.3190
Tb927_01_v4	689927	SNP	1	G	1	A	100.0	61	61	Arg80Gln	Tb927.1.3190
Tb927_01_v4	690224	SNP	1	C	2	T/C	61.9/38.1	26/16	42	Pro24Ser	Tb927.1.3200
Tb927_01_v4	691282	SNP	1	C	1	A	100.0	62	62	His83Asn	Tb927.1.3210
Tb927_01_v4	691378	SNP	1	A	1	G	100.0	56	56	Ile115Val	Tb927.1.3210
Tb927_01_v4	692028	SNP	1	G	2	C/G	51.9/48.1	27/25	52	Ala78Pro	Tb927.1.3220
Tb927_01_v4	693194	SNP	1	C	2	C/A	66.7/33.3	28/14	42	Ser466Arg	Tb927.1.3220
Tb927_01_v4	693256	SNP	1	A	1	G	100.0	54	54	Asn487Ser	Tb927.1.3220
Tb927_01_v4	693358	SNP	1	C	1	G	100.0	41	41	Thr521Arg	Tb927.1.3220
Tb927_01_v4	694670	SNP	1	T	2	C/T	54.2/45.8	26/22	48	Val118Ala	Tb927.1.3230
Tb927_01_v4	694676	SNP	1	A	1	G	100.0	56	56	Asp120Gly	Tb927.1.3230
Tb927_01_v4	695029	Complex SNP	3	TGT	2	TCC/TGC	48.7/48.7	19/19	39	Cys238Cys,Ser	Tb927.1.3230
Tb927_01_v4	695425	SNP	1	T	1	C	100.0	51	51	Ser370Pro	Tb927.1.3230
Tb927_01_v4	695453	SNP	1	C	1	T	100.0	44	44	Thr379Ile	Tb927.1.3230
Tb927_01_v4	695602	SNP	1	C	1	A	97.8	44	45	Arg429Ser	Tb927.1.3230
Tb927_01_v4	696092	SNP	1	A	2	A/G	63.2/36.8	24/14	38	Asp592Gly	Tb927.1.3230
Tb927_01_v4	696328	SNP	1	C	1	G	95.6	43	45	Arg671Gly	Tb927.1.3230
Tb927_01_v4	696664	SNP	1	T	1	C	98.0	49	50	Val15Ala	Tb927.1.3240
Tb927_01_v4	696681	SNP	1	C	1	G	100.0	42	42	His21Asp	Tb927.1.3240
Tb927_01_v4	698535	SNP	1	A	1	G	100.0	51	51	Gln504Arg	Tb927.1.3250
Tb927_01_v4	699497	SNP	1	G	1	A	100.0	39	39	Ala825Thr	Tb927.1.3250
Tb927_01_v4	700629	SNP	1	G	1	C	100.0	47	47	Ser1202Thr	Tb927.1.3250
Tb927_01_v4	701954	SNP	1	G	1	A	100.0	52	52	Gly1644Ser	Tb927.1.3250
Tb927_01_v4	703990	SNP	1	T	1	A	100.0	44	44	Ser289Thr	Tb927.1.3260
Tb927_01_v4	705200	SNP	1	G	1	C	100.0	47	47	Ser692Thr	Tb927.1.3260
Tb927_01_v4	705608	SNP	1	G	1	A	100.0	49	49	Gly828Glu	Tb927.1.3260
Tb927_01_v4	706211	SNP	1	C	1	T	98.4	61	62	Thr1029Met	Tb927.1.3260
Tb927_01_v4	706669	SNP	1	T	1	G	100.0	28	28	Ser1182Ala	Tb927.1.3260
Tb927_01_v4	707574	SNP	1	C	1	A	97.9	46	47	Ser1483Arg	Tb927.1.3260
Tb927_01_v4	707701	SNP	1	C	1	T	100.0	41	41	Pro1526Ser	Tb927.1.3260
Tb927_01_v4	708212	SNP	1	A	1	C	100.0	52	52	Asn1696Thr	Tb927.1.3260
Tb927_01_v4	709860	SNP	1	G	1	C	100.0	63	63	Glu96Asp	Tb927.1.3270
Tb927_01_v4	710387	SNP	1	A	2	G/A	64.7/35.3	33/18	51	Tyr272Cys	Tb927.1.3270
Tb927_01_v4	710633	SNP	1	A	1	G	100.0	52	52	Asn354Ser	Tb927.1.3270
Tb927_01_v4	710830	SNP	1	A	1	G	100.0	52	52	Ser420Gly	Tb927.1.3270
Tb927_01_v4	710870	SNP	1	T	1	C	100.0	54	54	Val433Ala	Tb927.1.3270
Tb927_01_v4	711478	SNP	1	G	1	A	97.7	42	43	Gly636Arg	Tb927.1.3270
Tb927_01_v4	711740	SNP	1	A	1	C	100.0	40	40	Glu723Ala	Tb927.1.3270
Tb927_01_v4	711898	SNP	1	A	1	G	100.0	51	51	Thr776Ala	Tb927.1.3270
Tb927_01_v4	711940	SNP	1	T	1	A	100.0	43	43	Ser790Thr	Tb927.1.3270
Tb927_01_v4	711992	SNP	1	A	2	A/G	50.0/50.0	20/20	40	Glu807Gly	Tb927.1.3270
Tb927_01_v4	713223	SNP	1	A	1	G	100.0	49	49	Lys82Glu	Tb927.1.3280
Tb927_01_v4	713436	SNP	1	A	1	G	100.0	53	53	Asn153Asp	Tb927.1.3280
Tb927_01_v4	714943	SNP	1	A	1	G	100.0	28	28	Asn236Ser	Tb927.1.3290
Tb927_01_v4	715500	SNP	1	C	1	G	100.0	75	75	Leu422Val	Tb927.1.3290
Tb927_01_v4	716478	SNP	1	T	1	A	100.0	58	58	Tyr748Asn	Tb927.1.3290
Tb927_01_v4	716619	SNP	1	A	2	A/G	59.6/40.4	31/21	52	Ser795Gly	Tb927.1.3290
Tb927_01_v4	716856	SNP	1	G	1	A	100.0	54	54	Val874Ile	Tb927.1.3290
Tb927_01_v4	717034	SNP	1	C	1	T	100.0	46	46	Ser933Phe	Tb927.1.3290
Tb927_01_v4	717084	SNP	1	G	1	A	92.5	49	53	Gly950Ser	Tb927.1.3290
Tb927_01_v4	718572	SNP	3	GGA	1	GAT	100.0	38	38	Gly197Asp	Tb927.1.3300
Tb927_01_v4	718627	SNP	1	C	2	C/T	55.6/44.4	30/24	54	Ser215Phe	Tb927.1.3300
Tb927_01_v4	718976	SNP	1	G	1	T	100.0	39	39	Leu331Phe	Tb927.1.3300
Tb927_01_v4	722640	SNP	1	C	1	A	100.0	59	59	Thr140Asn	Tb927.1.3310
Tb927_01_v4	724534	SNP	3	GGT	1	AGC	100.0	52	52	Gly27Ser	Tb927.1.3320
Tb927_01_v4	724600	SNP	1	T	1	C	100.0	44	44	Cys49Arg	Tb927.1.3320
Tb927_01_v4	725455	SNP	1	T	1	C	100.0	51	51	Ser334Pro	Tb927.1.3320
Tb927_01_v4	725927	SNP	1	G	1	A	100.0	40	40	Glu31Lys	Tb927.1.3330
Tb927_01_v4	726002	SNP	1	A	1	G	100.0	33	33	Lys56Glu	Tb927.1.3330
Tb927_01_v4	726014	SNP	1	A	1	C	100.0	41	41	Ile60Leu	Tb927.1.3330
Tb927_01_v4	726747	SNP	1	T	1	G	100.0	30	30	Val14Gly	Tb927.1.3340
Tb927_01_v4	726867	SNP	1	C	1	A	77.1	27	35	Pro54Gln	Tb927.1.3340
Tb927_01_v4	726893	SNP	1	T	1	C	100.0	38	38	Stp63Gln	Tb927.1.3340
Tb927_01_v4	727749	SNP	1	G	1	A	100.0	59	59	Ala11Thr	Tb927.1.3350
Tb927_01_v4	727792	SNP	1	G	1	A	100.0	61	61	Trp25Stp	Tb927.1.3350
Tb927_01_v4	727910	SNP	1	A	1	T	100.0	62	62	Glu64Asp	Tb927.1.3350
Tb927_01_v4	727975	SNP	1	G	1	C	100.0	49	49	Ser86Thr	Tb927.1.3350
Tb927_01_v4	728005	SNP	1	G	1	T	100.0	44	44	Cys96Phe	Tb927.1.3350
Tb927_01_v4	728062	SNP	1	G	1	A	100.0	55	55	Ser115Asn	Tb927.1.3350
Tb927_01_v4	728146	SNP	1	G	1	A	98.2	54	55	Ser143Asn	Tb927.1.3350
Tb927_01_v4	729796	SNP	1	G	1	A	100.0	61	61	Pro30Leu	Tb927.1.3370
Tb927_01_v4	729830	SNP	1	G	1	A	100.0	57	57	Pro19Ser	Tb927.1.3370
Tb927_01_v4	730459	SNP	1	A	1	G	97.3	36	37	Lys7Glu	Tb927.1.3380
Tb927_01_v4	730493	SNP	1	T	1	C	100.0	36	36	Val18Ala	Tb927.1.3380
Tb927_01_v4	730628	SNP	1	A	2	C/A	51.2/48.8	22/21	43	Asp63Ala	Tb927.1.3380
Tb927_01_v4	730707	SNP	1	C	2	A/C	56.2/43.8	36/28	64	His89Gln	Tb927.1.3380
Tb927_01_v4	730708	SNP	1	A	2	T/A	55.4/44.6	36/29	65	Met90Leu	Tb927.1.3380
Tb927_01_v4	730711	SNP	1	T	2	C/T	50.0/50.0	32/32	64	Tyr91His	Tb927.1.3380
Tb927_01_v4	730725	SNP	1	G	2	G/T	62.3/37.7	38/23	61	Leu95Phe	Tb927.1.3380
Tb927_01_v4	730729	SNP	1	T	2	T/C	68.9/31.1	42/19	61	Tyr97His	Tb927.1.3380
Tb927_01_v4	732070	SNP	1	T	1	C	100.0	54	54	Ser48Gly	Tb927.1.3390
Tb927_01_v4	733451	SNP	1	G	1	C	100.0	39	39	Pro124Ala	Tb927.1.3400
Tb927_01_v4	733504	SNP	1	G	2	C/G	60.0/40.0	27/18	45	Ala106Gly	Tb927.1.3400
Tb927_01_v4	734633	SNP	1	T	2	C/T	56.0/44.0	28/22	50	Arg380Gly	Tb927.1.3410
Tb927_01_v4	734656	SNP	1	T	1	C	100.0	54	54	His372Arg	Tb927.1.3410
Tb927_01_v4	734891	SNP	1	C	1	T	100.0	63	63	Asp294Asn	Tb927.1.3410
Tb927_01_v4	734911	SNP	1	C	2	T/C	55.9/44.1	33/26	59	Ser287Asn	Tb927.1.3410
Tb927_01_v4	735252	SNP	1	C	1	A	100.0	58	58	Met173Ile	Tb927.1.3410
Tb927_01_v4	735286	SNP	1	C	1	T	100.0	45	45	Ser162Asn	Tb927.1.3410
Tb927_01_v4	735546	SNP	1	A	2	A/T	69.4/30.6	43/19	62	Asn75Lys	Tb927.1.3410
Tb927_01_v4	735555	SNP	1	T	1	A	91.2	52	57	Lys72Asn	Tb927.1.3410
Tb927_01_v4	735564	SNP	1	G	2	T/G	61.1/38.9	33/21	54	Asn69Lys	Tb927.1.3410
Tb927_01_v4	735568	SNP	1	A	2	T/A	58.9/41.1	33/23	56	Ile68Asn	Tb927.1.3410
Tb927_01_v4	735582	SNP	3	ACC	2	ACC/ATT	61.4/36.8	35/21	57	Gly63Gly,Asn	Tb927.1.3410
Tb927_01_v4	735586	SNP	1	C	2	C/T	66.1/33.9	37/19	56	Ser62Asn	Tb927.1.3410
Tb927_01_v4	735697	SNP	1	C	2	G/C	52.5/47.5	21/19	40	Cys25Ser	Tb927.1.3410
Tb927_01_v4	736783	SNP	1	A	1	C	78.9	15	19	Leu3Val	Tb927.1.3420
Tb927_01_v4	736789	SNP	1	T	1	C	75.0	15	20	Met1Val	Tb927.1.3420
Tb927_01_v4	737263	SNP	1	A	1	C	100.0	54	54	Ser36Ala	Tb927.1.3430
Tb927_01_v4	738040	SNP	1	T	2	A/T	53.7/46.3	22/19	41	Asp698Val	Tb927.1.3450
Tb927_01_v4	738046	SNP	1	A	2	T/A	50.0/47.6	21/20	42	Val696Asp	Tb927.1.3450
Tb927_01_v4	738049	SNP	1	T	2	A/T	54.8/45.2	23/19	42	Asp695Val	Tb927.1.3450
Tb927_01_v4	738054	SNP	3	AAC	2	AAC/GTC	66.7/33.3	28/14	42	Val693Asp,Val	Tb927.1.3450
Tb927_01_v4	738082	SNP	1	A	1	C	100.0	40	40	Val684Gly	Tb927.1.3450
Tb927_01_v4	738256	SNP	1	G	1	A	100.0	47	47	Ala626Val	Tb927.1.3450
Tb927_01_v4	738280	SNP	1	G	1	T	100.0	44	44	Pro618Gln	Tb927.1.3450
Tb927_01_v4	738437	SNP	1	G	1	A	100.0	57	57	Pro566Ser	Tb927.1.3450
Tb927_01_v4	738746	SNP	1	T	1	C	100.0	38	38	Thr463Ala	Tb927.1.3450
Tb927_01_v4	739051	SNP	1	G	2	C/G	55.0/45.0	22/18	40	Ala361Gly	Tb927.1.3450
Tb927_01_v4	739739	SNP	1	G	1	C	100.0	54	54	Pro132Ala	Tb927.1.3450
Tb927_01_v4	739741	SNP	1	G	1	C	100.0	60	60	Ala131Gly	Tb927.1.3450
Tb927_01_v4	739843	SNP	1	A	1	G	100.0	62	62	Leu97Pro	Tb927.1.3450
Tb927_01_v4	739955	SNP	1	T	1	C	100.0	40	40	Ser60Gly	Tb927.1.3450
Tb927_01_v4	740000	SNP	1	T	2	T/C	64.7/35.3	11/6	17	Thr45Ala	Tb927.1.3450
Tb927_01_v4	740025	SNP	1	C	1	A	100.0	45	45	Leu36Phe	Tb927.1.3450
Tb927_01_v4	740129	SNP	1	C	1	T	100.0	35	35	Ala2Thr	Tb927.1.3450
Tb927_01_v4	740186	SNP	1	T	2	A/T	54.3/45.7	19/16	35	Stp137Leu	Tb927.1.3460
Tb927_01_v4	740193	SNP	1	A	2	A/T	55.6/44.4	20/16	36	Tyr135Asn	Tb927.1.3460
Tb927_01_v4	740221	SNP	1	A	2	T/A	63.0/37.0	17/10	27	Tyr125Stp	Tb927.1.3460
Tb927_01_v4	740229	SNP	1	T	2	A/T	55.6/44.4	15/12	27	Asn123Tyr	Tb927.1.3460
Tb927_01_v4	740255	SNP	1	G	1	A	100.0	16	16	Ser114Phe	Tb927.1.3460
Tb927_01_v4	740384	SNP	1	A	1	T	97.0	32	33	Ile71Asn	Tb927.1.3460
Tb927_01_v4	740386	SNP	3	TAA	1	TTT	97.0	32	33	Leu70Lys	Tb927.1.3460
Tb927_01_v4	740556	SNP	1	G	2	T/G	60.0/40.0	9/6	15	Gln14Lys	Tb927.1.3460
Tb927_01_v4	751898	SNP	1	T	2	A/T	64.3/35.7	18/10	28	Lys87Stp	Tb927.1.3480
Tb927_01_v4	752139	SNP	3	GTT	1	CCT	96.7	29	30	Asn6Arg	Tb927.1.3480
Tb927_01_v4	753976	SNP	1	G	1	T	100.0	55	55	Gly37Val	Tb927.1.3490
Tb927_01_v4	754032	SNP	1	C	1	T	100.0	45	45	Pro56Ser	Tb927.1.3490
Tb927_01_v4	754083	SNP	1	T	1	C	97.8	44	45	Tyr73His	Tb927.1.3490
Tb927_01_v4	754131	SNP	1	G	1	T	100.0	43	43	Ala89Ser	Tb927.1.3490
Tb927_01_v4	754227	SNP	1	C	1	A	100.0	50	50	His121Asn	Tb927.1.3490
Tb927_01_v4	754249	SNP	1	T	2	T/C	59.1/40.9	26/18	44	Ile128Thr	Tb927.1.3490
Tb927_01_v4	754650	SNP	1	G	1	A	100.0	70	70	Gly25Asp	Tb927.1.3500
Tb927_01_v4	755085	SNP	1	G	2	A/G	60.0/40.0	18/12	30	Arg45Lys	Tb927.1.3510
Tb927_01_v4	755318	SNP	1	C	1	T	100.0	49	49	Pro35Leu	Tb927.1.3520
Tb927_01_v4	755441	SNP	1	A	1	G	87.3	48	55	His76Arg	Tb927.1.3520
Tb927_01_v4	755463	SNP	1	A	2	A/T	66.7/33.3	32/16	48	Glu83Asp	Tb927.1.3520
Tb927_01_v4	755467	SNP	1	A	2	A/T	60.9/39.1	28/18	46	Ile85Leu	Tb927.1.3520
Tb927_01_v4	755476	SNP	3	TGC	2	TGC/TAT	60.0/40.0	24/16	40	Cys88Cys,Tyr	Tb927.1.3520
Tb927_01_v4	755479	SNP	1	G	2	G/T	58.7/37.0	27/17	46	Val89Leu	Tb927.1.3520
Tb927_01_v4	755690	SNP	1	G	1	C	100.0	47	47	Arg33Pro	Tb927.1.3530
Tb927_01_v4	756805	SNP	1	C	1	G	100.0	70	70	Gly355Ala	Tb927.1.3550
Tb927_01_v4	756820	SNP	1	A	1	G	100.0	65	65	Val350Ala	Tb927.1.3550
Tb927_01_v4	756883	SNP	1	C	1	T	100.0	44	44	Arg329His	Tb927.1.3550
Tb927_01_v4	756925	SNP	1	C	1	T	100.0	64	64	Arg315Gln	Tb927.1.3550
Tb927_01_v4	756985	SNP	1	G	1	A	98.4	60	61	Ser295Leu	Tb927.1.3550
Tb927_01_v4	757075	SNP	1	A	1	C	98.0	49	50	Val265Gly	Tb927.1.3550
Tb927_01_v4	757402	SNP	1	T	1	C	100.0	46	46	Gln156Arg	Tb927.1.3550
Tb927_01_v4	757409	SNP	1	C	1	G	100.0	45	45	Val154Leu	Tb927.1.3550
Tb927_01_v4	757445	SNP	1	G	1	A	100.0	54	54	Arg142Cys	Tb927.1.3550
Tb927_01_v4	757592	SNP	1	A	1	G	100.0	44	44	Ser93Pro	Tb927.1.3550
Tb927_01_v4	757694	SNP	1	A	1	G	100.0	60	60	Phe59Leu	Tb927.1.3550
Tb927_01_v4	758754	SNP	1	G	2	C/G	63.3/36.7	31/18	49	Ala844Gly	Tb927.1.3560
Tb927_01_v4	759556	SNP	1	G	1	C	100.0	53	53	Leu577Val	Tb927.1.3560
Tb927_01_v4	759669	SNP	1	T	1	A	100.0	59	59	His539Leu	Tb927.1.3560
Tb927_01_v4	759911	SNP	3	GAA	1	CAT	100.0	31	31	Phe458Met	Tb927.1.3560
Tb927_01_v4	760797	SNP	1	G	1	A	100.0	56	56	Pro163Leu	Tb927.1.3560
Tb927_01_v4	763589	SNP	1	C	1	T	100.0	55	55	Gln8Stp	Tb927.1.3570
Tb927_01_v4	763678	SNP	1	C	1	A	100.0	44	44	Phe37Leu	Tb927.1.3570
Tb927_01_v4	763709	SNP	1	A	1	G	100.0	58	58	Thr48Ala	Tb927.1.3570
Tb927_01_v4	763874	SNP	1	G	1	A	100.0	43	43	Ala103Thr	Tb927.1.3570
Tb927_01_v4	763893	SNP	1	A	1	T	100.0	42	42	Stp109Leu	Tb927.1.3570
Tb927_01_v4	764191	SNP	1	T	1	C	100.0	38	38	Ile118Val	Tb927.1.3580
Tb927_01_v4	764349	SNP	1	G	1	A	100.0	56	56	Ser65Phe	Tb927.1.3580
Tb927_01_v4	764496	SNP	1	G	1	A	100.0	49	49	Ala16Val	Tb927.1.3580
Tb927_01_v4	764530	SNP	1	T	1	C	97.2	35	36	Ile5Val	Tb927.1.3580
Tb927_01_v4	766229	Complex SNP	3	GTT	2	GTA/ATA	63.9/33.3	23/12	36	Asn173Tyr	Tb927.1.3610
Tb927_01_v4	766470	SNP	1	A	1	G	100.0	59	59	Val93Ala	Tb927.1.3610
Tb927_01_v4	766497	SNP	1	G	1	C	100.0	55	55	Ala84Gly	Tb927.1.3610
Tb927_01_v4	766512	SNP	1	T	1	C	100.0	58	58	Asn79Ser	Tb927.1.3610
Tb927_01_v4	766555	SNP	1	G	1	A	98.6	68	69	Arg65Trp	Tb927.1.3610
Tb927_01_v4	766588	SNP	1	G	1	A	97.3	73	75	Arg54Stp	Tb927.1.3610
Tb927_01_v4	766857	SNP	1	G	1	A	100.0	52	52	Gly2Glu	Tb927.1.3620
Tb927_01_v4	766983	SNP	1	G	1	T	100.0	39	39	Gly44Val	Tb927.1.3620
Tb927_01_v4	767874	SNP	1	T	1	G	100.0	60	60	Asp32Ala	Tb927.1.3630
Tb927_01_v4	767952	SNP	1	G	1	C	100.0	71	71	Ala6Gly	Tb927.1.3630
Tb927_01_v4	768497	SNP	3	AGC	1	AAG	100.0	65	65	Ser8Lys	Tb927.1.3640
Tb927_01_v4	768546	SNP	1	G	1	C	100.0	52	52	Gly24Ala	Tb927.1.3640
Tb927_01_v4	768572	SNP	3	CAT	1	GAC	100.0	55	55	His33Asp	Tb927.1.3640
Tb927_01_v4	769479	SNP	1	G	1	A	100.0	63	63	Ser81Leu	Tb927.1.3650
Tb927_01_v4	769525	SNP	1	G	1	C	98.2	54	55	Pro66Ala	Tb927.1.3650
Tb927_01_v4	769527	SNP	1	G	1	C	100.0	56	56	Ala65Gly	Tb927.1.3650
Tb927_01_v4	779352	SNP	1	G	1	A	100.0	43	43	Pro52Ser	Tb927.1.3680
Tb927_01_v4	779355	SNP	1	A	1	G	100.0	45	45	Cys51Arg	Tb927.1.3680
Tb927_01_v4	779459	SNP	1	C	2	A/C	52.2/47.8	12/11	23	Cys16Phe	Tb927.1.3680
Tb927_01_v4	779480	SNP	1	A	1	T	100.0	42	42	Leu9His	Tb927.1.3680
Tb927_01_v4	791454	SNP	1	C	2	A/C	65.3/34.7	64/34	98	Leu2Ile	Tb927.1.3700
Tb927_01_v4	791458	SNP	1	A	2	A/G	64.7/35.3	55/30	85	His3Arg	Tb927.1.3700
Tb927_01_v4	791467	SNP	1	C	1	G	94.2	49	52	Thr6Arg	Tb927.1.3700
Tb927_01_v4	791475	SNP	1	T	1	C	85.7	42	49	Tyr9His	Tb927.1.3700
Tb927_01_v4	791478	SNP	3	AAC	1	GGC	87.8	43	49	Asn10Gly	Tb927.1.3700
Tb927_01_v4	791482	SNP	1	G	1	A	91.4	53	58	Cys11Tyr	Tb927.1.3700
Tb927_01_v4	791490	SNP	3	CAT	1	CTC	92.9	52	56	His14Leu	Tb927.1.3700
Tb927_01_v4	791498	SNP	1	A	1	C	94.7	54	57	Glu16Asp	Tb927.1.3700
Tb927_01_v4	791505	SNP	1	A	1	C	95.3	61	64	Ile19Leu	Tb927.1.3700
Tb927_01_v4	791511	Complex SNP	3	GTC	2	TTT/GTT	49.3/47.9	35/34	71	Val21Phe,Val	Tb927.1.3700
Tb927_01_v4	791514	Complex SNP	1	G	2	A/C	51.2/45.3	44/39	86	Val22Ile,Leu	Tb927.1.3700
Tb927_01_v4	791517	SNP	1	T	1	C	94.4	85	90	Phe23Leu	Tb927.1.3700
Tb927_01_v4	791676	SNP	1	C	1	G	100.0	71	71	Arg76Gly	Tb927.1.3700
Tb927_01_v4	791690	SNP	1	T	1	A	100.0	72	72	Cys80Stp	Tb927.1.3700
Tb927_01_v4	791973	SNP	1	T	2	T/C	58.2/41.8	39/28	67	Asn125Asp	Tb927.1.3710
Tb927_01_v4	792043	SNP	3	GGC	1	AAC	100.0	14	14	Ala101Val	Tb927.1.3710
Tb927_01_v4	792122	SNP	1	G	2	A/G	60.0/40.0	6/4	10	Ser75Phe	Tb927.1.3710
Tb927_01_v4	792126	SNP	1	A	2	G/A	60.0/40.0	6/4	10	Phe74Leu	Tb927.1.3710
Tb927_01_v4	792144	SNP	1	C	1	T	84.2	16	19	Gly68Arg	Tb927.1.3710
Tb927_01_v4	792152	SNP	1	G	1	A	100.0	17	17	Pro65Leu	Tb927.1.3710
Tb927_01_v4	792171	SNP	1	A	1	G	100.0	24	24	Cys59Arg	Tb927.1.3710
Tb927_01_v4	792182	SNP	1	T	1	C	100.0	23	23	Asp55Gly	Tb927.1.3710
Tb927_01_v4	792187	SNP	1	G	1	T	100.0	20	20	His53Gln	Tb927.1.3710
Tb927_01_v4	792203	SNP	1	G	1	C	100.0	15	15	Pro48Arg	Tb927.1.3710
Tb927_01_v4	792206	SNP	1	G	1	A	100.0	14	14	Thr47Met	Tb927.1.3710
Tb927_01_v4	792614	SNP	1	G	2	A/G	70.0/30.0	28/12	40	Pro56Ser	Tb927.1.3720
Tb927_01_v4	792615	SNP	3	AGT	1	CCT	100.0	40	40	Thr55Arg	Tb927.1.3720
Tb927_01_v4	792658	SNP	1	G	2	G/A	68.2/31.8	15/7	22	Thr41Met	Tb927.1.3720
Tb927_01_v4	792670	SNP	1	T	1	A	100.0	18	18	Asn37Ile	Tb927.1.3720
Tb927_01_v4	792684	SNP	3	CGG	1	TGA	100.0	24	24	Pro32Ser	Tb927.1.3720
Tb927_01_v4	792698	SNP	1	C	1	A	100.0	32	32	Val28Phe	Tb927.1.3720
Tb927_01_v4	792751	SNP	1	C	1	T	78.6	22	28	Gly10Asp	Tb927.1.3720
Tb927_01_v4	792753	SNP	3	GTA	1	TTG	70.8	17	24	Tyr9Gln	Tb927.1.3720
Tb927_01_v4	792757	SNP	1	C	2	C/T	50.0/45.5	11/10	22	Ser8Asn	Tb927.1.3720
Tb927_01_v4	801877	SNP	1	A	2	A/G	50.0/50.0	8/8	16	Thr13Ala	Tb927.1.3740
Tb927_01_v4	801922	SNP	1	T	2	T/C	54.5/45.5	6/5	11	Ser28Pro	Tb927.1.3740
Tb927_01_v4	801925	SNP	1	C	2	T/C	58.3/41.7	7/5	12	Pro29Ser	Tb927.1.3740
Tb927_01_v4	801944	SNP	1	G	2	A/G	54.5/45.5	6/5	11	Gly35Glu	Tb927.1.3740
Tb927_01_v4	802120	SNP	1	T	1	C	100.0	23	23	Tyr94His	Tb927.1.3740
Tb927_01_v4	802123	SNP	1	A	1	T	100.0	23	23	Thr95Ser	Tb927.1.3740
Tb927_01_v4	803662	SNP	1	A	1	G	92.3	12	13	Tyr135His	Tb927.1.3750
Tb927_01_v4	803686	SNP	1	T	1	C	100.0	15	15	Asn127Asp	Tb927.1.3750
Tb927_01_v4	803694	SNP	1	G	2	G/T	66.7/33.3	8/4	12	Thr124Lys	Tb927.1.3750
Tb927_01_v4	803733	SNP	1	T	2	C/T	66.7/33.3	8/4	12	Glu111Gly	Tb927.1.3750
Tb927_01_v4	803802	SNP	1	T	2	T/C	54.5/45.5	6/5	11	His88Arg	Tb927.1.3750
Tb927_01_v4	805848	SNP	1	C	2	C/T	60.0/40.0	9/6	15	Ser126Asn	Tb927.1.3760
Tb927_01_v4	805851	SNP	1	T	2	C/T	53.3/46.7	8/7	15	Asp125Gly	Tb927.1.3760
Tb927_01_v4	812805	SNP	1	A	1	G	100.0	47	47	Glu12Gly	Tb927.1.3770
Tb927_01_v4	812816	SNP	1	C	1	T	100.0	62	62	Pro16Ser	Tb927.1.3770
Tb927_01_v4	816426	SNP	1	A	1	G	100.0	75	75	Asn3Ser	Tb927.1.3830
Tb927_01_v4	816647	SNP	1	A	1	G	100.0	90	90	Thr77Ala	Tb927.1.3830
Tb927_01_v4	818657	SNP	1	C	1	T	100.0	85	85	Pro21Leu	Tb927.1.3840
Tb927_01_v4	819212	SNP	1	G	1	A	98.0	49	50	Gly206Glu	Tb927.1.3840
Tb927_01_v4	819266	SNP	1	G	1	A	98.2	56	57	Arg224Gln	Tb927.1.3840
Tb927_01_v4	819941	SNP	1	C	1	G	100.0	65	65	Ala449Gly	Tb927.1.3840
Tb927_01_v4	822595	SNP	1	A	1	G	100.0	80	80	Asn9Ser	Tb927.1.3860
Tb927_01_v4	823206	SNP	1	G	1	C	100.0	66	66	Val213Leu	Tb927.1.3860
Tb927_01_v4	823209	SNP	1	T	1	A	100.0	66	66	Cys214Ser	Tb927.1.3860
Tb927_01_v4	823350	SNP	1	G	1	A	100.0	69	69	Val261Ile	Tb927.1.3860
Tb927_01_v4	824398	SNP	1	G	1	A	100.0	79	79	Arg610Lys	Tb927.1.3860
Tb927_01_v4	824791	SNP	1	C	1	T	98.6	69	70	Ala741Val	Tb927.1.3860
Tb927_01_v4	824836	SNP	1	C	1	T	100.0	61	61	Ala756Val	Tb927.1.3860
Tb927_01_v4	824913	SNP	1	A	1	C	100.0	78	78	Thr782Pro	Tb927.1.3860
Tb927_01_v4	826360	SNP	1	G	1	A	100.0	87	87	Ala42Thr	Tb927.1.3870
Tb927_01_v4	827140	SNP	1	A	1	C	100.0	53	53	Asn45His	Tb927.1.3880
Tb927_01_v4	827352	SNP	1	G	1	C	100.0	72	72	Glu115Asp	Tb927.1.3880
Tb927_01_v4	827363	SNP	1	C	1	T	100.0	74	74	Ala119Val	Tb927.1.3880
Tb927_01_v4	827459	SNP	1	C	1	A	100.0	60	60	Ala151Glu	Tb927.1.3880
Tb927_01_v4	827461	SNP	1	G	1	A	100.0	58	58	Gly152Ser	Tb927.1.3880
Tb927_01_v4	827650	SNP	1	A	1	G	100.0	57	57	Thr215Ala	Tb927.1.3880
Tb927_01_v4	827957	SNP	1	T	1	G	100.0	67	67	Val317Gly	Tb927.1.3880
Tb927_01_v4	830957	SNP	1	T	1	A	98.8	80	81	Phe1317Tyr	Tb927.1.3880
Tb927_01_v4	831281	SNP	1	G	1	A	98.8	85	86	Arg1425Lys	Tb927.1.3880
Tb927_01_v4	831376	SNP	1	A	1	G	100.0	68	68	Thr1457Ala	Tb927.1.3880
Tb927_01_v4	831515	SNP	1	G	1	A	100.0	75	75	Gly1503Asp	Tb927.1.3880
Tb927_01_v4	831706	SNP	1	A	1	G	100.0	67	67	Ser1567Gly	Tb927.1.3880
Tb927_01_v4	831958	SNP	1	G	1	A	100.0	72	72	Ala1651Thr	Tb927.1.3880
Tb927_01_v4	831983	SNP	1	C	1	T	100.0	78	78	Ala1659Val	Tb927.1.3880
Tb927_01_v4	832010	SNP	1	G	1	A	100.0	84	84	Gly1668Glu	Tb927.1.3880
Tb927_01_v4	832496	SNP	1	T	1	C	100.0	55	55	Val14Ala	Tb927.1.3890
Tb927_01_v4	832541	SNP	1	A	1	G	100.0	68	68	Lys29Arg	Tb927.1.3890
Tb927_01_v4	832591	SNP	1	C	1	T	100.0	85	85	Arg46Trp	Tb927.1.3890
Tb927_01_v4	832678	SNP	1	C	1	T	100.0	74	74	Leu75Phe	Tb927.1.3890
Tb927_01_v4	832706	SNP	1	A	1	G	100.0	86	86	His84Arg	Tb927.1.3890
Tb927_01_v4	832801	SNP	1	T	1	C	98.6	70	71	Phe116Leu	Tb927.1.3890
Tb927_01_v4	832823	SNP	1	A	1	G	100.0	59	59	Asn123Ser	Tb927.1.3890
Tb927_01_v4	832907	SNP	1	C	1	T	100.0	56	56	Ser151Phe	Tb927.1.3890
Tb927_01_v4	833512	SNP	1	G	1	A	98.8	80	81	Met3Ile	Tb927.1.3900
Tb927_01_v4	833532	SNP	1	T	1	C	98.8	84	85	Leu10Pro	Tb927.1.3900
Tb927_01_v4	833548	SNP	1	C	1	G	100.0	76	76	Phe15Leu	Tb927.1.3900
Tb927_01_v4	834114	SNP	1	C	1	G	98.8	84	85	Asp106Glu	Tb927.1.3910
Tb927_01_v4	834166	SNP	1	G	1	A	100.0	53	53	Ala124Thr	Tb927.1.3910
Tb927_01_v4	834184	SNP	1	G	1	T	100.0	42	42	Ala130Ser	Tb927.1.3910
Tb927_01_v4	834198	SNP	1	G	1	T	100.0	54	54	Glu134Asp	Tb927.1.3910
Tb927_01_v4	834236	SNP	1	A	1	G	100.0	61	61	Glu147Gly	Tb927.1.3910
Tb927_01_v4	834309	SNP	1	G	1	C	100.0	48	48	Gln171His	Tb927.1.3910
Tb927_01_v4	834689	SNP	1	C	1	T	100.0	61	61	Ser298Phe	Tb927.1.3910
Tb927_01_v4	834974	SNP	1	T	1	C	100.0	78	78	Leu393Pro	Tb927.1.3910
Tb927_01_v4	835942	SNP	1	A	2	A/G	61.0/39.0	36/23	59	Thr716Ala	Tb927.1.3910
Tb927_01_v4	836062	SNP	1	T	1	G	100.0	77	77	Cys756Gly	Tb927.1.3910
Tb927_01_v4	836712	SNP	1	G	2	G/A	70.0/30.0	21/9	30	Met1Ile	Tb927.1.3920
Tb927_01_v4	836726	SNP	1	C	1	T	96.0	24	25	Ala6Val	Tb927.1.3920
Tb927_01_v4	836735	SNP	1	A	1	G	94.3	33	35	Glu9Gly	Tb927.1.3920
Tb927_01_v4	836788	SNP	1	A	1	T	100.0	50	50	Ser27Cys	Tb927.1.3920
Tb927_01_v4	837109	SNP	1	A	1	G	100.0	70	70	Ile21Val	Tb927.1.3930
Tb927_01_v4	837223	SNP	1	T	1	A	100.0	66	66	Phe59Ile	Tb927.1.3930
Tb927_01_v4	837280	SNP	1	A	2	C/A	57.6/42.4	34/25	59	Thr78Pro	Tb927.1.3930
Tb927_01_v4	837286	SNP	3	TAA	2	TAA/TTT	52.6/43.9	30/25	57	Stp80Phe,Stp	Tb927.1.3930
Tb927_01_v4	837893	SNP	1	G	1	A	100.0	82	82	Ala71Thr	Tb927.1.3940
Tb927_01_v4	837914	SNP	1	C	1	G	98.6	68	69	Gln78Glu	Tb927.1.3940
Tb927_01_v4	838118	SNP	1	G	1	A	100.0	48	48	Ala146Thr	Tb927.1.3940
Tb927_01_v4	838164	SNP	1	A	1	G	100.0	75	75	Asp161Gly	Tb927.1.3940
Tb927_01_v4	838583	SNP	1	A	1	G	100.0	56	56	Met301Val	Tb927.1.3940
Tb927_01_v4	838790	SNP	1	C	1	A	98.5	67	68	Gln370Lys	Tb927.1.3940
Tb927_01_v4	839022	SNP	1	A	1	G	98.1	51	52	Tyr447Cys	Tb927.1.3940
Tb927_01_v4	839066	SNP	1	T	1	C	98.1	52	53	Cys462Arg	Tb927.1.3940
Tb927_01_v4	839761	SNP	1	A	2	A/G	65.4/34.6	53/28	81	Ile693Met	Tb927.1.3940
Tb927_01_v4	839810	SNP	1	G	1	A	100.0	54	54	Gly710Ser	Tb927.1.3940
Tb927_01_v4	839828	SNP	1	A	1	G	100.0	57	57	Ser716Gly	Tb927.1.3940
Tb927_01_v4	840053	SNP	1	A	1	G	100.0	69	69	Lys791Glu	Tb927.1.3940
Tb927_01_v4	840090	SNP	1	A	1	G	98.1	51	52	Gln803Arg	Tb927.1.3940
Tb927_01_v4	840119	SNP	1	C	1	G	98.6	69	70	Pro813Ala	Tb927.1.3940
Tb927_01_v4	840206	SNP	1	A	1	G	100.0	74	74	Ser842Gly	Tb927.1.3940
Tb927_01_v4	843639	SNP	1	A	1	G	100.0	51	51	Ser12Gly	Tb927.1.3990
Tb927_01_v4	844025	SNP	1	C	1	T	100.0	57	57	Ser21Phe	Tb927.1.4000
Tb927_01_v4	844033	SNP	1	A	1	T	96.6	56	58	Thr24Ser	Tb927.1.4000
Tb927_01_v4	844038	SNP	1	A	1	T	100.0	49	49	Leu25Phe	Tb927.1.4000
Tb927_01_v4	844042	SNP	1	T	1	C	98.2	54	55	Tyr27His	Tb927.1.4000
Tb927_01_v4	844048	SNP	3	CAC	1	TTC	85.7	48	56	His29Phe	Tb927.1.4000
Tb927_01_v4	844081	SNP	1	A	1	T	98.4	62	63	Thr40Ser	Tb927.1.4000
Tb927_01_v4	844094	SNP	1	T	1	C	100.0	62	62	Leu44Pro	Tb927.1.4000
Tb927_01_v4	844123	SNP	1	T	1	C	100.0	68	68	Phe54Leu	Tb927.1.4000
Tb927_01_v4	844177	SNP	1	T	1	C	100.0	56	56	Tyr72His	Tb927.1.4000
Tb927_01_v4	844882	SNP	1	C	2	C/A	61.3/38.7	46/29	75	Gln9Lys	Tb927.1.4010
Tb927_01_v4	845389	SNP	1	C	1	G	100.0	43	43	Arg178Gly	Tb927.1.4010
Tb927_01_v4	845440	SNP	1	A	1	G	100.0	56	56	Ile195Val	Tb927.1.4010
Tb927_01_v4	846070	SNP	1	C	1	G	100.0	52	52	Pro405Ala	Tb927.1.4010
Tb927_01_v4	846220	SNP	1	G	1	A	100.0	57	57	Ala455Thr	Tb927.1.4010
Tb927_01_v4	846979	SNP	1	T	1	A	100.0	65	65	Ser708Thr	Tb927.1.4010
Tb927_01_v4	847712	SNP	1	C	1	T	100.0	58	58	Ala952Val	Tb927.1.4010
Tb927_01_v4	848157	SNP	1	A	1	T	100.0	66	66	Glu1100Asp	Tb927.1.4010
Tb927_01_v4	848990	SNP	1	T	1	G	97.2	70	72	Phe16Leu	Tb927.1.4020
Tb927_01_v4	849000	SNP	1	G	2	G/A	66.2/33.8	45/23	68	Val20Met	Tb927.1.4020
Tb927_01_v4	849016	SNP	1	G	2	G/C	65.7/34.3	44/23	67	Cys25Ser	Tb927.1.4020
Tb927_01_v4	849024	SNP	1	T	1	G	75.7	53	70	Phe28Val	Tb927.1.4020
Tb927_01_v4	849027	SNP	1	A	1	T	80.0	56	70	Ile29Phe	Tb927.1.4020
Tb927_01_v4	849141	SNP	3	TTT	2	TTT/CTC	60.0/40.0	18/12	30	Phe67Phe,Leu	Tb927.1.4020
Tb927_01_v4	849147	Complex SNP	3	TTC	2	CTT/CTC	53.3/43.3	16/13	30	Phe69Leu	Tb927.1.4020
Tb927_01_v4	849150	Complex SNP	3	CTT	2	TTT/CCT	65.9/34.1	27/14	41	Leu70Phe,Pro	Tb927.1.4020
Tb927_01_v4	849199	SNP	1	C	1	T	98.5	67	68	Ala86Val	Tb927.1.4020
Tb927_01_v4	851545	SNP	3	TAT	2	CTT/TAT	69.2/30.8	18/8	26	Tyr41Leu,Tyr	Tb927.1.4030
Tb927_01_v4	851548	Complex SNP	3	CAT	2	CTC/CAC	62.5/37.5	15/9	24	His42His,Leu	Tb927.1.4030
Tb927_01_v4	851551	SNP	1	A	2	T/A	55.6/37.0	15/10	27	Ile43Phe	Tb927.1.4030
Tb927_01_v4	851554	SNP	3	TCT	2	TCT/ATA	62.5/37.5	15/9	24	Ser44Ile,Ser	Tb927.1.4030
Tb927_01_v4	851560	SNP	1	C	2	C/A	65.2/34.8	15/8	23	Leu46Ile	Tb927.1.4030
Tb927_01_v4	851563	SNP	1	C	2	C/T	66.7/33.3	12/6	18	Leu47Phe	Tb927.1.4030
Tb927_01_v4	851570	SNP	1	T	1	C	87.0	20	23	Phe49Ser	Tb927.1.4030
Tb927_01_v4	851674	SNP	1	C	2	C/T	68.4/31.6	13/6	19	His84Tyr	Tb927.1.4030
Tb927_01_v4	851681	SNP	1	T	2	T/A	60.0/40.0	6/4	10	Phe86Tyr	Tb927.1.4030
Tb927_01_v4	851684	SNP	1	T	2	T/A	54.5/45.5	6/5	11	Phe87Tyr	Tb927.1.4030
Tb927_01_v4	851693	SNP	1	T	2	T/A	61.1/38.9	11/7	18	Phe90Tyr	Tb927.1.4030
Tb927_01_v4	851696	SNP	1	C	2	C/A	58.8/41.2	10/7	17	Ser91Tyr	Tb927.1.4030
Tb927_01_v4	851698	SNP	3	TCA	2	TCA/TAT	61.1/38.9	11/7	18	Ser92Ser,Tyr	Tb927.1.4030
Tb927_01_v4	851752	SNP	1	A	1	G	100.0	31	31	Thr110Ala	Tb927.1.4030
Tb927_01_v4	853496	SNP	1	C	2	C/A	68.4/31.6	67/31	98	Arg230Ser	Tb927.1.4040
Tb927_01_v4	853508	SNP	3	AAA	2	AAA/AGT	52.7/45.9	39/34	74	Lys234Lys,Ser	Tb927.1.4040
Tb927_01_v4	853517	SNP	1	T	2	T/G	59.4/40.6	41/28	69	Leu237Val	Tb927.1.4040
Tb927_01_v4	853520	SNP	3	CAT	2	CAT/GAA	64.5/35.5	49/27	76	His238Glu,His	Tb927.1.4040
Tb927_01_v4	853523	SNP	1	G	2	G/A	65.8/34.2	52/27	79	Glu239Lys	Tb927.1.4040
Tb927_01_v4	853575	SNP	1	G	1	A	98.6	69	70	Gly256Glu	Tb927.1.4040
Tb927_01_v4	856592	SNP	1	C	1	G	100.0	75	75	Pro28Ala	Tb927.1.4050
Tb927_01_v4	856778	SNP	1	A	1	G	100.0	94	94	Ser90Gly	Tb927.1.4050
Tb927_01_v4	857055	SNP	1	A	1	G	98.5	64	65	Asn182Ser	Tb927.1.4050
Tb927_01_v4	858893	SNP	3	AAT	1	AGC	100.0	75	75	Asn795Ser	Tb927.1.4050
Tb927_01_v4	859461	SNP	1	C	1	A	95.7	44	46	His58Asn	Tb927.1.4060
Tb927_01_v4	859467	SNP	3	CAC	1	TAT	80.0	8	10	His60Tyr	Tb927.1.4060
Tb927_01_v4	859470	Complex SNP	3	GTG	2	ACA/GCG	70.0/30.0	7/3	10	Val61Ala,Thr	Tb927.1.4060
Tb927_01_v4	859474	SNP	1	G	2	G/A	52.1/41.7	25/20	48	Arg62His	Tb927.1.4060
Tb927_01_v4	859476	Complex SNP	3	ATA	2	ACA/TTA	53.5/46.5	23/20	43	Ile63Leu,Thr	Tb927.1.4060
Tb927_01_v4	859482	SNP	1	G	2	A/G	56.9/43.1	29/22	51	Ala65Thr	Tb927.1.4060
Tb927_01_v4	859485	SNP	3	TGC	2	CAC/TGC	50.0/47.7	22/21	44	Cys66Cys,His	Tb927.1.4060
Tb927_01_v4	859488	SNP	3	AAA	2	AAA/ATG	57.1/42.9	12/9	21	Lys67Lys,Met	Tb927.1.4060
Tb927_01_v4	859491	SNP	3	TAT	2	CGC/TAT	42.9/40.0	15/14	35	Tyr68Arg,Tyr	Tb927.1.4060
Tb927_01_v4	860314	SNP	1	C	1	A	100.0	79	79	Ala2Asp	Tb927.1.4080
Tb927_01_v4	860341	SNP	1	T	1	G	98.7	77	78	Met11Arg	Tb927.1.4080
Tb927_01_v4	860353	SNP	1	T	1	A	94.1	64	68	Ile15Lys	Tb927.1.4080
Tb927_01_v4	860424	SNP	1	T	1	C	97.1	68	70	Trp39Arg	Tb927.1.4080
Tb927_01_v4	861545	SNP	1	A	1	G	100.0	67	67	Asn15Asp	Tb927.1.4090
Tb927_01_v4	861901	SNP	1	C	1	G	100.0	62	62	Ala32Gly	Tb927.1.4100
Tb927_01_v4	862590	SNP	1	A	1	G	98.6	73	74	Thr262Ala	Tb927.1.4100
Tb927_01_v4	863921	SNP	1	G	1	A	100.0	84	84	Cys7Tyr	Tb927.1.4120
Tb927_01_v4	863963	SNP	1	T	1	C	100.0	92	92	Phe21Ser	Tb927.1.4120
Tb927_01_v4	864454	SNP	1	T	1	C	97.3	71	73	Met1Thr	Tb927.1.4130
Tb927_01_v4	864471	SNP	1	G	1	A	98.5	66	67	Ala7Thr	Tb927.1.4130
Tb927_01_v4	864553	SNP	1	C	2	T/C	56.9/43.1	41/31	72	Pro34Leu	Tb927.1.4130
Tb927_01_v4	864558	SNP	3	CGT	2	CTC/CGT	50.8/49.2	33/32	65	Arg36Leu,Arg	Tb927.1.4130
Tb927_01_v4	864561	SNP	3	TTT	2	TTT/CCT	55.2/43.3	37/29	67	Phe37Phe,Pro	Tb927.1.4130
Tb927_01_v4	865774	SNP	1	A	1	G	100.0	61	61	Thr272Ala	Tb927.1.4140
Tb927_01_v4	866505	SNP	1	A	1	C	100.0	56	56	Lys76Gln	Tb927.1.4150
Tb927_01_v4	867684	SNP	1	T	1	C	94.8	55	58	Val19Ala	Tb927.1.4170
Tb927_01_v4	867687	SNP	1	A	2	A/T	68.0/32.0	17/8	25	Tyr20Phe	Tb927.1.4170
Tb927_01_v4	867809	SNP	1	T	1	G	100.0	57	57	Stp61Glu	Tb927.1.4170
Tb927_01_v4	870428	SNP	1	C	1	T	100.0	73	73	Ala23Val	Tb927.1.4190
Tb927_01_v4	870869	SNP	1	G	1	C	91.7	44	48	Gly16Arg	Tb927.1.4200
Tb927_01_v4	871931	SNP	1	G	2	G/T	65.8/34.2	50/26	76	Ala23Ser	Tb927.1.4220
Tb927_01_v4	874948	SNP	1	C	1	A	98.8	85	86	Asp339Glu	Tb927.1.4230
Tb927_01_v4	875132	SNP	1	G	1	A	100.0	66	66	Gly401Ser	Tb927.1.4230
Tb927_01_v4	875147	SNP	1	G	1	T	100.0	61	61	Gly406Cys	Tb927.1.4230
Tb927_01_v4	875151	SNP	1	A	1	G	100.0	47	47	Asn407Ser	Tb927.1.4230
Tb927_01_v4	875156	SNP	1	G	1	A	100.0	55	55	Asp409Asn	Tb927.1.4230
Tb927_01_v4	875190	SNP	1	G	1	C	100.0	55	55	Gly420Ala	Tb927.1.4230
Tb927_01_v4	875856	SNP	1	G	1	T	98.6	72	73	Thr54Lys	Tb927.1.4240
Tb927_01_v4	875860	SNP	1	A	1	T	98.7	76	77	Phe53Ile	Tb927.1.4240
Tb927_01_v4	875923	SNP	1	G	1	A	100.0	68	68	Arg32Trp	Tb927.1.4240
Tb927_01_v4	877608	SNP	1	A	1	G	96.5	55	57	Thr392Ala	Tb927.1.4250
Tb927_01_v4	878270	SNP	1	C	1	A	100.0	81	81	Asn612Lys	Tb927.1.4250
Tb927_01_v4	878292	SNP	1	C	1	T	98.6	73	74	His620Tyr	Tb927.1.4250
Tb927_01_v4	878308	SNP	1	A	2	G/A	67.5/32.5	54/26	80	Asn625Ser	Tb927.1.4250
Tb927_01_v4	878319	SNP	3	AGT	2	AGT/GAT	58.2/41.8	32/23	55	Ser629Asp,Ser	Tb927.1.4250
Tb927_01_v4	878322	SNP	1	G	2	G/A	68.7/31.3	46/21	67	Asp630Asn	Tb927.1.4250
Tb927_01_v4	878328	SNP	1	A	2	A/G	59.4/40.6	41/28	69	Asn632Asp	Tb927.1.4250
Tb927_01_v4	878337	SNP	1	A	1	G	74.6	50	67	Asn635Asp	Tb927.1.4250
Tb927_01_v4	878340	SNP	1	G	2	A/G	68.1/31.9	47/22	69	Asp636Asn	Tb927.1.4250
Tb927_01_v4	878349	SNP	3	AGT	1	GAT	100.0	62	62	Ser639Asp	Tb927.1.4250
Tb927_01_v4	878355	SNP	3	AGT	1	GAT	97.1	67	69	Ser641Asp	Tb927.1.4250
Tb927_01_v4	878369	SNP	1	A	1	C	98.8	83	84	Glu645Asp	Tb927.1.4250
Tb927_01_v4	878374	SNP	1	G	1	A	98.7	74	75	Gly647Asp	Tb927.1.4250
Tb927_01_v4	878602	SNP	1	A	1	G	100.0	83	83	Asp723Gly	Tb927.1.4250
Tb927_01_v4	879202	SNP	1	C	1	G	100.0	55	55	Asp25Glu	Tb927.1.4260
Tb927_01_v4	879206	SNP	1	G	1	A	100.0	59	59	Val27Met	Tb927.1.4260
Tb927_01_v4	880159	SNP	1	A	1	G	98.3	58	59	Stp118Gln	Tb927.1.4270
Tb927_01_v4	880472	SNP	1	G	1	T	100.0	30	30	Asn13Lys	Tb927.1.4270
Tb927_01_v4	880488	SNP	1	C	1	T	100.0	27	27	Arg8Lys	Tb927.1.4270
Tb927_01_v4	881500	SNP	1	A	2	A/G	61.8/38.2	42/26	68	Lys139Glu	Tb927.1.4280
Tb927_01_v4	881675	SNP	1	C	1	T	100.0	76	76	Ala197Val	Tb927.1.4280
Tb927_01_v4	881771	SNP	1	G	1	C	98.6	69	70	Ser229Thr	Tb927.1.4280
Tb927_01_v4	882026	SNP	1	G	1	A	100.0	79	79	Arg314Lys	Tb927.1.4280
Tb927_01_v4	882322	SNP	1	C	1	G	100.0	50	50	Pro413Ala	Tb927.1.4280
Tb927_01_v4	882409	SNP	1	A	1	C	98.9	86	87	Ser442Arg	Tb927.1.4280
Tb927_01_v4	883160	SNP	1	G	1	C	97.4	74	76	Arg692Thr	Tb927.1.4280
Tb927_01_v4	886401	SNP	1	G	1	A	98.6	70	71	Asp35Asn	Tb927.1.4300
Tb927_01_v4	887056	SNP	1	C	2	C/G	68.3/31.7	56/26	82	Ala253Gly	Tb927.1.4300
Tb927_01_v4	887067	SNP	3	GCC	2	GCC/GGT	61.0/39.0	36/23	59	Ala257Ala,Gly	Tb927.1.4300
Tb927_01_v4	887070	SNP	3	GCA	2	GCA/GGT	62.5/37.5	40/24	64	Ala258Ala,Gly	Tb927.1.4300
Tb927_01_v4	887076	SNP	1	A	2	A/C	64.7/33.8	44/23	68	Ser260Arg	Tb927.1.4300
Tb927_01_v4	887113	SNP	1	C	1	T	94.5	69	73	Pro272Leu	Tb927.1.4300
Tb927_01_v4	887331	SNP	1	A	1	G	96.2	76	79	Asn345Asp	Tb927.1.4300
Tb927_01_v4	887334	SNP	1	G	1	A	97.5	78	80	Asp346Asn	Tb927.1.4300
Tb927_01_v4	887343	SNP	1	G	1	A	97.5	78	80	Asp349Asn	Tb927.1.4300
Tb927_01_v4	887347	SNP	1	G	1	A	98.7	75	76	Gly350Asp	Tb927.1.4300
Tb927_01_v4	887364	SNP	1	G	1	T	100.0	69	69	Val356Phe	Tb927.1.4300
Tb927_01_v4	891225	SNP	1	T	1	C	100.0	65	65	Leu100Pro	Tb927.1.4310
Tb927_01_v4	892640	SNP	1	G	1	A	98.0	50	51	Gly572Arg	Tb927.1.4310
Tb927_01_v4	897690	Complex SNP	1	G	2	A/T	59.1/40.9	13/9	22	Glu5Lys,Stp	Tb927.1.4330
Tb927_01_v4	899717	SNP	1	C	1	A	100.0	63	63	Thr27Asn	Tb927.1.4340
Tb927_01_v4	900266	SNP	1	T	1	C	100.0	84	84	Ile210Thr	Tb927.1.4340
Tb927_01_v4	900454	SNP	1	A	1	G	100.0	71	71	Ser273Gly	Tb927.1.4340
Tb927_01_v4	900950	SNP	1	A	1	G	100.0	68	68	Asp438Gly	Tb927.1.4340
Tb927_01_v4	902003	SNP	1	T	1	C	100.0	70	70	Phe35Leu	Tb927.1.4350
Tb927_01_v4	902040	SNP	1	T	2	T/G	68.8/31.2	44/20	64	Leu47Arg	Tb927.1.4350
Tb927_01_v4	902084	SNP	3	AAT	2	AAT/AGC	55.6/44.4	10/8	18	Asn62Asn,Ser	Tb927.1.4350
Tb927_01_v4	902105	SNP	1	G	1	C	98.5	67	68	Val69Leu	Tb927.1.4350
Tb927_01_v4	902165	SNP	1	T	1	A	96.2	50	52	Cys89Ser	Tb927.1.4350
Tb927_01_v4	902238	SNP	1	G	1	T	95.6	65	68	Gly113Val	Tb927.1.4350
Tb927_01_v4	902705	SNP	1	T	1	A	100.0	44	44	Tyr29Asn	Tb927.1.4360
Tb927_01_v4	903248	SNP	1	G	1	A	100.0	79	79	Val9Ile	Tb927.1.4370
Tb927_01_v4	903316	SNP	1	T	1	A	100.0	60	60	Phe31Leu	Tb927.1.4370
Tb927_01_v4	903360	SNP	1	A	1	G	98.7	76	77	Lys46Arg	Tb927.1.4370
Tb927_01_v4	903979	SNP	1	T	1	G	98.8	79	80	Asp252Glu	Tb927.1.4370
Tb927_01_v4	904552	SNP	1	A	1	G	100.0	53	53	Ile443Met	Tb927.1.4370
Tb927_01_v4	906118	SNP	1	G	1	A	98.7	74	75	Val37Met	Tb927.1.4380
Tb927_01_v4	906313	SNP	1	A	1	G	98.6	72	73	Met102Val	Tb927.1.4380
Tb927_01_v4	907538	SNP	1	C	1	T	98.6	72	73	Pro510Leu	Tb927.1.4380
Tb927_01_v4	907547	SNP	1	G	1	A	98.5	65	66	Arg513His	Tb927.1.4380
Tb927_01_v4	907827	SNP	1	T	1	G	100.0	52	52	Leu32Arg	Tb927.1.4390
Tb927_01_v4	907869	SNP	1	T	1	C	100.0	53	53	Leu46Pro	Tb927.1.4390
Tb927_01_v4	908164	SNP	1	G	1	A	100.0	57	57	Cys22Tyr	Tb927.1.4400
Tb927_01_v4	908183	SNP	1	G	2	G/T	55.6/44.4	35/28	63	Leu28Phe	Tb927.1.4400
Tb927_01_v4	909545	SNP	1	C	1	A	100.0	76	76	Thr4Asn	Tb927.1.4410
Tb927_01_v4	909860	SNP	1	G	1	A	98.7	77	78	Gly109Glu	Tb927.1.4410
Tb927_01_v4	910026	SNP	1	C	1	G	98.5	65	66	Asn164Lys	Tb927.1.4410
Tb927_01_v4	910504	SNP	1	A	1	T	98.7	74	75	Asn324Tyr	Tb927.1.4410
Tb927_01_v4	910736	SNP	1	T	1	C	100.0	59	59	Val401Ala	Tb927.1.4410
Tb927_01_v4	911209	SNP	1	C	1	A	100.0	45	45	Pro559Thr	Tb927.1.4410
Tb927_01_v4	911243	SNP	1	C	1	G	100.0	47	47	Ala570Gly	Tb927.1.4410
Tb927_01_v4	912504	SNP	1	A	1	G	100.0	58	58	Thr61Ala	Tb927.1.4420
Tb927_01_v4	912541	SNP	1	A	1	C	100.0	74	74	Glu73Ala	Tb927.1.4420
Tb927_01_v4	913216	SNP	1	C	1	T	100.0	70	70	Ala298Val	Tb927.1.4420
Tb927_01_v4	913762	SNP	1	G	1	A	98.6	69	70	Gly480Glu	Tb927.1.4420
Tb927_01_v4	914259	SNP	1	A	1	G	100.0	78	78	Asn646Asp	Tb927.1.4420
Tb927_01_v4	914272	SNP	1	T	1	G	100.0	74	74	Ile650Ser	Tb927.1.4420
Tb927_01_v4	914299	SNP	1	A	1	G	100.0	93	93	Asp659Gly	Tb927.1.4420
Tb927_01_v4	914322	SNP	1	A	1	G	100.0	88	88	Lys667Glu	Tb927.1.4420
Tb927_01_v4	914325	SNP	1	A	1	C	100.0	84	84	Asn668His	Tb927.1.4420
Tb927_01_v4	914335	SNP	1	A	1	G	100.0	89	89	Asp671Gly	Tb927.1.4420
Tb927_01_v4	915393	SNP	1	G	1	C	100.0	86	86	Ala42Pro	Tb927.1.4430
Tb927_01_v4	915511	SNP	1	C	1	A	98.8	83	84	Ala81Asp	Tb927.1.4430
Tb927_01_v4	915863	SNP	1	A	1	G	77.8	14	18	Met1Val	Tb927.1.4440
Tb927_01_v4	915867	SNP	1	G	2	G/T	69.2/30.8	36/16	52	Cys2Phe	Tb927.1.4440
Tb927_01_v4	915869	SNP	3	GTG	2	GTG/TCG	64.8/35.2	35/19	54	Val3Ser,Val	Tb927.1.4440
Tb927_01_v4	915875	SNP	3	GTG	2	GTG/TCC	56.0/40.0	28/20	50	Val5Ser,Val	Tb927.1.4440
Tb927_01_v4	915878	SNP	3	TGT	2	TGT/CCT	59.2/40.8	29/20	49	Cys6Cys,Pro	Tb927.1.4440
Tb927_01_v4	915881	SNP	1	G	2	G/T	57.4/42.6	31/23	54	Val7Phe	Tb927.1.4440
Tb927_01_v4	915888	SNP	1	C	1	T	95.9	47	49	Pro9Leu	Tb927.1.4440
Tb927_01_v4	915930	SNP	1	T	1	C	100.0	70	70	Val23Ala	Tb927.1.4440
Tb927_01_v4	916077	SNP	1	C	2	C/T	66.7/33.3	54/27	81	Ser72Phe	Tb927.1.4440
Tb927_01_v4	916079	SNP	3	GTC	2	GTC/TTT	60.8/39.2	45/29	74	Val73Phe,Val	Tb927.1.4440
Tb927_01_v4	916098	SNP	1	G	2	G/T	60.5/38.2	46/29	76	Trp79Leu	Tb927.1.4440
Tb927_01_v4	916103	SNP	1	A	2	A/T	67.5/32.5	52/25	77	Ile81Phe	Tb927.1.4440
Tb927_01_v4	916262	SNP	1	T	1	C	100.0	59	59	Ser134Pro	Tb927.1.4440
Tb927_01_v4	916268	SNP	1	T	1	C	100.0	61	61	Phe136Leu	Tb927.1.4440
Tb927_01_v4	916428	SNP	1	C	1	A	100.0	71	71	Thr189Asn	Tb927.1.4440
Tb927_01_v4	918710	SNP	1	C	1	T	97.5	79	81	Pro720Ser	Tb927.1.4450
Tb927_01_v4	918752	SNP	1	C	1	T	97.5	77	79	Pro734Ser	Tb927.1.4450
Tb927_01_v4	918776	SNP	1	T	1	C	100.0	86	86	Ser742Pro	Tb927.1.4450
Tb927_01_v4	918947	SNP	1	T	1	C	100.0	67	67	Cys799Arg	Tb927.1.4450
Tb927_01_v4	918950	SNP	1	A	1	T	98.5	67	68	Thr800Ser	Tb927.1.4450
Tb927_01_v4	920943	SNP	1	G	1	A	98.6	73	74	Arg17His	Tb927.1.4460
Tb927_01_v4	921023	SNP	1	G	1	A	100.0	76	76	Gly44Arg	Tb927.1.4460
Tb927_01_v4	921074	SNP	1	A	1	G	98.7	75	76	Ile61Val	Tb927.1.4460
Tb927_01_v4	921511	SNP	1	A	1	G	100.0	87	87	His30Arg	Tb927.1.4470
Tb927_01_v4	921567	SNP	1	A	1	G	100.0	75	75	Thr49Ala	Tb927.1.4470
Tb927_01_v4	921652	SNP	1	A	1	G	100.0	75	75	Asp77Gly	Tb927.1.4470
Tb927_01_v4	922023	SNP	1	G	1	C	98.7	75	76	Glu201Gln	Tb927.1.4470
Tb927_01_v4	922545	SNP	1	C	1	G	98.5	67	68	Pro375Ala	Tb927.1.4470
Tb927_01_v4	923848	SNP	1	A	1	G	100.0	67	67	Thr104Ala	Tb927.1.4480
Tb927_01_v4	924692	SNP	1	G	1	C	100.0	66	66	Gly385Ala	Tb927.1.4480
Tb927_01_v4	924730	SNP	1	G	1	A	100.0	63	63	Ala398Thr	Tb927.1.4480
Tb927_01_v4	924773	SNP	1	G	1	T	100.0	52	52	Ser412Ile	Tb927.1.4480
Tb927_01_v4	924785	SNP	1	C	1	T	100.0	56	56	Thr416Met	Tb927.1.4480
Tb927_01_v4	924844	SNP	1	G	1	A	100.0	68	68	Asp436Asn	Tb927.1.4480
Tb927_01_v4	924847	SNP	1	G	1	A	100.0	69	69	Gly437Ser	Tb927.1.4480
Tb927_01_v4	924937	SNP	1	G	1	C	100.0	66	66	Val467Leu	Tb927.1.4480
Tb927_01_v4	924980	SNP	1	C	1	G	100.0	76	76	Thr481Arg	Tb927.1.4480
Tb927_01_v4	925151	SNP	1	A	2	A/G	66.7/30.2	42/19	63	Asp538Gly	Tb927.1.4480
Tb927_01_v4	925155	SNP	1	C	2	C/G	68.6/31.4	48/22	70	Asp539Glu	Tb927.1.4480
Tb927_01_v4	925162	SNP	1	C	2	C/A	62.9/34.3	44/24	70	Arg542Ser	Tb927.1.4480
Tb927_01_v4	925167	SNP	1	G	2	G/T	53.4/46.6	39/34	73	Glu543Asp	Tb927.1.4480
Tb927_01_v4	925184	SNP	1	G	2	G/A	60.8/39.2	45/29	74	Gly549Asp	Tb927.1.4480
Tb927_01_v4	925745	SNP	1	T	1	C	100.0	30	30	Val736Ala	Tb927.1.4480
Tb927_01_v4	926767	SNP	1	A	1	G	100.0	67	67	Thr1077Ala	Tb927.1.4480
Tb927_01_v4	926875	SNP	1	G	1	T	98.5	64	65	Ala1113Ser	Tb927.1.4480
Tb927_01_v4	926921	SNP	1	G	1	A	100.0	46	46	Ser1128Asn	Tb927.1.4480
Tb927_01_v4	927149	SNP	1	T	1	C	100.0	58	58	Val1204Ala	Tb927.1.4480
Tb927_01_v4	927283	SNP	1	A	1	G	98.4	63	64	Thr1249Ala	Tb927.1.4480
Tb927_01_v4	927334	SNP	1	G	1	A	100.0	67	67	Val1266Met	Tb927.1.4480
Tb927_01_v4	927480	SNP	1	C	1	A	100.0	73	73	His1314Gln	Tb927.1.4480
Tb927_01_v4	927988	SNP	1	T	1	G	100.0	44	44	Leu1484Val	Tb927.1.4480
Tb927_01_v4	928889	SNP	1	C	1	T	100.0	56	56	Ala11Val	Tb927.1.4490
Tb927_01_v4	932735	SNP	1	C	1	G	98.5	67	68	Ala10Gly	Tb927.1.4500
Tb927_01_v4	932903	SNP	1	C	1	T	98.9	88	89	Ala66Val	Tb927.1.4500
Tb927_01_v4	933864	SNP	1	T	1	G	100.0	61	61	Met24Arg	Tb927.1.4510
Tb927_01_v4	934982	SNP	1	G	1	A	100.0	47	47	Ala14Thr	Tb927.1.4520
Tb927_01_v4	935334	SNP	1	A	1	G	100.0	69	69	Asp131Gly	Tb927.1.4520
Tb927_01_v4	935370	SNP	1	A	1	G	100.0	73	73	Asp143Gly	Tb927.1.4520
Tb927_01_v4	935496	SNP	1	G	1	A	100.0	64	64	Arg185Gln	Tb927.1.4520
Tb927_01_v4	935736	SNP	1	G	1	A	100.0	72	72	Cys265Tyr	Tb927.1.4520
Tb927_01_v4	935774	SNP	3	GCA	1	GTG	100.0	48	48	Ala278Val	Tb927.1.4520
Tb927_01_v4	935781	SNP	1	T	1	C	100.0	54	54	Met280Thr	Tb927.1.4520
Tb927_01_v4	935955	SNP	1	G	1	C	100.0	78	78	Cys338Ser	Tb927.1.4520
Tb927_01_v4	936101	SNP	1	G	1	A	100.0	64	64	Val387Ile	Tb927.1.4520
Tb927_01_v4	936138	SNP	1	G	1	A	100.0	63	63	Arg399His	Tb927.1.4520
Tb927_01_v4	936368	SNP	1	G	1	A	100.0	86	86	Asp476Asn	Tb927.1.4520
Tb927_01_v4	936872	SNP	1	A	1	G	100.0	75	75	Ile644Val	Tb927.1.4520
Tb927_01_v4	937548	SNP	1	T	1	A	96.9	63	65	Phe11Leu	Tb927.1.4530
Tb927_01_v4	937576	SNP	1	A	1	C	98.6	71	72	Ser21Arg	Tb927.1.4530
Tb927_01_v4	937638	SNP	1	A	1	G	100.0	59	59	Stp41Trp	Tb927.1.4530
Tb927_01_v4	955139	SNP	1	C	2	C/T	68.9/31.1	51/23	74	Pro79Leu	Tb927.1.4650
Tb927_01_v4	955324	SNP	1	A	1	G	100.0	60	60	Ile141Val	Tb927.1.4650
Tb927_01_v4	955714	SNP	1	G	2	G/C	59.1/40.9	55/38	93	Ala271Pro	Tb927.1.4650
Tb927_01_v4	955981	SNP	1	T	1	A	100.0	66	66	Tyr360Asn	Tb927.1.4650
Tb927_01_v4	956090	SNP	1	T	1	C	100.0	76	76	Leu396Ser	Tb927.1.4650
Tb927_01_v4	956664	SNP	1	T	1	G	74.0	37	50	Lys139Thr	Tb927.1.4660
Tb927_01_v4	956666	SNP	3	TTT	1	GTG	87.0	40	46	Lys138His	Tb927.1.4660
Tb927_01_v4	956860	SNP	1	A	2	A/G	60.9/39.1	28/18	46	Phe74Leu	Tb927.1.4660
Tb927_01_v4	956932	SNP	1	T	1	C	100.0	57	57	Thr50Ala	Tb927.1.4660
Tb927_01_v4	957223	SNP	1	T	2	A/T	65.1/34.9	28/15	43	Stp130Tyr	Tb927.1.4670
Tb927_01_v4	957273	SNP	1	T	1	C	100.0	46	46	Thr114Ala	Tb927.1.4670
Tb927_01_v4	957377	SNP	1	G	1	A	100.0	35	35	Ser79Phe	Tb927.1.4670
Tb927_01_v4	957465	SNP	1	A	2	A/T	69.6/30.4	32/14	46	Ser50Thr	Tb927.1.4670
Tb927_01_v4	957466	Complex SNP	1	A	2	G/C	66.7/33.3	32/16	48	Asn49Asn,Lys	Tb927.1.4670
Tb927_01_v4	957477	SNP	1	C	2	A/C	51.1/44.7	24/21	47	Glu46Stp	Tb927.1.4670
Tb927_01_v4	957478	SNP	3	ACC	2	GTC/ACC	52.3/43.2	23/19	44	Gly45Asp,Gly	Tb927.1.4670
Tb927_01_v4	957483	SNP	1	A	2	A/C	54.5/40.9	24/18	44	Leu44Val	Tb927.1.4670
Tb927_01_v4	957485	SNP	1	G	2	G/T	51.2/46.5	22/20	43	Ala43Glu	Tb927.1.4670
Tb927_01_v4	957495	SNP	1	A	1	C	81.2	13	16	Leu40Val	Tb927.1.4670
Tb927_01_v4	957521	SNP	1	G	1	A	96.4	53	55	Ser31Phe	Tb927.1.4670
Tb927_01_v4	957546	SNP	1	A	1	G	100.0	57	57	Ser23Pro	Tb927.1.4670
Tb927_01_v4	962757	SNP	1	C	1	G	100.0	91	91	Thr3Arg	Tb927.1.4680
Tb927_01_v4	962897	SNP	1	G	1	T	98.8	80	81	Ala50Ser	Tb927.1.4680
Tb927_01_v4	963005	SNP	1	A	1	G	100.0	59	59	Met86Val	Tb927.1.4680
Tb927_01_v4	963051	SNP	1	G	1	C	100.0	64	64	Gly101Ala	Tb927.1.4680
Tb927_01_v4	963527	SNP	1	A	1	G	100.0	71	71	Thr260Ala	Tb927.1.4680
Tb927_01_v4	964472	SNP	1	G	1	A	100.0	75	75	Arg96Lys	Tb927.1.4690
Tb927_01_v4	966044	SNP	1	C	1	G	100.0	60	60	Thr3Ser	Tb927.1.4700
Tb927_01_v4	966059	SNP	1	C	1	G	100.0	63	63	Ala8Gly	Tb927.1.4700
Tb927_01_v4	966236	SNP	1	C	1	A	100.0	69	69	Thr67Lys	Tb927.1.4700
Tb927_01_v4	966430	SNP	1	G	1	A	100.0	66	66	Ala132Thr	Tb927.1.4700
Tb927_01_v4	966437	SNP	1	T	1	G	100.0	64	64	Val134Gly	Tb927.1.4700
Tb927_01_v4	966874	SNP	1	C	1	G	100.0	65	65	Leu280Val	Tb927.1.4700
Tb927_01_v4	967961	SNP	1	G	2	G/T	59.8/40.2	52/35	87	Glu58Asp	Tb927.1.4710
Tb927_01_v4	967964	SNP	1	A	2	A/T	69.2/30.8	63/28	91	Glu59Asp	Tb927.1.4710
Tb927_01_v4	969244	SNP	1	G	1	A	100.0	67	67	Gly154Asp	Tb927.1.4720
Tb927_01_v4	969292	SNP	1	A	1	T	100.0	60	60	Asp170Val	Tb927.1.4720
Tb927_01_v4	969397	SNP	1	T	1	C	100.0	70	70	Val205Ala	Tb927.1.4720
Tb927_01_v4	969427	SNP	1	A	1	G	98.5	65	66	Tyr215Cys	Tb927.1.4720
Tb927_01_v4	969434	SNP	1	A	1	T	98.5	65	66	Leu217Phe	Tb927.1.4720
Tb927_01_v4	969802	SNP	1	G	2	G/T	68.8/31.2	44/20	64	Arg340Leu	Tb927.1.4720
Tb927_01_v4	969831	SNP	1	A	1	G	100.0	63	63	Lys350Glu	Tb927.1.4720
Tb927_01_v4	970152	SNP	1	A	1	G	100.0	49	49	Ser457Gly	Tb927.1.4720
Tb927_01_v4	970241	SNP	1	T	1	G	100.0	70	70	Asp486Glu	Tb927.1.4720
Tb927_01_v4	970246	SNP	1	T	1	G	100.0	69	69	Val488Gly	Tb927.1.4720
Tb927_01_v4	970330	SNP	1	G	1	A	100.0	72	72	Arg516Lys	Tb927.1.4720
Tb927_01_v4	970420	SNP	1	C	2	C/A	57.3/42.7	43/32	75	Ala546Glu	Tb927.1.4720
Tb927_01_v4	971022	SNP	1	G	1	A	100.0	45	45	Gly3Arg	Tb927.1.4730
Tb927_01_v4	971210	SNP	1	G	1	A	100.0	76	76	Met65Ile	Tb927.1.4730
Tb927_01_v4	971277	SNP	1	A	1	G	100.0	70	70	Ile88Val	Tb927.1.4730
Tb927_01_v4	972183	SNP	1	A	1	G	100.0	73	73	Lys76Arg	Tb927.1.4740
Tb927_01_v4	972585	SNP	1	A	1	G	100.0	74	74	Asp210Gly	Tb927.1.4740
Tb927_01_v4	972854	SNP	3	TCT	1	GAT	97.5	77	79	Ser300Asp	Tb927.1.4740
Tb927_01_v4	973475	SNP	1	A	1	G	100.0	76	76	Thr507Ala	Tb927.1.4740
Tb927_01_v4	973670	SNP	1	G	1	A	97.1	66	68	Glu572Lys	Tb927.1.4740
Tb927_01_v4	974519	SNP	1	G	1	T	98.6	69	70	Ala855Ser	Tb927.1.4740
Tb927_01_v4	976318	SNP	1	A	1	G	100.0	81	81	Arg159Gly	Tb927.1.4760
Tb927_01_v4	976858	SNP	1	G	1	A	98.6	73	74	Gly339Ser	Tb927.1.4760
Tb927_01_v4	977090	SNP	1	C	1	T	98.5	64	65	Pro416Leu	Tb927.1.4760
Tb927_01_v4	977344	SNP	1	G	1	A	100.0	59	59	Val501Ile	Tb927.1.4760
Tb927_01_v4	977458	SNP	1	A	1	G	100.0	55	55	Lys539Glu	Tb927.1.4760
Tb927_01_v4	977494	SNP	1	T	1	C	100.0	51	51	Tyr551His	Tb927.1.4760
Tb927_01_v4	977728	SNP	1	G	1	T	100.0	58	58	Gly629Cys	Tb927.1.4760
Tb927_01_v4	978719	SNP	1	T	1	C	100.0	42	42	Val959Ala	Tb927.1.4760
Tb927_01_v4	979386	SNP	1	T	1	C	100.0	66	66	Ser18Pro	Tb927.1.4770
Tb927_01_v4	979466	SNP	1	T	1	A	97.7	43	44	Asn44Lys	Tb927.1.4770
Tb927_01_v4	979469	SNP	1	T	1	A	97.9	47	48	Asn45Lys	Tb927.1.4770
Tb927_01_v4	979951	SNP	1	T	1	C	100.0	66	66	Cys137Arg	Tb927.1.4780
Tb927_01_v4	980073	SNP	1	G	1	C	100.0	70	70	Met177Ile	Tb927.1.4780
Tb927_01_v4	980621	SNP	1	G	1	T	100.0	72	72	Ser360Ile	Tb927.1.4780
Tb927_01_v4	980648	SNP	1	T	2	T/G	67.9/32.1	36/17	53	Val369Gly	Tb927.1.4780
Tb927_01_v4	980651	SNP	1	T	2	G/T	64.5/35.5	40/22	62	Val370Gly	Tb927.1.4780
Tb927_01_v4	980653	SNP	1	G	2	G/A	62.7/37.3	37/22	59	Gly371Ser	Tb927.1.4780
Tb927_01_v4	980659	SNP	1	A	2	A/G	56.1/42.1	32/24	57	Ser373Gly	Tb927.1.4780
Tb927_01_v4	980663	SNP	1	G	2	G/T	69.8/30.2	44/19	63	Gly374Val	Tb927.1.4780
Tb927_01_v4	981141	SNP	1	A	1	C	100.0	72	72	Arg533Ser	Tb927.1.4780
Tb927_01_v4	981410	SNP	1	T	1	C	98.7	74	75	Val623Ala	Tb927.1.4780
Tb927_01_v4	981412	SNP	1	A	1	G	98.7	77	78	Ile624Val	Tb927.1.4780
Tb927_01_v4	982135	SNP	1	C	1	T	98.7	78	79	Gln56Stp	Tb927.1.4790
Tb927_01_v4	982731	SNP	3	GTG	1	TCG	100.0	56	56	Val63Ser	Tb927.1.4800
Tb927_01_v4	983199	SNP	1	G	1	A	98.2	56	57	Gly219Ser	Tb927.1.4800
Tb927_01_v4	983448	SNP	1	G	1	C	100.0	50	50	Ala302Pro	Tb927.1.4800
Tb927_01_v4	984472	SNP	1	A	1	C	98.6	71	72	Asn5His	Tb927.1.4810
Tb927_01_v4	984640	SNP	1	A	1	G	98.9	89	90	Thr61Ala	Tb927.1.4810
Tb927_01_v4	984859	SNP	1	G	1	A	100.0	66	66	Gly134Ser	Tb927.1.4810
Tb927_01_v4	984868	SNP	1	A	1	G	100.0	70	70	Asn137Asp	Tb927.1.4810
Tb927_01_v4	985388	SNP	1	C	1	A	100.0	55	55	Ala310Glu	Tb927.1.4810
Tb927_01_v4	985509	SNP	1	A	1	T	100.0	76	76	Stp350Tyr	Tb927.1.4810
Tb927_01_v4	985705	SNP	1	A	1	G	98.4	60	61	Ser416Gly	Tb927.1.4810
Tb927_01_v4	986078	SNP	1	G	1	A	97.1	34	35	Met1Ile	Tb927.1.4820
Tb927_01_v4	986082	SNP	3	ATA	2	GTG/ATA	53.8/38.5	14/10	26	Ile3Ile,Val	Tb927.1.4820
Tb927_01_v4	986086	SNP	1	A	2	G/A	66.7/33.3	18/9	27	Tyr4Cys	Tb927.1.4820
Tb927_01_v4	986088	SNP	1	A	1	G	71.4	20	28	Met5Val	Tb927.1.4820
Tb927_01_v4	986284	SNP	1	G	1	T	95.0	57	60	Gly70Val	Tb927.1.4820
Tb927_01_v4	986304	SNP	1	G	1	C	100.0	66	66	Gly77Arg	Tb927.1.4820
Tb927_01_v4	986370	SNP	1	C	1	T	100.0	69	69	Pro99Ser	Tb927.1.4820
Tb927_01_v4	987090	SNP	1	G	1	A	100.0	57	57	Val125Ile	Tb927.1.4830
Tb927_01_v4	989063	SNP	1	A	1	G	100.0	75	75	Thr49Ala	Tb927.1.4850
Tb927_01_v4	989078	SNP	1	A	1	G	100.0	73	73	Thr54Ala	Tb927.1.4850
Tb927_01_v4	991644	SNP	1	A	1	G	83.9	47	56	Lys37Glu	Tb927.1.4880
Tb927_01_v4	991647	SNP	1	T	1	G	98.1	51	52	Ser38Ala	Tb927.1.4880
Tb927_01_v4	996957	SNP	1	A	2	T/A	54.5/45.5	6/5	11	Met96Leu	Tb927.1.4920
Tb927_01_v4	997011	SNP	1	A	2	A/C	52.8/47.2	19/17	36	Thr114Pro	Tb927.1.4920
Tb927_01_v4	997015	SNP	1	T	2	T/G	53.8/46.2	21/18	39	Leu115Arg	Tb927.1.4920
Tb927_01_v4	997086	SNP	1	G	1	A	100.0	68	68	Gly139Arg	Tb927.1.4920
Tb927_01_v4	997089	SNP	1	C	1	T	100.0	64	64	Pro140Ser	Tb927.1.4920
Tb927_01_v4	997092	SNP	1	C	1	A	77.3	51	66	Leu141Ile	Tb927.1.4920
Tb927_01_v4	997119	SNP	1	G	1	C	82.8	53	64	Gly150Arg	Tb927.1.4920
Tb927_01_v4	997123	SNP	1	A	1	G	100.0	62	62	Asn151Ser	Tb927.1.4920
Tb927_01_v4	997165	SNP	1	C	1	G	100.0	55	55	Ser165Stp	Tb927.1.4920
Tb927_01_v4	997179	SNP	1	T	1	C	100.0	51	51	Cys170Arg	Tb927.1.4920
Tb927_01_v4	997212	SNP	1	C	1	T	100.0	32	32	Pro181Ser	Tb927.1.4920
Tb927_01_v4	997224	SNP	1	T	1	C	100.0	26	26	Ser185Pro	Tb927.1.4920
Tb927_01_v4	997227	SNP	3	CGC	1	CTT	100.0	18	18	Arg186Leu	Tb927.1.4920
Tb927_01_v4	997231	SNP	1	G	1	A	100.0	21	21	Trp187Stp	Tb927.1.4920
Tb927_01_v4	997236	SNP	3	GGG	1	AGA	100.0	17	17	Gly189Arg	Tb927.1.4920
Tb927_01_v4	997245	SNP	1	T	1	C	100.0	18	18	Phe192Leu	Tb927.1.4920
Tb927_01_v4	998064	SNP	1	G	1	A	98.6	68	69	Gln58Stp	Tb927.1.4930
Tb927_01_v4	998090	SNP	1	C	1	A	98.3	59	60	Arg49Ile	Tb927.1.4930
Tb927_01_v4	998103	SNP	1	T	1	C	100.0	62	62	Lys45Glu	Tb927.1.4930
Tb927_01_v4	998163	SNP	1	T	1	C	100.0	65	65	Ile25Val	Tb927.1.4930
Tb927_01_v4	998195	SNP	1	T	1	G	98.7	77	78	Gln14Pro	Tb927.1.4930
Tb927_01_v4	999106	SNP	1	T	1	G	100.0	51	51	Tyr56Asp	Tb927.1.4940
Tb927_01_v4	999603	SNP	3	ACT	1	TGT	100.0	57	57	Thr2Cys	Tb927.1.4950
Tb927_01_v4	999658	SNP	1	C	1	T	97.7	43	44	Ser20Phe	Tb927.1.4950
Tb927_01_v4	999727	SNP	1	T	2	A/T	50.0/50.0	19/19	38	Leu43Stp	Tb927.1.4950
Tb927_01_v4	999732	SNP	1	G	1	A	97.4	37	38	Ala45Thr	Tb927.1.4950
Tb927_01_v4	999738	SNP	3	CCA	1	TAA	96.8	30	31	Pro47Stp	Tb927.1.4950
Tb927_01_v4	999748	SNP	1	T	1	C	93.3	42	45	Ile50Thr	Tb927.1.4950
Tb927_01_v4	999772	SNP	1	G	1	A	100.0	47	47	Gly58Asp	Tb927.1.4950
Tb927_01_v4	999789	SNP	3	CTT	1	TTC	91.1	41	45	Leu64Phe	Tb927.1.4950
Tb927_01_v4	999817	SNP	1	T	1	A	98.0	48	49	Phe73Tyr	Tb927.1.4950
Tb927_01_v4	999844	SNP	1	T	1	C	100.0	54	54	Ile82Thr	Tb927.1.4950
Tb927_01_v4	1001335	SNP	1	C	1	G	97.2	35	36	Ser12Stp	Tb927.1.4960
Tb927_01_v4	1001422	SNP	1	C	1	G	100.0	31	31	Ser41Cys	Tb927.1.4960
Tb927_01_v4	1001424	SNP	1	C	1	T	100.0	34	34	Leu42Phe	Tb927.1.4960
Tb927_01_v4	1001460	SNP	1	C	1	T	100.0	40	40	Pro54Ser	Tb927.1.4960
Tb927_01_v4	1001506	SNP	1	T	1	C	100.0	43	43	Leu69Ser	Tb927.1.4960
Tb927_01_v4	1001738	SNP	1	C	1	T	100.0	43	43	Arg53Trp	Tb927.1.4970
Tb927_01_v4	1001801	SNP	1	C	1	T	100.0	52	52	Leu74Phe	Tb927.1.4970
Tb927_01_v4	1001871	SNP	1	A	1	G	100.0	44	44	His97Arg	Tb927.1.4970
Tb927_01_v4	1002328	SNP	1	G	1	C	100.0	35	35	Gly11Ala	Tb927.1.4980
Tb927_01_v4	1002394	SNP	1	C	1	T	100.0	26	26	Ala33Val	Tb927.1.4980
Tb927_01_v4	1002781	SNP	1	A	1	G	100.0	55	55	Asn9Asp	Tb927.1.4990
Tb927_01_v4	1002790	SNP	1	T	1	C	100.0	52	52	Ser12Pro	Tb927.1.4990
Tb927_01_v4	1002803	SNP	1	A	1	G	100.0	51	51	His16Arg	Tb927.1.4990
Tb927_01_v4	1004551	SNP	1	G	1	A	100.0	53	53	Asp82Asn	Tb927.1.5000
Tb927_01_v4	1004812	SNP	1	G	1	T	100.0	50	50	Gly169Cys	Tb927.1.5000
Tb927_01_v4	1004896	SNP	1	A	1	T	100.0	46	46	Asn197Tyr	Tb927.1.5000
Tb927_01_v4	1004967	SNP	1	A	1	T	100.0	48	48	Glu220Asp	Tb927.1.5000
Tb927_01_v4	1005022	SNP	1	G	1	T	100.0	39	39	Val239Phe	Tb927.1.5000
Tb927_01_v4	1005095	SNP	1	T	1	C	100.0	53	53	Val263Ala	Tb927.1.5000
Tb927_01_v4	1006411	SNP	1	G	1	C	100.0	47	47	Val12Leu	Tb927.1.5010
Tb927_01_v4	1006471	SNP	1	C	1	T	98.0	48	49	Arg32Cys	Tb927.1.5010
Tb927_01_v4	1007299	SNP	1	C	1	T	98.0	49	50	Leu14Phe	Tb927.1.5020
Tb927_01_v4	1007363	SNP	1	C	1	T	100.0	40	40	Ser35Phe	Tb927.1.5020
Tb927_01_v4	1007366	SNP	1	C	1	A	100.0	40	40	Ser36Stp	Tb927.1.5020
Tb927_01_v4	1007882	SNP	1	G	1	C	100.0	45	45	Val27Leu	Tb927.1.5030
Tb927_01_v4	1007889	SNP	1	T	1	C	100.0	45	45	Ile29Thr	Tb927.1.5030
Tb927_01_v4	1008000	SNP	1	T	1	G	100.0	43	43	Phe66Cys	Tb927.1.5030
Tb927_01_v4	1008066	SNP	1	A	1	G	100.0	48	48	Asn88Ser	Tb927.1.5030
Tb927_01_v4	1008201	SNP	1	G	1	A	100.0	46	46	Arg133Gln	Tb927.1.5030
Tb927_01_v4	1008519	SNP	1	A	1	G	100.0	46	46	His239Arg	Tb927.1.5030
Tb927_01_v4	1008564	SNP	1	A	1	G	100.0	38	38	His254Arg	Tb927.1.5030
Tb927_01_v4	1008722	SNP	1	G	1	A	100.0	46	46	Val307Ile	Tb927.1.5030
Tb927_01_v4	1008998	SNP	1	A	1	T	100.0	53	53	Ile399Leu	Tb927.1.5030
Tb927_01_v4	1009137	SNP	1	T	1	A	98.0	49	50	Met445Lys	Tb927.1.5030
Tb927_01_v4	1009178	SNP	1	A	1	G	100.0	55	55	Ile459Val	Tb927.1.5030
Tb927_01_v4	1009475	SNP	1	A	1	G	100.0	53	53	Thr558Ala	Tb927.1.5030
Tb927_01_v4	1009497	SNP	1	G	1	A	100.0	48	48	Ser565Asn	Tb927.1.5030
Tb927_01_v4	1009511	SNP	1	C	1	T	100.0	49	49	Arg570Trp	Tb927.1.5030
Tb927_01_v4	1009769	SNP	1	A	1	G	96.2	51	53	Thr656Ala	Tb927.1.5030
Tb927_01_v4	1010429	SNP	1	G	1	A	95.8	46	48	Val50Ile	Tb927.1.5040
Tb927_01_v4	1010463	SNP	1	G	1	A	95.6	43	45	Cys61Tyr	Tb927.1.5040
Tb927_01_v4	1012318	SNP	1	G	1	C	100.0	48	48	Glu53Gln	Tb927.1.5050
Tb927_01_v4	1012344	SNP	1	G	1	A	97.8	45	46	Met61Ile	Tb927.1.5050
[truncated: 34,047 more rows]
