# Supplementary material for: Genome and Phylogenetic Analyses of Trypanosoma evansi Reveal Extensive Similarity to T. brucei and Multiple Independent Origins for Dyskinetoplasty
Source: PLoS Negl Trop Dis. 2015 Jan 8;9(1):e3404. doi: 10.1371/journal.pntd.0003404 (PMC4288722; doi:10.1371/journal.pntd.0003404)
Supplement: S4 Table — A spreadsheet showing 2297 indels identified in non-repetitive CDS in T. evansi STIB805. (XLSX) [file pntd.0003404.s018.xlsx]

## Sheet: 2297 InDels (non-rep. CDS)
Chromosome	Reference Position	Variation Type	Length	Reference	Variants	Allele Variations	Frequencies	Counts	Coverage	Amino Acid Change	Gene_ID
Tb927_01_v4	11519	Indel	1	-	1	C	95.0	19	20	Lys121fs	Tb927.1.30
Tb927_01_v4	11520	Indel	2	--	2	--/AG	65.0/30.0	13/6	20	Lys121fs	Tb927.1.30
Tb927_01_v4	11532	Indel	1	A	1	-	60.0	9	15	Arg125fs	Tb927.1.30
Tb927_01_v4	11771	Complex Indel	1	A	3	-/A/T	40.0/30.0/30.0	4/3/3	10	Glu205fs	Tb927.1.30
Tb927_01_v4	11785	Indel	1	-	1	A	70.8	17	24	Leu210fs	Tb927.1.30
Tb927_01_v4	11786	Indel	2	--	2	CG/--	66.7/33.3	16/8	24	Leu210fs	Tb927.1.30
Tb927_01_v4	58293	Indel	2	--	2	--/TG	63.6/36.4	7/4	11	Asn331fs	Tb927.1.100
Tb927_01_v4	80345	Indel	2	AT	2	AT/--	57.5/37.5	23/15	40	Ile55fs	Tb927.1.200
Tb927_01_v4	113859	Complex Indel	1	G	2	-/A	45.3/37.7	24/20	53	Val241fs	Tb927.1.290
Tb927_01_v4	140562	Indel	1	G	2	G/-	44.3/38.6	39/34	88	Asp1333fs	Tb927.1.370
Tb927_01_v4	140565	Indel	1	-	2	-/T	66.2/33.8	53/27	80	Asp1333fs	Tb927.1.370
Tb927_01_v4	203506	Indel	1	-	2	-/T	66.2/33.8	53/27	80	Glu171fs	Tb927.1.530
Tb927_01_v4	203701	Indel	1	T	2	T/-	58.9/30.5	56/29	95	His106fs	Tb927.1.530
Tb927_01_v4	203846	Indel	1	A	2	-/A	54.0/38.1	34/24	63	Ser58fs	Tb927.1.530
Tb927_01_v4	203935	Indel	1	A	2	A/-	64.2/34.6	52/28	81	Leu28fs	Tb927.1.530
Tb927_01_v4	208374	Indel	3	---	1	AAA	63.8	30	47	Trp36fs	Tb927.1.550
Tb927_01_v4	215896	Indel	1	G	2	-/G	59.5/38.1	25/16	42	Pro49fs	Tb927.1.590
Tb927_01_v4	217624	Indel	1	-	1	C	92.9	13	14	Asn30fs	Tb927.1.600
Tb927_01_v4	217626	Indel	1	G	1	-	92.9	13	14	Ala29fs	Tb927.1.600
Tb927_01_v4	217637	Indel	1	C	1	-	86.7	13	15	Met25fs	Tb927.1.600
Tb927_01_v4	217646	Indel	1	A	2	-/A	68.4/31.6	13/6	19	Gly22fs	Tb927.1.600
Tb927_01_v4	217660	Indel	2	--	2	AT/--	56.5/43.5	13/10	23	Leu18fs	Tb927.1.600
Tb927_01_v4	217664	Indel	2	--	2	AC/--	54.2/45.8	13/11	24	Phe17fs	Tb927.1.600
Tb927_01_v4	219177	Indel	1	A	1	-	60.5	23	38	Stp106fs	Tb927.1.620
Tb927_01_v4	219357	Indel	1	-	2	-/T	50.0/47.4	19/18	38	Arg46fs	Tb927.1.620
Tb927_01_v4	228802	Indel	1	C	1	-	78.0	32	41	Gln362fs	Tb927.1.670
Tb927_01_v4	228804	Indel	2	GC	1	--	80.5	33	41	Gln361fs	Tb927.1.670
Tb927_01_v4	230340	Indel	2	--	1	AA	66.7	30	45	Leu98fs	Tb927.1.680
Tb927_01_v4	230365	Indel	2	--	1	GG	77.1	27	35	Arg90fs	Tb927.1.680
Tb927_01_v4	230457	Indel	2	TT	1	--	63.0	29	46	Asn59fs	Tb927.1.680
Tb927_01_v4	249081	Indel	1	-	1	A	77.1	37	48	Phe58fs	Tb927.1.770
Tb927_01_v4	253901	Indel	2	--	2	AG/--	54.8/33.3	23/14	42	Phe65fs	Tb927.1.800
Tb927_01_v4	254000	Indel	2	TG	1	--	77.1	27	35	Asn31fs	Tb927.1.800
Tb927_01_v4	254263	Indel	1	-	2	A/-	69.2/30.8	36/16	52	Ile132fs	Tb927.1.810
Tb927_01_v4	254302	Indel	2	--	2	TA/--	53.3/43.3	16/13	30	Lys119fs	Tb927.1.810
Tb927_01_v4	254456	Indel	2	AT	1	--	74.3	26	35	Met67fs	Tb927.1.810
Tb927_01_v4	259693	Indel	2	TG	1	--	66.7	24	36	Gln19fs	Tb927.1.830
Tb927_01_v4	260501	Indel	3	CTC	2	---/CTC	50.8/44.4	32/28	63	Glu81del	Tb927.1.840
Tb927_01_v4	261001	Indel	2	AC	1	--	59.2	29	49	Val12fs	Tb927.1.850
Tb927_01_v4	283083	Indel	1	C	1	-	72.1	31	43	Glu42fs	Tb927.1.910
Tb927_01_v4	284426	Indel	2	--	1	CC	54.1	20	37	His41fs	Tb927.1.920
Tb927_01_v4	285240	Indel	1	-	2	-/T	70.0/30.0	7/3	10	Arg78fs	Tb927.1.930
Tb927_01_v4	285243	Indel	1	T	2	T/-	70.0/30.0	7/3	10	Thr77fs	Tb927.1.930
Tb927_01_v4	285251	Indel	1	-	2	-/C	63.6/36.4	7/4	11	Asn74fs	Tb927.1.930
Tb927_01_v4	286001	Indel	1	-	1	A	89.7	35	39	Cys110fs	Tb927.1.940
Tb927_01_v4	287067	Indel	1	-	2	T/-	64.4/35.6	29/16	45	Ala13fs	Tb927.1.960
Tb927_01_v4	305195	Indel	1	-	2	A/-	51.9/46.3	28/25	54	Lys17fs	Tb927.1.1070
Tb927_01_v4	319796	Indel	6	CGCATC	2	------/CGCATC	62.2/33.3	28/15	45	Ser48fs	Tb927.1.1160
Tb927_01_v4	332412	Indel	2	AA	2	AA/--	39.2/33.3	20/17	51	Lys71fs	Tb927.1.1250
Tb927_01_v4	332426	Indel	1	-	2	-/A	54.2/41.7	26/20	48	Arg75fs	Tb927.1.1250
Tb927_01_v4	333749	Indel	4	GAAA	2	----/GAAA	53.8/33.3	21/13	39	Ser143fs	Tb927.1.1260
Tb927_01_v4	333870	Indel	1	C	2	-/C	39.1/37.0	18/17	46	Gly104fs	Tb927.1.1260
Tb927_01_v4	333873	Indel	1	-	2	-/C	61.4/36.4	27/16	44	Lys103fs	Tb927.1.1260
Tb927_01_v4	333969	Indel	1	-	2	-/T	70.0/30.0	28/12	40	Lys71fs	Tb927.1.1260
Tb927_01_v4	333979	Indel	2	--	1	TT	70.7	29	41	Arg68fs	Tb927.1.1260
Tb927_01_v4	334046	Complex Indel	6	AACAAA	2	------/AAAAAA	37.8/35.1	14/13	37	Phe44_Val45del	Tb927.1.1260
Tb927_01_v4	334060	Indel	1	A	1	-	85.4	35	41	Tyr41fs	Tb927.1.1260
Tb927_01_v4	336074	Indel	1	-	2	T/-	65.2/30.4	15/7	23	Phe5fs	Tb927.1.1280
Tb927_01_v4	336156	Indel	1	-	1	T	68.0	17	25	Leu32fs	Tb927.1.1280
Tb927_01_v4	336223	Indel	1	-	2	-/T	59.1/36.4	13/8	22	Ser54fs	Tb927.1.1280
Tb927_01_v4	336243	Indel	1	C	2	-/C	46.2/34.6	12/9	26	Ser61fs	Tb927.1.1280
Tb927_01_v4	337632	Indel	1	T	1	-	91.7	22	24	Asn60fs	Tb927.1.1290
Tb927_01_v4	340882	Complex Indel	2	TG	2	--/TA	63.3/33.3	38/20	60	Met1fs	Tb927.1.1320
Tb927_01_v4	348848	Indel	1	-	1	T	86.0	37	43	Val43fs	Tb927.1.1360
Tb927_01_v4	348863	Indel	1	-	1	T	83.0	39	47	Ile48fs	Tb927.1.1360
Tb927_01_v4	359713	Indel	2	--	1	TC	82.6	38	46	Lys130fs	Tb927.1.1410
Tb927_01_v4	359743	Indel	1	-	2	-/A	51.4/48.6	18/17	35	Asn120fs	Tb927.1.1410
Tb927_01_v4	359803	Indel	1	-	1	A	84.8	28	33	Val100fs	Tb927.1.1410
Tb927_01_v4	362219	Indel	1	G	2	-/G	52.7/40.0	29/22	55	Gln653fs	Tb927.1.1420
Tb927_01_v4	362230	Indel	1	C	2	C/-	49.1/37.7	26/20	53	Ala657fs	Tb927.1.1420
Tb927_01_v4	362669	Indel	1	-	1	A	73.7	28	38	Stp151fs	Tb927.1.1430
Tb927_01_v4	362734	Indel	2	GG	1	--	75.0	12	16	Pro129fs	Tb927.1.1430
Tb927_01_v4	362805	Indel	6	TGTGTT	2	TGTGTT/------	57.7/38.5	15/10	26	Asn104_Thr105del	Tb927.1.1430
Tb927_01_v4	362840	Indel	4	----	2	----/TTCC	53.3/46.7	16/14	30	Lys94fs	Tb927.1.1430
Tb927_01_v4	362994	Indel	1	G	2	G/-	48.7/46.2	19/18	39	Pro42fs	Tb927.1.1430
Tb927_01_v4	362996	Indel	1	-	2	-/A	61.5/38.5	24/15	39	Pro42fs	Tb927.1.1430
Tb927_01_v4	362999	Indel	2	GG	2	--/GG	50.0/47.2	18/17	36	Phe40fs	Tb927.1.1430
Tb927_01_v4	363002	Complex Indel	2	AC	2	AA/--	48.6/48.6	18/18	37	Leu39fs	Tb927.1.1430
Tb927_01_v4	363067	Indel	1	-	1	A	68.8	33	48	Phe18fs	Tb927.1.1430
Tb927_01_v4	364366	Indel	1	-	2	-/C	55.2/37.9	16/11	29	Lys22fs	Tb927.1.1450
Tb927_01_v4	366327	Indel	4	----	2	----/TCTC	65.6/34.4	21/11	32	Ser2fs	Tb927.1.1460
Tb927_01_v4	366406	Indel	2	TT	1	--	90.0	36	40	Leu28fs	Tb927.1.1460
Tb927_01_v4	366555	Indel	3	---	1	AAA	57.1	28	49	Gln77_Lys78insLys	Tb927.1.1460
Tb927_01_v4	366587	Indel	3	---	2	TTA/---	58.5/35.8	31/19	53	Ile88fs	Tb927.1.1460
Tb927_01_v4	366753	Indel	1	G	1	-	95.7	22	23	Glu144fs	Tb927.1.1460
Tb927_01_v4	366763	Indel	2	AT	1	--	68.2	15	22	Asn147fs	Tb927.1.1460
Tb927_01_v4	366785	Complex Indel	1	C	2	A/-	44.0/44.0	11/11	25	Asn154fs	Tb927.1.1460
Tb927_01_v4	366793	Indel	1	A	1	-	60.0	18	30	Glu157fs	Tb927.1.1460
Tb927_01_v4	369469	Indel	5	GCCGC	1	-----	52.4	11	21	Gln535fs	Tb927.1.1470
Tb927_01_v4	369475	Complex Indel	1	G	2	-/A	45.8/33.3	11/8	24	Gln537fs	Tb927.1.1470
Tb927_01_v4	369862	Indel	3	---	1	AAG	73.7	28	38	Lys21fs	Tb927.1.1480
Tb927_01_v4	369899	Indel	2	CC	1	--	70.5	31	44	Pro34fs	Tb927.1.1480
Tb927_01_v4	370081	Indel	4	ATAT	2	----/ATAT	50.0/36.7	15/11	30	Ala94fs	Tb927.1.1480
Tb927_01_v4	376686	Indel	1	A	1	-	72.2	26	36	Ile603fs	Tb927.1.1500
Tb927_01_v4	376689	Indel	1	-	1	A	71.4	25	35	Ser604fs	Tb927.1.1500
Tb927_01_v4	378149	Indel	1	G	2	-/G	50.0/45.5	11/10	22	Ser118fs	Tb927.1.1510
Tb927_01_v4	378170	Complex Indel	6	ATATAT	2	TTATAA/------	56.2/37.5	9/6	16	Ile109fs	Tb927.1.1510
Tb927_01_v4	378241	Indel	1	-	2	A/-	62.9/37.1	22/13	35	Leu88fs	Tb927.1.1510
Tb927_01_v4	378278	Indel	4	AAAG	1	----	37.9	11	29	Ser74fs	Tb927.1.1510
Tb927_01_v4	379636	Indel	2	--	1	TT	47.6	10	21	Phe14fs	Tb927.1.1520
Tb927_01_v4	379886	Indel	1	-	1	T	87.5	14	16	Ile97fs	Tb927.1.1520
Tb927_01_v4	395159	Indel	2	TG	2	--/TG	62.5/32.5	25/13	40	Asp118fs	Tb927.1.1540
Tb927_01_v4	395164	Indel	1	A	1	-	64.9	24	37	Asp120fs	Tb927.1.1540
Tb927_01_v4	398533	Complex Indel	1	C	2	-/T	43.3/33.3	13/10	30	His448fs	Tb927.1.1550
Tb927_01_v4	398535	Indel	2	CC	1	--	41.9	13	31	Thr449fs	Tb927.1.1550
Tb927_01_v4	398540	Indel	1	G	2	-/G	51.6/45.2	16/14	31	Asp451fs	Tb927.1.1550
Tb927_01_v4	398541	Indel	1	-	2	-/C	60.0/33.3	18/10	30	Asp451fs	Tb927.1.1550
Tb927_01_v4	398542	Indel	2	TG	2	TG/--	55.2/44.8	16/13	29	Asp451fs	Tb927.1.1550
Tb927_01_v4	398547	Complex Indel	1	A	2	G/-	53.1/40.6	17/13	32	Asp453fs	Tb927.1.1550
Tb927_01_v4	398551	Indel	1	-	2	-/C	60.6/39.4	20/13	33	Val454fs	Tb927.1.1550
Tb927_01_v4	403405	Indel	1	-	2	T/-	55.8/44.2	24/19	43	Tyr52fs	Tb927.1.1570
Tb927_01_v4	405157	Indel	1	-	1	T	77.4	41	53	Cys73fs	Tb927.1.1590
Tb927_01_v4	411619	Indel	1	-	2	-/A	60.5/39.5	46/30	76	Ser70fs	Tb927.1.1610
Tb927_01_v4	415178	Indel	3	GAA	1	---	92.1	35	38	Stp740fs	Tb927.1.1620
Tb927_01_v4	425985	Indel	3	---	1	TCT	77.8	42	54	Ser66_Ser67insSer	Tb927.1.1690
Tb927_01_v4	434123	Indel	3	AAG	1	---	75.6	34	45	Lys1061del	Tb927.1.1710
Tb927_01_v4	465500	Indel	2	--	2	TT/--	51.4/45.7	18/16	35	Leu47fs	Tb927.1.1760
Tb927_01_v4	465570	Indel	1	T	2	T/-	50.0/44.4	18/16	36	Arg70fs	Tb927.1.1760
Tb927_01_v4	465644	Indel	1	-	2	-/T	68.0/30.0	34/15	50	Val95fs	Tb927.1.1760
Tb927_01_v4	465702	Indel	3	TTT	1	---	59.1	26	44	Cys114fs	Tb927.1.1760
Tb927_01_v4	467648	Indel	7	-------	2	-------/AGAAAAA	64.0/34.0	32/17	50	Glu28fs	Tb927.1.1780
Tb927_01_v4	467790	Indel	1	-	2	G/-	51.9/48.1	14/13	27	Ile75fs	Tb927.1.1780
Tb927_01_v4	467792	Indel	1	-	2	-/C	54.2/41.7	13/10	24	Ile76fs	Tb927.1.1780
Tb927_01_v4	467796	Indel	1	-	2	-/G	60.9/39.1	14/9	23	Ile77fs	Tb927.1.1780
Tb927_01_v4	467837	Indel	1	-	2	-/C	66.7/33.3	16/8	24	Ile91fs	Tb927.1.1780
Tb927_01_v4	467841	Indel	1	-	2	-/G	65.2/30.4	15/7	23	Ile92fs	Tb927.1.1780
Tb927_01_v4	467843	Indel	1	-	2	-/T	65.2/34.8	15/8	23	Ile93fs	Tb927.1.1780
Tb927_01_v4	469002	Indel	1	A	2	-/A	58.8/38.2	20/13	34	Arg3fs	Tb927.1.1800
Tb927_01_v4	469135	Indel	3	---	2	TTG/---	62.8/37.2	27/16	43	Cys47_Phe48insLeu	Tb927.1.1800
Tb927_01_v4	469427	Complex Indel	2	AA	2	AT/--	40.5/35.7	17/15	42	Stp145fs	Tb927.1.1800
Tb927_01_v4	469911	Indel	4	----	2	AAAA/----	57.4/34.0	27/16	47	Ser33fs	Tb927.1.1810
Tb927_01_v4	471736	Indel	1	A	2	A/-	59.2/32.7	29/16	49	Lys39fs	Tb927.1.1830
Tb927_01_v4	471801	Indel	1	A	1	-	86.4	38	44	Arg60fs	Tb927.1.1830
Tb927_01_v4	481935	Indel	1	-	2	-/T	54.5/45.5	18/15	33	Phe49fs	Tb927.1.1860
Tb927_01_v4	481935	Indel	1	T	2	T/-	63.6/30.3	21/10	33	Phe49fs	Tb927.1.1860
Tb927_01_v4	482158	Indel	1	-	2	T/-	55.8/44.2	24/19	43	Val123fs	Tb927.1.1860
Tb927_01_v4	482168	Indel	1	-	1	A	69.8	30	43	Pro126fs	Tb927.1.1860
Tb927_01_v4	482169	Indel	1	-	1	A	75.0	33	44	Pro127fs	Tb927.1.1860
Tb927_01_v4	482170	Indel	1	-	1	A	69.8	30	43	Pro127fs	Tb927.1.1860
Tb927_01_v4	482171	Indel	1	-	1	A	62.8	27	43	Pro127fs	Tb927.1.1860
Tb927_01_v4	490269	Indel	2	--	2	--/TT	61.8/38.2	21/13	34	Ser417fs	Tb927.1.1890
Tb927_01_v4	490270	Indel	1	-	2	-/G	61.8/38.2	21/13	34	Ser418fs	Tb927.1.1890
Tb927_01_v4	493702	Indel	1	C	1	-	38.5	15	39	Pro88fs	Tb927.1.1900
Tb927_01_v4	493702	Indel	2	CC	1	--	46.2	18	39	Pro88fs	Tb927.1.1900
Tb927_01_v4	511639	Indel	1	-	2	A/-	62.8/37.2	27/16	43	Gln7fs	Tb927.1.1940
Tb927_01_v4	511833	Indel	1	-	2	-/C	66.7/33.3	22/11	33	Asn72fs	Tb927.1.1940
Tb927_01_v4	511839	Indel	2	TT	2	TT/--	46.9/31.2	15/10	32	Leu74fs	Tb927.1.1940
Tb927_01_v4	511913	Indel	4	AAAG	1	----	35.3	12	34	Lys98fs	Tb927.1.1940
Tb927_01_v4	516243	Indel	4	TGGG	1	----	37.9	11	29	Leu28fs	Tb927.1.1970
Tb927_01_v4	516349	Indel	3	---	2	---/AAC	45.7/37.1	16/13	35	Lys63fs	Tb927.1.1970
Tb927_01_v4	516379	Indel	8	ACACACAC	1	--------	44.7	17	38	Gln73fs	Tb927.1.1970
Tb927_01_v4	516606	Indel	3	---	2	CAA/---	59.3/37.0	32/20	54	Arg12_Gln13insGln	Tb927.1.1980
Tb927_01_v4	520915	Indel	1	-	2	A/-	55.7/44.3	34/27	61	Cys7fs	Tb927.1.2030
Tb927_01_v4	522556	Indel	3	---	2	---/GGG	66.7/33.3	22/11	33	Leu112fs	Tb927.1.2050
Tb927_01_v4	522559	Indel	1	-	2	-/C	57.1/42.9	20/15	35	Tyr111fs	Tb927.1.2050
Tb927_01_v4	526098	Indel	2	CC	1	--	82.6	38	46	Gly119fs	Tb927.1.2080
Tb927_01_v4	530149	Indel	1	-	2	-/T	63.5/36.5	33/19	52	Asp19fs	Tb927.1.2090
Tb927_01_v4	530149	Indel	1	T	2	T/-	63.0/31.5	34/17	54	Asp19fs	Tb927.1.2090
Tb927_01_v4	545240	Indel	1	C	1	-	65.9	27	41	Pro81fs	Tb927.1.2140
Tb927_01_v4	545289	Indel	3	TGC	1	---	62.2	23	37	Leu97fs	Tb927.1.2140
Tb927_01_v4	552577	Complex Indel	8	ATAAATAT	2	--------/ATAAATAA	57.4/31.9	27/15	47	Tyr112fs	Tb927.1.2180
Tb927_01_v4	552605	Indel	2	--	2	TT/--	50.9/40.0	28/22	55	Lys105fs	Tb927.1.2180
Tb927_01_v4	552742	Indel	1	-	2	-/A	56.8/40.5	21/15	37	Thr60fs	Tb927.1.2180
Tb927_01_v4	559640	Indel	4	----	2	AGAA/----	57.6/36.4	19/12	33	Glu9fs	Tb927.1.2200
Tb927_01_v4	560445	Indel	2	--	2	--/TG	60.0/40.0	30/20	50	Glu94fs	Tb927.1.2210
Tb927_01_v4	560446	Indel	1	-	2	-/T	60.8/37.3	31/19	51	Asp95fs	Tb927.1.2210
Tb927_01_v4	560648	Indel	3	ATA	1	---	60.8	31	51	Asp162fs	Tb927.1.2210
Tb927_01_v4	561542	Indel	1	-	2	-/C	56.7/43.3	17/13	30	Lys122fs	Tb927.1.2220
Tb927_01_v4	561546	Indel	1	-	2	-/G	57.1/42.9	16/12	28	Lys121fs	Tb927.1.2220
Tb927_01_v4	561551	Indel	1	C	2	-/C	46.2/38.5	12/10	26	Arg119fs	Tb927.1.2220
Tb927_01_v4	561701	Indel	1	-	2	T/-	65.4/34.6	17/9	26	Asn69fs	Tb927.1.2220
Tb927_01_v4	561888	Indel	1	T	2	T/-	62.0/32.0	31/16	50	Arg7fs	Tb927.1.2220
Tb927_01_v4	563670	Indel	1	-	2	-/A	62.9/34.3	22/12	35	Arg10fs	Tb927.1.2240
Tb927_01_v4	563723	Indel	1	-	2	T/-	64.3/35.7	27/15	42	Val28fs	Tb927.1.2240
Tb927_01_v4	563832	Complex Indel	1	C	2	-/T	44.4/44.4	16/16	36	Phe64fs	Tb927.1.2240
Tb927_01_v4	563881	Indel	1	-	2	-/T	51.4/48.6	18/17	35	Phe81fs	Tb927.1.2240
Tb927_01_v4	563885	Indel	5	-----	2	-----/TTTGT	48.5/36.4	16/12	33	Val82fs	Tb927.1.2240
Tb927_01_v4	563908	Indel	3	---	2	ATC/---	51.9/48.1	14/13	27	Ile89_Ile90insIle	Tb927.1.2240
Tb927_01_v4	564153	Complex Indel	1	G	2	A/-	46.9/34.4	15/11	32	Glu8fs	Tb927.1.2250
Tb927_01_v4	564163	Complex Indel	1	T	3	G/-/T	37.9/31.0/31.0	11/9/9	29	Ile11fs	Tb927.1.2250
Tb927_01_v4	564165	Indel	1	T	2	-/T	35.7/32.1	10/9	28	Tyr12fs	Tb927.1.2250
Tb927_01_v4	564206	Complex Indel	2	TA	2	AA/--	55.6/33.3	10/6	18	Phe25fs	Tb927.1.2250
Tb927_01_v4	564240	Indel	1	G	1	-	100.0	12	12	Gly37fs	Tb927.1.2250
Tb927_01_v4	565627	Indel	3	AAA	2	AAA/---	40.5/33.3	17/14	42	Lys18del	Tb927.1.2270
Tb927_01_v4	565633	Indel	1	G	2	G/-	51.2/32.6	22/14	43	Gly20fs	Tb927.1.2270
Tb927_01_v4	565640	Indel	1	A	2	A/-	66.7/31.0	28/13	42	Glu22fs	Tb927.1.2270
Tb927_01_v4	566034	Indel	1	T	2	T/-	68.4/31.6	13/6	19	Cys15fs	Tb927.1.2280
Tb927_01_v4	566039	Indel	1	G	2	-/G	44.4/33.3	8/6	18	Cys17fs	Tb927.1.2280
Tb927_01_v4	566044	Complex Indel	1	G	2	C/-	37.5/31.2	6/5	16	Val19fs	Tb927.1.2280
Tb927_01_v4	566059	Indel	1	A	2	A/-	53.8/30.8	7/4	13	Ile24fs	Tb927.1.2280
Tb927_01_v4	566245	Indel	1	C	2	-/C	52.0/44.0	13/11	25	Leu86fs	Tb927.1.2280
Tb927_01_v4	566251	Indel	5	TTTTC	1	-----	37.5	9	24	Phe88fs	Tb927.1.2280
Tb927_01_v4	566296	Indel	2	GT	1	--	64.3	18	28	Val103fs	Tb927.1.2280
Tb927_01_v4	566333	Complex Indel	2	GA	2	--/AA	52.0/44.0	13/11	25	Gly115fs	Tb927.1.2280
Tb927_01_v4	566357	Indel	1	A	1	-	73.1	19	26	Glu123fs	Tb927.1.2280
Tb927_01_v4	566798	Indel	6	ACATAT	1	------	57.9	22	38	Thr7fs	Tb927.1.2290
Tb927_01_v4	566848	Indel	1	A	1	-	76.5	26	34	Glu24fs	Tb927.1.2290
Tb927_01_v4	566876	Indel	1	G	1	-	87.9	29	33	Gln33fs	Tb927.1.2290
Tb927_01_v4	566920	Indel	1	-	2	-/T	55.6/40.7	15/11	27	Ile48fs	Tb927.1.2290
Tb927_01_v4	567023	Indel	2	--	2	--/AG	46.7/30.0	14/9	30	Lys82fs	Tb927.1.2290
Tb927_01_v4	567112	Indel	6	AAAAAT	1	------	66.7	16	24	Lys112fs	Tb927.1.2290
Tb927_01_v4	567341	Indel	1	T	2	-/T	60.5/39.5	23/15	38	Ile45fs	Tb927.1.2300
Tb927_01_v4	567452	Indel	6	------	2	------/ATATAT	62.5/37.5	10/6	16	His82fs	Tb927.1.2300
Tb927_01_v4	585947	Indel	1	A	1	-	75.9	44	58	Met300fs	Tb927.1.2410
Tb927_01_v4	585949	Indel	1	G	1	-	72.9	43	59	Met300fs	Tb927.1.2410
Tb927_01_v4	609255	Indel	1	-	1	A	84.7	50	59	Phe140fs	Tb927.1.2590
Tb927_01_v4	609635	Indel	2	TA	1	--	88.2	30	34	Ile13fs	Tb927.1.2590
Tb927_01_v4	611722	Indel	2	--	2	TA/--	65.8/31.6	25/12	38	Thr565fs	Tb927.1.2600
Tb927_01_v4	611726	Indel	1	-	2	T/-	68.4/31.6	26/12	38	His566fs	Tb927.1.2600
Tb927_01_v4	614285	Indel	1	T	2	T/-	52.0/40.0	13/10	25	Val26fs	Tb927.1.2610
Tb927_01_v4	614322	Indel	1	-	2	-/G	62.5/37.5	10/6	16	Leu38fs	Tb927.1.2610
Tb927_01_v4	614768	Indel	1	G	2	G/-	66.7/33.3	8/4	12	Ser57fs	Tb927.1.2620
Tb927_01_v4	614787	Indel	2	--	2	--/TT	53.8/46.2	7/6	13	Leu51fs	Tb927.1.2620
Tb927_01_v4	614788	Indel	1	-	2	T/-	50.0/50.0	6/6	12	Leu51fs	Tb927.1.2620
Tb927_01_v4	614839	Indel	8	--------	2	--------/ATAAATAC	68.8/31.2	11/5	16	Leu34fs	Tb927.1.2620
Tb927_01_v4	615424	Indel	1	G	1	-	44.4	16	36	Thr70fs	Tb927.1.2630
Tb927_01_v4	615472	Indel	2	--	2	--/AA	50.0/35.0	10/7	20	Leu54fs	Tb927.1.2630
Tb927_01_v4	615579	Indel	1	T	2	-/T	33.3/33.3	4/4	12	Ile18fs	Tb927.1.2630
Tb927_01_v4	615597	Indel	1	C	1	-	45.5	10	22	Lys12fs	Tb927.1.2630
Tb927_01_v4	615600	Complex Indel	1	C	2	-/T	41.7/33.3	10/8	24	Glu11fs	Tb927.1.2630
Tb927_01_v4	617054	Indel	1	G	2	G/-	56.8/40.9	25/18	44	Gln153fs	Tb927.1.2640
Tb927_01_v4	617058	Complex Indel	2	CA	2	AA/--	46.2/46.2	18/18	39	Gln155fs	Tb927.1.2640
Tb927_01_v4	617250	Indel	3	---	2	---/GAG	67.5/32.5	27/13	40	Asp218_Glu219insGlu	Tb927.1.2640
Tb927_01_v4	617286	Indel	3	AGG	2	AGG/---	48.6/40.5	18/15	37	Arg231del	Tb927.1.2640
Tb927_01_v4	617441	Indel	3	TCA	2	TCA/---	34.7/30.6	17/15	49	Leu282fs	Tb927.1.2640
Tb927_01_v4	618173	Indel	1	C	1	-	59.3	16	27	Phe4fs	Tb927.1.2660
Tb927_01_v4	618319	Indel	7	GGGTGGG	1	-------	52.0	13	25	Trp53fs	Tb927.1.2660
Tb927_01_v4	621084	Indel	6	AAAAAG	1	------	32.4	11	34	Lys23fs	Tb927.1.2680
Tb927_01_v4	621223	Indel	1	T	2	T/-	55.7/42.6	34/26	61	Cys69fs	Tb927.1.2680
Tb927_01_v4	621227	Indel	1	-	2	-/G	66.1/30.5	39/18	59	Leu71fs	Tb927.1.2680
Tb927_01_v4	621228	Indel	1	-	2	-/C	69.0/31.0	40/18	58	Leu71fs	Tb927.1.2680
Tb927_01_v4	621229	Indel	2	--	2	--/TG	68.4/31.6	39/18	57	Leu71fs	Tb927.1.2680
Tb927_01_v4	621276	Indel	3	TTT	1	---	40.0	16	40	Ile87fs	Tb927.1.2680
Tb927_01_v4	622034	Indel	1	A	2	A/-	57.1/42.9	28/21	49	Lys103fs	Tb927.1.2690
Tb927_01_v4	622105	Indel	1	T	2	T/-	63.3/36.7	31/18	49	Pro126fs	Tb927.1.2690
Tb927_01_v4	625368	Indel	3	AAC	2	---/AAC	52.7/43.6	29/24	55	Gln223fs	Tb927.1.2710
Tb927_01_v4	625929	Indel	1	G	1	-	80.6	25	31	Glu410fs	Tb927.1.2710
Tb927_01_v4	625932	Indel	1	G	1	-	71.9	23	32	Lys411fs	Tb927.1.2710
Tb927_01_v4	625947	Indel	1	G	2	-/G	42.9/42.9	12/12	28	Val416fs	Tb927.1.2710
Tb927_01_v4	625949	Complex Indel	1	C	2	T/-	44.4/40.7	12/11	27	Ala417fs	Tb927.1.2710
Tb927_01_v4	625951	Indel	1	G	2	G/-	50.0/42.9	14/12	28	Ala418fs	Tb927.1.2710
Tb927_01_v4	625957	Indel	2	--	2	CG/--	51.5/42.4	17/14	33	Lys420fs	Tb927.1.2710
Tb927_01_v4	627093	Indel	3	---	2	---/TGT	66.0/32.1	35/17	53	Ala66_Cys67insCys	Tb927.1.2720
Tb927_01_v4	628974	Indel	3	---	2	---/CAG	65.7/34.3	46/24	70	Ser34fs	Tb927.1.2730
Tb927_01_v4	628977	Indel	3	---	2	---/CAG	70.0/30.0	49/21	70	Ser35fs	Tb927.1.2730
Tb927_01_v4	652249	Indel	1	-	1	G	87.5	35	40	Met1fs	Tb927.1.2900
Tb927_01_v4	655767	Indel	1	-	2	G/-	62.5/37.5	15/9	24	Ala50fs	Tb927.1.2950
Tb927_01_v4	676822	Indel	1	-	2	-/C	69.2/30.8	9/4	13	Leu80fs	Tb927.1.3080
Tb927_01_v4	724558	Indel	3	AAT	1	---	71.7	38	53	Asn35del	Tb927.1.3320
Tb927_01_v4	726028	Indel	1	T	1	-	74.5	35	47	Ser64fs	Tb927.1.3330
Tb927_01_v4	727825	Indel	1	A	1	-	93.0	53	57	His36fs	Tb927.1.3350
Tb927_01_v4	729447	Indel	3	GGG	1	---	93.0	40	43	Pro146del	Tb927.1.3370
Tb927_01_v4	729532	Indel	1	-	1	C	74.0	37	50	Phe118fs	Tb927.1.3370
Tb927_01_v4	729533	Indel	1	-	1	C	72.0	36	50	Phe118fs	Tb927.1.3370
Tb927_01_v4	730547	Indel	6	------	2	------/GCACTT	66.7/33.3	30/15	45	Gly36fs	Tb927.1.3380
Tb927_01_v4	730646	Indel	1	A	2	A/-	57.4/38.9	31/21	54	Gln69fs	Tb927.1.3380
Tb927_01_v4	730713	Indel	1	T	2	T/-	50.0/43.9	33/29	66	Tyr91fs	Tb927.1.3380
Tb927_01_v4	730717	Indel	1	G	2	G/-	53.0/42.4	35/28	66	Val93fs	Tb927.1.3380
Tb927_01_v4	730719	Indel	1	C	2	C/-	56.7/38.8	38/26	67	Val93fs	Tb927.1.3380
Tb927_01_v4	730722	Indel	1	A	2	A/-	58.5/32.3	38/21	65	Ile94fs	Tb927.1.3380
Tb927_01_v4	737319	Indel	1	-	2	-/T	57.1/40.0	20/14	35	Lys17fs	Tb927.1.3430
Tb927_01_v4	737334	Indel	1	-	1	A	74.1	20	27	Phe12fs	Tb927.1.3430
Tb927_01_v4	739995	Indel	6	GTTGGT	2	------/GTTGGT	61.4/34.1	27/15	44	Thr45_Asn46del	Tb927.1.3450
Tb927_01_v4	740185	Complex Indel	1	T	2	-/A	66.7/30.6	24/11	36	Stp137fs	Tb927.1.3460
Tb927_01_v4	740204	Indel	1	-	2	-/T	70.0/30.0	21/9	30	Tyr131fs	Tb927.1.3460
Tb927_01_v4	740252	Indel	1	-	2	-/A	63.0/37.0	17/10	27	Phe115fs	Tb927.1.3460
Tb927_01_v4	740255	Complex Indel	1	G	2	A/-	55.2/31.0	16/9	29	Ser114fs	Tb927.1.3460
Tb927_01_v4	740466	Indel	1	-	1	A	76.5	39	51	Ser44fs	Tb927.1.3460
Tb927_01_v4	740556	Indel	2	GC	1	--	35.1	13	37	Lys13fs	Tb927.1.3460
Tb927_01_v4	740568	Indel	2	TT	2	TT/--	54.3/34.3	19/12	35	Lys9fs	Tb927.1.3460
Tb927_01_v4	751892	Indel	1	T	1	-	45.5	15	33	Ile89fs	Tb927.1.3480
Tb927_01_v4	752070	Indel	1	-	2	-/A	56.1/41.5	23/17	41	Gly30fs	Tb927.1.3480
Tb927_01_v4	752092	Indel	2	--	2	AA/--	33.3/33.3	13/13	39	Phe22fs	Tb927.1.3480
Tb927_01_v4	752092	Indel	3	---	2	---/AAA	33.3/30.8	13/12	39	Phe22fs	Tb927.1.3480
Tb927_01_v4	754044	Indel	4	----	2	CTTT/----	62.2/37.8	28/17	45	Leu60fs	Tb927.1.3490
Tb927_01_v4	754155	Indel	2	--	1	AA	73.8	31	42	Lys97fs	Tb927.1.3490
Tb927_01_v4	755050	Indel	1	-	2	-/T	58.3/38.9	21/14	36	Ser33fs	Tb927.1.3510
Tb927_01_v4	755262	Indel	2	AA	1	--	80.0	40	50	Ala16fs	Tb927.1.3520
Tb927_01_v4	755781	Indel	4	AAGG	1	----	70.6	36	51	Lys63fs	Tb927.1.3530
Tb927_01_v4	767916	Indel	1	-	1	A	92.1	58	63	Glu18fs	Tb927.1.3630
Tb927_01_v4	769709	Indel	1	T	1	-	83.3	50	60	Lys4fs	Tb927.1.3650
Tb927_01_v4	779457	Indel	3	AAC	1	---	36.4	16	44	Cys16fs	Tb927.1.3680
Tb927_01_v4	791458	Indel	1	-	1	G	88.5	77	87	His3fs	Tb927.1.3700
Tb927_01_v4	803665	Indel	1	T	2	T/-	56.2/43.8	9/7	16	Thr134fs	Tb927.1.3750
Tb927_01_v4	818683	Indel	2	--	1	TT	67.6	46	68	Phe30fs	Tb927.1.3840
Tb927_01_v4	825192	Indel	1	-	2	-/G	68.8/31.2	44/20	64	Gly875fs	Tb927.1.3860
Tb927_01_v4	831553	Indel	3	GAG	1	---	87.0	67	77	Glu1516del	Tb927.1.3880
Tb927_01_v4	837277	Indel	1	-	2	T/-	50.0/47.4	38/36	76	Pro77fs	Tb927.1.3930
Tb927_01_v4	837283	Indel	1	G	2	G/-	47.2/44.4	34/32	72	Ala79fs	Tb927.1.3930
Tb927_01_v4	842680	Indel	1	A	2	-/A	42.2/40.6	27/26	64	Lys38fs	Tb927.1.3960
Tb927_01_v4	843004	Indel	1	-	2	-/T	62.2/37.8	28/17	45	Phe29fs	Tb927.1.3970
Tb927_01_v4	843755	Indel	3	TTT	1	---	39.7	23	58	Cys50fs	Tb927.1.3990
Tb927_01_v4	844023	Indel	1	C	1	-	89.5	51	57	Tyr20fs	Tb927.1.4000
Tb927_01_v4	844035	Indel	1	-	1	T	72.6	45	62	Thr24fs	Tb927.1.4000
Tb927_01_v4	844041	Indel	1	-	1	C	78.5	51	65	Leu26fs	Tb927.1.4000
Tb927_01_v4	844046	Indel	1	C	1	-	81.5	53	65	Ser28fs	Tb927.1.4000
Tb927_01_v4	844056	Indel	1	T	1	-	86.2	56	65	Thr31fs	Tb927.1.4000
Tb927_01_v4	844186	Indel	1	-	2	-/T	54.2/42.4	32/25	59	Phe75fs	Tb927.1.4000
Tb927_01_v4	849022	Indel	1	-	1	G	72.5	50	69	Phe27fs	Tb927.1.4020
Tb927_01_v4	849023	Indel	1	-	2	-/G	51.4/48.6	36/34	70	Phe27fs	Tb927.1.4020
Tb927_01_v4	849456	Indel	4	TTTC	1	----	32.3	21	65	Phe172fs	Tb927.1.4020
Tb927_01_v4	849457	Indel	3	TTC	1	---	45.5	30	66	Phe172fs	Tb927.1.4020
Tb927_01_v4	851599	Indel	3	TTA	2	---/TTA	43.5/39.1	10/9	23	Leu59del	Tb927.1.4030
Tb927_01_v4	851704	Indel	1	A	2	A/-	61.1/33.3	11/6	18	Ile94fs	Tb927.1.4030
Tb927_01_v4	851708	Indel	1	A	2	A/-	55.6/44.4	10/8	18	Tyr95fs	Tb927.1.4030
Tb927_01_v4	851712	Indel	1	A	2	A/-	47.4/47.4	9/9	19	Ile96fs	Tb927.1.4030
Tb927_01_v4	851716	Indel	1	-	2	-/A	57.9/36.8	11/7	19	Tyr98fs	Tb927.1.4030
Tb927_01_v4	853514	Indel	2	AA	2	AA/--	57.1/36.4	44/28	77	Lys236fs	Tb927.1.4040
Tb927_01_v4	859469	Indel	2	CG	1	--	50.0	26	52	His60fs	Tb927.1.4060
Tb927_01_v4	859537	Complex Indel	2	TA	2	--/TG	51.8/46.4	29/26	56	Val83fs	Tb927.1.4060
Tb927_01_v4	859791	Indel	1	C	1	-	77.4	65	84	Phe5fs	Tb927.1.4070
Tb927_01_v4	859898	Indel	2	GT	1	--	74.5	70	94	Ser41fs	Tb927.1.4070
Tb927_01_v4	860373	Indel	3	---	1	AGG	76.6	59	77	Arg21_Arg22insArg	Tb927.1.4080
Tb927_01_v4	860414	Indel	3	---	1	AGA	76.7	56	73	Arg35fs	Tb927.1.4080
Tb927_01_v4	861528	Indel	1	T	1	-	88.9	64	72	Ile9fs	Tb927.1.4090
Tb927_01_v4	867686	Indel	2	TA	1	--	59.4	38	64	Tyr20fs	Tb927.1.4170
Tb927_01_v4	875753	Indel	2	--	2	TT/--	58.7/38.7	44/29	75	Gln89fs	Tb927.1.4240
Tb927_01_v4	875860	Indel	1	-	1	T	82.3	65	79	Phe53fs	Tb927.1.4240
Tb927_01_v4	880291	Indel	1	C	1	-	84.5	60	71	Glu74fs	Tb927.1.4270
Tb927_01_v4	880468	Indel	1	-	2	-/T	51.3/46.2	20/18	39	Arg15fs	Tb927.1.4270
Tb927_01_v4	887074	Indel	2	--	2	--/GT	67.6/32.4	48/23	71	Gly259fs	Tb927.1.4300
Tb927_01_v4	896921	Indel	3	---	2	---/AAC	52.9/47.1	27/24	51	Glu21_Asn22insAsn	Tb927.1.4320
Tb927_01_v4	897689	Indel	2	--	2	--/AT	55.2/41.4	16/12	29	Gly4fs	Tb927.1.4330
Tb927_01_v4	902025	Indel	6	------	2	------/TCCGCT	49.3/39.7	36/29	73	Leu42fs	Tb927.1.4350
Tb927_01_v4	902081	Indel	6	TTTAAT	1	------	58.3	28	48	Phe61_Asn62del	Tb927.1.4350
Tb927_01_v4	902136	Indel	2	--	2	TT/--	50.0/39.7	34/27	68	Leu79fs	Tb927.1.4350
Tb927_01_v4	907780	Indel	1	-	2	T/-	41.7/38.9	30/28	72	Arg16fs	Tb927.1.4390
Tb927_01_v4	915862	Indel	2	TA	1	--	43.6	24	55	Met1fs	Tb927.1.4440
Tb927_01_v4	916093	Indel	1	-	1	T	86.3	63	73	Ser77fs	Tb927.1.4440
Tb927_01_v4	916155	Indel	2	TC	2	--/TC	69.8/30.2	44/19	63	Val98fs	Tb927.1.4440
Tb927_01_v4	925158	Indel	1	C	2	C/-	62.5/36.1	45/26	72	Asp540fs	Tb927.1.4480
Tb927_01_v4	925161	Indel	1	T	2	T/-	61.6/32.9	45/24	73	Gly541fs	Tb927.1.4480
Tb927_01_v4	925164	Indel	1	C	2	C/-	54.7/34.7	41/26	75	Arg542fs	Tb927.1.4480
Tb927_01_v4	956663	Indel	1	-	1	G	84.0	42	50	Thr140fs	Tb927.1.4660
Tb927_01_v4	956761	Indel	1	-	1	T	79.2	38	48	Arg107fs	Tb927.1.4660
Tb927_01_v4	956861	Indel	1	-	2	G/-	55.3/44.7	26/21	47	Phe74fs	Tb927.1.4660
Tb927_01_v4	957353	Indel	1	T	2	T/-	48.7/46.2	19/18	39	Lys87fs	Tb927.1.4670
Tb927_01_v4	957407	Indel	1	-	1	A	94.3	33	35	Phe69fs	Tb927.1.4670
Tb927_01_v4	957482	Indel	1	A	2	A/-	51.0/36.7	25/18	49	Leu44fs	Tb927.1.4670
Tb927_01_v4	957494	Indel	2	AA	1	--	57.1	24	42	Leu40fs	Tb927.1.4670
Tb927_01_v4	957533	Indel	1	A	1	-	81.8	54	66	Phe27fs	Tb927.1.4670
Tb927_01_v4	967948	Indel	6	------	2	------/ATGATG	69.8/30.2	67/29	96	Asn54fs	Tb927.1.4710
Tb927_01_v4	979464	Indel	1	-	2	A/-	40.0/34.5	22/19	55	Asn44fs	Tb927.1.4770
Tb927_01_v4	982208	Indel	1	G	1	-	93.0	66	71	Arg80fs	Tb927.1.4790
Tb927_01_v4	985077	Indel	1	G	1	-	90.4	47	52	Leu206fs	Tb927.1.4810
Tb927_01_v4	985473	Indel	6	CATCTC	2	------/CATCTC	56.5/40.6	39/28	69	Cys338fs	Tb927.1.4810
Tb927_01_v4	986215	Indel	4	----	1	GGGA	50.0	27	54	Gly47fs	Tb927.1.4820
Tb927_01_v4	986249	Indel	1	-	1	T	75.5	37	49	Asp58fs	Tb927.1.4820
Tb927_01_v4	989007	Indel	3	---	2	TTA/---	47.6/42.9	30/27	63	Phe30fs	Tb927.1.4850
Tb927_01_v4	996958	Indel	1	-	2	-/T	54.5/45.5	6/5	11	Met96fs	Tb927.1.4920
Tb927_01_v4	997244	Indel	1	T	1	-	100.0	17	17	Tyr191fs	Tb927.1.4920
Tb927_01_v4	999006	Indel	7	TTTTTCT	1	-------	77.1	37	48	Ser22fs	Tb927.1.4940
Tb927_01_v4	999727	Indel	4	----	2	----/AAAA	66.7/31.2	32/15	48	Leu43fs	Tb927.1.4950
Tb927_01_v4	999728	Indel	5	-----	2	-----/AAAAA	61.7/34.0	29/16	47	Leu43fs	Tb927.1.4950
Tb927_01_v4	1001397	Indel	1	-	2	-/T	53.3/46.7	24/21	45	Phe33fs	Tb927.1.4960
Tb927_01_v4	1007291	Indel	2	TT	1	--	93.5	43	46	Leu11fs	Tb927.1.5020
Tb927_01_v4	1010316	Indel	4	----	2	TTTT/----	44.0/32.0	22/16	50	Leu12fs	Tb927.1.5040
Tb927_01_v4	1012193	Indel	1	-	1	A	82.0	50	61	Glu11fs	Tb927.1.5050
Tb927_01_v4	1014477	Indel	1	T	1	-	68.4	54	79	Stp45fs	Tb927.1.5070
Tb927_01_v4	1025058	Indel	1	-	2	-/A	57.8/42.2	26/19	45	Leu17fs	Tb927.1.5140
Tb927_01_v4	1041262	Indel	2	--	1	TA	77.6	38	49	Stp59fs	Tb927.1.5250
Tb927_02_v4	95613	Indel	1	-	2	-/C	60.0/40.0	9/6	15	Gly426fs	Tb927.2.490
Tb927_02_v4	158868	Indel	1	-	2	-/G	63.5/36.5	54/31	85	Gln5fs	Tb927.2.950
Tb927_02_v4	158871	Indel	1	A	2	A/-	62.9/34.8	56/31	89	Gly6fs	Tb927.2.950
Tb927_02_v4	160930	Indel	1	C	2	C/-	70.0/30.0	7/3	10	Leu693fs	Tb927.2.950
Tb927_02_v4	188029	Indel	1	-	2	T/-	68.8/31.2	11/5	16	Pro530fs	Tb927.2.1110
Tb927_02_v4	217309	Indel	1	-	2	C/-	61.2/37.6	52/32	85	Ile470fs	Tb927.2.1200
Tb927_02_v4	217633	Indel	3	TTA	1	---	68.2	45	66	Asn361fs	Tb927.2.1200
Tb927_02_v4	236577	Indel	1	-	2	-/G	50.0/50.0	16/16	32	Gln59fs	Tb927.2.1310
Tb927_02_v4	236580	Indel	1	A	2	A/-	51.5/48.5	17/16	33	Gly60fs	Tb927.2.1310
Tb927_02_v4	277462	Indel	1	-	1	T	83.0	78	94	Met172fs	Tb927.2.1470
Tb927_02_v4	277472	Indel	1	-	1	T	82.8	82	99	Thr175fs	Tb927.2.1470
Tb927_02_v4	351262	Indel	3	GAT	2	GAT/---	65.0/35.0	65/35	100	Asp126del	Tb927.2.1890
Tb927_02_v4	397470	Indel	2	--	2	--/AA	48.9/40.0	22/18	45	Asn114fs	Tb927.2.2070
Tb927_02_v4	397661	Indel	1	C	1	-	73.7	28	38	Val50fs	Tb927.2.2070
Tb927_02_v4	400523	Indel	6	------	2	------/TTCATA	47.8/47.8	22/22	46	Glu428_Asp429insTyrGlu	Tb927.2.2090
Tb927_02_v4	404205	Complex Indel	3	TTG	2	---/TTA	38.1/35.7	16/15	42	Asn346fs	Tb927.2.2120
Tb927_02_v4	433604	Indel	1	-	2	-/A	67.6/32.4	23/11	34	Glu4199fs	Tb927.2.2260
Tb927_02_v4	433605	Indel	1	-	2	-/T	63.6/36.4	21/12	33	Glu4199fs	Tb927.2.2260
Tb927_02_v4	433617	Indel	1	A	2	A/-	52.8/47.2	19/17	36	Asn4194fs	Tb927.2.2260
Tb927_02_v4	433627	Indel	1	-	2	A/-	67.5/32.5	27/13	40	Gln4191fs	Tb927.2.2260
Tb927_02_v4	451290	Indel	1	-	2	-/A	66.0/34.0	31/16	47	Trp67fs	Tb927.2.2320
Tb927_02_v4	451301	Indel	1	-	2	-/A	60.5/39.5	26/17	43	Phe63fs	Tb927.2.2320
Tb927_02_v4	451377	Indel	1	C	1	-	61.7	29	47	Val38fs	Tb927.2.2320
Tb927_02_v4	451380	Complex Indel	1	C	2	A/-	50.0/35.4	24/17	48	Val37fs	Tb927.2.2320
Tb927_02_v4	465960	Indel	3	TGC	2	TGC/---	51.0/38.8	25/19	49	Gln831fs	Tb927.2.2380
Tb927_02_v4	469446	Indel	3	---	2	TGC/---	53.5/46.5	23/20	43	His149fs	Tb927.2.2390
Tb927_02_v4	471485	Indel	1	T	2	-/T	57.4/40.4	27/19	47	Lys664fs	Tb927.2.2400
Tb927_02_v4	471672	Indel	1	C	2	-/C	56.0/44.0	14/11	25	Ala602fs	Tb927.2.2400
Tb927_02_v4	500317	Indel	1	-	1	A	77.4	41	53	Pro38fs	Tb927.2.2530
Tb927_02_v4	500389	Indel	2	GT	1	--	82.7	43	52	His13fs	Tb927.2.2530
Tb927_02_v4	502464	Indel	6	------	2	CCCACA/------	63.2/36.8	36/21	57	Gly306fs	Tb927.2.2550
Tb927_02_v4	527401	Indel	3	---	1	TGA	74.5	41	55	Cys2499fs	Tb927.2.2650
Tb927_02_v4	547015	Indel	4	ATTC	2	----/ATTC	42.5/40.0	17/16	40	Ile102fs	Tb927.2.2830
Tb927_02_v4	555174	Indel	6	------	2	------/CATCAA	57.1/42.9	36/27	63	Ser49_His50insHisGln	Tb927.2.2910
Tb927_02_v4	581331	Indel	4	----	2	----/TTTT	48.6/32.4	18/12	37	Val21fs	Tb927.2.3090
Tb927_02_v4	581504	Indel	1	-	2	-/T	69.0/31.0	29/13	42	Ile79fs	Tb927.2.3090
Tb927_02_v4	581591	Indel	1	T	1	-	58.1	25	43	Ser108fs	Tb927.2.3090
Tb927_02_v4	581690	Indel	2	--	2	TG/--	50.0/38.9	18/14	36	Ile141fs	Tb927.2.3090
Tb927_02_v4	586124	Complex Indel	3	TAG	2	TAA/---	35.7/35.7	15/15	42	Asn183fs	Tb927.2.3160
Tb927_02_v4	617997	Indel	3	---	2	---/GAG	63.5/36.5	33/19	52	Arg126fs	Tb927.2.3330
Tb927_02_v4	629145	Indel	3	CCA	2	CCA/---	47.6/45.2	20/19	42	Gly265fs	Tb927.2.3400
Tb927_02_v4	647640	Complex Indel	3	CCG	2	---/CCA	47.1/41.2	8/7	17	Gly426fs	Tb927.2.3620
Tb927_02_v4	665005	Complex Indel	6	ATGATA	2	CTGATG/------	41.5/34.1	17/14	41	Leu225fs	Tb927.2.3720
Tb927_02_v4	688184	Indel	3	---	2	TGT/---	52.4/45.2	22/19	42	Gln12fs	Tb927.2.3880
Tb927_02_v4	732641	Indel	3	GAC	1	---	55.6	20	36	Ser190fs	Tb927.2.4160
Tb927_02_v4	786882	Indel	1	T	2	T/-	53.8/42.3	28/22	52	Lys236fs	Tb927.2.4440
Tb927_02_v4	786910	Indel	1	-	2	-/C	52.2/47.8	24/22	46	Gly227fs	Tb927.2.4440
Tb927_02_v4	787108	Indel	1	A	1	-	92.1	35	38	Leu161fs	Tb927.2.4440
Tb927_02_v4	787157	Indel	1	T	1	-	68.0	17	25	Ile145fs	Tb927.2.4440
Tb927_02_v4	787283	Indel	1	-	1	G	67.7	21	31	Phe103fs	Tb927.2.4440
Tb927_02_v4	787545	Indel	1	-	2	T/-	52.1/47.9	25/23	48	Cys16fs	Tb927.2.4440
Tb927_02_v4	787548	Indel	1	-	2	-/C	57.4/31.9	27/15	47	Cys15fs	Tb927.2.4440
Tb927_02_v4	787550	Indel	3	---	2	---/TAT	50.0/33.3	24/16	48	Phe14fs	Tb927.2.4440
Tb927_02_v4	792765	Indel	3	---	2	AGC/---	65.4/32.7	34/17	52	Ser350fs	Tb927.2.4470
Tb927_02_v4	803139	Indel	3	---	1	CCC	70.4	38	54	Glu707fs	Tb927.2.4520
Tb927_02_v4	804548	Complex Indel	3	TCT	2	---/TCC	53.1/32.7	26/16	49	Glu236fs	Tb927.2.4520
Tb927_02_v4	845258	Indel	1	T	2	-/T	54.3/45.7	44/37	81	Thr248fs	Tb927.2.4760
Tb927_02_v4	845261	Complex Indel	5	TGGTT	2	-----/TTGTG	53.7/42.7	44/35	82	Thr245fs	Tb927.2.4760
Tb927_02_v4	915389	Indel	2	AG	2	--/AG	56.4/43.6	31/24	55	Ser73fs	Tb927.2.5200
Tb927_02_v4	927639	Indel	3	GAG	2	---/GAG	55.6/44.4	25/20	45	Glu737del	Tb927.2.5270
Tb927_02_v4	946635	Indel	3	---	2	TGA/---	65.2/34.8	15/8	23	Gly38fs	Tb927.2.5310
Tb927_02_v4	947232	Indel	3	AAC	2	AAC/---	65.5/34.5	38/20	58	Gln237fs	Tb927.2.5310
Tb927_02_v4	947246	Indel	1	C	2	C/-	62.3/37.7	33/20	53	Thr242fs	Tb927.2.5310
Tb927_02_v4	947248	Indel	1	A	2	A/-	64.9/35.1	37/20	57	Thr243fs	Tb927.2.5310
Tb927_02_v4	947250	Indel	1	G	2	G/-	66.1/33.9	39/20	59	Thr243fs	Tb927.2.5310
Tb927_02_v4	949120	Indel	1	C	2	C/-	55.6/35.6	25/16	45	Thr227fs	Tb927.2.5320
Tb927_02_v4	949128	Indel	1	-	2	-/T	50.9/49.1	27/26	53	Lys230fs	Tb927.2.5320
Tb927_02_v4	1028543	Indel	1	C	1	-	87.2	41	47	Thr49fs	Tb927.2.5720
Tb927_02_v4	1095444	Indel	6	TGGTGT	2	TGGTGT/------	50.0/37.5	20/15	40	Ser833fs	Tb927.2.6050
Tb927_02_v4	1101627	Indel	3	---	2	---/CAA	65.0/35.0	39/21	60	Gln388_Gln389insGln	Tb927.2.6100
Tb927_02_v4	1105750	Complex Indel	2	AT	2	--/AA	59.5/32.4	22/12	37	Lys1006fs	Tb927.2.6130
Tb927_02_v4	1108334	Indel	1	-	2	-/T	67.0/33.0	63/31	94	Thr285fs	Tb927.2.6150
Tb927_02_v4	1108335	Indel	1	-	2	-/A	67.0/31.9	63/30	94	Thr285fs	Tb927.2.6150
Tb927_02_v4	1118508	Indel	1	-	2	A/-	59.1/40.9	13/9	22	Arg190fs	Tb927.2.6200
Tb927_02_v4	1118514	Indel	1	-	2	-/T	61.9/38.1	13/8	21	Thr192fs	Tb927.2.6200
Tb927_02_v4	1119276	Indel	1	C	1	-	80.0	8	10	Leu446fs	Tb927.2.6200
Tb927_02_v4	1128839	Complex Indel	1	A	2	T/-	63.3/36.7	19/11	30	Met163fs	Tb927.2.6220
Tb927_02_v4	1128843	Indel	1	-	2	-/T	63.3/36.7	19/11	30	Gly164fs	Tb927.2.6220
Tb927_02_v4	1159599	Indel	1	-	2	-/G	60.5/39.5	52/34	86	Asn27fs	Tb927.2.6320
Tb927_02_v4	1159603	Indel	1	G	2	G/-	50.0/47.8	45/43	90	Val28fs	Tb927.2.6320
Tb927_02_v4	1160278	Indel	1	-	2	-/A	60.3/39.7	44/29	73	Ala253fs	Tb927.2.6320
Tb927_02_v4	1160281	Indel	1	C	2	C/-	61.8/38.2	47/29	76	Asp254fs	Tb927.2.6320
Tb927_02_v4	1160289	Indel	1	-	2	-/G	61.8/38.2	47/29	76	Arg257fs	Tb927.2.6320
Tb927_02_v4	1183954	Indel	1	-	2	-/G	53.8/46.2	7/6	13	Leu313fs	Tb927.2.6404
Tb927_02_v4	1183958	Indel	1	-	2	-/A	50.0/50.0	6/6	12	Lys312fs	Tb927.2.6404
Tb927_02_v4	1183975	Indel	1	-	2	-/C	70.0/30.0	7/3	10	Thr306fs	Tb927.2.6404
Tb927_02_v4	1184045	Indel	1	-	2	T/-	50.0/50.0	7/7	14	Gly283fs	Tb927.2.6404
Tb927_02_v4	1184199	Indel	1	-	1	A	92.3	12	13	Ser231fs	Tb927.2.6404
Tb927_02_v4	1184260	Indel	1	-	2	-/C	61.5/38.5	16/10	26	Tyr211fs	Tb927.2.6404
Tb927_02_v4	1184266	Complex Indel	1	T	2	-/C	42.9/35.7	12/10	28	Ile209fs	Tb927.2.6404
Tb927_02_v4	1184471	Indel	4	----	2	----/CTTT	51.6/32.3	16/10	31	Val141fs	Tb927.2.6404
Tb927_02_v4	1184816	Indel	1	G	1	-	83.3	10	12	Asp25fs	Tb927.2.6404
Tb927_02_v4	1184818	Indel	2	CG	1	--	83.3	10	12	Asp24fs	Tb927.2.6404
Tb927_03_v4	178878	Indel	3	---	2	CTC/---	51.2/48.8	21/20	41	Ala49fs	Tb927.3.730
Tb927_03_v4	286923	Indel	1	-	2	-/A	67.4/32.6	31/15	46	Gly774fs	Tb927.3.1180
Tb927_03_v4	293442	Indel	3	---	1	GTG	82.9	34	41	Ser1808fs	Tb927.3.1190
Tb927_03_v4	298090	Indel	2	AG	1	--	74.4	29	39	Stp774fs	Tb927.3.1200
Tb927_03_v4	336690	Indel	3	---	2	CAA/---	62.3/36.1	38/22	61	Ser185_Gln186insGln	Tb927.3.1340
Tb927_03_v4	354863	Indel	3	CTA	2	CTA/---	59.6/40.4	34/23	57	Leu332del	Tb927.3.1420
Tb927_03_v4	434424	Indel	1	A	2	A/-	67.3/30.6	33/15	49	Leu158fs	Tb927.3.1640
Tb927_03_v4	434476	Indel	1	-	2	A/-	59.4/40.6	19/13	32	Ser141fs	Tb927.3.1640
Tb927_03_v4	434522	Indel	1	-	2	-/A	58.3/39.6	28/19	48	Val126fs	Tb927.3.1640
Tb927_03_v4	434650	Indel	1	-	1	A	70.0	21	30	Ser83fs	Tb927.3.1640
Tb927_03_v4	434655	Indel	1	A	1	-	75.0	21	28	Phe81fs	Tb927.3.1640
Tb927_03_v4	434680	Indel	2	TT	2	--/TT	68.2/31.8	15/7	22	Lys72fs	Tb927.3.1640
Tb927_03_v4	435710	Indel	1	-	2	-/T	61.4/36.4	27/16	44	Val109fs	Tb927.3.1650
Tb927_03_v4	435813	Indel	1	-	1	C	82.2	37	45	Leu75fs	Tb927.3.1650
Tb927_03_v4	435886	Indel	2	AG	1	--	55.0	22	40	Leu50fs	Tb927.3.1650
Tb927_03_v4	436007	Indel	2	TT	1	--	74.3	26	35	Lys9fs	Tb927.3.1650
Tb927_03_v4	456325	Indel	1	-	2	T/-	58.7/41.3	27/19	46	Gly200fs	Tb927.3.1750
Tb927_03_v4	456327	Indel	1	T	2	-/T	57.4/40.4	27/19	47	Asp199fs	Tb927.3.1750
Tb927_03_v4	458282	Complex Indel	3	CAT	2	---/CAC	62.7/33.3	32/17	51	Met1del	Tb927.3.1760
Tb927_03_v4	472949	Indel	1	C	2	C/-	66.7/33.3	26/13	39	Gly199fs	Tb927.3.1820
Tb927_03_v4	472952	Indel	1	C	2	C/-	57.9/42.1	22/16	38	Gly198fs	Tb927.3.1820
Tb927_03_v4	472956	Indel	2	CT	2	CT/--	64.1/35.9	25/14	39	Gly196fs	Tb927.3.1820
Tb927_03_v4	475181	Complex Indel	1	A	2	C/-	45.2/38.7	14/12	31	His258fs	Tb927.3.1830
Tb927_03_v4	494168	Indel	2	--	2	--/GA	68.2/31.8	15/7	22	Lys724fs	Tb927.3.1900
Tb927_03_v4	494169	Indel	1	-	2	-/C	65.0/35.0	13/7	20	Lys724fs	Tb927.3.1900
Tb927_03_v4	494180	Indel	1	-	2	C/-	60.0/40.0	9/6	15	Gln720fs	Tb927.3.1900
Tb927_03_v4	494184	Indel	1	-	2	T/-	60.0/40.0	6/4	10	Ser719fs	Tb927.3.1900
Tb927_03_v4	494186	Indel	3	---	2	---/TTC	70.0/30.0	7/3	10	Lys718fs	Tb927.3.1900
Tb927_03_v4	494479	Indel	1	T	1	-	92.9	13	14	Gln620fs	Tb927.3.1900
Tb927_03_v4	494481	Indel	1	T	2	-/T	66.7/33.3	12/6	18	Glu619fs	Tb927.3.1900
Tb927_03_v4	494484	Complex Indel	1	A	2	-/G	60.0/35.0	12/7	20	Asp618fs	Tb927.3.1900
Tb927_03_v4	494487	Indel	2	--	2	--/GG	69.6/30.4	16/7	23	Asp618fs	Tb927.3.1900
Tb927_03_v4	523003	Indel	3	---	1	GAC	82.8	48	58	Ser416fs	Tb927.3.2010
Tb927_03_v4	534563	Indel	1	-	1	T	93.5	29	31	Thr1495fs	Tb927.3.2050
Tb927_03_v4	534567	Indel	1	A	1	-	93.5	29	31	Ala1493fs	Tb927.3.2050
Tb927_03_v4	617135	Indel	1	T	2	T/-	52.6/45.6	30/26	57	Leu48fs	Tb927.3.2450
Tb927_03_v4	617189	Indel	1	T	1	-	80.4	45	56	Leu66fs	Tb927.3.2450
Tb927_03_v4	617360	Indel	1	G	2	G/-	60.4/37.7	32/20	53	Cys123fs	Tb927.3.2450
Tb927_03_v4	737856	Indel	1	A	1	-	95.0	38	40	Phe60fs	Tb927.3.2850
Tb927_03_v4	737875	Indel	1	-	2	-/A	56.4/43.6	22/17	39	Leu54fs	Tb927.3.2850
Tb927_03_v4	740422	Indel	2	TT	1	--	70.9	39	55	Lys648fs	Tb927.3.2870
Tb927_03_v4	744441	Indel	3	TTG	2	TTG/---	53.1/42.9	26/21	49	Asn271fs	Tb927.3.2890
Tb927_03_v4	784932	Indel	1	-	2	-/T	66.1/33.9	37/19	56	Leu281fs	Tb927.3.3060
Tb927_03_v4	798578	Indel	3	CTC	2	CTC/---	53.5/44.2	23/19	43	Glu528del	Tb927.3.3110
Tb927_03_v4	828837	Indel	1	-	2	A/-	59.7/35.5	37/22	62	Ile134fs	Tb927.3.3210
Tb927_03_v4	828980	Indel	1	-	1	A	77.1	37	48	Ser86fs	Tb927.3.3210
Tb927_03_v4	828994	Indel	1	-	2	-/A	45.5/36.4	20/16	44	Phe81fs	Tb927.3.3210
Tb927_03_v4	829009	Indel	1	-	2	A/-	67.5/30.0	27/12	40	Leu76fs	Tb927.3.3210
Tb927_03_v4	829165	Indel	1	-	1	T	85.4	41	48	Asn24fs	Tb927.3.3210
Tb927_03_v4	829220	Indel	1	-	2	G/-	66.1/32.3	41/20	62	Lys6fs	Tb927.3.3210
Tb927_03_v4	829232	Indel	1	-	2	-/G	65.1/31.7	41/20	63	Lys2fs	Tb927.3.3210
Tb927_03_v4	838329	Indel	3	TCC	2	---/TCC	50.0/42.3	13/11	26	Glu108fs	Tb927.3.3260
Tb927_03_v4	838359	Indel	2	--	2	--/CT	70.0/30.0	7/3	10	Asp99fs	Tb927.3.3260
Tb927_03_v4	838416	Indel	3	---	2	---/CCT	70.0/30.0	7/3	10	Glu80fs	Tb927.3.3260
Tb927_03_v4	838446	Indel	3	TCC	1	---	100.0	23	23	Glu69fs	Tb927.3.3260
Tb927_03_v4	849724	Indel	3	CTC	2	CTC/---	54.0/46.0	34/29	63	Gly253fs	Tb927.3.3300
Tb927_03_v4	1014111	Indel	2	TT	1	--	72.9	35	48	Leu37fs	Tb927.3.3600
Tb927_03_v4	1065860	Indel	3	---	1	GAG	78.7	37	47	Ala226_Glu227insGlu	Tb927.3.3840
Tb927_03_v4	1078459	Indel	1	-	1	G	91.5	43	47	Glu797fs	Tb927.3.3870
Tb927_03_v4	1078463	Indel	1	A	1	-	87.5	42	48	Asp798fs	Tb927.3.3870
Tb927_03_v4	1092151	Indel	1	C	2	-/C	52.2/43.5	24/20	46	Pro19fs	Tb927.3.3930
Tb927_03_v4	1108164	Complex Indel	2	AT	2	GT/--	50.0/50.0	22/22	44	Arg198fs	Tb927.3.3950
Tb927_03_v4	1108168	Indel	1	G	2	-/G	47.9/43.8	23/21	48	Gly200fs	Tb927.3.3950
Tb927_03_v4	1108796	Indel	3	---	2	---/AGG	52.8/47.2	19/17	36	Gln409fs	Tb927.3.3950
Tb927_03_v4	1125028	Indel	1	-	2	-/G	69.2/30.8	27/12	39	Gly91fs	Tb927.3.4010
Tb927_03_v4	1125030	Indel	1	-	2	-/C	50.0/47.5	20/19	40	Glu90fs	Tb927.3.4010
Tb927_03_v4	1152182	Indel	1	-	2	-/T	64.1/35.9	25/14	39	Gln33fs	Tb927.3.4080
Tb927_03_v4	1152185	Indel	3	---	2	---/CCC	60.0/40.0	21/14	35	Leu31_Ser32insGly	Tb927.3.4080
Tb927_03_v4	1281045	Indel	3	TCT	1	---	78.2	43	55	Glu554fs	Tb927.3.4580
Tb927_03_v4	1308593	Indel	1	T	2	T/-	50.0/45.8	24/22	48	Lys1660fs	Tb927.3.4630
Tb927_03_v4	1327428	Indel	1	C	1	-	92.5	37	40	Leu4fs	Tb927.3.4690
Tb927_03_v4	1396131	Indel	1	-	1	A	90.0	9	10	Arg250fs	Tb927.3.4970
Tb927_03_v4	1400090	Indel	1	-	1	T	93.0	40	43	Trp261fs	Tb927.3.4980
Tb927_03_v4	1423161	Indel	2	GA	1	--	34.5	10	29	Gly604fs	Tb927.3.5070
Tb927_03_v4	1464400	Indel	3	GCG	1	---	78.7	37	47	Ala190del	Tb927.3.5220
Tb927_03_v4	1474696	Indel	3	---	2	---/AAC	49.0/49.0	24/24	49	Ile419_Asn420insAsn	Tb927.3.5250
Tb927_03_v4	1474922	Indel	6	CTCCTC	1	------	41.0	16	39	Ser495fs	Tb927.3.5250
Tb927_03_v4	1508264	Indel	4	----	2	CAAT/----	62.2/37.8	28/17	45	Pro51fs	Tb927.3.5390
Tb927_03_v4	1583705	Indel	1	-	1	T	89.1	41	46	Val101fs	Tb927.3.5670
Tb927_03_v4	1583959	Indel	2	AG	2	AG/--	50.0/38.3	30/23	60	Arg186fs	Tb927.3.5670
Tb927_03_v4	1584056	Indel	3	TTT	2	TTT/---	65.2/32.6	30/15	46	Leu218fs	Tb927.3.5670
Tb927_03_v4	1593124	Indel	1	T	1	-	92.7	38	41	Ile58fs	Tb927.3.5690
Tb927_03_v4	1593820	Indel	4	AAGA	1	----	72.1	31	43	Glu290fs	Tb927.3.5690
Tb927_03_v4	1607839	Indel	6	TCTTTT	1	------	80.0	8	10	Glu173fs	Tb927.3.5760
Tb927_03_v4	1608173	Indel	1	-	2	-/T	52.9/47.1	9/8	17	Ala64fs	Tb927.3.5760
Tb927_03_v4	1608176	Indel	1	T	2	-/T	44.4/33.3	8/6	18	Thr62fs	Tb927.3.5760
Tb927_03_v4	1608189	Indel	2	GC	2	--/GC	35.3/35.3	6/6	17	Ala58fs	Tb927.3.5760
Tb927_03_v4	1611824	Indel	1	G	2	G/-	53.3/45.7	49/42	92	Pro105fs	Tb927.3.5770
Tb927_03_v4	1611962	Indel	1	-	2	-/A	58.1/41.9	43/31	74	Arg59fs	Tb927.3.5770
Tb927_03_v4	1612034	Indel	1	G	2	G/-	52.5/47.5	21/19	40	Pro35fs	Tb927.3.5770
Tb927_03_v4	1618445	Complex Indel	5	GGGAG	2	-----/GGGGG	55.0/35.0	11/7	20	Ser14fs	Tb927.3.5780
Tb927_03_v4	1618483	Indel	1	C	2	C/-	63.3/30.0	19/9	30	Thr27fs	Tb927.3.5780
Tb927_03_v4	1618762	Indel	2	CA	2	CA/--	54.0/46.0	27/23	50	Ala120fs	Tb927.3.5780
Tb927_04_v4	137568	Indel	3	---	2	CCA/---	69.6/30.4	16/7	23	Gly193fs	Tb927.4.470
Tb927_04_v4	201466	Indel	3	---	1	AAG	75.5	37	49	Leu72_Gly73insLeu	Tb927.4.710
Tb927_04_v4	233110	Indel	1	A	2	A/-	59.3/40.7	32/22	54	Leu49fs	Tb927.4.830
Tb927_04_v4	256539	Indel	1	-	1	T	93.1	54	58	Gly222fs	Tb927.4.900
Tb927_04_v4	261012	Indel	1	T	2	T/-	58.1/32.3	18/10	31	Ile10fs	Tb927.4.930
Tb927_04_v4	261041	Indel	1	T	1	-	83.7	36	43	Met1fs	Tb927.4.930
Tb927_04_v4	276103	Indel	2	GG	2	GG/--	51.2/46.5	22/20	43	Pro43fs	Tb927.4.1010
Tb927_04_v4	276192	Indel	2	--	1	AA	69.8	37	53	Leu14fs	Tb927.4.1010
Tb927_04_v4	324010	Indel	1	-	1	A	93.6	44	47	Arg165fs	Tb927.4.1210
Tb927_04_v4	324014	Indel	1	T	1	-	95.7	44	46	His163fs	Tb927.4.1210
Tb927_04_v4	331175	Indel	2	--	1	TT	68.9	42	61	Leu82fs	Tb927.4.1240
Tb927_04_v4	371551	Indel	2	AT	2	AT/--	58.1/37.2	25/16	43	Asp386fs	Tb927.4.1450
Tb927_04_v4	371571	Indel	1	-	2	-/T	64.3/35.7	27/15	42	Arg380fs	Tb927.4.1450
Tb927_04_v4	416691	Indel	6	------	2	------/CCTCAC	55.3/44.7	26/21	47	Glu653fs	Tb927.4.1630
Tb927_04_v4	465555	Indel	2	--	1	TT	72.5	29	40	Met1fs	Tb927.4.1860
Tb927_04_v4	476431	Indel	3	---	2	CTT/---	58.5/39.0	24/16	41	Gly301fs	Tb927.4.1900
Tb927_04_v4	486007	Indel	3	GTT	2	---/GTT	64.4/31.1	29/14	45	Thr165fs	Tb927.4.1910
Tb927_04_v4	518092	Indel	1	-	2	-/A	58.3/41.7	7/5	12	Met4178fs	Tb927.4.2070
Tb927_04_v4	518093	Indel	2	--	2	--/AA	66.7/33.3	8/4	12	Ala4177fs	Tb927.4.2070
Tb927_04_v4	518107	Indel	1	T	2	T/-	42.9/35.7	6/5	14	Gln4172fs	Tb927.4.2070
Tb927_04_v4	593918	Indel	6	CTGCTG	2	------/CTGCTG	50.0/42.5	20/17	40	Pro210fs	Tb927.4.2280
Tb927_04_v4	692382	Indel	1	-	2	G/-	64.0/36.0	32/18	50	Phe61fs	Tb927.4.2610
Tb927_04_v4	692384	Indel	7	-------	2	-------/GTTGTTG	55.8/40.4	29/21	52	Phe62fs	Tb927.4.2610
Tb927_04_v4	711962	Indel	1	-	2	T/-	50.0/50.0	28/28	56	Leu16fs	Tb927.4.2690
Tb927_04_v4	712166	Indel	1	T	2	T/-	50.0/44.1	17/15	34	Leu84fs	Tb927.4.2690
Tb927_04_v4	712553	Indel	6	CACAAA	1	------	63.9	23	36	Pro213fs	Tb927.4.2690
Tb927_04_v4	712651	Indel	2	AA	1	--	88.9	32	36	Lys246fs	Tb927.4.2690
Tb927_04_v4	712673	Indel	1	-	2	-/A	62.2/37.8	23/14	37	Gln253fs	Tb927.4.2690
Tb927_04_v4	737632	Indel	3	---	1	AGA	67.4	31	46	Arg551fs	Tb927.4.2780
Tb927_04_v4	742820	Indel	1	-	1	C	78.0	39	50	Phe14fs	Tb927.4.2810
Tb927_04_v4	742929	Indel	1	-	1	T	77.8	49	63	Arg50fs	Tb927.4.2810
Tb927_04_v4	746147	Indel	3	---	1	AGG	76.2	32	42	Lys225fs	Tb927.4.2820
Tb927_04_v4	771900	Indel	3	AGA	2	---/AGA	51.4/48.6	18/17	35	Ile83fs	Tb927.4.2910
Tb927_04_v4	788433	Indel	6	CGGCGT	1	------	67.7	21	31	Pro138fs	Tb927.4.2970
Tb927_04_v4	800880	Indel	3	GAG	1	---	86.5	32	37	Arg775fs	Tb927.4.3020
Tb927_04_v4	809592	Indel	1	A	2	A/-	52.9/43.1	27/22	51	Glu86fs	Tb927.4.3050
Tb927_04_v4	809793	Indel	1	-	2	-/T	64.7/35.3	33/18	51	Leu153fs	Tb927.4.3050
Tb927_04_v4	827102	Indel	3	GAC	2	GAC/---	54.3/43.5	25/20	46	Asp384del	Tb927.4.3140
Tb927_04_v4	839899	Indel	3	GAT	1	---	69.2	54	78	Asp176del	Tb927.4.3180
Tb927_04_v4	981798	Indel	1	-	2	-/A	56.9/43.1	41/31	72	Thr332fs	Tb927.4.3760
Tb927_04_v4	981799	Indel	1	-	2	-/G	57.7/42.3	41/30	71	Thr332fs	Tb927.4.3760
Tb927_04_v4	982094	Indel	6	TTATTA	2	TTATTA/------	42.9/40.8	21/20	49	Asn231fs	Tb927.4.3760
Tb927_04_v4	982614	Indel	3	GTG	2	---/GTG	56.0/44.0	28/22	50	Pro59fs	Tb927.4.3760
Tb927_04_v4	1000993	Indel	1	-	1	G	90.0	36	40	Ser21fs	Tb927.4.3820
Tb927_04_v4	1001051	Indel	4	ATAT	1	----	70.5	31	44	Met1fs	Tb927.4.3820
Tb927_04_v4	1026233	Indel	3	GTT	1	---	87.3	48	55	Thr31fs	Tb927.4.3890
Tb927_04_v4	1069876	Indel	1	-	1	C	86.5	32	37	Ala262fs	Tb927.4.4020
Tb927_04_v4	1069883	Indel	1	C	1	-	88.9	32	36	Gly259fs	Tb927.4.4020
Tb927_04_v4	1079307	Indel	2	--	2	--/AA	66.2/33.8	47/24	71	Ser613fs	Tb927.4.4060
Tb927_04_v4	1106836	Indel	3	---	1	TCA	90.2	46	51	Glu553fs	Tb927.4.4180
Tb927_04_v4	1117939	Indel	6	------	2	------/TGATGA	49.1/49.1	26/26	53	Ser70_Ala71insSerSer	Tb927.4.4220
Tb927_04_v4	1175470	Indel	1	-	1	C	100.0	11	11	Ile428fs	Tb927.4.4420
Tb927_04_v4	1182866	Indel	1	A	2	-/A	68.4/31.6	13/6	19	Ser1201fs	Tb927.4.4440
Tb927_04_v4	1182872	Indel	1	-	1	C	86.7	13	15	Val1199fs	Tb927.4.4440
Tb927_04_v4	1194745	Indel	1	T	1	-	90.0	9	10	Asp333fs	Tb927.4.4460
Tb927_04_v4	1194749	Indel	2	TC	1	--	90.0	9	10	Ser331fs	Tb927.4.4460
Tb927_04_v4	1197015	Indel	2	--	2	--/GA	63.0/37.0	17/10	27	Ser1035fs	Tb927.4.4470
Tb927_04_v4	1197020	Indel	1	-	1	A	95.2	40	42	Ala1033fs	Tb927.4.4470
Tb927_04_v4	1197024	Indel	1	A	1	-	94.2	49	52	Tyr1031fs	Tb927.4.4470
Tb927_04_v4	1239912	Complex Indel	3	CGC	2	TGG/---	57.1/31.4	20/11	35	Ala186del	Tb927.4.4520
Tb927_04_v4	1311929	Indel	4	TTTT	2	----/TTTT	30.8/30.8	12/12	39	Lys153fs	Tb927.4.4780
Tb927_04_v4	1311929	Indel	5	TTTTT	1	-----	36.8	14	38	Lys152fs	Tb927.4.4780
Tb927_04_v4	1312141	Indel	1	T	1	-	83.9	26	31	Asn83fs	Tb927.4.4780
Tb927_04_v4	1312975	Indel	2	AA	2	--/AA	40.5/31.0	17/13	42	Phe144fs	Tb04.3I12.100
Tb927_04_v4	1313194	Indel	4	CCTT	1	----	75.0	30	40	Gly70fs	Tb04.3I12.100
Tb927_04_v4	1313332	Indel	7	AACAAAC	1	-------	50.0	20	40	Leu23fs	Tb04.3I12.100
Tb927_04_v4	1314414	Indel	1	-	2	C/-	50.0/40.0	5/4	10	Pro84fs	Tb927.4.4800
Tb927_04_v4	1314423	Indel	1	-	2	-/A	64.0/36.0	16/9	25	Thr81fs	Tb927.4.4800
Tb927_04_v4	1314430	Indel	1	-	1	T	69.0	29	42	Phe78fs	Tb927.4.4800
Tb927_04_v4	1314433	Indel	1	-	2	A/-	54.7/43.4	29/23	53	Pro77fs	Tb927.4.4800
Tb927_04_v4	1314438	Indel	1	G	1	-	63.8	37	58	Ser75fs	Tb927.4.4800
Tb927_04_v4	1314479	Indel	1	A	1	-	74.6	53	71	Tyr62fs	Tb927.4.4800
Tb927_04_v4	1314488	Indel	1	-	2	-/A	54.2/45.8	39/33	72	Thr59fs	Tb927.4.4800
Tb927_04_v4	1314490	Indel	2	--	2	--/AT	61.8/36.8	42/25	68	Phe58fs	Tb927.4.4800
Tb927_04_v4	1316092	Indel	3	TTG	1	---	83.3	15	18	Gln102del	Tb927.4.4810
Tb927_04_v4	1316304	Complex Indel	3	AAC	2	AAT/---	53.1/36.7	26/18	49	Cys31fs	Tb927.4.4810
Tb927_04_v4	1356750	Indel	1	C	2	C/-	54.1/32.8	33/20	61	Gln482fs	Tb927.4.4940
Tb927_04_v4	1357698	Indel	6	ACCACC	2	------/ACCACC	59.1/36.4	13/8	22	Gly165_Gly166del	Tb927.4.4940
Tb927_04_v4	1361997	Indel	6	ACCTTC	2	ACCTTC/------	52.6/34.2	20/13	38	Glu290_Gly291del	Tb927.4.4960
Tb927_04_v4	1372050	Indel	3	CTT	1	---	67.4	31	46	Lys389del	Tb927.4.5010
Tb927_04_v4	1396253	Indel	1	A	2	A/-	61.0/36.6	25/15	41	Leu20fs	Tb927.4.5090
Tb927_04_v4	1404490	Indel	2	--	2	--/TA	59.4/37.5	19/12	32	Ala157fs	Tb927.4.5120
Tb927_04_v4	1409829	Indel	3	TAG	2	TAG/---	58.6/37.9	51/33	87	Leu368del	Tb927.4.5150
Tb927_04_v4	1488373	Indel	2	CG	2	CG/--	40.5/39.2	30/29	74	Arg172fs	Tb927.4.5440
Tb927_04_v4	1488725	Complex Indel	1	A	2	-/T	50.0/45.8	12/11	24	Ile55fs	Tb927.4.5440
Tb927_04_v4	1488876	Indel	1	-	1	C	58.2	32	55	Cys5fs	Tb927.4.5440
Tb927_04_v4	1506490	Complex Indel	1	T	2	-/C	42.9/30.2	27/19	63	Asn261fs	Tb927.4.5520
Tb927_04_v4	1587825	Indel	2	--	2	--/GC	63.3/36.7	19/11	30	Pro266fs	Tb927.4.5790
Tb927_04_v4	1587833	Indel	1	C	2	-/C	45.5/33.3	15/11	33	Val263fs	Tb927.4.5790
Tb927_04_v4	1587836	Complex Indel	1	G	2	-/T	54.5/36.4	18/12	33	His262fs	Tb927.4.5790
Tb927_04_v4	1587896	Indel	1	G	2	G/-	44.2/30.2	19/13	43	His242fs	Tb927.4.5790
Tb927_04_v4	1588077	Complex Indel	1	G	3	T/-/G	40.0/30.0/30.0	8/6/6	20	Asp181fs	Tb927.4.5790
Tb927_05_v4	31743	Complex Indel	1	G	2	A/-	70.0/30.0	7/3	10	Thr114fs	Tb927.5.170
Tb927_05_v4	150158	Indel	6	------	2	------/TCACCA	42.9/39.3	24/22	56	Glu122fs	Tb927.5.480
Tb927_05_v4	150234	Indel	3	---	2	TAA/---	52.1/47.9	25/23	48	Asn97fs	Tb927.5.480
Tb927_05_v4	169588	Indel	2	--	1	AA	72.0	36	50	Val153fs	Tb927.5.540
Tb927_05_v4	169873	Indel	2	--	2	--/AA	49.1/45.3	26/24	53	Leu58fs	Tb927.5.540
Tb927_05_v4	219103	Indel	1	-	1	G	97.7	42	43	Lys45fs	Tb927.5.640
Tb927_05_v4	219105	Indel	1	A	1	-	88.9	40	45	Ile46fs	Tb927.5.640
Tb927_05_v4	252469	Indel	4	AGGG	1	----	80.0	20	25	Lys47fs	Tb927.5.720
Tb927_05_v4	252480	Indel	1	-	1	C	96.0	24	25	Pro51fs	Tb927.5.720
Tb927_05_v4	252869	Indel	1	G	1	-	75.0	9	12	Pro180fs	Tb927.5.720
Tb927_05_v4	252876	Indel	1	A	2	-/A	50.0/50.0	9/9	18	Lys183fs	Tb927.5.720
Tb927_05_v4	256360	Indel	1	C	1	-	82.5	33	40	Ser2fs	Tb927.5.750
Tb927_05_v4	256362	Indel	1	G	1	-	82.9	34	41	Val3fs	Tb927.5.750
Tb927_05_v4	256364	Indel	1	A	1	-	80.5	33	41	Val3fs	Tb927.5.750
Tb927_05_v4	278520	Indel	3	TGC	2	---/TGC	62.5/34.4	20/11	32	Val169fs	Tb927.5.810
Tb927_05_v4	283517	Indel	1	-	2	G/-	60.9/39.1	28/18	46	Val46fs	Tb927.5.820
Tb927_05_v4	283519	Indel	1	-	2	G/-	62.2/37.8	28/17	45	Val46fs	Tb927.5.820
Tb927_05_v4	283520	Indel	1	-	2	G/-	62.2/37.8	28/17	45	Ser47fs	Tb927.5.820
Tb927_05_v4	288138	Indel	3	TGA	2	TGA/---	50.0/38.5	26/20	52	Gly121fs	Tb927.5.840
Tb927_05_v4	307255	Indel	1	-	2	T/-	66.7/33.3	36/18	54	Ser30fs	Tb927.5.920
Tb927_05_v4	351672	Indel	1	A	1	-	67.4	31	46	Val234fs	Tb927.5.1080
Tb927_05_v4	395232	Indel	3	CGG	1	---	66.7	38	57	Asn725fs	Tb927.5.1150
Tb927_05_v4	411717	Indel	3	---	2	---/TGC	65.2/34.8	30/16	46	Asp180_Asn181insCys	Tb927.5.1240
Tb927_05_v4	429834	Indel	1	-	1	G	94.7	36	38	Glu7fs	Tb927.5.1320
Tb927_05_v4	429879	Complex Indel	1	T	2	G/-	53.8/30.8	14/8	26	Cys22fs	Tb927.5.1320
Tb927_05_v4	429881	Complex Indel	1	T	2	G/-	52.0/32.0	13/8	25	Val23fs	Tb927.5.1320
Tb927_05_v4	429883	Complex Indel	1	T	2	G/-	48.0/32.0	12/8	25	Cys24fs	Tb927.5.1320
Tb927_05_v4	430022	Indel	2	--	1	AA	72.1	31	43	Glu70fs	Tb927.5.1320
Tb927_05_v4	438206	Indel	1	T	2	T/-	51.8/46.4	29/26	56	Asn536fs	Tb927.5.1340
Tb927_05_v4	440584	Indel	3	---	2	ATT/---	63.5/34.6	33/18	52	Pro201_Val202insIle	Tb927.5.1350
Tb927_05_v4	464977	Indel	6	------	2	------/TCCGCT	52.9/41.2	27/21	51	Asp169fs	Tb927.5.1460
Tb927_05_v4	469869	Indel	1	-	1	A	76.1	35	46	Lys145fs	Tb927.5.1480
Tb927_05_v4	470128	Indel	2	AT	1	--	32.0	8	25	Ile58fs	Tb927.5.1480
Tb927_05_v4	470129	Indel	1	T	1	-	52.0	13	25	Ile58fs	Tb927.5.1480
Tb927_05_v4	470142	Indel	1	A	2	-/A	52.0/36.0	13/9	25	Ile53fs	Tb927.5.1480
Tb927_05_v4	470149	Indel	2	AT	2	--/AT	53.8/34.6	14/9	26	Ile51fs	Tb927.5.1480
Tb927_05_v4	470152	Indel	1	T	2	T/-	46.4/42.9	13/12	28	Tyr50fs	Tb927.5.1480
Tb927_05_v4	470154	Indel	1	G	2	G/-	53.6/42.9	15/12	28	Tyr49fs	Tb927.5.1480
Tb927_05_v4	470181	Indel	6	------	2	TAATAA/------	57.9/36.8	22/14	38	Leu40_Asn41insLeuLeu	Tb927.5.1480
Tb927_05_v4	476085	Indel	1	-	2	-/C	56.4/41.0	22/16	39	Glu255fs	Tb927.5.1500
Tb927_05_v4	478019	Indel	3	TCT	1	---	76.3	29	38	Glu247fs	Tb927.5.1510
Tb927_05_v4	488595	Indel	1	-	1	T	66.0	31	47	Met1fs	Tb927.5.1550
Tb927_05_v4	509342	Indel	1	-	2	-/C	53.3/46.7	16/14	30	Val479fs	Tb927.5.1600
Tb927_05_v4	512988	Indel	1	-	2	A/-	54.5/45.5	12/10	22	Stp253fs	Tb927.5.1620
Tb927_05_v4	569930	Indel	3	CAG	1	---	80.5	33	41	Gln4del	Tb927.5.1850
Tb927_05_v4	570273	Indel	6	------	2	GAAGCA/------	66.0/34.0	33/17	50	Gly118fs	Tb927.5.1850
Tb927_05_v4	585332	Indel	3	AGA	1	---	81.4	35	43	Arg164fs	Tb927.5.1890
Tb927_05_v4	606611	Indel	3	---	2	AAC/---	67.9/32.1	36/17	53	Asn237_Asn238insAsn	Tb927.5.1960
Tb927_05_v4	615869	Indel	4	----	2	----/TTTT	53.8/42.3	14/11	26	Glu23fs	Tb927.5.1990
Tb927_05_v4	615882	Indel	2	--	2	TG/--	55.0/45.0	11/9	20	Tyr28fs	Tb927.5.1990
Tb927_05_v4	615939	Indel	1	A	1	-	82.6	19	23	Lys47fs	Tb927.5.1990
Tb927_05_v4	615979	Indel	2	--	2	AG/--	60.0/40.0	24/16	40	Lys60fs	Tb927.5.1990
Tb927_05_v4	615988	Indel	1	-	1	A	75.6	31	41	Glu63fs	Tb927.5.1990
Tb927_05_v4	616402	Indel	3	---	2	---/AGG	52.1/47.9	25/23	48	Gln201fs	Tb927.5.1990
Tb927_05_v4	616426	Indel	3	---	2	---/AGG	54.5/45.5	24/20	44	Gln209fs	Tb927.5.1990
Tb927_05_v4	621443	Indel	3	---	2	---/AAC	46.2/35.9	18/14	39	Glu123fs	Tb927.5.2000
Tb927_05_v4	629256	Indel	2	TT	1	--	93.8	30	32	Cys116fs	Tb927.5.2010
Tb927_05_v4	645566	Indel	1	A	1	-	85.1	40	47	Val372fs	Tb927.5.2030
Tb927_05_v4	645568	Indel	1	A	1	-	85.1	40	47	Asp371fs	Tb927.5.2030
Tb927_05_v4	645571	Indel	1	A	1	-	95.7	45	47	Asp370fs	Tb927.5.2030
Tb927_05_v4	732330	Indel	3	---	1	CTG	84.6	33	39	Leu828_Leu829insLeu	Tb927.5.2330
Tb927_05_v4	744889	Indel	3	ATC	1	---	75.8	47	62	Leu408fs	Tb927.5.2340
Tb927_05_v4	758357	Complex Indel	3	CCT	2	CCA/---	53.3/46.7	8/7	15	Pro56del	Tb927.5.2390
Tb927_05_v4	778437	Indel	1	-	2	-/T	51.1/47.8	46/43	90	Glu470fs	Tb927.5.2430
Tb927_05_v4	778441	Indel	2	--	2	--/AA	51.6/48.4	48/45	93	Glu472fs	Tb927.5.2430
Tb927_05_v4	786398	Indel	1	A	1	-	91.4	53	58	Glu166fs	Tb927.5.2450
Tb927_05_v4	792229	Indel	3	---	1	TTC	72.7	40	55	Leu186fs	Tb927.5.2470
Tb927_05_v4	801418	Indel	1	-	1	A	87.8	36	41	Val418fs	Tb927.5.2490
Tb927_05_v4	819505	Indel	3	---	1	AGG	68.8	33	48	Thr680fs	Tb927.5.2530
Tb927_05_v4	828462	Indel	1	T	1	-	66.7	30	45	Ile43fs	Tb927.5.2580
Tb927_05_v4	833421	Indel	3	AGA	1	---	86.0	37	43	Glu501fs	Tb927.5.2600
Tb927_05_v4	845126	Indel	2	--	2	--/TT	37.0/34.8	17/16	46	Phe43fs	Tb927.5.2640
Tb927_05_v4	865470	Indel	1	-	2	T/-	50.0/47.1	17/16	34	Val45fs	Tb927.5.2740
Tb927_05_v4	955876	Indel	1	-	2	T/-	54.2/45.8	26/22	48	Phe301fs	Tb927.5.3050
Tb927_05_v4	994260	Indel	3	---	1	TGC	72.3	34	47	Asn91fs	Tb927.5.3180
Tb927_05_v4	995324	Indel	1	-	2	T/-	54.2/45.8	26/22	48	Arg42fs	Tb927.5.3190
Tb927_05_v4	995327	Indel	2	--	2	TT/--	47.9/45.8	23/22	48	Gly41fs	Tb927.5.3190
Tb927_05_v4	995329	Indel	3	---	2	TCC/---	54.2/45.8	26/22	48	Glu40fs	Tb927.5.3190
Tb927_05_v4	996746	Indel	1	-	2	T/-	50.0/46.0	25/23	50	Met1fs	Tb927.5.3200
Tb927_05_v4	1001363	Indel	2	--	2	GT/--	51.0/49.0	25/24	49	Glu2129fs	Tb927.5.3230
Tb927_05_v4	1001364	Indel	4	----	2	CTCG/----	50.0/47.9	24/23	48	Glu2128fs	Tb927.5.3230
Tb927_05_v4	1158334	Indel	1	T	1	-	70.3	26	37	Tyr16fs	Tb927.5.3700
Tb927_05_v4	1238753	Complex Indel	1	C	2	-/A	54.0/42.0	27/21	50	Gln128fs	Tb927.5.4000
Tb927_05_v4	1271794	Indel	1	-	2	-/C	70.0/30.0	7/3	10	Thr79fs	Tb927.5.4180
Tb927_05_v4	1278128	Indel	1	-	1	T	69.0	20	29	Ile818fs	Tb927.5.4270
Tb927_05_v4	1278172	Indel	1	-	1	G	88.6	39	44	Lys803fs	Tb927.5.4270
Tb927_05_v4	1290866	Indel	1	-	2	-/C	59.3/40.7	16/11	27	Gln274fs	Tb927.5.4320
Tb927_05_v4	1290868	Indel	1	-	2	-/A	60.7/39.3	17/11	28	Gln274fs	Tb927.5.4320
Tb927_05_v4	1291066	Indel	2	--	2	--/AT	66.7/33.3	28/14	42	His208fs	Tb927.5.4320
Tb927_05_v4	1291067	Indel	4	----	2	----/ATGA	66.7/31.0	28/13	42	His207fs	Tb927.5.4320
Tb927_05_v4	1296039	Indel	1	C	1	-	81.4	35	43	Glu29fs	Tb927.5.4340
Tb927_05_v4	1298272	Indel	3	---	1	CAC	77.8	35	45	Stp323fs	Tb927.5.4360
Tb927_05_v4	1367366	Indel	1	T	1	-	93.8	30	32	Cys17fs	Tb927.5.4590
Tb927_05_v4	1367369	Indel	1	-	1	A	90.9	30	33	Phe18fs	Tb927.5.4590
Tb927_05_v4	1515124	Indel	1	-	2	-/G	61.8/35.3	21/12	34	Ser18fs	Tb927.5.5020
Tb927_05_v4	1515137	Indel	1	T	1	-	59.1	13	22	Ser14fs	Tb927.5.5020
Tb927_06_v4	6660	Indel	1	-	2	-/C	67.3/32.7	33/16	49	Tyr1084fs	Tb927.6.130
Tb927_06_v4	6661	Indel	1	-	2	-/A	66.0/34.0	31/16	47	Trp1085fs	Tb927.6.130
Tb927_06_v4	6666	Indel	1	C	2	C/-	60.9/39.1	28/18	46	Cys1086fs	Tb927.6.130
Tb927_06_v4	6669	Indel	1	C	2	C/-	59.6/38.3	28/18	47	Asp1087fs	Tb927.6.130
Tb927_06_v4	176027	Indel	2	GA	1	--	78.8	41	52	Leu290fs	Tb927.6.360
Tb927_06_v4	176625	Indel	3	---	1	TGT	88.5	46	52	His91fs	Tb927.6.360
Tb927_06_v4	198780	Indel	1	T	2	-/T	57.8/33.3	26/15	45	Leu13fs	Tb927.6.420
Tb927_06_v4	260446	Indel	3	CTC	2	---/CTC	45.3/37.7	24/20	53	Gly372fs	Tb927.6.630
Tb927_06_v4	261430	Indel	1	-	2	-/C	63.0/37.0	29/17	46	Thr45fs	Tb927.6.630
Tb927_06_v4	269405	Indel	3	---	2	---/TTG	61.4/36.8	35/21	57	Asn99fs	Tb927.6.640
Tb927_06_v4	274233	Indel	3	ATG	2	---/ATG	52.5/47.5	21/19	40	Ile1309fs	Tb927.6.650
Tb927_06_v4	281074	Indel	1	-	2	T/-	50.0/31.6	19/12	38	Arg77fs	Tb927.6.660
Tb927_06_v4	281289	Indel	3	---	1	AAC	78.7	48	61	Leu5fs	Tb927.6.660
Tb927_06_v4	283642	Indel	3	GCA	1	---	70.6	36	51	Ala231fs	Tb927.6.680
Tb927_06_v4	340115	Indel	6	GTGTGT	1	------	73.0	27	37	Thr183_His184del	Tb927.6.810
Tb927_06_v4	340186	Indel	1	T	1	-	75.6	34	45	Met161fs	Tb927.6.810
Tb927_06_v4	362613	Indel	3	---	2	---/AGC	52.4/47.6	22/20	42	Gln111_Gln112insAla	Tb927.6.850
Tb927_06_v4	362628	Complex Indel	3	AGC	2	---/TTG	42.1/39.5	16/15	38	Ala106del	Tb927.6.850
Tb927_06_v4	362797	Indel	3	TGC	1	---	86.0	37	43	Gln49fs	Tb927.6.850
Tb927_06_v4	367491	Indel	1	-	2	-/G	67.9/32.1	36/17	53	Pro431fs	Tb927.6.860
Tb927_06_v4	382624	Indel	3	TCG	1	---	86.7	39	45	Asp607fs	Tb927.6.890
Tb927_06_v4	393415	Indel	1	G	1	-	86.2	50	58	His986fs	Tb927.6.920
Tb927_06_v4	446563	Indel	2	AA	1	--	66.7	28	42	Pro155fs	Tb927.6.1150
Tb927_06_v4	446566	Indel	2	GA	1	--	65.1	28	43	Leu154fs	Tb927.6.1150
Tb927_06_v4	446665	Indel	2	AA	1	--	65.2	30	46	Phe121fs	Tb927.6.1150
Tb927_06_v4	446775	Indel	1	-	1	T	88.9	40	45	Lys85fs	Tb927.6.1150
Tb927_06_v4	446975	Indel	1	-	1	A	89.8	53	59	Leu19fs	Tb927.6.1150
Tb927_06_v4	486888	Indel	1	-	1	A	77.6	38	49	Asp76fs	Tb927.6.1300
Tb927_06_v4	537780	Indel	1	-	1	C	76.0	19	25	Pro66fs	Tb927.6.1540
Tb927_06_v4	537782	Indel	1	-	2	A/-	66.7/33.3	16/8	24	Gln65fs	Tb927.6.1540
Tb927_06_v4	537785	Indel	1	-	2	T/-	65.2/30.4	15/7	23	Phe64fs	Tb927.6.1540
Tb927_06_v4	537791	Indel	1	-	2	-/G	55.0/45.0	11/9	20	Thr62fs	Tb927.6.1540
Tb927_06_v4	537803	Indel	2	GG	2	GG/--	53.8/38.5	7/5	13	Pro58fs	Tb927.6.1540
Tb927_06_v4	556546	Indel	1	-	1	C	78.8	26	33	Lys294fs	Tb927.6.1640
Tb927_06_v4	563998	Indel	1	T	1	-	95.7	45	47	Asn900fs	Tb927.6.1670
Tb927_06_v4	583042	Indel	3	---	1	TGT	67.2	39	58	His202fs	Tb927.6.1740
Tb927_06_v4	588010	Indel	3	ACT	1	---	82.1	46	56	Ser614del	Tb927.6.1760
Tb927_06_v4	591119	Indel	3	CTG	2	---/CTG	51.7/32.8	30/19	58	Ala447fs	Tb927.6.1770
Tb927_06_v4	601641	Indel	3	---	2	---/AAC	46.7/33.3	7/5	15	Ser124_Phe125insVal	Tb927.6.1790
Tb927_06_v4	601644	Complex Indel	1	G	2	A/-	46.7/33.3	7/5	15	Phe123fs	Tb927.6.1790
Tb927_06_v4	601776	Indel	2	--	2	--/AA	40.0/30.0	8/6	20	Leu80fs	Tb927.6.1790
Tb927_06_v4	601861	Indel	1	-	2	-/T	64.0/36.0	16/9	25	Asn51fs	Tb927.6.1790
Tb927_06_v4	601923	Indel	1	A	1	-	90.9	40	44	Phe30fs	Tb927.6.1790
Tb927_06_v4	626339	Indel	6	------	2	------/ACCACC	59.4/40.6	19/13	32	Gly565_His566insGlyGly	Tb927.6.1890
Tb927_06_v4	626909	Indel	1	-	2	-/T	68.4/31.6	26/12	38	Asp376fs	Tb927.6.1890
Tb927_06_v4	673630	Indel	3	GAG	1	---	93.2	41	44	Phe129fs	Tb927.6.2070
Tb927_06_v4	697485	Indel	3	---	1	GTC	79.5	31	39	Val5fs	Tb927.6.2190
Tb927_06_v4	729907	Indel	1	A	1	-	74.3	26	35	Asp58fs	Tb927.6.2370
Tb927_06_v4	758876	Indel	2	AA	1	--	86.4	38	44	Lys10fs	Tb927.6.2490
Tb927_06_v4	767634	Indel	1	-	2	-/T	62.5/37.5	25/15	40	Ser66fs	Tb927.6.2530
Tb927_06_v4	767705	Indel	1	-	1	C	72.4	21	29	Phe90fs	Tb927.6.2530
Tb927_06_v4	767908	Indel	1	A	2	A/-	47.7/31.8	21/14	44	Ile158fs	Tb927.6.2530
Tb927_06_v4	767910	Indel	1	A	2	A/-	51.2/34.1	21/14	41	Ile158fs	Tb927.6.2530
Tb927_06_v4	767912	Indel	1	A	2	A/-	51.2/34.1	21/14	41	Tyr159fs	Tb927.6.2530
Tb927_06_v4	767913	Indel	1	T	2	-/T	47.6/42.9	20/18	42	Tyr159fs	Tb927.6.2530
Tb927_06_v4	768063	Indel	1	-	1	A	88.6	31	35	Ile209fs	Tb927.6.2530
Tb927_06_v4	771861	Indel	1	-	2	-/G	68.8/31.2	11/5	16	Pro35fs	Tb927.6.2550
Tb927_06_v4	815060	Indel	1	C	1	-	88.0	44	50	His690fs	Tb927.6.2710
Tb927_06_v4	817624	Indel	6	TATATA	1	------	73.5	25	34	Leu31fs	Tb927.6.2730
Tb927_06_v4	844050	Indel	1	A	1	-	91.7	33	36	Asn521fs	Tb927.6.2810
Tb927_06_v4	860292	Indel	1	T	2	T/-	68.3/31.7	41/19	60	Leu401fs	Tb927.6.2860
Tb927_06_v4	860296	Indel	1	-	2	-/G	68.3/31.7	41/19	60	Ser402fs	Tb927.6.2860
Tb927_06_v4	860299	Indel	1	-	2	-/T	67.8/32.2	40/19	59	Gly403fs	Tb927.6.2860
Tb927_06_v4	860300	Indel	4	----	2	----/TTTA	67.8/32.2	40/19	59	Gly403fs	Tb927.6.2860
Tb927_06_v4	860315	Indel	1	-	2	-/A	69.8/30.2	44/19	63	Trp408fs	Tb927.6.2860
Tb927_06_v4	860322	Indel	1	-	2	-/A	67.7/32.3	42/20	62	Val411fs	Tb927.6.2860
Tb927_06_v4	860327	Indel	1	T	2	T/-	68.8/31.2	44/20	64	His412fs	Tb927.6.2860
Tb927_06_v4	869256	Indel	1	-	1	G	100.0	45	45	Ile275fs	Tb927.6.2890
Tb927_06_v4	921245	Indel	3	GAA	1	---	74.4	29	39	Glu424del	Tb927.6.3110
Tb927_06_v4	949521	Indel	6	GGAAGT	1	------	67.4	29	43	Glu38fs	Tb927.6.3190
Tb927_06_v4	952226	Indel	4	----	1	AAAA	41.2	21	51	Thr46fs	Tb927.6.3210
Tb927_06_v4	962122	Complex Indel	6	GATGAA	2	GATGAG/------	62.5/37.5	25/15	40	Asp156_Glu157del	Tb927.6.3250
Tb927_06_v4	1020336	Indel	3	AAG	2	---/AAG	50.0/48.2	28/27	56	Leu8del	Tb927.6.3460
Tb927_06_v4	1064776	Indel	1	C	2	C/-	66.7/31.6	38/18	57	Ser222fs	Tb927.6.3560
Tb927_06_v4	1064778	Indel	1	A	2	A/-	66.1/30.4	37/17	56	Ser221fs	Tb927.6.3560
Tb927_06_v4	1064781	Indel	1	G	2	G/-	66.7/31.6	38/18	57	Asp220fs	Tb927.6.3560
Tb927_06_v4	1069062	Indel	3	---	2	TTT/---	62.0/34.0	31/17	50	Ser664fs	Tb927.6.3580
Tb927_06_v4	1080099	Indel	1	-	1	T	85.7	54	63	Thr411fs	Tb927.6.3620
Tb927_06_v4	1112369	Indel	2	--	2	--/AA	58.8/35.3	30/18	51	Leu7fs	Tb927.6.3730
Tb927_06_v4	1133436	Indel	3	GCC	1	---	91.1	41	45	Gly170del	Tb927.6.3820
Tb927_06_v4	1190058	Indel	1	-	1	C	85.4	41	48	Lys68fs	Tb927.6.4110
Tb927_06_v4	1191657	Indel	1	-	1	C	89.8	44	49	Lys65fs	Tb927.6.4120
Tb927_06_v4	1195110	Indel	1	T	1	-	77.1	37	48	Met1fs	Tb927.6.4140
Tb927_06_v4	1198652	Indel	1	T	2	T/-	57.9/39.5	22/15	38	Lys4fs	Tb927.6.4160
Tb927_06_v4	1200573	Indel	1	-	1	A	77.4	48	62	Leu30fs	Tb927.6.4170
Tb927_06_v4	1307921	Indel	1	G	1	-	92.3	12	13	Lys172fs	Tb927.6.4690
Tb927_06_v4	1315002	Indel	2	TT	1	--	69.4	34	49	Phe4fs	Tb927.6.4730
Tb927_06_v4	1315490	Indel	1	-	2	T/-	38.5/30.8	15/12	39	Ala166fs	Tb927.6.4730
Tb927_06_v4	1322650	Indel	2	TC	2	TC/--	57.8/42.2	26/19	45	Ser348fs	Tb927.6.4750
Tb927_06_v4	1437560	Indel	1	A	1	-	76.9	10	13	Gln442fs	Tb927.6.5190
Tb927_06_v4	1437959	Indel	2	TA	2	TA/--	50.0/50.0	20/20	40	Leu575fs	Tb927.6.5190
Tb927_06_v4	1438159	Indel	1	A	2	A/-	66.7/33.3	54/27	81	Lys642fs	Tb927.6.5190
Tb927_06_v4	1466191	Indel	1	-	2	-/A	50.0/50.0	13/13	26	Asp267fs	Tb927.6.5310
Tb927_06_v4	1466192	Indel	1	-	2	C/-	50.0/46.2	13/12	26	Asp267fs	Tb927.6.5310
Tb927_06_v4	1466194	Indel	1	-	2	G/-	55.6/44.4	15/12	27	Lys266fs	Tb927.6.5310
Tb927_06_v4	1466195	Indel	1	-	2	G/-	67.9/32.1	19/9	28	Lys266fs	Tb927.6.5310
Tb927_07_v4	28385	Indel	1	T	1	-	76.3	29	38	Met1fs	Tb927.7.180
Tb927_07_v4	47863	Indel	1	-	2	-/C	54.5/43.2	24/19	44	Ser35fs	Tb927.7.270
Tb927_07_v4	47937	Indel	3	---	2	TTT/---	65.1/32.6	28/14	43	Phe59_Phe60insPhe	Tb927.7.270
Tb927_07_v4	59958	Indel	3	---	2	TGC/---	57.8/42.2	26/19	45	Gln40fs	Tb927.7.320
Tb927_07_v4	79596	Indel	3	AAT	1	---	94.2	49	52	Ile21del	Tb927.7.440
Tb927_07_v4	118877	Indel	3	TCA	1	---	66.7	34	51	Asp588fs	Tb927.7.580
Tb927_07_v4	135330	Indel	3	TGC	1	---	64.5	20	31	Gln546fs	Tb927.7.650
Tb927_07_v4	164123	Indel	3	ATT	1	---	71.2	37	52	Leu13fs	Tb927.7.720
Tb927_07_v4	209736	Indel	2	CA	2	CA/--	55.3/44.7	21/17	38	Val169fs	Tb927.7.890
Tb927_07_v4	235881	Indel	1	G	1	-	89.2	33	37	Gly39fs	Tb927.7.930
Tb927_07_v4	274341	Indel	1	-	2	G/-	51.2/48.8	21/20	41	Trp702fs	Tb927.7.1070
Tb927_07_v4	315294	Indel	1	-	2	-/A	58.3/41.7	28/20	48	Glu469fs	Tb927.7.1220
Tb927_07_v4	315296	Indel	2	--	2	--/AC	55.6/44.4	25/20	45	Asp470fs	Tb927.7.1220
Tb927_07_v4	315301	Indel	3	---	2	---/TGG	59.2/40.8	29/20	49	Asp471fs	Tb927.7.1220
Tb927_07_v4	422818	Indel	2	--	1	GT	88.0	44	50	Val3fs	Tb927.7.1700
Tb927_07_v4	422846	Indel	2	TC	1	--	69.8	37	53	Phe12fs	Tb927.7.1700
Tb927_07_v4	628131	Indel	1	-	2	-/T	69.6/30.4	16/7	23	Asn176fs	Tb927.7.2430
Tb927_07_v4	628270	Indel	1	A	2	-/A	50.0/36.4	11/8	22	Tyr130fs	Tb927.7.2430
Tb927_07_v4	628272	Indel	1	A	2	-/A	39.1/34.8	9/8	23	Ile129fs	Tb927.7.2430
Tb927_07_v4	628276	Complex Indel	1	A	2	T/-	38.1/38.1	8/8	21	Tyr128fs	Tb927.7.2430
Tb927_07_v4	628288	Indel	1	-	2	-/T	54.5/45.5	12/10	22	Thr124fs	Tb927.7.2430
Tb927_07_v4	628390	Indel	1	G	1	-	68.8	22	32	Leu90fs	Tb927.7.2430
Tb927_07_v4	628399	Indel	2	AA	2	AA/--	54.8/45.2	23/19	42	Ser86fs	Tb927.7.2430
Tb927_07_v4	628402	Indel	1	-	2	C/-	54.3/45.7	25/21	46	Ser86fs	Tb927.7.2430
Tb927_07_v4	681982	Indel	1	G	1	-	57.1	12	21	Leu123fs	Tb927.7.2650
Tb927_07_v4	681985	Indel	1	-	1	C	52.4	11	21	Glu122fs	Tb927.7.2650
Tb927_07_v4	753696	Indel	3	---	1	CTC	81.2	39	48	Ser101fs	Tb927.7.3000
Tb927_07_v4	782376	Indel	3	TAT	2	TAT/---	63.9/36.1	23/13	36	Cys403fs	Tb927.7.3090
Tb927_07_v4	795862	Indel	3	CTC	1	---	83.3	30	36	Ser750fs	Tb927.7.3130
Tb927_07_v4	861296	Indel	3	---	2	---/GAT	60.0/40.0	6/4	10	Arg3533fs	Tb927.7.3330
Tb927_07_v4	863917	Indel	1	-	2	-/C	58.3/41.7	14/10	24	Ile2659fs	Tb927.7.3330
Tb927_07_v4	863923	Indel	1	T	2	T/-	57.1/42.9	16/12	28	Asn2657fs	Tb927.7.3330
Tb927_07_v4	865155	Indel	1	T	1	-	88.2	15	17	Glu2246fs	Tb927.7.3330
Tb927_07_v4	865160	Indel	1	-	1	G	93.3	14	15	Val2245fs	Tb927.7.3330
Tb927_07_v4	884936	Indel	3	---	1	AAA	64.0	32	50	Phe7_Thr8insPhe	Tb927.7.3390
Tb927_07_v4	899471	Indel	3	---	2	AAT/---	50.9/36.8	29/21	57	Phe215fs	Tb927.7.3480
Tb927_07_v4	899500	Indel	1	-	2	-/C	58.2/41.8	32/23	55	Gln206fs	Tb927.7.3480
Tb927_07_v4	917999	Indel	1	T	1	-	91.2	31	34	Ser860fs	Tb927.7.3550
Tb927_07_v4	918002	Indel	1	-	1	A	90.9	30	33	Lys859fs	Tb927.7.3550
Tb927_07_v4	918267	Indel	1	C	1	-	85.7	12	14	Val770fs	Tb927.7.3550
Tb927_07_v4	918276	Indel	1	-	1	A	91.7	11	12	Gln768fs	Tb927.7.3550
Tb927_07_v4	918291	Indel	1	G	1	-	81.8	9	11	Leu762fs	Tb927.7.3550
Tb927_07_v4	933774	Indel	1	-	2	-/G	68.0/32.0	17/8	25	Asn371fs	Tb927.7.3580
Tb927_07_v4	962777	Indel	1	A	2	-/A	41.2/35.3	14/12	34	Phe155fs	Tb927.7.3690
Tb927_07_v4	962885	Indel	2	--	2	--/AC	55.9/41.2	19/14	34	Phe120fs	Tb927.7.3690
Tb927_07_v4	962913	Indel	1	A	2	A/-	43.8/40.6	14/13	32	Leu110fs	Tb927.7.3690
Tb927_07_v4	962934	Indel	1	A	1	-	73.9	17	23	Leu103fs	Tb927.7.3690
Tb927_07_v4	962946	Indel	2	AA	1	--	48.1	13	27	Leu99fs	Tb927.7.3690
Tb927_07_v4	963048	Indel	3	ATA	1	---	69.6	16	23	Ile64fs	Tb927.7.3690
Tb927_07_v4	963147	Indel	1	-	1	A	81.0	34	42	Phe32fs	Tb927.7.3690
Tb927_07_v4	963170	Indel	1	-	2	-/A	58.7/41.3	27/19	46	Leu25fs	Tb927.7.3690
Tb927_07_v4	974004	Indel	1	-	2	-/C	63.6/36.4	21/12	33	Phe42fs	Tb927.7.3720
Tb927_07_v4	974053	Indel	1	T	2	T/-	52.2/47.8	12/11	23	Leu58fs	Tb927.7.3720
Tb927_07_v4	974168	Indel	3	AAT	2	---/AAT	44.4/37.0	12/10	27	Thr96fs	Tb927.7.3720
Tb927_07_v4	980187	Indel	1	T	2	T/-	59.5/31.0	25/13	42	Asp393fs	Tb927.7.3740
Tb927_07_v4	981078	Indel	1	A	2	A/-	52.3/43.2	23/19	44	Val96fs	Tb927.7.3740
Tb927_07_v4	987880	Indel	3	---	1	CTT	86.4	51	59	Arg3fs	Tb927.7.3770
Tb927_07_v4	1034580	Indel	3	---	1	GAA	77.3	34	44	Glu15_Glu16insGlu	Tb927.7.3950
Tb927_07_v4	1114872	Indel	3	---	2	GCT/---	59.2/40.8	29/20	49	Ala58_Ala59insAla	Tb927.7.4180
Tb927_07_v4	1119233	Indel	3	---	2	---/TCC	70.0/30.0	35/15	50	Ser65_Ser66insSer	Tb927.7.4200
Tb927_07_v4	1134705	Indel	1	-	1	T	90.5	38	42	Gly63fs	Tb927.7.4260
Tb927_07_v4	1134706	Indel	1	-	1	T	88.4	38	43	Gly63fs	Tb927.7.4260
Tb927_07_v4	1134711	Indel	1	T	1	-	81.6	31	38	Thr61fs	Tb927.7.4260
Tb927_07_v4	1134715	Indel	1	C	1	-	97.2	35	36	Val59fs	Tb927.7.4260
Tb927_07_v4	1161905	Indel	3	---	1	AAG	77.1	27	35	Phe582_Thr583insLeu	Tb927.7.4380
Tb927_07_v4	1280197	Complex Indel	2	AC	2	AT/--	52.6/44.7	20/17	38	Leu140fs	Tb07.26A24.210
Tb927_07_v4	1371213	Indel	3	AGA	2	---/AGA	49.1/40.0	27/22	55	Val511fs	Tb927.7.5200
Tb927_07_v4	1390058	Indel	3	---	1	GGA	80.8	42	52	Trp173fs	Tb927.7.5250
Tb927_07_v4	1435237	Indel	3	CAT	1	---	91.3	42	46	Pro992fs	Tb927.7.5370
Tb927_07_v4	1450024	Indel	1	-	2	T/-	52.1/47.9	25/23	48	Phe1365fs	Tb927.7.5390
Tb927_07_v4	1465344	Indel	4	ATTC	2	ATTC/----	55.8/42.3	29/22	52	Ile769fs	Tb927.7.5440
Tb927_07_v4	1476406	Indel	2	AA	1	--	85.4	41	48	Gln144fs	Tb927.7.5470
Tb927_07_v4	1476412	Indel	1	G	1	-	100.0	45	45	Ser146fs	Tb927.7.5470
Tb927_07_v4	1540469	Indel	1	-	1	A	88.6	39	44	Arg83fs	Tb927.7.5700
Tb927_07_v4	1546387	Indel	3	---	1	GAA	80.0	52	65	Val379_Glu380insGlu	Tb927.7.5730
Tb927_07_v4	1578100	Indel	3	TGA	1	---	63.6	28	44	Ser487fs	Tb927.7.5850
Tb927_07_v4	1578926	Indel	1	T	2	T/-	58.8/35.3	20/12	34	Phe94fs	Tb927.7.5860
Tb927_07_v4	1579122	Indel	2	--	1	TT	62.9	22	35	Ile159fs	Tb927.7.5860
Tb927_07_v4	1579187	Indel	1	A	1	-	83.3	25	30	Lys181fs	Tb927.7.5860
Tb927_07_v4	1582734	Indel	2	--	2	--/TA	56.1/43.9	23/18	41	Ser2fs	Tb927.7.5890
Tb927_07_v4	1589639	Indel	1	-	1	A	92.7	38	41	Stp375fs	Tb927.7.5920
Tb927_07_v4	1609606	Indel	1	T	1	-	90.5	19	21	Leu265fs	Tb927.7.5980
Tb927_07_v4	1609610	Indel	1	-	1	C	85.7	18	21	Val266fs	Tb927.7.5980
Tb927_07_v4	1718289	Indel	3	TTG	2	---/TTG	59.3/33.3	32/18	54	Asn564fs	Tb927.7.6320
Tb927_07_v4	1720734	Indel	2	--	2	--/TA	63.2/36.8	12/7	19	Tyr68fs	Tb927.7.6330
Tb927_07_v4	1720772	Indel	1	-	1	A	81.0	17	21	Pro56fs	Tb927.7.6330
Tb927_07_v4	1720811	Indel	1	G	2	G/-	65.8/31.6	25/12	38	Leu42fs	Tb927.7.6330
Tb927_07_v4	1720813	Indel	1	G	2	G/-	65.8/31.6	25/12	38	Leu42fs	Tb927.7.6330
Tb927_07_v4	1720823	Indel	2	--	2	--/AA	60.0/40.0	24/16	40	Thr39fs	Tb927.7.6330
Tb927_07_v4	1720828	Indel	2	--	2	--/AG	61.5/38.5	24/15	39	Val37fs	Tb927.7.6330
Tb927_07_v4	1720836	Indel	1	A	2	A/-	64.1/33.3	25/13	39	Leu34fs	Tb927.7.6330
Tb927_07_v4	1730387	Indel	3	---	1	TTG	88.6	31	35	Gln324_Ser325insGln	Tb927.7.6370
Tb927_07_v4	1734587	Indel	3	TCG	1	---	84.2	32	38	Asp506fs	Tb927.7.6390
Tb927_07_v4	1756923	Indel	1	-	1	A	71.1	32	45	Ile13fs	Tb927.7.6470
Tb927_07_v4	1756925	Indel	1	-	1	A	68.2	30	44	Tyr14fs	Tb927.7.6470
Tb927_07_v4	1756927	Indel	1	-	2	-/A	62.2/37.8	28/17	45	Ile15fs	Tb927.7.6470
Tb927_07_v4	1756928	Indel	1	T	2	-/T	51.1/46.8	24/22	47	Ile15fs	Tb927.7.6470
Tb927_07_v4	1760572	Indel	3	TCT	1	---	80.6	29	36	Ser475del	Tb927.7.6480
Tb927_07_v4	1796744	Indel	1	-	2	-/A	60.0/40.0	6/4	10	Gly874fs	Tb927.7.6580
Tb927_07_v4	1796745	Indel	1	-	2	-/T	50.0/40.0	5/4	10	Gly874fs	Tb927.7.6580
Tb927_07_v4	1809199	Indel	6	TGCTGT	1	------	52.5	21	40	Thr424_Ala425del	Tb927.7.6620
Tb927_07_v4	1810350	Indel	1	-	2	C/-	46.3/43.9	19/18	41	Asp42fs	Tb927.7.6620
Tb927_07_v4	1818361	Indel	1	A	1	-	80.0	16	20	Gly1290fs	Tb927.7.6640
Tb927_07_v4	1818368	Indel	1	-	1	A	81.2	13	16	Gly1288fs	Tb927.7.6640
Tb927_07_v4	1818384	Indel	1	T	1	-	80.0	8	10	Ser1283fs	Tb927.7.6640
Tb927_07_v4	1818386	Indel	1	T	1	-	80.0	8	10	His1282fs	Tb927.7.6640
Tb927_07_v4	1818595	Indel	1	-	2	-/A	56.2/43.8	9/7	16	Thr1213fs	Tb927.7.6640
Tb927_07_v4	1853483	Indel	3	---	2	CAA/---	66.7/33.3	28/14	42	Cys114fs	Tb927.7.6700
Tb927_07_v4	1853574	Indel	6	------	2	------/GGTTAT	68.3/31.7	41/19	60	Arg84fs	Tb927.7.6700
Tb927_07_v4	1855101	Indel	1	A	1	-	43.4	23	53	Ser153fs	Tb927.7.6710
Tb927_07_v4	1855101	Indel	6	AAAAAA	1	------	36.5	19	52	Phe151fs	Tb927.7.6710
Tb927_07_v4	1855329	Indel	1	A	1	-	80.0	40	50	Ser77fs	Tb927.7.6710
Tb927_07_v4	1871146	Indel	1	A	1	-	93.8	45	48	Phe62fs	Tb927.7.6760
Tb927_07_v4	1875891	Indel	1	A	1	-	62.0	31	50	Stp185fs	Tb927.7.6780
Tb927_07_v4	1876163	Indel	1	T	1	-	82.0	50	61	Tyr94fs	Tb927.7.6780
Tb927_07_v4	1972955	Complex Indel	3	TCG	2	---/TCA	60.0/38.0	30/19	50	Asp252fs	Tb927.7.6920
Tb927_07_v4	2002091	Indel	3	TGT	1	---	61.0	36	59	Gln1176fs	Tb927.7.7000
Tb927_07_v4	2007416	Indel	1	-	1	A	70.7	29	41	Phe177fs	Tb927.7.7020
Tb927_07_v4	2022889	Indel	6	------	2	------/TCCTCC	56.5/43.5	26/20	46	Glu232fs	Tb927.7.7080
Tb927_07_v4	2025270	Indel	1	-	2	A/-	60.0/40.0	18/12	30	His24fs	Tb927.7.7090
Tb927_07_v4	2028701	Indel	3	TAT	1	---	73.1	38	52	Asn1212fs	Tb927.7.7100
Tb927_07_v4	2056485	Indel	6	------	2	------/GCTGCT	56.2/31.2	27/15	48	Pro695fs	Tb927.7.7170
Tb927_07_v4	2102859	Complex Indel	6	GTAGCT	2	------/GTAGCC	55.3/39.5	21/15	38	Ser9_Tyr10del	Tb927.7.7280
Tb927_07_v4	2110324	Indel	1	-	1	G	39.0	23	59	Ser216fs	Tb927.7.7310
Tb927_07_v4	2110544	Indel	2	--	2	--/AA	35.1/32.4	13/12	37	Ser143fs	Tb927.7.7310
Tb927_07_v4	2110544	Indel	1	-	2	-/A	35.1/32.4	13/12	37	Ser143fs	Tb927.7.7310
Tb927_07_v4	2110632	Indel	6	------	2	------/GCACAC	62.5/30.0	25/12	40	Cys113_Leu114insValCys	Tb927.7.7310
Tb927_07_v4	2122289	Indel	1	-	2	-/T	55.1/44.9	27/22	49	Asn97fs	Tb927.7.7370
Tb927_07_v4	2129462	Indel	3	TTC	1	---	85.0	51	60	Lys303fs	Tb927.7.7400
Tb927_07_v4	2186206	Indel	1	A	1	-	50.0	7	14	Leu34fs	Tb07.30D13.110
Tb927_07_v4	2199045	Indel	1	-	1	A	87.2	82	94	Leu1137fs	Tb927.7.7540
Tb927_07_v4	2199932	Indel	1	A	1	-	75.0	9	12	Phe841fs	Tb927.7.7540
Tb927_07_v4	2199936	Complex Indel	1	A	2	T/-	58.3/41.7	7/5	12	Val840fs	Tb927.7.7540
Tb927_08_v4	32375	Indel	1	A	2	A/-	48.5/30.3	32/20	66	Glu35fs	Tb927.8.200
Tb927_08_v4	32380	Indel	1	-	2	-/T	41.2/39.7	28/27	68	Val37fs	Tb927.8.200
Tb927_08_v4	148606	Indel	1	T	1	-	85.4	41	48	Lys212fs	Tb927.8.530
Tb927_08_v4	148899	Indel	2	TT	2	TT/--	41.3/41.3	19/19	46	Lys114fs	Tb927.8.530
Tb927_08_v4	204894	Indel	6	TCGTCA	2	TCGTCA/------	54.2/35.4	26/17	48	Asp166fs	Tb927.8.730
Tb927_08_v4	204900	Indel	3	---	2	---/TCT	69.8/30.2	37/16	53	Asp166fs	Tb927.8.730
Tb927_08_v4	317015	Indel	3	---	2	CCT/---	58.8/33.3	30/17	51	Gly285fs	Tb927.8.990
Tb927_08_v4	341784	Indel	1	T	2	T/-	52.4/33.3	22/14	42	Asp60fs	Tb927.8.1060
Tb927_08_v4	341786	Indel	1	A	2	A/-	54.8/33.3	23/14	42	Gly59fs	Tb927.8.1060
Tb927_08_v4	369507	Indel	7	-------	2	-------/TTCTCGC	59.3/40.7	35/24	59	Trp1090fs	Tb927.8.1160
Tb927_08_v4	388692	Indel	1	C	1	-	80.9	38	47	Ala115fs	Tb927.8.1220
Tb927_08_v4	403169	Indel	1	T	1	-	86.0	43	50	Ser10fs	Tb927.8.1270
Tb927_08_v4	495844	Indel	3	ATC	2	ATC/---	58.7/39.1	27/18	46	Val268fs	Tb927.8.1520
Tb927_08_v4	559153	Indel	6	------	2	------/GCTGTT	67.4/30.4	31/14	46	Arg291fs	Tb927.8.1670
Tb927_08_v4	560023	Indel	1	T	1	-	84.7	50	59	Met1fs	Tb927.8.1670
Tb927_08_v4	577056	Indel	1	-	1	A	71.1	27	38	Asn173fs	Tb927.8.1760
Tb927_08_v4	577058	Indel	1	-	1	A	69.2	27	39	Lys172fs	Tb927.8.1760
Tb927_08_v4	577060	Indel	1	-	2	-/A	61.5/38.5	24/15	39	Lys171fs	Tb927.8.1760
Tb927_08_v4	577161	Indel	1	A	1	-	69.6	32	46	Phe137fs	Tb927.8.1760
Tb927_08_v4	577254	Indel	2	--	2	--/TT	61.8/30.9	34/17	55	Asp107fs	Tb927.8.1760
Tb927_08_v4	577514	Indel	1	A	2	A/-	54.5/36.4	30/20	55	Ser20fs	Tb927.8.1760
Tb927_08_v4	580945	Complex Indel	1	C	2	T/-	52.8/44.4	19/16	36	Gln103fs	Tb927.8.1770
Tb927_08_v4	580960	Indel	1	-	2	-/A	63.2/36.8	24/14	38	Gln99fs	Tb927.8.1770
Tb927_08_v4	595799	Indel	1	T	2	T/-	52.7/45.5	29/25	55	Thr228fs	Tb927.8.1830
Tb927_08_v4	621976	Indel	2	--	2	--/TT	64.3/32.1	18/9	28	Met1fs	Tb927.8.1930
Tb927_08_v4	654382	Indel	1	-	2	-/T	69.6/30.4	16/7	23	Ser6fs	Tb927.8.2070
Tb927_08_v4	654397	Indel	1	-	2	G/-	56.8/43.2	21/16	37	Lys11fs	Tb927.8.2070
Tb927_08_v4	654399	Indel	1	A	2	-/A	48.8/46.5	21/20	43	Asp12fs	Tb927.8.2070
Tb927_08_v4	677669	Indel	2	AC	2	--/AC	54.3/45.7	25/21	46	Arg12fs	Tb927.8.2210
Tb927_08_v4	684819	Indel	2	--	2	TT/--	48.7/38.5	19/15	39	His2fs	Tb927.8.2230
Tb927_08_v4	685672	Indel	3	GAG	2	GAG/---	57.4/31.9	27/15	47	Glu287del	Tb927.8.2230
Tb927_08_v4	700511	Indel	1	T	1	-	89.2	33	37	Leu29fs	Tb927.8.2320
Tb927_08_v4	700951	Indel	1	-	1	T	98.0	49	50	Tyr176fs	Tb927.8.2320
Tb927_08_v4	787474	Indel	3	---	1	CTT	86.7	39	45	Asn803_Leu804insLeu	Tb927.8.2660
Tb927_08_v4	890051	Indel	1	T	2	T/-	48.5/42.4	32/28	66	Cys434fs	Tb927.8.2940
Tb927_08_v4	907158	Indel	1	C	2	C/-	46.3/46.3	19/19	41	Pro36fs	Tb927.8.3020
Tb927_08_v4	924736	Indel	3	TTC	1	---	87.3	48	55	Cys214fs	Tb927.8.3080
Tb927_08_v4	961184	Indel	3	---	2	---/TCT	66.7/31.2	32/15	48	Val698_Ser699insSer	Tb927.8.3220
Tb927_08_v4	997451	Indel	1	A	2	A/-	44.4/44.4	12/12	27	Gln55fs	Tb927.8.3320
Tb927_08_v4	1080865	Indel	1	A	2	A/-	63.8/36.2	30/17	47	Ser25fs	Tb927.8.3590
Tb927_08_v4	1100063	Indel	2	GG	1	--	62.8	27	43	Pro88fs	Tb927.8.3670
Tb927_08_v4	1115703	Indel	3	CTC	2	CTC/---	65.5/34.5	36/19	55	Gly257fs	Tb927.8.3720
Tb927_08_v4	1122515	Indel	1	C	1	-	55.8	24	43	Val126fs	Tb927.8.3760
Tb927_08_v4	1122555	Complex Indel	4	AAAA	2	----/AAAT	64.5/32.3	20/10	31	Phe111fs	Tb927.8.3760
Tb927_08_v4	1155232	Indel	3	TCA	2	TCA/---	69.2/30.8	9/4	13	Asp163fs	Tb927.8.3870
Tb927_08_v4	1155334	Indel	3	TCA	1	---	76.5	13	17	Asp129fs	Tb927.8.3870
Tb927_08_v4	1157776	Indel	1	-	2	-/C	65.9/34.1	29/15	44	Ile278fs	Tb927.8.3880
Tb927_08_v4	1157776	Complex Indel	2	TG	2	--/AC	40.9/34.1	18/15	44	Tyr277fs	Tb927.8.3880
Tb927_08_v4	1157780	Complex Indel	1	G	2	C/-	45.0/45.0	18/18	40	Phe276fs	Tb927.8.3880
Tb927_08_v4	1157799	Indel	1	-	1	A	95.5	21	22	Thr270fs	Tb927.8.3880
Tb927_08_v4	1157809	Indel	1	A	1	-	94.4	17	18	Ser267fs	Tb927.8.3880
Tb927_08_v4	1157839	Indel	2	TG	1	--	81.8	27	33	Cys256fs	Tb927.8.3880
Tb927_08_v4	1157851	Indel	1	-	1	A	61.7	37	60	Ala253fs	Tb927.8.3880
Tb927_08_v4	1157851	Indel	3	---	1	GGA	30.0	18	60	Ala253fs	Tb927.8.3880
Tb927_08_v4	1157852	Indel	1	-	1	A	98.4	61	62	Ala253fs	Tb927.8.3880
Tb927_08_v4	1158164	Indel	1	C	1	-	90.9	80	88	Glu148fs	Tb927.8.3880
Tb927_08_v4	1158173	Indel	1	-	1	T	96.7	87	90	Glu146fs	Tb927.8.3880
Tb927_08_v4	1235251	Indel	1	-	2	-/G	60.4/39.6	29/19	48	Gln100fs	Tb927.8.4190
Tb927_08_v4	1235257	Indel	1	T	2	T/-	51.2/46.5	22/20	43	Gln98fs	Tb927.8.4190
Tb927_08_v4	1253598	Indel	6	CCTCCT	2	CCTCCT/------	60.5/34.2	23/13	38	Glu856fs	Tb927.8.4230
Tb927_08_v4	1257805	Indel	3	CTG	1	---	75.9	44	58	Gln1681del	Tb927.8.4240
Tb927_08_v4	1271045	Indel	2	--	1	TA	65.5	38	58	Lys107fs	Tb927.8.4270
Tb927_08_v4	1275407	Indel	1	A	1	-	82.5	33	40	Trp181fs	Tb927.8.4300
Tb927_08_v4	1275529	Indel	1	A	1	-	80.9	38	47	Phe140fs	Tb927.8.4300
Tb927_08_v4	1275569	Indel	1	-	2	-/G	58.1/41.9	18/13	31	Gln127fs	Tb927.8.4300
Tb927_08_v4	1275728	Indel	1	-	2	C/-	66.7/31.7	42/20	63	Phe74fs	Tb927.8.4300
Tb927_08_v4	1275929	Indel	1	T	2	T/-	60.9/34.8	14/8	23	Ile7fs	Tb927.8.4300
Tb927_08_v4	1282176	Indel	3	TTC	1	---	70.6	36	51	Lys661fs	Tb927.8.4320
Tb927_08_v4	1305066	Indel	3	---	2	ATT/---	52.2/47.8	24/22	46	Asn24_Glu25insAsn	Tb927.8.4370
Tb927_08_v4	1397172	Indel	3	AAG	1	---	70.7	29	41	Ser14fs	Tb927.8.4760
Tb927_08_v4	1419270	Indel	1	-	2	-/T	52.2/47.8	24/22	46	Arg405fs	Tb927.8.4800
Tb927_08_v4	1509368	Indel	1	T	2	T/-	64.3/33.9	36/19	56	Tyr76fs	Tb927.8.5100
Tb927_08_v4	1587164	Indel	1	C	1	-	87.0	40	46	Ala96fs	Tb927.8.5340
Tb927_08_v4	1587427	Indel	1	-	1	C	94.3	33	35	Thr184fs	Tb927.8.5340
Tb927_08_v4	1678669	Indel	3	---	2	CCA/---	63.6/34.1	28/15	44	Arg427fs	Tb927.8.5650
Tb927_08_v4	1690096	Indel	3	GGT	2	---/GGT	56.1/43.9	23/18	41	Gly502del	Tb927.8.5710
Tb927_08_v4	1694402	Indel	3	---	2	AAT/---	63.8/31.9	30/15	47	Leu274fs	Tb927.8.5720
Tb927_08_v4	1698681	Indel	3	---	1	GCA	60.0	27	45	Ser45fs	Tb927.8.5750
Tb927_08_v4	1698849	Indel	3	AGA	1	---	89.2	33	37	Val101fs	Tb927.8.5750
Tb927_08_v4	1723997	Indel	3	AGG	1	---	87.2	41	47	Pro2605fs	Tb927.8.5850
Tb927_08_v4	1738007	Indel	1	-	1	A	78.8	26	33	Phe114fs	Tb927.8.5920
Tb927_08_v4	1753897	Indel	1	-	1	T	69.2	36	52	Phe81fs	Tb927.8.5990
Tb927_08_v4	1768944	Indel	3	GAA	2	---/GAA	49.1/47.2	26/25	53	Ala61fs	Tb927.8.6070
Tb927_08_v4	1823399	Indel	3	AGA	1	---	70.7	29	41	Arg173fs	Tb927.8.6270
Tb927_08_v4	1847183	Indel	3	---	2	---/GGT	64.0/36.0	16/9	25	Gly90_Gly91insGly	Tb927.8.6360
Tb927_08_v4	1863592	Complex Indel	3	CAG	2	CAA/---	50.0/45.2	21/19	42	Gln28del	Tb927.8.6440
Tb927_08_v4	1863688	Indel	6	------	2	------/CAACAT	54.9/45.1	28/23	51	Met59_Gln60insGlnHis	Tb927.8.6440
Tb927_08_v4	1875121	Complex Indel	3	GAA	2	---/GAT	70.0/30.0	35/15	50	Glu670del	Tb927.8.6490
Tb927_08_v4	1918555	Indel	3	TTG	1	---	78.6	33	42	Gln377del	Tb927.8.6640
Tb927_08_v4	1944197	Indel	2	CC	2	CC/--	68.8/31.2	22/10	32	Gly412fs	Tb927.8.6710
Tb927_08_v4	1944211	Indel	2	--	2	--/GG	67.6/32.4	23/11	34	Ser408fs	Tb927.8.6710
Tb927_08_v4	1961110	Indel	3	---	1	GAG	79.6	43	54	Phe1084fs	Tb927.8.6790
Tb927_08_v4	2085174	Indel	2	CT	2	CT/--	54.2/31.2	26/15	48	Ala741fs	Tb927.8.7260
Tb927_08_v4	2169787	Indel	2	AT	1	--	83.7	36	43	Met1fs	Tb927.8.7540
Tb927_08_v4	2170786	Indel	2	--	2	TC/--	42.3/38.5	11/10	26	Arg334fs	Tb927.8.7540
Tb927_08_v4	2170796	Indel	2	CT	1	--	50.0	10	20	Thr337fs	Tb927.8.7540
Tb927_08_v4	2170809	Indel	1	A	1	-	66.7	18	27	Ile341fs	Tb927.8.7540
Tb927_08_v4	2174637	Indel	3	---	2	---/AAC	55.9/41.2	19/14	34	Lys76fs	Tb927.8.7550
Tb927_08_v4	2254652	Indel	3	ACG	1	---	92.8	64	69	Thr869del	Tb927.8.7760
Tb927_08_v4	2269081	Indel	1	A	2	A/-	68.4/31.6	26/12	38	Gln214fs	Tb927.8.7800
Tb927_08_v4	2432342	Indel	1	-	2	-/G	60.0/40.0	6/4	10	Ser373fs	Tb927.8.8220
Tb927_08_v4	2434247	Indel	1	-	1	C	76.9	10	13	Val294fs	Tb927.8.8230
Tb927_08_v4	2466484	Indel	3	---	2	---/CAC	60.0/40.0	15/10	25	Ala25fs	Tb927.8.8330
Tb927_09_v4	55659	Indel	1	-	1	A	81.8	27	33	Arg92fs	Tb927.9.280
Tb927_09_v4	183555	Indel	1	-	2	T/-	54.2/45.8	52/44	96	His3fs	Tb927.9.780
Tb927_09_v4	183595	Indel	4	AAAA	1	----	41.7	10	24	Lys17fs	Tb927.9.780
Tb927_09_v4	185231	Indel	1	-	2	C/-	59.5/39.2	47/31	79	Cys15fs	Tb927.9.790
Tb927_09_v4	186919	Indel	2	--	2	TG/--	58.3/41.7	14/10	24	Arg26fs	Tb927.9.800
Tb927_09_v4	274563	Indel	3	---	1	TAG	74.6	50	67	Phe13fs	Tb927.9.1120
Tb927_09_v4	274853	Indel	1	-	2	-/C	37.8/37.8	14/14	37	Asp110fs	Tb927.9.1120
Tb927_09_v4	311068	Indel	1	-	2	-/G	61.1/33.3	11/6	18	Stp37fs	Tb927.9.1260
Tb927_09_v4	311070	Indel	2	--	2	--/AC	42.1/36.8	8/7	19	Asn36fs	Tb927.9.1260
Tb927_09_v4	311079	Indel	1	-	2	-/T	60.0/40.0	12/8	20	Ser33fs	Tb927.9.1260
Tb927_09_v4	317048	Indel	1	-	1	C	77.6	38	49	Tyr57fs	Tb927.9.1270
Tb927_09_v4	342738	Indel	2	--	2	--/TA	61.5/38.5	24/15	39	Gly790fs	Tb927.9.1440
Tb927_09_v4	342739	Indel	1	-	2	-/G	61.5/38.5	24/15	39	Gly790fs	Tb927.9.1440
Tb927_09_v4	342741	Indel	1	-	2	-/G	53.8/46.2	21/18	39	Ile789fs	Tb927.9.1440
Tb927_09_v4	344701	Indel	1	A	2	A/-	55.8/39.5	24/17	43	Pro135fs	Tb927.9.1440
Tb927_09_v4	372476	Indel	1	A	1	-	78.0	32	41	Asn161fs	Tb927.9.1650
Tb927_09_v4	372479	Indel	2	GC	1	--	77.5	31	40	Ser160fs	Tb927.9.1650
Tb927_09_v4	418952	Indel	3	CTC	2	---/CTC	53.5/46.5	23/20	43	Glu453del	Tb927.9.1880
Tb927_09_v4	469701	Indel	1	A	1	-	97.8	45	46	Met37fs	Tb927.9.2100
Tb927_09_v4	483375	Indel	1	A	2	A/-	55.2/41.4	16/12	29	Phe79fs	Tb927.9.2210
Tb927_09_v4	483583	Indel	2	--	2	--/GG	54.1/40.5	20/15	37	Pro10fs	Tb927.9.2210
Tb927_09_v4	483588	Indel	3	---	2	---/GGA	64.9/32.4	24/12	37	Phe8_Pro9insSer	Tb927.9.2210
Tb927_09_v4	487862	Indel	1	-	2	-/G	70.0/30.0	21/9	30	Ile42fs	Tb927.9.2230
Tb927_09_v4	499316	Complex Indel	5	AAAAA	2	-----/AAAAC	40.0/33.3	12/10	30	Leu4fs	Tb927.9.2280
Tb927_09_v4	558865	Indel	1	-	1	C	81.0	34	42	Lys102fs	Tb927.9.2570
Tb927_09_v4	559071	Indel	8	--------	2	--------/TATATATT	56.9/43.1	29/22	51	Met33fs	Tb927.9.2570
Tb927_09_v4	582677	Indel	1	A	1	-	81.4	35	43	Stp78fs	Tb927.9.2690
Tb927_09_v4	582687	Indel	1	A	1	-	64.1	25	39	Phe74fs	Tb927.9.2690
Tb927_09_v4	582895	Indel	1	-	1	T	77.3	34	44	Phe5fs	Tb927.9.2690
Tb927_09_v4	582897	Indel	1	-	2	T/-	60.0/40.0	27/18	45	Phe5fs	Tb927.9.2690
Tb927_09_v4	582903	Indel	2	--	2	AG/--	56.5/39.1	26/18	46	Phe3fs	Tb927.9.2690
Tb927_09_v4	586470	Indel	1	-	1	A	80.0	32	40	Leu84fs	Tb927.9.2720
Tb927_09_v4	586623	Indel	1	G	1	-	69.0	29	42	Pro33fs	Tb927.9.2720
Tb927_09_v4	586692	Indel	1	-	1	G	95.2	40	42	Leu10fs	Tb927.9.2720
Tb927_09_v4	592843	Indel	1	A	2	A/-	59.4/34.4	19/11	32	Phe53fs	Tb927.9.2750
Tb927_09_v4	611943	Indel	3	AGC	1	---	90.9	30	33	Ala108del	Tb927.9.2910
Tb927_09_v4	612832	Indel	1	T	1	-	73.6	39	53	Ser18fs	Tb927.9.2920
Tb927_09_v4	623333	Indel	4	AATA	1	----	79.5	35	44	Leu86fs	Tb927.9.3070
Tb927_09_v4	625245	Indel	1	-	1	G	95.2	40	42	Arg81fs	Tb927.9.3090
Tb927_09_v4	625343	Indel	1	-	1	A	88.6	39	44	Leu48fs	Tb927.9.3090
Tb927_09_v4	626674	Indel	1	G	2	-/G	53.5/44.2	23/19	43	Gln52fs	Tb927.9.3100
Tb927_09_v4	632900	Indel	1	A	1	-	88.2	45	51	Phe38fs	Tb927.9.3150
Tb927_09_v4	638055	Indel	1	-	1	A	78.6	22	28	Ala46fs	Tb927.9.3210
Tb927_09_v4	638219	Indel	1	-	1	T	84.6	33	39	Leu101fs	Tb927.9.3210
Tb927_09_v4	650216	Indel	4	----	2	----/GTGT	65.4/34.6	17/9	26	Arg13fs	Tb927.9.3380
Tb927_09_v4	656279	Indel	5	-----	1	TAATT	81.2	39	48	Stp1052fs	Tb927.9.3400
Tb927_09_v4	660176	Indel	1	-	2	-/T	66.7/33.3	16/8	24	Glu324fs	Tb927.9.3460
Tb927_09_v4	660180	Indel	2	--	2	--/GT	60.9/39.1	14/9	23	Val326fs	Tb927.9.3460
Tb927_09_v4	660185	Indel	1	A	2	A/-	55.0/40.0	11/8	20	Pro327fs	Tb927.9.3460
Tb927_09_v4	665777	Indel	1	-	1	C	94.1	48	51	Pro20fs	Tb927.9.3520
Tb927_09_v4	666019	Indel	2	GT	1	--	86.0	37	43	Glu100fs	Tb927.9.3520
Tb927_09_v4	670187	Indel	1	-	2	-/T	45.7/32.6	21/15	46	Leu31fs	Tb927.9.3570
Tb927_09_v4	672680	Indel	3	CTT	1	---	86.7	39	45	Ser61fs	Tb927.9.3590
Tb927_09_v4	687389	Indel	3	---	2	GGA/---	67.5/30.0	27/12	40	Gly963_Gly964insGly	Tb927.9.3680
Tb927_09_v4	703900	Indel	1	-	1	T	77.4	48	62	Phe46fs	Tb927.9.3810
Tb927_09_v4	735239	Indel	2	TT	2	TT/--	44.9/42.9	22/21	49	Phe46fs	Tb927.9.4110
Tb927_09_v4	735354	Indel	2	--	2	--/TT	55.4/41.5	36/27	65	Val84fs	Tb927.9.4110
Tb927_09_v4	735402	Complex Indel	6	TTTTTC	2	TTTTTT/------	55.2/31.0	16/9	29	Phe100fs	Tb927.9.4110
Tb927_09_v4	735431	Indel	2	--	1	TC	71.9	23	32	Leu110fs	Tb927.9.4110
Tb927_09_v4	735458	Indel	6	GAGTGT	1	------	45.2	14	31	Glu119_Cys120del	Tb927.9.4110
Tb927_09_v4	735490	Indel	1	G	2	G/-	40.5/35.7	17/15	42	Glu129fs	Tb927.9.4110
Tb927_09_v4	735702	Complex Indel	3	AAC	2	AAT/---	65.2/30.4	30/14	46	Asn22del	Tb927.9.4120
Tb927_09_v4	735741	Complex Indel	1	C	2	A/-	52.1/41.7	25/20	48	Gln35fs	Tb927.9.4120
Tb927_09_v4	735876	Indel	1	-	1	T	75.8	50	66	Phe80fs	Tb927.9.4120
Tb927_09_v4	735901	Indel	1	-	2	T/-	67.7/30.6	42/19	62	Leu88fs	Tb927.9.4120
Tb927_09_v4	735935	Indel	1	T	1	-	50.0	36	72	Cys99fs	Tb927.9.4120
Tb927_09_v4	735972	Indel	1	-	2	A/-	50.8/49.2	31/30	61	Phe112fs	Tb927.9.4120
Tb927_09_v4	736197	Indel	1	T	2	T/-	47.1/38.6	33/27	70	Ile11fs	Tb927.9.4130
Tb927_09_v4	736242	Indel	1	G	1	-	64.3	54	84	Arg26fs	Tb927.9.4130
Tb927_09_v4	736351	Indel	2	--	1	AA	67.9	53	78	Arg62fs	Tb927.9.4130
Tb927_09_v4	736423	Indel	1	T	1	-	72.5	58	80	Cys86fs	Tb927.9.4130
Tb927_09_v4	736512	Complex Indel	4	TTTG	2	CTTT/----	32.1/32.1	18/18	56	Phe116fs	Tb927.9.4130
Tb927_09_v4	736638	Indel	2	TT	2	TT/--	32.9/31.7	27/26	82	Leu158fs	Tb927.9.4130
Tb927_09_v4	736659	Indel	1	T	2	-/T	62.5/35.0	50/28	80	Ile165fs	Tb927.9.4130
Tb927_09_v4	736784	Indel	1	-	2	T/-	44.1/30.5	26/18	59	Phe207fs	Tb927.9.4130
Tb927_09_v4	736818	Indel	1	-	1	T	76.9	40	52	Leu218fs	Tb927.9.4130
Tb927_09_v4	737949	Indel	1	T	2	T/-	54.2/43.8	26/21	48	Phe43fs	Tb927.9.4150
Tb927_09_v4	738039	Indel	1	T	1	-	88.4	61	69	Phe73fs	Tb927.9.4150
Tb927_09_v4	738134	Indel	1	-	2	T/-	40.0/33.3	24/20	60	Ser104fs	Tb927.9.4150
Tb927_09_v4	738189	Indel	2	--	2	--/CG	62.2/35.6	28/16	45	Leu123fs	Tb927.9.4150
Tb927_09_v4	738192	Indel	1	-	2	-/G	67.4/30.4	31/14	46	Phe124fs	Tb927.9.4150
Tb927_09_v4	738194	Indel	1	-	2	-/A	67.4/32.6	31/15	46	Phe124fs	Tb927.9.4150
Tb927_09_v4	738248	Indel	1	T	2	-/T	60.0/40.0	24/16	40	Ser142fs	Tb927.9.4150
Tb927_09_v4	738256	Indel	1	T	2	T/-	59.5/40.5	25/17	42	Leu145fs	Tb927.9.4150
Tb927_09_v4	738295	Indel	1	C	2	C/-	42.9/34.3	15/12	35	Ser158fs	Tb927.9.4150
Tb927_09_v4	739330	Indel	2	--	2	--/CG	57.1/40.0	20/14	35	Asn24fs	Tb927.9.4180
Tb927_09_v4	760451	Complex Indel	2	TA	2	CA/--	39.7/39.7	25/25	63	Val3fs	Tb927.9.4320
Tb927_09_v4	760464	Complex Indel	2	GC	2	GT/--	56.2/42.2	36/27	64	Val7fs	Tb927.9.4320
Tb927_09_v4	762033	Complex Indel	1	C	2	T/-	62.1/34.5	18/10	29	Phe10fs	Tb927.9.4340
Tb927_09_v4	762078	Indel	2	TT	2	--/TT	53.6/39.3	15/11	28	Thr25fs	Tb927.9.4340
Tb927_09_v4	762156	Complex Indel	1	C	2	-/T	53.8/34.6	14/9	26	Phe51fs	Tb927.9.4340
Tb927_09_v4	782474	Indel	1	A	2	A/-	47.9/33.3	23/16	48	Lys97fs	Tb927.9.4490
Tb927_09_v4	790977	Indel	3	---	1	GTG	75.0	33	44	Cys713fs	Tb927.9.4530
Tb927_09_v4	798825	Indel	3	TTC	2	TTC/---	51.0/44.9	25/22	49	Phe21del	Tb927.9.4580
Tb927_09_v4	799077	Indel	2	--	1	TT	45.9	17	37	Phe3fs	Tb927.9.4590
Tb927_09_v4	799441	Indel	2	--	1	GT	81.7	49	60	Val8fs	Tb927.9.4600
Tb927_09_v4	815205	Indel	1	A	2	-/A	62.9/31.4	22/11	35	Lys21fs	Tb927.9.4690
Tb927_09_v4	815218	Indel	1	G	1	-	58.8	20	34	Arg25fs	Tb927.9.4690
Tb927_09_v4	815238	Indel	1	A	2	A/-	70.0/30.0	21/9	30	Asn32fs	Tb927.9.4690
Tb927_09_v4	815241	Indel	1	-	2	-/A	68.6/31.4	24/11	35	Thr33fs	Tb927.9.4690
Tb927_09_v4	820652	Indel	4	TATT	1	----	75.0	18	24	Val66fs	Tb927.9.4800
Tb927_09_v4	826548	Indel	2	--	2	TT/--	59.5/33.3	25/14	42	Gly191fs	Tb927.9.4840
Tb927_09_v4	827409	Indel	2	--	2	--/AT	64.6/31.2	31/15	48	Pro478fs	Tb927.9.4840
Tb927_09_v4	833235	Indel	1	A	1	-	67.3	33	49	Lys88fs	Tb927.9.4890
Tb927_09_v4	850727	Indel	1	A	1	-	95.7	44	46	Gly22fs	Tb927.9.5020
Tb927_09_v4	850782	Indel	1	-	1	T	77.8	35	45	Phe41fs	Tb927.9.5020
Tb927_09_v4	855740	Indel	1	-	2	-/T	54.0/44.0	27/22	50	His67fs	Tb927.9.5060
Tb927_09_v4	855749	Indel	1	-	1	T	79.6	43	54	Ser70fs	Tb927.9.5060
Tb927_09_v4	865461	Indel	4	----	1	TTAT	53.1	26	49	Ile10fs	Tb927.9.5180
Tb927_09_v4	867264	Indel	1	-	1	T	75.6	34	45	Leu30fs	Tb927.9.5200
Tb927_09_v4	867540	Indel	4	ATAT	2	ATAT/----	58.6/31.0	17/9	29	Thr3fs	Tb927.9.5210
Tb927_09_v4	873966	Indel	2	--	2	GG/--	52.9/47.1	27/24	51	Arg866fs	Tb927.9.5240
Tb927_09_v4	873969	Indel	4	----	2	GGGC/----	54.9/45.1	28/23	51	Glu867fs	Tb927.9.5240
Tb927_09_v4	874339	Indel	1	T	1	-	97.5	39	40	Asn5fs	Tb927.9.5250
Tb927_09_v4	874380	Indel	4	----	2	TTTA/----	68.6/31.4	24/11	35	Phe19fs	Tb927.9.5250
Tb927_09_v4	892110	Indel	3	---	2	---/GTG	59.7/38.7	37/24	62	Cys15fs	Tb09.160.3940
Tb927_09_v4	899164	Indel	8	TATATATA	1	--------	63.6	21	33	Val40fs	Tb927.9.5480
Tb927_09_v4	899208	Indel	1	T	2	T/-	58.1/41.9	25/18	43	Phe55fs	Tb927.9.5480
Tb927_09_v4	899247	Indel	3	TTT	1	---	62.9	22	35	Phe68del	Tb927.9.5480
Tb927_09_v4	902307	Indel	1	-	2	-/T	67.6/32.4	25/12	37	Ile2fs	Tb927.9.5500
Tb927_09_v4	902372	Complex Indel	1	A	2	-/T	43.6/41.0	17/16	39	Lys24fs	Tb927.9.5500
Tb927_09_v4	902440	Indel	1	-	1	T	79.5	31	39	Asn46fs	Tb927.9.5500
Tb927_09_v4	902834	Indel	1	-	2	-/T	53.6/46.4	15/13	28	Stp57fs	Tb927.9.5510
Tb927_09_v4	907614	Indel	1	-	2	-/A	52.3/47.7	23/21	44	Gly40fs	Tb09.160.4030
Tb927_09_v4	908534	Indel	1	-	2	-/G	59.5/37.8	22/14	37	Cys61fs	Tb927.9.5560
Tb927_09_v4	908538	Indel	1	T	2	T/-	50.0/44.7	19/17	38	Val62fs	Tb927.9.5560
Tb927_09_v4	908583	Indel	1	-	2	-/T	43.6/35.9	17/14	39	Leu77fs	Tb927.9.5560
Tb927_09_v4	909120	Indel	1	-	2	-/A	61.5/38.5	32/20	52	Glu82fs	Tb927.9.5570
Tb927_09_v4	922073	Indel	1	-	2	-/C	40.5/33.3	17/14	42	Lys63fs	Tb927.9.5670
Tb927_09_v4	931106	Indel	3	---	1	GAA	78.4	40	51	Asp1748_Glu1749insGlu	Tb927.9.5700
Tb927_09_v4	935336	Indel	6	CGAGGA	1	------	72.2	26	36	Gly299fs	Tb927.9.5730
Tb927_09_v4	937968	Indel	2	--	1	CC	76.9	20	26	Cys39fs	Tb09.160.4260
Tb927_09_v4	940472	Indel	1	-	2	-/A	63.6/30.3	21/10	33	Phe30fs	Tb927.9.5880
Tb927_09_v4	947558	Indel	2	--	2	--/TA	50.0/38.5	13/10	26	Thr66fs	Tb927.9.5910
Tb927_09_v4	948121	Complex Indel	3	CCT	2	---/CCC	40.6/40.6	13/13	32	Pro20del	Tb927.9.5920
Tb927_09_v4	948174	Indel	2	--	1	AA	75.0	27	36	Thr37fs	Tb927.9.5920
Tb927_09_v4	950767	Indel	1	T	1	-	77.5	31	40	Ile26fs	Tb927.9.5990
Tb927_09_v4	966894	Indel	1	-	2	-/T	57.1/40.0	20/14	35	Phe34fs	Tb09.160.4510
Tb927_09_v4	966983	Indel	3	GTT	1	---	87.8	36	41	Glu63fs	Tb09.160.4510
Tb927_09_v4	968214	Indel	1	-	2	-/C	56.2/33.3	27/16	48	Phe67fs	Tb927.9.6140
Tb927_09_v4	968215	Indel	1	-	2	-/C	68.1/31.9	32/15	47	Phe67fs	Tb927.9.6140
Tb927_09_v4	968247	Indel	2	GT	1	--	73.7	28	38	Gly78fs	Tb927.9.6140
Tb927_09_v4	968423	Indel	2	TT	1	--	78.6	33	42	Phe137fs	Tb927.9.6140
Tb927_09_v4	974845	Indel	1	-	2	-/G	58.1/41.9	25/18	43	Arg874fs	Tb927.9.6160
Tb927_09_v4	1006923	Indel	1	-	1	A	77.6	38	49	Gly952fs	Tb927.9.6430
Tb927_09_v4	1006924	Indel	2	--	1	GA	71.4	35	49	Gly952fs	Tb927.9.6430
Tb927_09_v4	1010639	Indel	1	-	2	A/-	50.0/50.0	35/35	70	Glu94fs	Tb927.9.6460
Tb927_09_v4	1010908	Indel	3	---	1	CAA	79.5	31	39	Gln183_Gln184insGln	Tb927.9.6460
Tb927_09_v4	1017350	Indel	1	T	2	T/-	55.4/39.3	31/22	56	Val108fs	Tb927.9.6500
Tb927_09_v4	1031777	Indel	2	--	2	TC/--	54.3/45.7	19/16	35	Phe58fs	Tb927.9.6570
Tb927_09_v4	1031830	Complex Indel	1	C	2	-/A	37.5/31.2	6/5	16	Asn75fs	Tb927.9.6570
Tb927_09_v4	1031871	Indel	1	T	1	-	68.4	13	19	Leu89fs	Tb927.9.6570
Tb927_09_v4	1041086	Indel	1	C	2	C/-	58.3/39.6	28/19	48	Arg494fs	Tb927.9.6660
Tb927_09_v4	1050484	Indel	1	-	1	T	76.3	29	38	Phe107fs	Tb927.9.6690
Tb927_09_v4	1051528	Indel	1	-	1	A	85.7	36	42	Pro62fs	Tb927.9.6700
Tb927_09_v4	1064118	Indel	1	A	1	-	89.6	69	77	Pro80fs	Tb927.9.6780
Tb927_09_v4	1071803	Indel	1	-	1	T	80.0	8	10	Gly48fs	Tb927.9.6830
Tb927_09_v4	1086237	Indel	1	-	1	A	96.4	27	28	Gln70fs	Tb927.9.6990
Tb927_09_v4	1087882	Indel	3	---	1	TGA	88.5	46	52	Val95fs	Tb927.9.7020
Tb927_09_v4	1093706	Complex Indel	2	AA	2	--/TT	43.5/30.4	20/14	46	Leu6fs	Tb927.9.7040
Tb927_09_v4	1095390	Indel	1	-	2	C/-	62.5/37.5	30/18	48	Cys13fs	Tb927.9.7050
Tb927_09_v4	1095392	Indel	1	-	2	-/C	55.1/44.9	27/22	49	Tyr14fs	Tb927.9.7050
Tb927_09_v4	1095400	Indel	1	-	2	-/C	50.0/50.0	25/25	50	Leu16fs	Tb927.9.7050
Tb927_09_v4	1104742	Indel	1	-	2	T/-	42.6/34.0	20/16	47	Leu34fs	Tb927.9.7140
Tb927_09_v4	1124696	Indel	2	TC	1	--	90.0	36	40	Ile75fs	Tb927.9.7250
Tb927_09_v4	1124764	Complex Indel	1	C	2	T/-	42.3/38.5	11/10	26	Thr98fs	Tb927.9.7250
Tb927_09_v4	1124771	Indel	1	A	2	-/A	51.6/41.9	16/13	31	Ile100fs	Tb927.9.7250
Tb927_09_v4	1173029	Indel	1	T	2	T/-	62.8/30.2	27/13	43	Asn10fs	Tb927.9.7440
Tb927_09_v4	1175829	Indel	1	A	2	-/A	55.0/45.0	11/9	20	Stp107fs	Tb927.9.7460
Tb927_09_v4	1176024	Indel	1	A	2	A/-	70.0/30.0	21/9	30	Cys42fs	Tb927.9.7460
Tb927_09_v4	1176051	Indel	1	-	2	A/-	50.0/50.0	14/14	28	Ser33fs	Tb927.9.7460
Tb927_09_v4	1181824	Indel	1	-	2	A/-	66.7/31.7	40/19	60	Phe80fs	Tb927.9.7490
Tb927_09_v4	1181862	Indel	2	AA	1	--	65.1	41	63	Phe67fs	Tb927.9.7490
Tb927_09_v4	1182002	Indel	2	CT	2	CT/--	50.0/36.1	18/13	36	Lys20fs	Tb927.9.7490
Tb927_09_v4	1182495	Indel	2	TA	1	--	80.6	25	31	Tyr127fs	Tb927.9.7500
Tb927_09_v4	1182541	Indel	1	C	2	C/-	43.8/43.8	7/7	16	Leu112fs	Tb927.9.7500
Tb927_09_v4	1182554	Indel	1	-	1	A	76.9	10	13	Val108fs	Tb927.9.7500
Tb927_09_v4	1182561	Indel	1	-	2	C/-	57.1/42.9	8/6	14	Phe106fs	Tb927.9.7500
Tb927_09_v4	1182563	Indel	1	-	2	-/C	52.9/41.2	9/7	17	Phe105fs	Tb927.9.7500
Tb927_09_v4	1182566	Indel	1	A	2	A/-	62.5/37.5	10/6	16	Leu104fs	Tb927.9.7500
Tb927_09_v4	1182662	Indel	5	AAAAC	1	-----	73.8	31	42	Val71fs	Tb927.9.7500
Tb927_09_v4	1182811	Indel	5	-----	2	AAAAG/-----	54.5/39.4	18/13	33	Leu23fs	Tb927.9.7500
Tb927_09_v4	1201927	Indel	1	-	2	A/-	54.0/42.9	34/27	63	Phe50fs	Tb927.9.7680
Tb927_09_v4	1212459	Indel	3	GCA	1	---	71.0	22	31	Ala121fs	Tb927.9.7710
Tb927_09_v4	1218110	Indel	1	T	1	-	80.5	33	41	Ser38fs	Tb927.9.7730
Tb927_09_v4	1236427	Indel	7	AAAACAA	1	-------	87.0	40	46	Leu88fs	Tb927.9.7840
Tb927_09_v4	1236613	Complex Indel	2	CG	2	--/AG	50.0/50.0	6/6	12	Leu27fs	Tb927.9.7840
Tb927_09_v4	1268170	Indel	1	-	2	-/T	59.6/34.6	31/18	52	Phe70fs	Tb927.9.7950
Tb927_09_v4	1268174	Indel	2	AA	1	--	31.1	14	45	Val68fs	Tb927.9.7950
Tb927_09_v4	1268184	Complex Indel	1	C	2	-/A	42.9/40.0	15/14	35	Arg65fs	Tb927.9.7950
Tb927_09_v4	1268187	Complex Indel	2	TC	2	TA/--	60.0/31.4	21/11	35	Arg64fs	Tb927.9.7950
Tb927_09_v4	1268193	Indel	1	-	2	-/A	67.6/32.4	25/12	37	Arg63fs	Tb927.9.7950
Tb927_09_v4	1268194	Indel	2	--	2	--/AA	66.7/33.3	24/12	36	Glu62fs	Tb927.9.7950
Tb927_09_v4	1268195	Complex Indel	1	C	3	C/T/-	36.1/33.3/30.6	13/12/11	36	Glu62fs	Tb927.9.7950
Tb927_09_v4	1268270	Indel	2	TT	1	--	61.1	11	18	Ser36fs	Tb927.9.7950
Tb927_09_v4	1268276	Indel	1	-	2	G/-	62.5/37.5	10/6	16	Lys35fs	Tb927.9.7950
Tb927_09_v4	1268277	Indel	1	-	2	-/C	53.3/46.7	8/7	15	Lys35fs	Tb927.9.7950
Tb927_09_v4	1268331	Indel	1	T	1	-	83.3	10	12	Glu16fs	Tb927.9.7950
Tb927_09_v4	1268336	Indel	1	-	1	G	92.9	13	14	Asn15fs	Tb927.9.7950
Tb927_09_v4	1268820	Indel	3	---	2	ATG/---	70.0/30.0	14/6	20	Asn230fs	Tb927.9.7960
Tb927_09_v4	1269260	Indel	1	A	2	A/-	53.2/42.6	25/20	47	Asn83fs	Tb927.9.7960
Tb927_09_v4	1269266	Indel	1	-	2	-/G	51.9/48.1	28/26	54	Ser82fs	Tb927.9.7960
Tb927_09_v4	1269289	Indel	2	TA	2	--/TA	50.8/49.2	32/31	63	Asn73fs	Tb927.9.7960
Tb927_09_v4	1269295	Complex Indel	1	T	2	C/-	47.8/46.4	33/32	69	Arg72fs	Tb927.9.7960
Tb927_09_v4	1269332	Indel	1	C	2	-/C	54.3/43.5	25/20	46	Met59fs	Tb927.9.7960
Tb927_09_v4	1269339	Indel	1	-	1	A	64.4	29	45	Glu57fs	Tb927.9.7960
Tb927_09_v4	1269395	Indel	1	G	1	-	89.5	17	19	Gly38fs	Tb927.9.7960
Tb927_09_v4	1269399	Indel	1	-	1	C	80.0	12	15	Lys37fs	Tb927.9.7960
Tb927_09_v4	1272402	Indel	1	A	2	A/-	66.7/33.3	16/8	24	His34fs	Tb927.9.7980
Tb927_09_v4	1273829	Indel	2	AA	1	--	68.4	26	38	Leu79fs	Tb927.9.8010
Tb927_09_v4	1290277	Indel	2	GG	1	--	80.0	32	40	Pro62fs	Tb927.9.8170
Tb927_09_v4	1290295	Indel	1	-	1	A	85.0	34	40	Phe56fs	Tb927.9.8170
Tb927_09_v4	1290304	Indel	1	-	2	-/A	58.5/41.5	24/17	41	Leu53fs	Tb927.9.8170
Tb927_09_v4	1290322	Indel	1	A	1	-	77.1	27	35	Leu47fs	Tb927.9.8170
Tb927_09_v4	1290345	Indel	1	-	2	G/-	47.1/41.2	16/14	34	Thr40fs	Tb927.9.8170
Tb927_09_v4	1290427	Indel	1	-	2	T/-	52.9/44.1	18/15	34	Lys12fs	Tb927.9.8170
Tb927_09_v4	1305826	Indel	1	-	2	-/A	59.1/38.6	26/17	44	Val39fs	Tb927.9.8300
Tb927_09_v4	1306388	Indel	2	--	2	AA/--	64.1/30.8	25/12	39	Tyr285fs	Tb927.9.8320
Tb927_09_v4	1306580	Indel	4	AAAA	2	AAAA/----	63.2/31.6	12/6	19	Phe220fs	Tb927.9.8320
Tb927_09_v4	1306875	Indel	1	A	2	A/-	50.0/38.5	13/10	26	Phe122fs	Tb927.9.8320
Tb927_09_v4	1306947	Complex Indel	1	T	2	C/-	48.1/33.3	13/9	27	Lys98fs	Tb927.9.8320
Tb927_09_v4	1307061	Indel	2	--	2	--/TA	57.1/42.9	16/12	28	Lys61fs	Tb927.9.8320
Tb927_09_v4	1307212	Indel	1	-	1	A	70.6	24	34	Phe10fs	Tb927.9.8320
Tb927_09_v4	1310408	Indel	1	T	1	-	79.5	35	44	Lys110fs	Tb927.9.8340
Tb927_09_v4	1310528	Indel	1	-	2	A/-	62.7/37.3	32/19	51	Pro71fs	Tb927.9.8340
Tb927_09_v4	1332123	Indel	1	-	2	-/A	55.3/42.6	26/20	47	Lys70fs	Tb927.9.8530
Tb927_09_v4	1344396	Indel	6	------	2	CCTCCT/------	57.9/39.5	22/15	38	Ala182fs	Tb927.9.8620
Tb927_09_v4	1348166	Indel	2	--	1	TT	56.4	22	39	Arg34fs	Tb927.9.8660
Tb927_09_v4	1381616	Complex Indel	1	G	2	-/A	60.6/30.3	20/10	33	Phe156fs	Tb927.9.8920
Tb927_09_v4	1381625	Indel	2	AC	1	--	58.6	17	29	Cys153fs	Tb927.9.8920
Tb927_09_v4	1381983	Indel	2	GA	1	--	44.4	8	18	Ser34fs	Tb927.9.8920
Tb927_09_v4	1381994	Indel	1	A	2	A/-	52.9/41.2	9/7	17	Phe30fs	Tb927.9.8920
Tb927_09_v4	1382063	Indel	1	-	2	-/A	64.3/35.7	9/5	14	Leu8fs	Tb927.9.8920
Tb927_09_v4	1398446	Indel	1	-	2	-/A	64.0/36.0	32/18	50	Leu79fs	Tb927.9.9070
Tb927_09_v4	1404870	Indel	6	------	2	CTCCGT/------	56.9/41.4	33/24	58	Glu279_Glu280insThrGlu	Tb927.9.9140
Tb927_09_v4	1443554	Complex Indel	2	AA	3	AA/AT/--	34.4/31.2/31.2	11/10/10	32	Leu89fs	Tb927.9.9350
Tb927_09_v4	1443559	Indel	2	AG	1	--	37.5	12	32	Thr87fs	Tb927.9.9350
Tb927_09_v4	1443560	Indel	2	GT	1	--	34.4	11	32	Thr87fs	Tb927.9.9350
Tb927_09_v4	1443622	Indel	1	-	2	-/C	57.4/42.6	27/20	47	Cys67fs	Tb927.9.9350
Tb927_09_v4	1443624	Indel	1	-	2	-/A	55.3/44.7	26/21	47	Asn66fs	Tb927.9.9350
Tb927_09_v4	1443642	Indel	2	--	2	--/TA	64.7/35.3	33/18	51	Pro60fs	Tb927.9.9350
Tb927_09_v4	1443644	Indel	1	-	2	-/C	64.0/32.0	32/16	50	Phe59fs	Tb927.9.9350
Tb927_09_v4	1443673	Indel	2	--	2	--/TC	50.0/43.2	22/19	44	Lys50fs	Tb927.9.9350
Tb927_09_v4	1444078	Indel	1	-	2	A/-	54.5/45.5	6/5	11	Phe54fs	Tb927.9.9360
Tb927_09_v4	1444143	Indel	2	--	2	TA/--	53.6/46.4	15/13	28	Ile33fs	Tb927.9.9360
Tb927_09_v4	1457984	Indel	1	-	1	T	71.4	30	42	Phe46fs	Tb927.9.9440
Tb927_09_v4	1457987	Indel	2	--	2	--/AT	64.4/31.1	29/14	45	Phe45fs	Tb927.9.9440
Tb927_09_v4	1460280	Indel	3	TGA	1	---	61.8	21	34	His646fs	Tb927.9.9450
Tb927_09_v4	1463155	Indel	2	GA	1	--	70.8	34	48	Phe38fs	Tb927.9.9470
Tb927_09_v4	1467725	Indel	1	-	2	-/A	67.3/32.7	33/16	49	Phe55fs	Tb927.9.9500
Tb927_09_v4	1467818	Indel	4	----	2	AAAC/----	38.8/32.7	19/16	49	Phe24fs	Tb927.9.9500
Tb927_09_v4	1468306	Indel	2	AC	2	AC/--	56.2/33.3	27/16	48	Val29fs	Tb09.v1.0610
Tb927_09_v4	1469707	Indel	4	----	2	----/AGAA	52.9/47.1	27/24	51	Leu56fs	Tb09.211.1140
Tb927_09_v4	1471837	Indel	1	-	2	C/-	50.0/50.0	17/17	34	Lys37fs	Tb09.211.1160
Tb927_09_v4	1471910	Indel	3	GGA	1	---	65.7	23	35	Ser12del	Tb09.211.1160
Tb927_09_v4	1529023	Indel	2	--	2	--/TT	44.4/41.7	16/15	36	Met1fs	Tb927.9.9970
Tb927_09_v4	1547176	Indel	2	AC	1	--	72.9	43	59	Val26fs	Tb927.9.10130
Tb927_09_v4	1554089	Indel	1	-	2	A/-	61.8/35.3	21/12	34	Ser88fs	Tb927.9.10180
Tb927_09_v4	1554111	Indel	2	CC	2	CC/--	44.4/44.4	12/12	27	Gly80fs	Tb927.9.10180
Tb927_09_v4	1556710	Indel	1	A	2	-/A	53.3/36.7	16/11	30	Leu2fs	Tb927.9.10190
Tb927_09_v4	1578516	Indel	1	T	2	T/-	50.0/36.4	11/8	22	Ala318fs	Tb927.9.10400
Tb927_09_v4	1578520	Indel	1	-	2	-/C	68.2/31.8	15/7	22	Lys317fs	Tb927.9.10400
Tb927_09_v4	1579189	Indel	3	---	2	---/TCA	54.8/45.2	17/14	31	Glu94fs	Tb927.9.10400
Tb927_09_v4	1592359	Indel	1	-	2	-/A	50.0/45.8	24/22	48	Leu62fs	Tb927.9.10460
Tb927_09_v4	1592473	Indel	1	-	2	A/-	52.8/45.3	28/24	53	Leu24fs	Tb927.9.10460
Tb927_09_v4	1593856	Indel	4	----	2	----/ATAT	31.4/31.4	11/11	35	Ile137fs	Tb927.9.10480
Tb927_09_v4	1595295	Indel	1	T	2	T/-	59.3/37.0	16/10	27	Ala256fs	Tb927.9.10490
Tb927_09_v4	1606635	Indel	1	A	1	-	87.5	42	48	Cys66fs	Tb927.9.10540
Tb927_09_v4	1615858	Indel	1	-	2	A/-	58.7/41.3	27/19	46	Phe78fs	Tb927.9.10600
Tb927_09_v4	1616707	Indel	2	--	1	AT	72.9	35	48	Val10fs	Tb927.9.10610
Tb927_09_v4	1617072	Indel	1	-	1	T	71.1	27	38	Thr26fs	Tb927.9.10620
Tb927_09_v4	1636352	Indel	3	CTC	1	---	69.4	34	49	Glu10del	Tb927.9.10650
Tb927_09_v4	1637473	Indel	3	TAA	2	---/TAA	51.8/46.4	29/26	56	Ile32fs	Tb927.9.10660
Tb927_09_v4	1646341	Indel	3	---	2	TCT/---	66.7/33.3	30/15	45	Asp24fs	Tb927.9.10710
Tb927_09_v4	1672671	Indel	2	AC	1	--	69.4	25	36	Cys91fs	Tb927.9.10940
Tb927_09_v4	1672763	Indel	1	-	1	T	85.7	24	28	Ile61fs	Tb927.9.10940
Tb927_09_v4	1672851	Indel	1	-	2	C/-	65.4/34.6	17/9	26	Leu32fs	Tb927.9.10940
Tb927_09_v4	1672857	Indel	1	-	2	-/T	68.0/32.0	17/8	25	Phe30fs	Tb927.9.10940
Tb927_09_v4	1678315	Indel	2	GA	1	--	71.1	27	38	Phe35fs	Tb927.9.10960
Tb927_09_v4	1680348	Indel	1	G	1	-	78.4	29	37	Ser97fs	Tb927.9.10990
Tb927_09_v4	1721475	Indel	4	----	2	ATAT/----	48.5/42.4	16/14	33	Ile83fs	Tb927.9.11190
Tb927_09_v4	1722869	Indel	1	-	1	T	69.7	23	33	Lys72fs	Tb927.9.11210
Tb927_09_v4	1751811	Indel	3	---	1	ACA	51.5	17	33	Gly26_Cys27insThr	Tb927.9.11550
Tb927_09_v4	1751811	Indel	1	-	1	A	30.3	10	33	Cys27fs	Tb927.9.11550
Tb927_09_v4	1751813	Indel	1	-	2	A/-	56.2/40.6	18/13	32	Cys27fs	Tb927.9.11550
Tb927_09_v4	1751818	Indel	1	-	1	G	63.3	19	30	Cys29fs	Tb927.9.11550
Tb927_09_v4	1751820	Indel	1	-	1	C	64.5	20	31	Val30fs	Tb927.9.11550
Tb927_09_v4	1751842	Indel	1	A	2	-/A	60.0/40.0	21/14	35	His37fs	Tb927.9.11550
Tb927_09_v4	1751845	Indel	1	-	2	T/-	58.3/41.7	21/15	36	Thr38fs	Tb927.9.11550
Tb927_09_v4	1751993	Indel	1	T	1	-	74.5	38	51	His87fs	Tb927.9.11550
Tb927_09_v4	1771129	Indel	2	--	2	TT/--	47.9/37.5	23/18	48	Leu37fs	Tb927.9.11710
Tb927_09_v4	1773014	Indel	2	CA	2	--/CA	57.5/40.0	23/16	40	Ala29fs	Tb927.9.11730
Tb927_09_v4	1782937	Indel	4	TTTT	1	----	82.6	38	46	Phe10fs	Tb927.9.11780
Tb927_09_v4	1801151	Indel	1	-	2	-/T	57.5/42.5	23/17	40	Asn5fs	Tb927.9.11860
Tb927_09_v4	1801320	Indel	1	-	2	-/C	52.2/43.5	12/10	23	Gly61fs	Tb927.9.11860
Tb927_09_v4	1801459	Indel	6	TTTTTT	2	------/TTTTTT	41.3/34.8	19/16	46	Phe108_Phe109del	Tb927.9.11860
Tb927_09_v4	1854465	Indel	1	-	2	G/-	62.5/37.5	10/6	16	Met1fs	Tb09.211.3250
Tb927_09_v4	1854466	Indel	1	G	2	G/-	62.5/37.5	10/6	16	Met1fs	Tb09.211.3250
Tb927_09_v4	1854552	Indel	2	--	2	TA/--	63.6/36.4	14/8	22	Leu30fs	Tb09.211.3250
Tb927_09_v4	1854577	Indel	3	---	2	AAC/---	50.0/36.7	15/11	30	Lys38fs	Tb09.211.3250
Tb927_09_v4	1854863	Indel	3	---	2	---/TTC	38.9/33.3	7/6	18	Phe133_Phe134insPhe	Tb09.211.3250
Tb927_09_v4	1858383	Indel	1	A	1	-	94.9	37	39	Leu20fs	Tb927.9.12280
Tb927_09_v4	1858521	Indel	2	GT	1	--	87.0	47	54	Gln66fs	Tb927.9.12280
Tb927_09_v4	1867898	Indel	1	T	1	-	87.0	20	23	Tyr4fs	Tb927.9.12320
Tb927_09_v4	1867902	Indel	1	-	2	-/A	68.0/32.0	17/8	25	Leu6fs	Tb927.9.12320
Tb927_09_v4	1867906	Indel	1	G	2	G/-	53.3/46.7	16/14	30	Cys7fs	Tb927.9.12320
Tb927_09_v4	1867910	Indel	1	-	2	-/G	54.8/45.2	17/14	31	Ile8fs	Tb927.9.12320
Tb927_09_v4	1867913	Indel	1	-	2	G/-	51.5/48.5	17/16	33	Leu9fs	Tb927.9.12320
Tb927_09_v4	1867927	Indel	1	-	2	C/-	54.3/45.7	19/16	35	Phe14fs	Tb927.9.12320
Tb927_09_v4	1895889	Indel	3	GAT	1	---	69.2	36	52	Asp305del	Tb927.9.12450
Tb927_09_v4	1896509	Indel	1	-	2	-/G	48.6/48.6	17/17	35	Val10fs	Tb927.9.12460
Tb927_09_v4	1896511	Indel	1	-	2	-/T	63.2/36.8	24/14	38	Gly11fs	Tb927.9.12460
Tb927_09_v4	1896546	Indel	1	G	1	-	88.9	32	36	Gly23fs	Tb927.9.12460
Tb927_09_v4	1896581	Indel	4	----	2	TATA/----	63.3/33.3	19/10	30	Ile34fs	Tb927.9.12460
Tb927_09_v4	1896757	Indel	1	-	2	-/T	58.3/41.7	35/25	60	Ile93fs	Tb927.9.12460
Tb927_09_v4	1896958	Indel	3	TAT	2	---/TAT	51.1/44.4	23/20	45	Leu160fs	Tb927.9.12460
Tb927_09_v4	1897009	Indel	2	--	2	--/CC	54.1/45.9	20/17	37	Ser177fs	Tb927.9.12460
Tb927_09_v4	1909015	Indel	6	------	2	------/CAGCAG	67.6/32.4	25/12	37	Gly189_Gln190insGlnGln	Tb927.9.12510
Tb927_09_v4	1958371	Indel	1	-	2	-/C	67.4/30.4	31/14	46	Leu14fs	Tb927.9.12760
Tb927_09_v4	1958372	Indel	5	TTTTT	2	-----/TTTTT	57.8/33.3	26/15	45	Phe15fs	Tb927.9.12760
Tb927_09_v4	1958498	Indel	2	TG	1	--	78.7	37	47	Cys57fs	Tb927.9.12760
Tb927_09_v4	1979793	Indel	1	A	1	-	75.0	18	24	Leu69fs	Tb927.9.12840
Tb927_09_v4	1993672	Indel	3	---	1	AGG	79.1	34	43	Ala331fs	Tb927.9.12960
Tb927_09_v4	2012341	Indel	3	---	1	AGC	61.7	29	47	Lys256_Ser257insSer	Tb927.9.13050
Tb927_09_v4	2035058	Indel	1	A	1	-	77.3	34	44	Lys88fs	Tb927.9.13190
Tb927_09_v4	2036434	Indel	1	-	1	A	71.4	30	42	Stp103fs	Tb927.9.13210
Tb927_09_v4	2036944	Indel	2	--	2	--/TT	61.2/36.7	30/18	49	Ile75fs	Tb09.211.4080
Tb927_09_v4	2036977	Indel	1	-	1	T	70.7	29	41	Ile86fs	Tb09.211.4080
Tb927_09_v4	2036989	Indel	4	----	2	----/GGTG	61.5/38.5	24/15	39	Leu90fs	Tb09.211.4080
Tb927_09_v4	2037978	Indel	3	---	2	CAC/---	63.6/36.4	14/8	22	Phe106_His107insHis	Tb927.9.13230
Tb927_09_v4	2067843	Indel	1	-	2	-/A	60.0/40.0	24/16	40	Ser81fs	Tb927.9.13370
Tb927_09_v4	2071030	Indel	1	-	2	-/G	44.0/32.0	11/8	25	Asn34fs	Tb927.9.13410
Tb927_09_v4	2072848	Indel	4	AAGA	2	----/AAGA	50.0/33.3	9/6	18	Glu118fs	Tb09.211.4260
Tb927_09_v4	2072958	Indel	4	----	1	ATTC	78.6	11	14	Ile155fs	Tb09.211.4260
Tb927_09_v4	2083161	Indel	2	CC	2	CC/--	62.5/37.5	30/18	48	Gly82fs	Tb927.9.13460
Tb927_09_v4	2083251	Indel	1	-	1	A	84.8	39	46	Leu53fs	Tb927.9.13460
Tb927_09_v4	2090593	Indel	1	-	1	T	75.0	27	36	Phe51fs	Tb927.9.13500
Tb927_09_v4	2090654	Complex Indel	2	GG	2	GA/--	47.5/32.5	19/13	40	Pro30fs	Tb927.9.13500
Tb927_09_v4	2090658	Indel	4	GAGG	2	GAGG/----	40.0/32.5	16/13	40	Pro28fs	Tb927.9.13500
Tb927_09_v4	2105064	Indel	1	T	1	-	87.8	43	49	Arg103fs	Tb927.9.13590
Tb927_09_v4	2105250	Indel	1	-	1	T	83.7	36	43	Thr41fs	Tb927.9.13590
Tb927_09_v4	2106027	Indel	1	A	2	A/-	57.8/40.0	26/18	45	Ser90fs	Tb927.9.13600
Tb927_09_v4	2106027	Indel	1	-	2	-/A	69.0/31.0	29/13	42	Ser90fs	Tb927.9.13600
Tb927_09_v4	2134525	Indel	1	T	2	T/-	64.3/33.3	27/14	42	Gln157fs	Tb927.9.13990
Tb927_09_v4	2143317	Indel	2	--	1	GA	82.4	42	51	Pro30fs	Tb927.9.14060
Tb927_09_v4	2147955	Indel	1	-	2	T/-	51.4/43.2	19/16	37	Arg134fs	Tb927.9.14090
Tb927_09_v4	2147983	Indel	2	TA	1	--	72.7	24	33	Leu124fs	Tb927.9.14090
Tb927_09_v4	2148026	Indel	3	ATT	1	---	84.6	33	39	Ile109fs	Tb927.9.14090
Tb927_09_v4	2148172	Indel	3	---	2	AAA/---	67.4/32.6	29/14	43	Phe61_Asp62insPhe	Tb927.9.14090
Tb927_09_v4	2148205	Indel	1	G	2	-/G	52.1/41.7	25/20	48	Leu50fs	Tb927.9.14090
Tb927_09_v4	2148298	Complex Indel	3	AAG	2	---/AAA	66.7/30.0	20/9	30	Leu19del	Tb927.9.14090
Tb927_09_v4	2152682	Indel	3	---	2	TGT/---	65.6/34.4	42/22	64	Arg289fs	Tb927.9.14120
Tb927_09_v4	2179516	Indel	3	AAC	2	---/AAC	53.7/38.9	29/21	54	Val8del	Tb927.9.14250
Tb927_09_v4	2180612	Indel	1	-	2	-/A	59.2/38.8	29/19	49	Leu517fs	Tb927.9.14260
Tb927_09_v4	2211192	Indel	2	--	2	AA/--	53.2/38.3	25/18	47	Stp132fs	Tb927.9.14510
Tb927_09_v4	2213477	Indel	1	C	1	-	88.2	15	17	Arg134fs	Tb927.9.14520
Tb927_09_v4	2218177	Indel	1	-	2	-/A	70.0/30.0	7/3	10	Glu886fs	Tb927.9.14540
Tb927_09_v4	2239508	Indel	1	-	2	G/-	58.1/40.7	50/35	86	Pro896fs	Tb927.9.14650
Tb927_09_v4	2240066	Indel	2	--	1	AG	88.9	64	72	Thr1082fs	Tb927.9.14650
Tb927_09_v4	2288265	Indel	1	-	1	T	72.4	42	58	Thr18fs	Tb927.9.14980
Tb927_09_v4	2292178	Indel	1	-	1	T	89.8	53	59	His12fs	Tb927.9.15020
Tb927_09_v4	2322527	Indel	3	ATT	1	---	77.8	14	18	Pro39fs	Tb927.9.15300
Tb927_09_v4	2324215	Indel	1	T	2	T/-	54.5/30.3	18/10	33	Phe2fs	Tb927.9.15320
Tb927_09_v4	2324401	Indel	1	A	2	A/-	65.0/35.0	13/7	20	Ile64fs	Tb927.9.15320
Tb927_09_v4	2324404	Indel	1	T	2	T/-	63.2/36.8	12/7	19	Tyr65fs	Tb927.9.15320
Tb927_09_v4	2362088	Indel	1	-	2	-/G	65.1/32.6	28/14	43	Leu544fs	Tb927.9.15480
Tb927_09_v4	2368311	Indel	1	T	1	-	94.3	33	35	Val208fs	Tb927.9.15510
Tb927_09_v4	2368316	Indel	1	-	1	G	100.0	38	38	Asp210fs	Tb927.9.15510
Tb927_09_v4	2378883	Complex Indel	1	G	2	-/T	60.0/30.0	6/3	10	Leu47fs	Tb927.9.15570
Tb927_09_v4	2379398	Indel	1	-	2	-/A	70.0/30.0	7/3	10	Glu219fs	Tb927.9.15570
Tb927_09_v4	2386697	Indel	1	-	2	-/G	66.7/33.3	8/4	12	Thr194fs	Tb927.9.15610
Tb927_09_v4	2386779	Indel	1	C	2	C/-	65.6/31.2	21/10	32	Ala221fs	Tb927.9.15610
Tb927_09_v4	2403471	Indel	2	TA	1	--	71.1	32	45	Phe72fs	Tb927.9.15670
Tb927_09_v4	2403580	Indel	1	-	1	T	76.2	32	42	Ala37fs	Tb927.9.15670
Tb927_09_v4	2451363	Indel	1	-	2	-/C	67.9/32.1	36/17	53	His125fs	Tb927.9.15820
Tb927_09_v4	2454200	Indel	1	C	1	-	55.6	10	18	Lys111fs	Tb927.9.15830
Tb927_09_v4	2454206	Indel	2	TC	2	TC/--	40.0/35.0	8/7	20	Gly109fs	Tb927.9.15830
Tb927_09_v4	2454256	Indel	1	T	2	-/T	56.2/31.2	9/5	16	Ile93fs	Tb927.9.15830
Tb927_09_v4	2454258	Indel	1	T	2	-/T	56.2/43.8	9/7	16	Tyr92fs	Tb927.9.15830
Tb927_09_v4	2454262	Indel	1	T	2	-/T	53.3/33.3	8/5	15	Ile91fs	Tb927.9.15830
Tb927_09_v4	2454266	Indel	1	T	2	T/-	40.0/40.0	6/6	15	Ile89fs	Tb927.9.15830
Tb927_09_v4	2466365	Indel	6	GGGGGG	2	GGGGGG/------	53.8/42.3	14/11	26	Pro57_Pro58del	Tb927.9.15900
Tb927_09_v4	2466383	Indel	1	-	2	-/C	62.5/37.5	15/9	24	Ile53fs	Tb927.9.15900
Tb927_09_v4	2471372	Indel	3	---	2	---/AAA	64.3/33.3	27/14	42	Cys70fs	Tb927.9.15910
Tb927_09_v4	2471477	Indel	1	G	2	G/-	58.0/38.0	29/19	50	Leu35fs	Tb927.9.15910
Tb927_09_v4	2477236	Indel	2	--	1	GA	69.8	30	43	Gly137fs	Tb927.9.15950
Tb927_09_v4	2477946	Indel	4	GGGG	1	----	66.7	24	36	Pro46fs	Tb927.9.15960
Tb927_09_v4	2478228	Indel	1	-	2	C/-	30.9/30.9	17/17	55	Ser33fs	Tb927.9.15970
Tb927_09_v4	2478228	Indel	2	--	2	CC/--	36.4/30.9	20/17	55	Ser33fs	Tb927.9.15970
Tb927_09_v4	2481944	Indel	1	A	2	-/A	51.1/48.9	24/23	47	Val30fs	Tb927.9.15980
Tb927_09_v4	2486604	Indel	1	-	1	C	93.8	45	48	Ser62fs	Tb927.9.16020
Tb927_09_v4	2486671	Indel	4	CCAC	2	CCAC/----	48.8/41.9	21/18	43	Ser38fs	Tb927.9.16020
Tb927_09_v4	2488678	Indel	3	AAA	1	---	80.0	40	50	Arg99fs	Tb927.9.16030
Tb927_09_v4	2491605	Indel	2	--	2	--/TT	57.1/42.9	20/15	35	Asn38fs	Tb927.9.16040
Tb927_09_v4	2491606	Indel	1	-	2	-/T	60.0/37.1	21/13	35	Asn38fs	Tb927.9.16040
Tb927_09_v4	2492264	Indel	1	A	2	A/-	66.0/30.0	33/15	50	Val257fs	Tb927.9.16040
Tb927_09_v4	2492506	Indel	1	-	2	-/A	70.0/30.0	21/9	30	Arg338fs	Tb927.9.16040
Tb927_09_v4	2499201	Complex Indel	1	G	2	-/A	58.3/41.7	14/10	24	Glu133fs	Tb927.9.16050
Tb927_09_v4	2499206	Indel	1	-	2	-/A	57.9/42.1	22/16	38	Gly134fs	Tb927.9.16050
Tb927_09_v4	2500106	Indel	3	---	1	GAA	73.3	66	90	Glu8fs	Tb927.9.16060
Tb927_09_v4	2502347	Indel	1	-	2	-/A	58.7/41.3	54/38	92	Glu105fs	Tb927.9.16070
Tb927_09_v4	2598617	Complex Indel	1	T	2	C/-	70.0/30.0	7/3	10	Leu66fs	Tb927.9.16420
Tb927_09_v4	2598689	Indel	1	-	2	G/-	60.0/40.0	12/8	20	Phe90fs	Tb927.9.16420
Tb927_09_v4	2598801	Indel	1	C	1	-	92.3	24	26	Asn127fs	Tb927.9.16420
Tb927_09_v4	2707399	Indel	1	-	2	-/A	66.7/33.3	28/14	42	Met339fs	Tb927.9.16800
Tb927_09_v4	2707422	Indel	1	-	2	A/-	64.7/35.3	11/6	17	Glu332fs	Tb927.9.16800
Tb927_09_v4	2707430	Complex Indel	1	G	2	-/A	58.8/35.3	10/6	17	Leu329fs	Tb927.9.16800
Tb927_09_v4	2707561	Indel	1	T	2	T/-	54.5/45.5	6/5	11	Lys285fs	Tb927.9.16800
Tb927_09_v4	2707836	Indel	1	C	1	-	75.0	9	12	Leu193fs	Tb927.9.16800
Tb927_09_v4	2708414	Indel	1	-	2	T/-	69.6/30.4	16/7	23	Met1fs	Tb927.9.16800
Tb927_09_v4	2739072	Indel	1	-	2	T/-	52.6/47.4	20/18	38	His17fs	Tb927.9.16950
Tb927_09_v4	2739384	Indel	1	C	1	-	95.8	23	24	Thr121fs	Tb927.9.16950
Tb927_09_v4	2853805	Indel	1	-	1	G	92.9	26	28	Asn451fs	Tb927.9.17380
Tb927_09_v4	2853812	Indel	1	-	1	C	93.2	41	44	Lys449fs	Tb927.9.17380
Tb927_09_v4	2853819	Indel	1	C	1	-	73.0	46	63	Ser446fs	Tb927.9.17380
Tb927_09_v4	2854270	Indel	1	C	2	-/C	70.0/30.0	7/3	10	Glu296fs	Tb927.9.17380
Tb927_09_v4	2854274	Indel	1	-	2	T/-	70.0/30.0	7/3	10	Gly295fs	Tb927.9.17380
Tb927_09_v4	2854324	Indel	1	-	1	C	53.8	7	13	Leu279fs	Tb927.9.17380
Tb927_09_v4	2854329	Complex Indel	1	C	2	G/-	45.5/36.4	5/4	11	Ala277fs	Tb927.9.17380
Tb927_09_v4	2854903	Indel	1	-	2	G/-	50.0/41.7	6/5	12	Asn86fs	Tb927.9.17380
Tb927_09_v4	2966336	Indel	2	GC	1	--	83.3	10	12	Arg22fs	Tb927.9.17800
Tb927_09_v4	2966341	Complex Indel	1	G	2	A/-	58.8/35.3	10/6	17	Arg24fs	Tb927.9.17800
Tb927_09_v4	2966468	Indel	1	A	1	-	80.0	24	30	Pro66fs	Tb927.9.17800
Tb927_09_v4	2997317	Complex Indel	1	T	2	-/G	63.6/34.8	42/23	66	Ser104fs	Tb927.9.17940
Tb927_09_v4	2997320	Indel	1	-	2	-/C	65.6/34.4	42/22	64	Ser104fs	Tb927.9.17940
Tb927_09_v4	2997330	Complex Indel	1	G	2	A/-	55.6/37.8	25/17	45	Ser100fs	Tb927.9.17940
Tb927_09_v4	2997422	Indel	1	C	1	-	91.7	11	12	Val69fs	Tb927.9.17940
Tb927_09_v4	2997438	Indel	2	--	2	--/CC	53.3/46.7	8/7	15	Asp64fs	Tb927.9.17940
Tb927_09_v4	2997447	Indel	2	--	2	--/AT	63.6/36.4	14/8	22	Phe61fs	Tb927.9.17940
Tb927_09_v4	2997465	Indel	1	A	2	A/-	61.3/35.5	19/11	31	Leu55fs	Tb927.9.17940
Tb927_09_v4	2997471	Indel	1	G	2	-/G	33.3/30.6	12/11	36	Ser53fs	Tb927.9.17940
Tb927_09_v4	2997478	Indel	4	AGAG	1	----	31.6	12	38	Leu50fs	Tb927.9.17940
Tb927_09_v4	2997497	Complex Indel	1	T	2	-/C	49.2/40.0	32/26	65	Glu44fs	Tb927.9.17940
Tb927_09_v4	2997588	Indel	1	-	2	A/-	50.0/50.0	12/12	24	Ser14fs	Tb927.9.17940
Tb927_10_v5	23424	Indel	5	CTTCA	2	-----/CTTCA	34.8/30.4	8/7	23	Pro122fs	Tb927.10.40
Tb927_10_v5	24232	Indel	1	-	2	-/C	66.7/33.3	10/5	15	Ser107fs	Tb927.10.50
Tb927_10_v5	24235	Indel	2	--	2	--/GT	66.7/33.3	10/5	15	Pro108fs	Tb927.10.50
Tb927_10_v5	24253	Complex Indel	1	T	2	C/-	69.2/30.8	9/4	13	Ile114fs	Tb927.10.50
Tb927_10_v5	24502	Indel	1	C	1	-	72.2	13	18	Thr197fs	Tb927.10.50
Tb927_10_v5	24516	Indel	1	-	2	-/G	64.5/32.3	20/10	31	Tyr202fs	Tb927.10.50
Tb927_10_v5	24516	Complex Indel	1	T	2	-/C	62.5/37.5	20/12	32	Tyr202fs	Tb927.10.50
Tb927_10_v5	58999	Indel	1	T	1	-	65.9	58	88	Leu27fs	Tb927.10.130
Tb927_10_v5	59052	Indel	1	-	2	-/A	59.2/39.8	58/39	98	Lys45fs	Tb927.10.130
Tb927_10_v5	59099	Indel	1	T	1	-	86.5	45	52	Cys60fs	Tb927.10.130
Tb927_10_v5	59336	Indel	2	--	1	AA	73.2	30	41	Ile139fs	Tb927.10.130
Tb927_10_v5	73213	Indel	3	CTG	2	---/CTG	54.8/40.5	23/17	42	Ser280fs	Tb927.10.180
Tb927_10_v5	115878	Indel	2	GA	1	--	85.7	42	49	Stp135fs	Tb927.10.440
Tb927_10_v5	128393	Indel	6	GTTTTA	1	------	61.3	19	31	Val65_Leu66del	Tb927.10.490
Tb927_10_v5	128551	Indel	1	T	1	-	72.5	29	40	Ser117fs	Tb927.10.490
Tb927_10_v5	129317	Indel	4	----	2	TATT/----	50.0/45.5	11/10	22	Tyr33fs	Tb927.10.500
Tb927_10_v5	129330	Indel	1	-	2	G/-	55.6/44.4	15/12	27	Phe37fs	Tb927.10.500
Tb927_10_v5	129331	Indel	3	---	1	TTG	55.6	15	27	Phe37fs	Tb927.10.500
Tb927_10_v5	129418	Indel	4	----	2	TTTT/----	48.3/44.8	14/13	29	Arg66fs	Tb927.10.500
Tb927_10_v5	129431	Indel	1	-	2	T/-	48.3/41.4	14/12	29	Phe71fs	Tb927.10.500
Tb927_10_v5	129477	Indel	1	-	2	C/-	63.0/37.0	17/10	27	Phe86fs	Tb927.10.500
Tb927_10_v5	129503	Indel	3	TTA	1	---	41.7	10	24	Leu95del	Tb927.10.500
Tb927_10_v5	129504	Indel	2	TA	1	--	41.7	10	24	Leu95fs	Tb927.10.500
Tb927_10_v5	155953	Indel	3	GGA	2	---/GGA	51.4/40.0	18/14	35	Met360fs	Tb927.10.590
Tb927_10_v5	206705	Indel	3	---	1	GGG	67.8	40	59	Ser172_Gly173insGly	Tb927.10.800
Tb927_10_v5	230110	Indel	3	GGG	1	---	76.5	26	34	Gly31del	Tb927.10.860
Tb927_10_v5	240419	Indel	3	---	2	---/GGT	54.5/45.5	18/15	33	Asp698fs	Tb927.10.890
Tb927_10_v5	241265	Indel	2	--	2	GG/--	50.0/40.0	10/8	20	Asp980fs	Tb927.10.890
Tb927_10_v5	241279	Indel	1	C	2	-/C	64.3/35.7	9/5	14	Ser985fs	Tb927.10.890
Tb927_10_v5	241286	Indel	1	-	2	C/-	64.3/35.7	9/5	14	Cys987fs	Tb927.10.890
Tb927_10_v5	276111	Indel	2	TG	1	--	95.2	40	42	Cys146fs	Tb927.10.1010
Tb927_10_v5	298516	Indel	3	GAA	1	---	86.7	39	45	Phe237del	Tb927.10.1110
Tb927_10_v5	329094	Indel	1	G	2	-/G	60.5/30.2	26/13	43	Pro56fs	Tb927.10.1220
Tb927_10_v5	385036	Indel	1	C	2	C/-	65.6/32.8	40/20	61	Glu490fs	Tb927.10.1450
Tb927_10_v5	392934	Indel	2	AA	1	--	78.8	41	52	Phe146fs	Tb927.10.1480
Tb927_10_v5	413072	Indel	3	CAC	2	CAC/---	57.6/36.4	19/12	33	Gly184fs	Tb927.10.1510
Tb927_10_v5	413086	Indel	1	-	2	-/A	69.4/30.6	25/11	36	Ala180fs	Tb927.10.1510
Tb927_10_v5	432950	Indel	3	TCT	1	---	77.5	31	40	Met1fs	Tb927.10.1570
Tb927_10_v5	445904	Indel	1	-	2	-/T	62.7/33.3	32/17	51	Glu104fs	Tb927.10.1640
Tb927_10_v5	448425	Indel	1	-	1	G	89.6	43	48	Arg40fs	Tb927.10.1670
Tb927_10_v5	488448	Indel	3	---	1	GAA	75.9	41	54	Arg176fs	Tb927.10.1880
Tb927_10_v5	504017	Indel	1	-	2	-/T	48.2/37.5	27/21	56	Phe22fs	Tb927.10.1920
Tb927_10_v5	504050	Indel	3	CTC	1	---	66.7	30	45	Leu33del	Tb927.10.1920
Tb927_10_v5	504184	Indel	1	G	1	-	97.4	38	39	Glu77fs	Tb927.10.1920
Tb927_10_v5	504272	Indel	1	-	1	T	71.4	20	28	Phe107fs	Tb927.10.1920
Tb927_10_v5	562993	Indel	1	A	1	-	84.2	16	19	Gln232fs	Tb927.10.2190
Tb927_10_v5	563007	Complex Indel	1	G	2	-/T	50.0/31.2	8/5	16	Ala237fs	Tb927.10.2190
Tb927_10_v5	563009	Indel	1	-	2	-/A	57.9/42.1	11/8	19	Ala237fs	Tb927.10.2190
Tb927_10_v5	563009	Complex Indel	1	T	2	C/-	47.6/38.1	10/8	21	Ala237fs	Tb927.10.2190
Tb927_10_v5	571523	Indel	3	---	2	GCA/---	62.1/31.8	41/21	66	Arg26fs	Tb927.10.2220
Tb927_10_v5	605289	Indel	1	C	1	-	72.4	21	29	Thr122fs	Tb927.10.2350
Tb927_10_v5	605291	Indel	2	AC	2	--/AC	67.7/32.3	21/10	31	Thr123fs	Tb927.10.2350
Tb927_10_v5	605299	Indel	3	AAA	1	---	61.8	21	34	Thr125fs	Tb927.10.2350
Tb927_10_v5	606229	Complex Indel	1	G	2	A/-	51.2/43.9	21/18	41	Arg36fs	Tb927.10.2360
Tb927_10_v5	606237	Indel	1	-	2	-/A	53.7/46.3	22/19	41	Lys39fs	Tb927.10.2360
Tb927_10_v5	606291	Indel	3	---	2	---/CAC	51.0/49.0	26/25	51	Pro56_His57insHis	Tb927.10.2360
Tb927_10_v5	606310	Indel	4	AAAA	2	AAAA/----	62.3/32.1	33/17	53	Glu63fs	Tb927.10.2360
Tb927_10_v5	606508	Indel	1	-	2	-/G	57.1/36.7	28/18	49	Phe129fs	Tb927.10.2360
Tb927_10_v5	606509	Indel	1	-	2	-/G	63.8/34.0	30/16	47	Phe129fs	Tb927.10.2360
Tb927_10_v5	606656	Indel	2	--	2	AA/--	51.6/48.4	16/15	31	Ser178fs	Tb927.10.2360
Tb927_10_v5	619671	Indel	3	GGG	1	---	76.1	35	46	Pro138fs	Tb927.10.2400
Tb927_10_v5	619686	Indel	1	-	2	-/G	64.0/32.0	32/16	50	Pro134fs	Tb927.10.2400
Tb927_10_v5	619903	Indel	3	TTT	1	---	81.6	40	49	Lys61fs	Tb927.10.2400
Tb927_10_v5	635786	Indel	1	-	2	-/T	62.8/37.2	27/16	43	Asn90fs	Tb927.10.2450
Tb927_10_v5	635831	Indel	3	TTT	1	---	35.0	14	40	Lys74fs	Tb927.10.2450
Tb927_10_v5	638257	Indel	1	T	1	-	90.2	55	61	Leu22fs	Tb927.10.2460
Tb927_10_v5	638307	Indel	1	T	1	-	94.1	48	51	Leu39fs	Tb927.10.2460
Tb927_10_v5	664189	Indel	1	-	2	G/-	52.2/47.8	24/22	46	Asp303fs	Tb927.10.2560
Tb927_10_v5	664192	Indel	1	G	2	G/-	50.0/47.7	22/21	44	Leu304fs	Tb927.10.2560
Tb927_10_v5	689535	Indel	3	ACA	2	ACA/---	54.1/45.9	20/17	37	Thr135del	Tb927.10.2660
Tb927_10_v5	702419	Indel	1	C	1	-	94.3	50	53	Pro65fs	Tb927.10.2740
Tb927_10_v5	727105	Indel	3	---	1	CCC	94.3	50	53	Gly41fs	Tb927.10.2850
Tb927_10_v5	754863	Indel	6	------	2	------/GATCGT	67.4/32.6	31/15	46	Arg290_Glu291insAspArg	Tb927.10.2910
Tb927_10_v5	766639	Indel	1	A	1	-	87.8	36	41	Stp355fs	Tb927.10.2940
Tb927_10_v5	766860	Indel	1	-	2	-/T	60.0/38.2	33/21	55	Leu26fs	Tb927.10.2950
Tb927_10_v5	766999	Indel	6	AAAAAG	1	------	70.5	31	44	Lys72fs	Tb927.10.2950
Tb927_10_v5	771379	Indel	3	TGA	1	---	80.0	40	50	Cys1532fs	Tb927.10.2950
Tb927_10_v5	798422	Indel	3	---	2	TAA/---	69.0/31.0	40/18	58	Leu8_Val9insLeu	Tb927.10.3050
Tb927_10_v5	828539	Indel	6	------	2	------/TCCTTT	61.4/38.6	27/17	44	Tyr133fs	Tb927.10.3190
Tb927_10_v5	839544	Indel	1	-	2	T/-	65.7/31.3	44/21	67	Cys42fs	Tb927.10.3240
Tb927_10_v5	839545	Indel	3	---	2	TGT/---	66.7/30.3	44/20	66	Cys42_Leu43insCys	Tb927.10.3240
Tb927_10_v5	873917	Indel	3	AAG	2	AAG/---	55.6/33.3	15/9	27	Lys97del	Tb927.10.3380
Tb927_10_v5	882836	Indel	1	-	2	-/A	69.2/30.8	27/12	39	Trp45fs	Tb927.10.3410
Tb927_10_v5	882837	Indel	1	-	2	-/A	70.0/30.0	28/12	40	Trp45fs	Tb927.10.3410
Tb927_10_v5	882931	Indel	1	G	2	G/-	45.5/40.9	20/18	44	Gly77fs	Tb927.10.3410
Tb927_10_v5	884281	Indel	1	-	2	-/T	69.0/31.0	20/9	29	Phe61fs	Tb927.10.3420
Tb927_10_v5	884331	Indel	1	T	2	T/-	50.0/42.3	13/11	26	Cys77fs	Tb927.10.3420
Tb927_10_v5	884518	Indel	1	T	1	-	77.3	17	22	Phe140fs	Tb927.10.3420
Tb927_10_v5	900141	Indel	3	---	2	GCA/---	66.7/31.0	28/13	42	Leu146fs	Tb927.10.3500
Tb927_10_v5	995503	Indel	3	---	2	---/TTA	56.6/43.4	30/23	53	Asn778fs	Tb927.10.3790
Tb927_10_v5	995868	Indel	3	CTC	1	---	93.5	43	46	Glu656del	Tb927.10.3790
Tb927_10_v5	1054237	Indel	1	A	2	-/A	58.3/37.5	14/9	24	Ser160fs	Tb927.10.3980
Tb927_10_v5	1054252	Indel	2	--	2	--/AA	37.9/34.5	11/10	29	Ser155fs	Tb927.10.3980
Tb927_10_v5	1054335	Indel	6	TTCTTG	1	------	55.9	19	34	Asn125fs	Tb927.10.3980
Tb927_10_v5	1054395	Indel	4	TTTC	1	----	62.8	27	43	Arg106fs	Tb927.10.3980
Tb927_10_v5	1054454	Indel	1	-	2	T/-	60.0/40.0	24/16	40	Glu88fs	Tb927.10.3980
Tb927_10_v5	1054499	Indel	1	C	2	C/-	50.0/33.3	15/10	30	Glu72fs	Tb927.10.3980
Tb927_10_v5	1054501	Indel	1	C	2	-/C	43.3/40.0	13/12	30	Glu72fs	Tb927.10.3980
Tb927_10_v5	1054503	Indel	1	C	2	C/-	36.7/33.3	11/10	30	Arg71fs	Tb927.10.3980
Tb927_10_v5	1054522	Indel	3	TTC	2	TTC/---	63.0/37.0	17/10	27	Arg64fs	Tb927.10.3980
Tb927_10_v5	1054574	Complex Indel	1	C	2	-/T	60.0/40.0	12/8	20	Lys47fs	Tb927.10.3980
Tb927_10_v5	1054602	Indel	2	--	2	AA/--	53.6/42.9	15/12	28	Phe38fs	Tb927.10.3980
Tb927_10_v5	1054659	Indel	1	-	2	-/A	50.0/50.0	14/14	28	Phe19fs	Tb927.10.3980
Tb927_10_v5	1054678	Indel	1	-	2	C/-	52.4/47.6	11/10	21	Lys13fs	Tb927.10.3980
Tb927_10_v5	1062525	Indel	1	G	1	-	89.8	44	49	Ile281fs	Tb927.10.4030
Tb927_10_v5	1062537	Indel	1	-	1	A	95.8	46	48	Pro278fs	Tb927.10.4030
Tb927_10_v5	1062541	Indel	1	A	1	-	88.0	44	50	Phe276fs	Tb927.10.4030
Tb927_10_v5	1087681	Indel	3	---	2	---/AAG	38.5/38.5	20/20	52	Pro10fs	Tb927.10.4150
Tb927_10_v5	1104552	Indel	1	T	1	-	87.0	47	54	Pro64fs	Tb927.10.4190
Tb927_10_v5	1104627	Indel	2	--	1	AA	87.5	49	56	Gly89fs	Tb927.10.4190
Tb927_10_v5	1127980	Indel	1	A	2	-/A	53.6/42.9	45/36	84	Gln56fs	Tb927.10.4340
Tb927_10_v5	1132725	Indel	4	TTTT	2	TTTT/----	48.5/30.3	16/10	33	Ser28fs	Tb927.10.4360
Tb927_10_v5	1132772	Indel	1	C	2	C/-	48.3/48.3	14/14	29	Ala44fs	Tb927.10.4360
Tb927_10_v5	1134946	Indel	1	-	1	T	84.4	38	45	Gly203fs	Tb927.10.4380
Tb927_10_v5	1136337	Indel	1	T	1	-	93.3	28	30	Thr112fs	Tb927.10.4390
Tb927_10_v5	1136340	Indel	1	-	1	C	86.2	25	29	Thr112fs	Tb927.10.4390
Tb927_10_v5	1136358	Indel	1	-	1	A	81.8	18	22	Gly106fs	Tb927.10.4390
Tb927_10_v5	1136360	Indel	2	--	1	GT	60.0	12	20	Ala105fs	Tb927.10.4390
Tb927_10_v5	1136370	Indel	1	T	1	-	85.0	17	20	Gln101fs	Tb927.10.4390
Tb927_10_v5	1136380	Indel	1	-	1	A	100.0	24	24	Glu98fs	Tb927.10.4390
Tb927_10_v5	1139265	Indel	2	--	2	--/GA	46.4/44.6	26/25	56	Ser140fs	Tb927.10.4410
Tb927_10_v5	1139351	Indel	2	AA	1	--	75.0	21	28	Leu111fs	Tb927.10.4410
Tb927_10_v5	1139546	Indel	1	-	2	-/A	68.8/31.2	33/15	48	Leu46fs	Tb927.10.4410
Tb927_10_v5	1139571	Indel	1	-	2	-/A	61.8/38.2	21/13	34	Cys38fs	Tb927.10.4410
Tb927_10_v5	1140162	Indel	1	A	1	-	75.0	33	44	Phe141fs	Tb927.10.4420
Tb927_10_v5	1140239	Indel	2	GC	2	GC/--	50.0/42.3	13/11	26	Leu115fs	Tb927.10.4420
Tb927_10_v5	1140247	Indel	1	-	2	G/-	64.7/35.3	22/12	34	Phe113fs	Tb927.10.4420
Tb927_10_v5	1140319	Complex Indel	1	G	2	A/-	55.1/38.8	27/19	49	Ser89fs	Tb927.10.4420
Tb927_10_v5	1140359	Indel	1	T	1	-	88.6	39	44	Thr76fs	Tb927.10.4420
Tb927_10_v5	1140367	Indel	1	T	1	-	88.1	37	42	Lys73fs	Tb927.10.4420
Tb927_10_v5	1140462	Indel	1	-	2	C/-	67.6/32.4	23/11	34	Lys42fs	Tb927.10.4420
Tb927_10_v5	1140465	Indel	3	---	2	TAA/---	54.1/35.1	20/13	37	Phe40_Lys41insLeu	Tb927.10.4420
Tb927_10_v5	1140524	Indel	1	T	2	T/-	35.7/33.3	15/14	42	Arg21fs	Tb927.10.4420
Tb927_10_v5	1230633	Indel	3	AAG	2	AAG/---	51.1/44.7	24/21	47	Phe65fs	Tb927.10.4950
Tb927_10_v5	1257234	Indel	2	--	2	--/CT	45.5/42.4	15/14	33	Leu43fs	Tb927.10.5100
Tb927_10_v5	1257279	Indel	1	-	1	T	71.9	23	32	Val58fs	Tb927.10.5100
Tb927_10_v5	1257341	Indel	1	-	2	-/T	56.8/43.2	21/16	37	Phe79fs	Tb927.10.5100
Tb927_10_v5	1257523	Indel	3	---	2	---/AAA	67.5/32.5	27/13	40	Phe139fs	Tb927.10.5100
Tb927_10_v5	1269697	Indel	1	-	1	C	86.2	25	29	Ser39fs	Tb927.10.5160
Tb927_10_v5	1269708	Indel	1	T	1	-	78.3	18	23	Phe43fs	Tb927.10.5160
Tb927_10_v5	1269808	Indel	1	-	1	A	85.7	12	14	Glu76fs	Tb927.10.5160
Tb927_10_v5	1269812	Indel	1	-	1	A	57.1	8	14	Arg77fs	Tb927.10.5160
Tb927_10_v5	1269962	Indel	2	--	1	TA	77.5	31	40	Leu127fs	Tb927.10.5160
Tb927_10_v5	1300494	Indel	3	TGA	2	TGA/---	51.3/46.2	20/18	39	Leu1081fs	Tb927.10.5240
Tb927_10_v5	1326874	Indel	2	--	2	--/AG	56.8/43.2	21/16	37	Gln254fs	Tb927.10.5310
Tb927_10_v5	1362358	Indel	1	-	2	-/T	62.8/37.2	27/16	43	Phe60fs	Tb927.10.5410
Tb927_10_v5	1378721	Indel	3	GGA	2	GGA/---	60.0/37.8	27/17	45	Gly133del	Tb927.10.5490
Tb927_10_v5	1407379	Indel	1	-	2	-/C	65.7/34.3	46/24	70	Asp62fs	Tb927.10.5640
Tb927_10_v5	1417284	Indel	3	GAT	2	GAT/---	51.9/42.3	27/22	52	Asp182del	Tb927.10.5680
Tb927_10_v5	1421518	Indel	2	--	2	--/AA	55.0/40.0	11/8	20	Stp232fs	Tb927.10.5700
Tb927_10_v5	1422295	Indel	1	G	1	-	63.0	29	46	Pro66fs	Tb927.10.5710
Tb927_10_v5	1422780	Indel	1	-	1	A	55.0	11	20	Stp228fs	Tb927.10.5710
Tb927_10_v5	1425387	Indel	1	G	2	G/-	61.1/30.6	22/11	36	Leu168fs	Tb927.10.5740
Tb927_10_v5	1425390	Indel	1	-	2	-/T	57.9/42.1	22/16	38	Ser167fs	Tb927.10.5740
Tb927_10_v5	1425401	Indel	1	-	2	-/C	64.1/35.9	25/14	39	Ile163fs	Tb927.10.5740
Tb927_10_v5	1520548	Indel	2	GG	2	GG/--	47.8/47.8	22/22	46	Pro65fs	Tb927.10.6040
Tb927_10_v5	1520553	Indel	2	GA	2	GA/--	52.5/37.5	21/15	40	Ser64fs	Tb927.10.6040
Tb927_10_v5	1520576	Indel	4	----	2	----/CGGC	50.0/30.4	28/17	56	Ser57fs	Tb927.10.6040
Tb927_10_v5	1520618	Indel	2	CC	1	--	88.5	54	61	Gly42fs	Tb927.10.6040
Tb927_10_v5	1546401	Indel	1	G	2	G/-	50.0/46.4	14/13	28	Leu12fs	Tb927.10.6130
Tb927_10_v5	1557532	Indel	3	---	1	CTC	90.7	39	43	Glu453_Cys454insGlu	Tb927.10.6150
Tb927_10_v5	1583800	Indel	1	-	2	-/C	61.5/38.5	48/30	78	Val332fs	Tb927.10.6240
Tb927_10_v5	1585314	Indel	1	-	2	-/G	54.9/45.1	39/32	71	Glu546fs	Tb927.10.6250
Tb927_10_v5	1590271	Indel	4	----	2	ATAT/----	50.0/47.7	22/21	44	Tyr7fs	Tb927.10.6270
Tb927_10_v5	1627850	Indel	1	-	2	T/-	66.0/30.2	35/16	53	Thr172fs	Tb927.10.6420
Tb927_10_v5	1684284	Indel	3	CCT	1	---	80.9	38	47	Pro4fs	Tb927.10.6660
Tb927_10_v5	1697974	Indel	1	C	2	C/-	65.7/31.4	23/11	35	Leu401fs	Tb927.10.6730
Tb927_10_v5	1697980	Indel	1	C	2	C/-	64.1/30.8	25/12	39	Leu403fs	Tb927.10.6730
Tb927_10_v5	1697987	Indel	1	-	2	-/C	68.3/31.7	28/13	41	Val405fs	Tb927.10.6730
Tb927_10_v5	1697989	Indel	1	-	2	-/C	69.0/31.0	29/13	42	Thr406fs	Tb927.10.6730
Tb927_10_v5	1697993	Indel	1	-	2	-/A	60.5/32.6	26/14	43	Cys407fs	Tb927.10.6730
Tb927_10_v5	1702398	Indel	1	C	2	C/-	60.4/37.5	29/18	48	Ala436fs	Tb927.10.6750
Tb927_10_v5	1733521	Indel	2	--	1	CT	78.0	46	59	Leu80fs	Tb927.10.6890
Tb927_10_v5	1765919	Indel	1	T	2	T/-	47.0/45.5	31/30	66	Phe27fs	Tb927.10.7010
Tb927_10_v5	1765984	Indel	1	T	1	-	70.9	39	55	Pro48fs	Tb927.10.7010
Tb927_10_v5	1766042	Complex Indel	8	GGGGGTAA	2	--------/AGGGGTAA	63.4/34.1	26/14	41	Gly68fs	Tb927.10.7010
Tb927_10_v5	1766086	Indel	1	-	2	G/-	69.7/30.3	23/10	33	Val82fs	Tb927.10.7010
Tb927_10_v5	1766096	Indel	3	---	1	AAG	35.5	11	31	Lys85_Glu86insLys	Tb927.10.7010
Tb927_10_v5	1800370	Indel	1	T	1	-	85.4	41	48	Phe22fs	Tb927.10.7150
Tb927_10_v5	1809638	Indel	3	GAG	1	---	93.0	40	43	Leu77del	Tb927.10.7190
Tb927_10_v5	1820450	Indel	3	---	1	CCT	78.4	29	37	Val1977fs	Tb927.10.7230
Tb927_10_v5	1830874	Indel	2	TG	1	--	83.7	41	49	His122fs	Tb927.10.7260
Tb927_10_v5	1848689	Indel	1	-	2	A/-	64.1/35.9	41/23	64	Ser44fs	Tb927.10.7310
Tb927_10_v5	1848798	Indel	3	TTT	1	---	72.2	26	36	Lys7del	Tb927.10.7310
Tb927_10_v5	1848813	Indel	1	T	1	-	78.9	30	38	Ile2fs	Tb927.10.7310
Tb927_10_v5	1879853	Indel	1	-	1	A	70.8	51	72	Phe45fs	Tb927.10.7460
Tb927_10_v5	1927913	Indel	1	C	1	-	89.6	43	48	Ala17fs	Tb927.10.7650
Tb927_10_v5	1928351	Indel	2	--	1	AG	63.2	24	38	Ile163fs	Tb927.10.7650
Tb927_10_v5	1928443	Indel	1	-	1	T	96.7	58	60	Ser194fs	Tb927.10.7650
Tb927_10_v5	1928447	Indel	1	C	1	-	86.2	50	58	Ala195fs	Tb927.10.7650
Tb927_10_v5	1929148	Indel	3	AAA	1	---	88.4	38	43	Phe114fs	Tb927.10.7660
Tb927_10_v5	1965976	Complex Indel	6	CTACGA	2	CTACGG/------	66.7/33.3	8/4	12	Val162fs	Tb927.10.7860
Tb927_10_v5	2019205	Indel	3	---	2	TCT/---	65.8/34.2	25/13	38	Glu115fs	Tb927.10.8110
Tb927_10_v5	2034854	Indel	3	TGC	2	---/TGC	54.0/42.0	27/21	50	Gln228fs	Tb927.10.8180
Tb927_10_v5	2061265	Indel	1	-	2	-/G	66.7/30.7	50/23	75	Lys59fs	Tb927.10.8340
Tb927_10_v5	2061273	Indel	1	-	2	-/T	52.1/46.6	38/34	73	Lys56fs	Tb927.10.8340
Tb927_10_v5	2061276	Indel	2	--	2	--/CA	53.5/45.1	38/32	71	Arg55fs	Tb927.10.8340
Tb927_10_v5	2119889	Indel	4	TTTT	2	TTTT/----	48.8/46.3	20/19	41	Ile98fs	Tb927.10.8550
Tb927_10_v5	2176469	Indel	1	G	2	G/-	70.0/30.0	7/3	10	Asp58fs	Tb927.10.8810
Tb927_10_v5	2176537	Complex Indel	1	T	2	G/-	47.6/33.3	10/7	21	Pro80fs	Tb927.10.8810
Tb927_10_v5	2176539	Complex Indel	1	A	2	C/-	60.9/30.4	14/7	23	Gln81fs	Tb927.10.8810
Tb927_10_v5	2176541	Indel	1	C	1	-	79.2	19	24	Arg82fs	Tb927.10.8810
Tb927_10_v5	2197105	Indel	3	---	2	TAT/---	53.8/44.2	28/23	52	Thr20fs	Tb927.10.8880
Tb927_10_v5	2197230	Indel	1	T	1	-	50.0	19	38	Val62fs	Tb927.10.8880
Tb927_10_v5	2197262	Indel	1	-	2	-/A	49.0/44.9	24/22	49	Lys73fs	Tb927.10.8880
Tb927_10_v5	2225073	Indel	6	GCGGGT	2	------/GCGGGT	46.9/40.6	15/13	32	Ala71_Gly72del	Tb927.10.8960
Tb927_10_v5	2232792	Indel	3	---	1	GAA	82.4	42	51	Gly949_Glu950insGlu	Tb927.10.9000
Tb927_10_v5	2239066	Indel	3	---	2	---/GGG	33.3/33.3	16/16	48	Leu145fs	Tb927.10.9030
Tb927_10_v5	2271840	Indel	3	---	2	---/CCC	68.3/31.7	41/19	60	Asp34fs	Tb927.10.9180
Tb927_10_v5	2271843	Indel	2	--	2	--/AT	67.8/32.2	40/19	59	Ala35fs	Tb927.10.9180
Tb927_10_v5	2271854	Indel	1	C	2	C/-	64.9/35.1	37/20	57	Gln39fs	Tb927.10.9180
Tb927_10_v5	2271858	Indel	1	-	2	-/T	65.5/34.5	38/20	58	Pro40fs	Tb927.10.9180
Tb927_10_v5	2271862	Complex Indel	2	AC	2	GC/--	63.2/33.3	36/19	57	Gln41fs	Tb927.10.9180
Tb927_10_v5	2271893	Indel	2	--	2	--/AA	69.0/31.0	40/18	58	Ser52fs	Tb927.10.9180
Tb927_10_v5	2271914	Indel	1	T	2	T/-	67.7/32.3	44/21	65	Cys59fs	Tb927.10.9180
Tb927_10_v5	2281523	Indel	3	TTG	2	TTG/---	50.0/48.3	30/29	60	Leu296fs	Tb927.10.9210
Tb927_10_v5	2313364	Indel	1	T	2	T/-	48.0/42.0	24/21	50	Ser13fs	Tb927.10.9340
Tb927_10_v5	2313493	Indel	4	CCCC	1	----	33.3	13	39	Phe56fs	Tb927.10.9340
Tb927_10_v5	2313493	Indel	5	CCCCC	1	-----	53.8	21	39	Phe56fs	Tb927.10.9340
Tb927_10_v5	2313709	Indel	4	----	1	ATGA	62.2	23	37	Arg128fs	Tb927.10.9340
Tb927_10_v5	2313828	Indel	4	TCTT	1	----	79.2	42	53	Val168fs	Tb927.10.9340
Tb927_10_v5	2327452	Indel	3	GAA	1	---	75.0	39	52	Arg73fs	Tb927.10.9420
Tb927_10_v5	2364775	Indel	1	-	1	A	90.9	60	66	Pro141fs	Tb927.10.9580
Tb927_10_v5	2369954	Indel	3	GAG	1	---	88.6	39	44	Arg43fs	Tb927.10.9610
Tb927_10_v5	2370143	Indel	3	AAG	2	---/AAG	58.1/41.9	18/13	31	Lys106fs	Tb927.10.9610
Tb927_10_v5	2370262	Indel	1	-	1	T	85.0	34	40	Phe146fs	Tb927.10.9610
Tb927_10_v5	2373949	Indel	3	TTT	1	---	57.4	27	47	Phe18del	Tb927.10.9620
Tb927_10_v5	2374093	Indel	1	-	1	T	43.5	20	46	Phe66fs	Tb927.10.9620
Tb927_10_v5	2374203	Indel	1	T	1	-	31.0	13	42	Ser102fs	Tb927.10.9620
Tb927_10_v5	2374203	Indel	5	TTTTT	1	-----	43.6	17	39	Ser102fs	Tb927.10.9620
Tb927_10_v5	2374481	Indel	3	TGT	1	---	35.7	15	42	Cys39del	Tb927.10.9630
Tb927_10_v5	2374483	Indel	1	T	1	-	41.9	18	43	Cys39fs	Tb927.10.9630
Tb927_10_v5	2402498	Indel	1	-	2	-/C	60.0/35.0	24/14	40	Pro37fs	Tb927.10.9710
Tb927_10_v5	2402615	Indel	1	-	2	-/T	45.7/34.3	16/12	35	Phe76fs	Tb927.10.9710
Tb927_10_v5	2402813	Indel	1	G	1	-	31.2	15	48	Val142fs	Tb927.10.9710
Tb927_10_v5	2424042	Indel	2	--	1	AA	76.0	38	50	Gly313fs	Tb927.10.9780
Tb927_10_v5	2424044	Indel	1	-	1	G	76.9	40	52	Glu314fs	Tb927.10.9780
Tb927_10_v5	2473739	Indel	2	--	2	TG/--	50.0/50.0	21/21	42	Met79fs	Tb927.10.10040
Tb927_10_v5	2476843	Indel	3	AGA	1	---	70.7	29	41	Arg603fs	Tb927.10.10050
Tb927_10_v5	2479632	Indel	3	GGA	1	---	63.0	34	54	Met1fs	Tb927.10.10060
Tb927_10_v5	2479713	Indel	1	-	2	T/-	67.9/32.1	36/17	53	Ser28fs	Tb927.10.10060
Tb927_10_v5	2479958	Indel	1	A	2	-/A	55.2/31.0	16/9	29	Gln110fs	Tb927.10.10060
Tb927_10_v5	2479974	Indel	1	-	2	T/-	67.7/32.3	21/10	31	Lys115fs	Tb927.10.10060
Tb927_10_v5	2516209	Complex Indel	5	TCATT	3	-----/TCATT/CGAAC	32.0/32.0/32.0	8/8/8	25	Glu153fs	Tb927.10.10240
Tb927_10_v5	2518425	Indel	1	C	2	C/-	69.2/30.8	9/4	13	Thr110fs	Tb927.10.10250
Tb927_10_v5	2518434	Indel	1	A	2	A/-	66.7/33.3	8/4	12	Gly107fs	Tb927.10.10250
Tb927_10_v5	2595932	Indel	3	TGT	2	---/TGT	52.9/44.1	18/15	34	Asn872fs	Tb927.10.10680
Tb927_10_v5	2620252	Indel	1	G	1	-	96.1	49	51	Gln468fs	Tb927.10.10770
Tb927_10_v5	2620257	Indel	1	-	1	T	100.0	50	50	Pro466fs	Tb927.10.10770
Tb927_10_v5	2745129	Indel	1	-	2	-/G	61.1/38.9	11/7	18	Tyr398fs	Tb927.10.11220
Tb927_10_v5	2745137	Indel	1	-	2	-/G	55.0/45.0	11/9	20	Gln395fs	Tb927.10.11220
Tb927_10_v5	2745138	Indel	1	-	2	-/G	52.6/47.4	10/9	19	Gln395fs	Tb927.10.11220
Tb927_10_v5	2762709	Indel	1	G	2	G/-	66.7/33.3	20/10	30	Val25fs	Tb927.10.11320
Tb927_10_v5	2762710	Indel	2	--	2	GT/--	53.3/43.3	16/13	30	Gly26fs	Tb927.10.11320
Tb927_10_v5	2788755	Indel	1	G	2	-/G	60.0/40.0	15/10	25	Pro120fs	Tb927.10.11440
Tb927_10_v5	2788761	Indel	1	-	2	T/-	55.6/44.4	15/12	27	Ala122fs	Tb927.10.11440
Tb927_10_v5	2788763	Indel	1	-	2	A/-	51.9/48.1	14/13	27	Ala123fs	Tb927.10.11440
Tb927_10_v5	2797991	Indel	1	G	1	-	83.7	36	43	Arg76fs	Tb927.10.11460
Tb927_10_v5	2805191	Indel	1	-	2	-/G	53.7/42.6	29/23	54	Ser551fs	Tb927.10.11480
Tb927_10_v5	2817371	Indel	3	GAG	2	GAG/---	57.1/42.9	28/21	49	Glu217del	Tb927.10.11560
Tb927_10_v5	2831591	Indel	6	CGCAGC	2	CGCAGC/------	55.2/31.0	16/9	29	Arg499_Ser500del	Tb927.10.11600
Tb927_10_v5	2860166	Indel	2	--	2	--/CT	57.1/42.9	8/6	14	His2fs	Tb927.10.11710
Tb927_10_v5	2860179	Indel	1	-	1	G	78.6	11	14	Tyr6fs	Tb927.10.11710
Tb927_10_v5	2860204	Indel	1	-	1	A	64.3	18	28	Ser15fs	Tb927.10.11710
Tb927_10_v5	2894588	Indel	1	-	2	G/-	58.8/41.2	10/7	17	Pro610fs	Tb927.10.11850
Tb927_10_v5	2894600	Indel	2	--	2	--/GA	61.5/38.5	8/5	13	Thr614fs	Tb927.10.11850
Tb927_10_v5	2907326	Indel	4	GGGG	1	----	78.7	37	47	Val152fs	Tb927.10.11920
Tb927_10_v5	2941850	Indel	1	-	1	T	71.7	38	53	Ser136fs	Tb927.10.12070
Tb927_10_v5	3048409	Indel	1	C	1	-	94.7	36	38	Phe117fs	Tb927.10.12560
Tb927_10_v5	3049999	Indel	1	-	1	C	78.6	33	42	Ser88fs	Tb927.10.12580
Tb927_10_v5	3053952	Indel	1	-	1	C	81.8	9	11	Ala66fs	Tb927.10.12590
Tb927_10_v5	3053954	Indel	1	-	2	-/T	66.7/33.3	8/4	12	Ala66fs	Tb927.10.12590
Tb927_10_v5	3072289	Indel	1	G	1	-	80.0	20	25	Pro189fs	Tb927.10.12650
Tb927_10_v5	3072451	Indel	1	-	2	-/T	68.3/31.7	28/13	41	Phe135fs	Tb927.10.12650
Tb927_10_v5	3072556	Indel	1	-	1	A	91.4	32	35	Leu100fs	Tb927.10.12650
Tb927_10_v5	3072591	Indel	1	-	1	A	70.3	26	37	Pro89fs	Tb927.10.12650
Tb927_10_v5	3072846	Indel	2	--	1	CA	87.1	27	31	Arg4fs	Tb927.10.12650
Tb927_10_v5	3074020	Indel	1	-	2	T/-	55.3/44.7	21/17	38	Thr552fs	Tb927.10.12660
Tb927_10_v5	3086439	Indel	3	CCC	1	---	79.5	31	39	Gly532del	Tb927.10.12710
Tb927_10_v5	3092353	Indel	1	A	1	-	80.0	28	35	Phe112fs	Tb927.10.12730
Tb927_10_v5	3092370	Indel	3	AAA	2	AAA/---	53.6/35.7	15/10	28	Phe106del	Tb927.10.12730
Tb927_10_v5	3092383	Complex Indel	2	AA	2	--/AC	43.3/30.0	13/9	30	Leu102fs	Tb927.10.12730
Tb927_10_v5	3092536	Indel	1	A	1	-	59.4	19	32	Phe51fs	Tb927.10.12730
Tb927_10_v5	3092627	Indel	1	-	2	-/G	67.9/32.1	19/9	28	Phe21fs	Tb927.10.12730
Tb927_10_v5	3096575	Indel	1	-	2	-/A	62.5/37.5	15/9	24	Phe171fs	Tb927.10.12750
Tb927_10_v5	3096595	Indel	2	--	1	AA	72.0	18	25	Pro165fs	Tb927.10.12750
Tb927_10_v5	3096616	Indel	1	-	1	A	80.0	20	25	Val158fs	Tb927.10.12750
Tb927_10_v5	3096658	Indel	1	A	1	-	64.3	9	14	Phe143fs	Tb927.10.12750
Tb927_10_v5	3096694	Indel	3	CTT	1	---	70.0	7	10	Lys131del	Tb927.10.12750
Tb927_10_v5	3096762	Indel	1	-	1	A	34.6	9	26	Cys109fs	Tb927.10.12750
Tb927_10_v5	3096762	Indel	2	--	1	AA	50.0	13	26	Cys109fs	Tb927.10.12750
Tb927_10_v5	3096825	Indel	4	AAAA	1	----	66.7	20	30	Phe87fs	Tb927.10.12750
Tb927_10_v5	3097028	Indel	1	A	1	-	61.5	8	13	Phe20fs	Tb927.10.12750
Tb927_10_v5	3103052	Indel	1	A	1	-	64.7	11	17	Phe127fs	Tb927.10.12770
Tb927_10_v5	3103117	Indel	2	--	1	AA	65.2	15	23	Lys106fs	Tb927.10.12770
Tb927_10_v5	3103171	Indel	1	T	1	-	63.6	14	22	Ile88fs	Tb927.10.12770
Tb927_10_v5	3103173	Indel	3	TAT	1	---	63.6	14	22	Ile86fs	Tb927.10.12770
Tb927_10_v5	3103322	Complex Indel	1	G	2	-/A	40.0/30.0	12/9	30	Phe37fs	Tb927.10.12770
Tb927_10_v5	3103341	Indel	1	-	2	-/A	55.6/44.4	15/12	27	Phe31fs	Tb927.10.12770
Tb927_10_v5	3107027	Complex Indel	1	C	2	T/-	53.2/40.4	25/19	47	Glu155fs	Tb927.10.12790
Tb927_10_v5	3107167	Complex Indel	1	A	2	-/G	42.1/31.6	16/12	38	Leu108fs	Tb927.10.12790
Tb927_10_v5	3107239	Indel	1	A	2	A/-	55.2/37.9	16/11	29	Phe84fs	Tb927.10.12790
Tb927_10_v5	3107239	Indel	1	-	2	-/A	65.5/34.5	19/10	29	Phe84fs	Tb927.10.12790
Tb927_10_v5	3107299	Complex Indel	1	C	2	T/-	60.9/34.8	14/8	23	Gly64fs	Tb927.10.12790
Tb927_10_v5	3107367	Indel	2	TG	1	--	85.3	29	34	Thr41fs	Tb927.10.12790
Tb927_10_v5	3138505	Indel	1	-	1	T	93.5	58	62	Lys6fs	Tb927.10.12910
Tb927_10_v5	3179890	Indel	2	--	2	--/GG	67.7/32.3	21/10	31	Ser64fs	Tb927.10.13060
Tb927_10_v5	3185274	Indel	2	--	1	CA	48.9	23	47	Leu57fs	Tb927.10.13080
Tb927_10_v5	3185415	Indel	1	A	2	A/-	33.3/33.3	13/13	39	Phe9fs	Tb927.10.13080
Tb927_10_v5	3257756	Indel	3	CAA	1	---	58.6	17	29	Phe13fs	Tb927.10.13340
Tb927_10_v5	3271836	Indel	1	-	1	T	93.3	42	45	Met35fs	Tb927.10.13390
Tb927_10_v5	3275782	Indel	1	A	1	-	75.0	33	44	Ser98fs	Tb927.10.13410
Tb927_10_v5	3275827	Indel	5	AAAAG	1	-----	74.4	29	39	Phe81fs	Tb927.10.13410
Tb927_10_v5	3276601	Indel	3	AAA	1	---	68.1	32	47	Phe77fs	Tb927.10.13420
Tb927_10_v5	3287435	Indel	1	-	1	T	77.8	35	45	Met1fs	Tb927.10.13460
Tb927_10_v5	3429087	Indel	1	-	2	C/-	54.8/45.2	23/19	42	Phe259fs	Tb927.10.14090
Tb927_10_v5	3429090	Indel	1	G	2	-/G	61.5/38.5	24/15	39	His257fs	Tb927.10.14090
Tb927_10_v5	3432397	Indel	1	-	2	-/A	52.5/42.5	21/17	40	Asp96fs	Tb927.10.14120
Tb927_10_v5	3435655	Indel	1	C	2	C/-	60.4/37.4	55/34	91	Arg160fs	Tb927.10.14140
Tb927_10_v5	3435659	Indel	1	-	2	-/G	61.5/38.5	56/35	91	Asp159fs	Tb927.10.14140
Tb927_10_v5	3452328	Indel	3	TTT	1	---	84.3	43	51	Lys1322del	Tb927.10.14230
Tb927_10_v5	3460412	Indel	4	TACT	2	TACT/----	59.1/36.4	26/16	44	Lys15fs	Tb927.10.14250
Tb927_10_v5	3472910	Indel	2	--	2	GA/--	65.2/34.8	30/16	46	Ser84fs	Tb927.10.14290
Tb927_10_v5	3473029	Indel	2	--	2	--/AA	60.0/33.3	27/15	45	Ala45fs	Tb927.10.14290
Tb927_10_v5	3493002	Indel	3	---	1	AGA	84.4	27	32	Pro261_Val262insSer	Tb927.10.14360
Tb927_10_v5	3515552	Indel	2	--	2	--/TT	58.8/41.2	10/7	17	Arg346fs	Tb927.10.14420
Tb927_10_v5	3515560	Indel	2	--	2	--/CG	56.2/31.2	9/5	16	Cys343fs	Tb927.10.14420
Tb927_10_v5	3515569	Indel	3	---	2	AAA/---	66.7/33.3	14/7	21	Ala340fs	Tb927.10.14420
Tb927_10_v5	3526181	Indel	1	-	2	-/G	64.7/35.3	22/12	34	Met14fs	Tb927.10.14450
Tb927_10_v5	3526188	Indel	1	-	2	-/A	57.9/42.1	22/16	38	His12fs	Tb927.10.14450
Tb927_10_v5	3564147	Indel	1	A	2	A/-	59.2/36.7	29/18	49	Phe142fs	Tb927.10.14540
Tb927_10_v5	3564197	Indel	1	-	2	-/A	61.5/38.5	24/15	39	Trp126fs	Tb927.10.14540
Tb927_10_v5	3564266	Indel	1	C	2	C/-	61.9/33.3	26/14	42	Glu103fs	Tb927.10.14540
Tb927_10_v5	3564269	Complex Indel	2	TC	2	TT/--	65.9/34.1	27/14	41	Lys101fs	Tb927.10.14540
Tb927_10_v5	3564408	Indel	5	-----	2	-----/TTCTT	57.5/42.5	42/31	73	Glu56fs	Tb927.10.14540
Tb927_10_v5	3564530	Indel	1	-	2	T/-	56.5/43.5	26/20	46	Thr15fs	Tb927.10.14540
Tb927_10_v5	3565098	Complex Indel	6	CCACCG	2	------/CCACCA	46.2/38.5	6/5	13	Gly630fs	Tb927.10.14550
Tb927_10_v5	3566878	Indel	1	-	2	T/-	51.2/41.5	21/17	41	Arg39fs	Tb927.10.14550
Tb927_10_v5	3586876	Indel	1	-	1	A	72.9	35	48	Ser69fs	Tb927.10.14670
Tb927_10_v5	3586919	Indel	1	T	1	-	73.5	36	49	Lys54fs	Tb927.10.14670
Tb927_10_v5	3587000	Indel	2	--	2	CC/--	56.1/41.5	23/17	41	Ile28fs	Tb927.10.14670
Tb927_10_v5	3620544	Indel	1	C	1	-	92.9	39	42	Ser68fs	Tb927.10.14850
Tb927_10_v5	3645064	Indel	3	---	2	GGA/---	63.5/32.7	33/17	52	Gly295fs	Tb927.10.14920
Tb927_10_v5	3653621	Complex Indel	3	GTA	2	GTG/---	66.7/33.3	20/10	30	Leu91fs	Tb927.10.14940
Tb927_10_v5	3653697	Indel	1	-	1	T	95.9	47	49	Cys67fs	Tb927.10.14940
Tb927_10_v5	3653748	Indel	1	G	1	-	91.9	34	37	Pro49fs	Tb927.10.14940
Tb927_10_v5	3656571	Indel	1	-	1	C	86.3	44	51	Leu49fs	Tb927.10.14960
Tb927_10_v5	3656573	Indel	1	-	1	A	82.0	41	50	Ser50fs	Tb927.10.14960
Tb927_10_v5	3656588	Indel	1	-	1	C	88.9	40	45	Thr55fs	Tb927.10.14960
Tb927_10_v5	3656707	Indel	3	---	2	---/TTG	63.8/34.0	30/16	47	Ser94_Leu95insLeu	Tb927.10.14960
Tb927_10_v5	3656931	Indel	1	A	1	-	88.1	37	42	Leu169fs	Tb927.10.14960
Tb927_10_v5	3676476	Indel	3	TTC	1	---	41.7	15	36	Phe20fs	Tb927.10.15030
Tb927_10_v5	3676478	Indel	1	C	1	-	33.3	12	36	Leu21fs	Tb927.10.15030
Tb927_10_v5	3676674	Indel	2	--	2	--/CA	58.3/38.9	21/14	36	Phe86fs	Tb927.10.15030
Tb927_10_v5	3676707	Indel	1	C	1	-	66.7	24	36	Ser97fs	Tb927.10.15030
Tb927_10_v5	3676802	Indel	1	C	1	-	83.7	36	43	Pro129fs	Tb927.10.15030
Tb927_10_v5	3676918	Indel	1	T	2	-/T	60.0/31.4	21/11	35	Cys167fs	Tb927.10.15030
Tb927_10_v5	3679743	Indel	1	-	1	T	90.2	55	61	Pro89fs	Tb927.10.15050
Tb927_10_v5	3679753	Indel	1	-	1	A	87.3	48	55	Leu92fs	Tb927.10.15050
Tb927_10_v5	3679919	Indel	1	-	1	T	76.0	19	25	Pro148fs	Tb927.10.15050
Tb927_10_v5	3679920	Indel	1	-	2	T/-	57.7/38.5	15/10	26	Pro148fs	Tb927.10.15050
Tb927_10_v5	3680013	Indel	2	--	2	TT/--	63.2/31.6	12/6	19	Leu179fs	Tb927.10.15050
Tb927_10_v5	3680039	Indel	2	AA	2	--/AA	52.4/38.1	11/8	21	Lys188fs	Tb927.10.15050
Tb927_10_v5	3680707	Indel	1	-	1	T	80.4	41	51	Ser21fs	Tb927.10.15060
Tb927_10_v5	3680899	Indel	1	T	2	T/-	62.2/37.8	28/17	45	Tyr85fs	Tb927.10.15060
Tb927_10_v5	3680945	Indel	1	G	1	-	88.9	32	36	Val101fs	Tb927.10.15060
Tb927_10_v5	3681877	Indel	1	-	2	-/G	58.7/39.7	37/25	63	Phe60fs	Tb927.10.15070
Tb927_10_v5	3681889	Indel	1	G	1	-	30.4	17	56	Cys64fs	Tb927.10.15070
Tb927_10_v5	3681969	Indel	1	T	2	-/T	57.7/32.7	30/17	52	Phe91fs	Tb927.10.15070
Tb927_10_v5	3682093	Indel	2	TA	2	--/TA	42.5/42.5	17/17	40	Leu132fs	Tb927.10.15070
Tb927_10_v5	3700381	Indel	3	ATG	2	ATG/---	55.8/42.3	29/22	52	His326fs	Tb927.10.15170
Tb927_10_v5	3703291	Indel	6	GACGAT	2	GACGAT/------	45.5/33.3	15/11	33	Asp318_Asp319del	Tb927.10.15180
Tb927_10_v5	3729353	Indel	3	---	1	CAG	80.7	46	57	Ser869fs	Tb927.10.15280
Tb927_10_v5	3729531	Indel	2	TG	2	TG/--	45.0/45.0	18/18	40	Thr928fs	Tb927.10.15280
Tb927_10_v5	3745915	Indel	3	TCC	1	---	90.0	45	50	Val44fs	Tb927.10.15310
Tb927_10_v5	3756917	Indel	1	C	2	C/-	50.0/30.0	25/15	50	Pro8fs	Tb927.10.15340
Tb927_10_v5	3756951	Complex Indel	1	C	2	T/-	54.3/31.4	19/11	35	Ser19fs	Tb927.10.15340
Tb927_10_v5	3756971	Indel	2	--	2	TT/--	57.6/33.3	19/11	33	Phe26fs	Tb927.10.15340
Tb927_10_v5	3757061	Indel	2	--	2	--/TT	65.7/34.3	23/12	35	Cys56fs	Tb927.10.15340
Tb927_10_v5	3757100	Indel	1	T	1	-	73.7	28	38	Phe69fs	Tb927.10.15340
Tb927_10_v5	3757134	Indel	2	--	2	--/CC	48.9/48.9	22/22	45	Ser80fs	Tb927.10.15340
Tb927_10_v5	3757259	Indel	1	A	1	-	54.1	20	37	Lys122fs	Tb927.10.15340
Tb927_10_v5	3757270	Indel	1	-	2	-/A	66.7/33.3	24/12	36	Pro125fs	Tb927.10.15340
Tb927_10_v5	3757273	Indel	1	-	2	-/A	68.6/31.4	24/11	35	Ser126fs	Tb927.10.15340
Tb927_10_v5	3757277	Indel	1	-	2	-/T	57.1/42.9	20/15	35	Pro128fs	Tb927.10.15340
Tb927_10_v5	3757283	Indel	1	-	2	-/A	59.5/40.5	22/15	37	Stp130fs	Tb927.10.15340
Tb927_10_v5	3768216	Indel	3	TCT	1	---	76.7	23	30	Ser1539del	Tb927.10.15360
Tb927_10_v5	3829140	Indel	6	------	2	------/CAAGAC	57.1/42.9	24/18	42	Glu263_Gln264insGlnAsp	Tb927.10.15610
Tb927_10_v5	3831401	Indel	1	-	2	-/G	52.8/47.2	19/17	36	Phe18fs	Tb927.10.15620
Tb927_10_v5	3831420	Indel	1	G	1	-	77.4	24	31	Gly25fs	Tb927.10.15620
Tb927_10_v5	3831573	Indel	1	-	1	T	80.9	38	47	Phe76fs	Tb927.10.15620
Tb927_10_v5	3831673	Indel	2	--	2	--/TT	51.1/46.8	24/22	47	Val109fs	Tb927.10.15620
Tb927_10_v5	3831679	Indel	1	-	2	-/T	53.1/46.9	26/23	49	Gly111fs	Tb927.10.15620
Tb927_10_v5	3831680	Indel	1	-	2	-/T	53.1/30.6	26/15	49	Gly111fs	Tb927.10.15620
Tb927_10_v5	3831753	Indel	1	G	2	G/-	52.3/45.5	23/20	44	Gly136fs	Tb927.10.15620
Tb927_10_v5	3831840	Indel	1	T	2	T/-	57.9/42.1	22/16	38	Phe165fs	Tb927.10.15620
Tb927_10_v5	3831898	Indel	1	A	1	-	65.6	21	32	Tyr184fs	Tb927.10.15620
Tb927_10_v5	3831902	Indel	1	A	1	-	64.7	22	34	Ile185fs	Tb927.10.15620
Tb927_10_v5	3831906	Indel	1	A	2	-/A	60.0/31.4	21/11	35	Ile187fs	Tb927.10.15620
Tb927_10_v5	3831910	Indel	1	A	1	-	88.9	32	36	Tyr188fs	Tb927.10.15620
Tb927_10_v5	3831914	Indel	1	A	2	-/A	68.6/31.4	24/11	35	Ile189fs	Tb927.10.15620
Tb927_10_v5	3831918	Indel	1	A	1	-	90.6	29	32	Ile191fs	Tb927.10.15620
Tb927_10_v5	3851622	Indel	3	---	1	TCA	72.2	39	54	Ser1891_Ser1892insSer	Tb927.10.15680
Tb927_10_v5	3855161	Indel	6	------	2	TCACAC/------	56.6/35.8	30/19	53	Glu54_Ser55insSerHis	Tb927.10.15700
Tb927_10_v5	3861812	Indel	1	-	1	G	83.3	10	12	Ile2272fs	Tb927.10.15700
Tb927_10_v5	3861813	Indel	2	--	1	GC	90.9	10	11	Ile2272fs	Tb927.10.15700
Tb927_10_v5	3879504	Indel	3	AGA	1	---	76.7	33	43	Glu2753fs	Tb927.10.15730
Tb927_10_v5	3901560	Indel	1	-	1	C	84.4	27	32	Phe578fs	Tb927.10.15780
Tb927_10_v5	3901564	Indel	1	G	1	-	90.0	27	30	Glu579fs	Tb927.10.15780
Tb927_10_v5	3936113	Indel	1	-	1	A	73.0	27	37	Glu93fs	Tb927.10.15980
Tb927_10_v5	3945924	Indel	1	-	1	T	83.7	36	43	Arg21fs	Tb927.10.16010
Tb927_10_v5	3946179	Indel	1	G	2	-/G	55.3/44.7	26/21	47	Ala106fs	Tb927.10.16010
Tb927_10_v5	3950478	Indel	1	-	2	-/G	63.8/34.8	44/24	69	Ser61fs	Tb927.10.16040
Tb927_10_v5	3950479	Indel	1	-	2	-/T	63.8/34.8	44/24	69	Ser61fs	Tb927.10.16040
Tb927_10_v5	3950485	Indel	1	-	2	-/A	51.5/48.5	35/33	68	Ser63fs	Tb927.10.16040
Tb927_10_v5	3968379	Indel	1	-	1	A	81.6	40	49	Lys4fs	Tb927.10.16130
Tb927_10_v5	3993409	Indel	2	--	2	--/GT	48.3/45.0	29/27	60	Gly293fs	Tb927.10.16210
Tb927_11_01_v4	98525	Indel	3	---	1	TCA	76.5	39	51	Lys168fs	Tb927.11.440
Tb927_11_01_v4	98883	Indel	1	G	1	-	88.4	38	43	Gln49fs	Tb927.11.440
Tb927_11_01_v4	98994	Indel	6	CCCCCC	1	------	62.9	22	35	Gly10fs	Tb927.11.440
Tb927_11_01_v4	119499	Complex Indel	1	C	2	-/T	63.0/34.8	29/16	46	Gln39fs	Tb927.11.500
Tb927_11_01_v4	119501	Indel	2	GC	1	--	65.2	30	46	Gln38fs	Tb927.11.500
Tb927_11_01_v4	181246	Indel	1	-	1	G	95.7	45	47	Ser2fs	Tb927.11.730
Tb927_11_01_v4	181381	Indel	4	GGGG	1	----	54.7	29	53	Gln47fs	Tb927.11.730
Tb927_11_01_v4	181462	Indel	4	----	2	GGGG/----	68.3/30.2	43/19	63	Pro74fs	Tb927.11.730
Tb927_11_01_v4	208112	Indel	2	TT	2	--/TT	64.0/30.0	32/15	50	Leu72fs	Tb927.11.820
Tb927_11_01_v4	208133	Indel	1	-	2	T/-	51.1/46.7	23/21	45	Leu79fs	Tb927.11.820
Tb927_11_01_v4	208301	Indel	1	-	2	A/-	64.4/32.2	38/19	59	Gln135fs	Tb927.11.820
Tb927_11_01_v4	236101	Indel	3	TCT	2	TCT/---	59.5/35.7	25/15	42	His1027fs	Tb927.11.910
Tb927_11_01_v4	271429	Indel	2	TA	2	TA/--	53.3/35.6	24/16	45	Tyr103fs	Tb927.11.1060
Tb927_11_01_v4	283838	Indel	3	AGA	1	---	82.2	37	45	Leu1547fs	Tb927.11.1090
Tb927_11_01_v4	325411	Indel	1	-	2	-/C	53.7/46.3	51/44	95	Arg1456fs	Tb927.11.1130
Tb927_11_01_v4	325417	Indel	1	-	2	-/G	55.1/44.9	49/40	89	Ala1458fs	Tb927.11.1130
Tb927_11_01_v4	325421	Indel	1	C	2	C/-	53.1/45.7	43/37	81	Leu1460fs	Tb927.11.1130
Tb927_11_01_v4	342221	Indel	3	GGG	1	---	85.4	35	41	Gly442del	Tb927.11.1190
Tb927_11_01_v4	372641	Indel	3	TTG	2	---/TTG	61.3/32.3	19/10	31	Leu24del	Tb927.11.1300
Tb927_11_01_v4	372705	Indel	1	A	1	-	79.3	23	29	Glu45fs	Tb927.11.1300
Tb927_11_01_v4	372760	Indel	1	-	1	A	83.3	20	24	Arg63fs	Tb927.11.1300
Tb927_11_01_v4	372800	Complex Indel	1	A	2	T/-	57.6/36.4	19/12	33	Ile77fs	Tb927.11.1300
Tb927_11_01_v4	372802	Complex Indel	1	A	2	T/-	68.6/31.4	24/11	35	Ile77fs	Tb927.11.1300
Tb927_11_01_v4	372813	Indel	1	T	2	T/-	63.9/30.6	23/11	36	Ile81fs	Tb927.11.1300
Tb927_11_01_v4	400103	Indel	3	AGA	1	---	90.4	47	52	Pro2921fs	Tb927.11.1380
Tb927_11_01_v4	410449	Indel	1	C	1	-	68.1	32	47	Ser285fs	Tb927.11.1420
Tb927_11_01_v4	410452	Indel	2	CC	1	--	72.7	32	44	Ser286fs	Tb927.11.1420
Tb927_11_01_v4	445507	Indel	1	A	2	A/-	54.2/45.8	52/44	96	Asn668fs	Tb927.11.1500
Tb927_11_01_v4	498169	Indel	3	TCA	1	---	52.6	30	57	Asp560fs	Tb927.11.1700
Tb927_11_01_v4	510458	Indel	1	-	2	A/-	61.1/38.9	22/14	36	Leu71fs	Tb927.11.1750
Tb927_11_01_v4	510564	Indel	1	-	1	A	90.2	37	41	Ser36fs	Tb927.11.1750
Tb927_11_01_v4	517056	Indel	1	G	2	-/G	50.0/42.3	13/11	26	Ala57fs	Tb927.11.1790
Tb927_11_01_v4	517811	Indel	1	-	1	C	85.7	12	14	Lys29fs	Tb927.11.1800
Tb927_11_01_v4	517816	Indel	1	C	1	-	83.3	15	18	Ala27fs	Tb927.11.1800
Tb927_11_01_v4	517831	Indel	1	-	2	C/-	69.2/30.8	27/12	39	Pro22fs	Tb927.11.1800
Tb927_11_01_v4	517833	Indel	1	G	2	-/G	70.0/30.0	28/12	40	Ala21fs	Tb927.11.1800
Tb927_11_01_v4	533403	Indel	1	C	2	C/-	58.8/41.2	10/7	17	Lys24fs	Tb927.11.1870
Tb927_11_01_v4	533409	Indel	1	-	2	-/C	68.8/31.2	11/5	16	Pro23fs	Tb927.11.1870
Tb927_11_01_v4	534052	Indel	1	-	2	-/G	47.4/42.1	9/8	19	Val27fs	Tb927.11.1880
Tb927_11_01_v4	534064	Indel	1	-	2	C/-	62.5/31.2	20/10	32	Pro23fs	Tb927.11.1880
Tb927_11_01_v4	534066	Indel	1	G	2	-/G	63.2/31.6	24/12	38	Ala22fs	Tb927.11.1880
Tb927_11_01_v4	571980	Indel	3	---	2	CCG/---	54.5/45.5	6/5	11	Pro300fs	Tb927.11.2050
Tb927_11_01_v4	573212	Indel	3	---	2	---/CCA	61.5/38.5	8/5	13	Pro300fs	Tb927.11.2060
Tb927_11_01_v4	579745	Indel	3	CGG	2	---/CGG	54.8/32.3	17/10	31	Arg424del	Tb927.11.2100
Tb927_11_01_v4	618019	Indel	1	A	2	-/A	52.9/35.3	9/6	17	Arg149fs	Tb927.11.2250
Tb927_11_01_v4	701675	Indel	1	T	2	-/T	54.2/33.3	26/16	48	Arg65fs	Tb927.11.2450
Tb927_11_01_v4	708754	Indel	1	-	1	A	64.4	29	45	Ser111fs	Tb927.11.2480
Tb927_11_01_v4	731538	Indel	4	AAAA	2	AAAA/----	51.4/45.7	18/16	35	Phe408fs	Tb927.11.2560
Tb927_11_01_v4	744612	Indel	1	T	2	-/T	50.0/38.2	17/13	34	Asp193fs	Tb927.11.2600
Tb927_11_01_v4	744614	Indel	1	A	2	-/A	51.5/48.5	17/16	33	Cys192fs	Tb927.11.2600
Tb927_11_01_v4	744619	Indel	2	--	2	--/GG	68.8/31.2	33/15	48	Ser191fs	Tb927.11.2600
Tb927_11_01_v4	746518	Indel	1	C	1	-	88.0	22	25	Gly396fs	Tb927.11.2610
Tb927_11_01_v4	746522	Indel	2	GA	1	--	91.7	22	24	Ala394fs	Tb927.11.2610
Tb927_11_01_v4	746590	Indel	1	C	2	-/C	57.1/35.7	8/5	14	Gly372fs	Tb927.11.2610
Tb927_11_01_v4	746594	Complex Indel	2	GA	2	GT/--	33.3/33.3	6/6	18	Ala370fs	Tb927.11.2610
Tb927_11_01_v4	746595	Indel	1	-	2	-/C	66.7/33.3	12/6	18	Gln371fs	Tb927.11.2610
Tb927_11_01_v4	746624	Indel	3	CTT	1	---	90.2	37	41	Glu360fs	Tb927.11.2610
Tb927_11_01_v4	746654	Indel	6	------	2	------/CTTCTC	61.7/35.0	37/21	60	Ala351fs	Tb927.11.2610
Tb927_11_01_v4	767525	Indel	2	--	2	--/AT	57.1/42.9	16/12	28	Leu128fs	Tb927.11.2680
Tb927_11_01_v4	767571	Indel	3	CAC	1	---	85.7	18	21	Ser112fs	Tb927.11.2680
Tb927_11_01_v4	767575	Indel	1	A	2	-/A	46.2/38.5	12/10	26	Phe111fs	Tb927.11.2680
Tb927_11_01_v4	767851	Indel	1	A	1	-	84.6	33	39	Phe19fs	Tb927.11.2680
Tb927_11_01_v4	786147	Indel	3	---	1	GAA	85.2	46	54	Ser62fs	Tb927.11.2740
Tb927_11_01_v4	814778	Indel	1	T	2	T/-	63.8/31.9	30/15	47	Tyr161fs	Tb927.11.2850
Tb927_11_01_v4	814820	Indel	2	--	2	CC/--	57.1/41.1	32/23	56	Gly147fs	Tb927.11.2850
Tb927_11_01_v4	814832	Indel	1	C	1	-	72.1	31	43	Gly143fs	Tb927.11.2850
Tb927_11_01_v4	814884	Indel	2	TT	2	--/TT	46.8/36.2	22/17	47	Lys125fs	Tb927.11.2850
Tb927_11_01_v4	815183	Indel	4	----	2	----/AGAA	58.1/41.9	18/13	31	Leu26fs	Tb927.11.2850
Tb927_11_01_v4	815206	Complex Indel	1	C	2	-/A	52.6/36.8	10/7	19	Met18fs	Tb927.11.2850
Tb927_11_01_v4	815208	Complex Indel	1	T	2	A/-	52.6/31.6	10/6	19	Met18fs	Tb927.11.2850
Tb927_11_01_v4	815227	Complex Indel	1	T	2	-/C	61.1/33.3	11/6	18	Lys11fs	Tb927.11.2850
Tb927_11_01_v4	822355	Indel	4	----	2	CTCA/----	58.3/39.6	28/19	48	Glu118fs	Tb927.11.2870
Tb927_11_01_v4	855031	Indel	1	G	1	-	98.0	49	50	Gln23fs	Tb927.11.3030
Tb927_11_01_v4	888304	Indel	1	C	1	-	89.1	49	55	Glu150fs	Tb927.11.3200
Tb927_11_01_v4	889998	Indel	2	CC	2	CC/--	69.2/30.8	18/8	26	Thr152fs	Tb927.11.3210
Tb927_11_01_v4	938873	Indel	3	GCA	1	---	83.7	41	49	Pro993fs	Tb927.11.3290
Tb927_11_01_v4	951863	Indel	8	GTTTGTTT	2	--------/GTTTGTTT	56.6/34.0	30/18	53	Arg11fs	Tb927.11.3320
Tb927_11_01_v4	976121	Indel	3	---	2	CAG/---	67.4/32.6	29/14	43	Gly1045_Gln1046insGln	Tb927.11.3390
Tb927_11_01_v4	992715	Indel	3	---	1	GAA	75.6	31	41	Ser39_Glu40insGlu	Tb927.11.3420
Tb927_11_01_v4	1001492	Indel	1	-	1	G	75.9	41	54	Phe28fs	Tb927.11.3450
Tb927_11_01_v4	1001494	Indel	1	-	2	G/-	64.2/35.8	34/19	53	Phe29fs	Tb927.11.3450
[truncated: 298 more rows]
