# Supplementary material for: Genome and Phylogenetic Analyses of Trypanosoma evansi Reveal Extensive Similarity to T. brucei and Multiple Independent Origins for Dyskinetoplasty
Source: PLoS Negl Trop Dis. 2015 Jan 8;9(1):e3404. doi: 10.1371/journal.pntd.0003404 (PMC4288722; doi:10.1371/journal.pntd.0003404)
Supplement: S5 Table — A spreadsheet showing non-synonymous SNPs and indels in Illumina sequences from T. b. brucei TREU 927/4 and T. evansi STIB805 compared to Tb927. (XLSX) [file pntd.0003404.s019.xlsx]

## Sheet: comparision TeSTIB805 Tbb927
		T. evansi STIB805 non-synonymous SNPs and InDels											T. b. brucei TREU 927 non-synonymous SNPs and InDels
Chromosome	Tbb927_v4 Reference Position	Variation Type	Variation Length	Reference	Variants	Allele Variations	Frequencies	Counts	Coverage	GeneID	Change		Variation Type	Variation Length	Reference	Variants	Allele Variations	Frequencies	Counts	Coverage	GeneID	Change
Tb927_01_v4	396	SNP	3	CAT	1	CGC	65.1	28	43	Tb927.1.05	Met522Ala
Tb927_01_v4	416												SNP	1	T	2	T/C	58.3/41.1	98/69	168	Tb927.1.05	Met516Val
Tb927_01_v4	418	SNP	1	C	2	C/A	70.0/30.0	28/12	40	Tb927.1.05	Ser515Ile
Tb927_01_v4	426	SNP	1	G	2	G/C	65.9/34.1	27/14	41	Tb927.1.05	Phe512Leu
Tb927_01_v4	431	SNP	1	T	2	T/G	51.2/48.8	21/20	41	Tb927.1.05	Lys511Gln
Tb927_01_v4	432	SNP	1	G	2	G/T	48.8/44.2	21/19	43	Tb927.1.05	Asn510Lys
Tb927_01_v4	462	SNP	3	CAT	1	AGC	61.9	13	21	Tb927.1.05	Met500Ala
Tb927_01_v4	474
Tb927_01_v4	480	SNP	3	GGG	2	GGG/AGA	38.5/30.8	5/4	13	Tb927.1.05	Pro494Pro,Ser
Tb927_01_v4	486	SNP	3	ACC	1	ATT	44.8	13	29	Tb927.1.05	Gly492Asn		SNP	3	ACC	2	ACC/ATT	60.7/39.3	142/92	234	Tb927.1.05	Gly492Gly,Asn
Tb927_01_v4	489	SNP	1	C	1	A	77.4	24	31	Tb927.1.05	Glu491Asp		SNP	1	C	2	C/A	60.2/39.8	153/101	254	Tb927.1.05	Glu491Asp
Tb927_01_v4	501	Complex SNP	3	CCT	2	TCC/TCT	52.6/47.4	10/9	19	Tb927.1.05	Arg487Gly,Arg
Tb927_01_v4	549	SNP	1	T	2	T/G	67.9/32.1	19/9	28	Tb927.1.05	Lys471Asn
Tb927_01_v4	552	SNP	3	AGT	2	AGT/TGC	55.6/44.4	10/8	18	Tb927.1.05	Thr470Ala,Thr
Tb927_01_v4	558	SNP	1	T	1	G	100	22	22	Tb927.1.05	Glu468Asp		SNP	1	T	2	G/T	35.8/35.8	83/83	232	Tb927.1.05	Glu468Asp
Tb927_01_v4	561	Complex SNP	3	ATT	2	TTT/AGT	52.6/42.1	10/8	19	Tb927.1.05	Asn467Lys,Thr
Tb927_01_v4	567	InDel	2	--	2	--/TC	58.5/41.5	24/17	41	Tb927.1.05	His466fs		SNP	3	TTG	2	TTG/TCT	50.3/48.4	81/78	161	Tb927.1.05	Gln465Gln,Arg
Tb927_01_v4	570	SNP	3	ACC	1	TAC	92.7	38	41	Tb927.1.05	Gly464Val
Tb927_01_v4	571												SNP	1	C	2	C/G	55.3/44.7	88/71	159	Tb927.1.05	Gly464Ala
Tb927_01_v4	575	InDel	1	A	2	-/A	56.5/42.0	39/29	69	Tb927.1.05	Cys463fs
Tb927_01_v4	576	SNP	3	GTT	1	CTA	62.9	39	62	Tb927.1.05	Asn462Stp
Tb927_01_v4	580	Complex InDel	1	A	2	-/T	45.9/30.6	39/26	85	Tb927.1.05	Val461fs
Tb927_01_v4	582	SNP	3	AGC	1	TGA	66.3	57	86	Tb927.1.05	Ala460Ser
Tb927_01_v4	599												SNP	1	A	2	A/T	65.0/30.0	91/42	140	Tb927.1.05	Ser455Thr
Tb927_01_v4	662												SNP	1	G	2	G/T	63.8/36.2	132/75	207	Tb927.1.05	Gln434Lys
Tb927_01_v4	686												SNP	1	T	2	T/C	65.7/33.7	111/57	169	Tb927.1.05	Thr426Ala
Tb927_01_v4	689												SNP	1	C	2	C/G	66.9/33.1	111/55	166	Tb927.1.05	Glu425Gln
Tb927_01_v4	717												SNP	3	CTC	2	CTC/GTT	68.1/31.9	94/44	138	Tb927.1.05	Glu415Glu,Asn
Tb927_01_v4	898	SNP	1	C	1	T	88.9	80	90	Tb927.1.05	Ser355Asn
Tb927_01_v4	904	SNP	1	G	1	T	90.5	76	84	Tb927.1.05	Ala353Glu
Tb927_01_v4	912	SNP	3	CCG	1	CTT	100	49	49	Tb927.1.05	Arg350Lys
Tb927_01_v4	924	SNP	3	GCT	1	GTC	90	27	30	Tb927.1.05	Ser346Asp
Tb927_01_v4	929	SNP	1	T	1	C	100	25	25	Tb927.1.05	Ile345Val
Tb927_01_v4	932	InDel	1	-	2	C/-	70.0/30.0	14/6	20	Tb927.1.05	Ala344fs
Tb927_01_v4	936	InDel	1	T	1	-	75	12	16	Tb927.1.05	Gln342fs
Tb927_01_v4	942	SNP	1	A	1	C	92.9	13	14	Tb927.1.05	His340Gln
Tb927_01_v4	945	SNP	3	TTT	1	TAC	71.4	10	14	Tb927.1.05	Lys339Val
Tb927_01_v4	960	Complex SNP	3	GGC	2	AGC/AAC	58.3/41.7	7/5	12	Tb927.1.05	Ala334Ala,Val
Tb927_01_v4	964	SNP	1	T	1	C	100	16	16	Tb927.1.05	Asn333Ser
Tb927_01_v4	966	SNP	1	G	1	T	100	17	17	Tb927.1.05	Asp332Glu
Tb927_01_v4	973	SNP	1	C	2	C/T	55.0/45.0	11/9	20	Tb927.1.05	Ser330Asn
Tb927_01_v4	976	SNP	1	C	1	G	100	20	20	Tb927.1.05	Ser329Thr
Tb927_01_v4	987	Complex SNP	3	ATC	2	GTC/CGC	45.8/41.7	11/10	24	Tb927.1.05	Asp325Ala,Asp
Tb927_01_v4	1019	InDel	1	T	2	-/T	54.3/34.3	19/12	35	Tb927.1.05	Ser315fs
Tb927_01_v4	1022	InDel	1	-	2	C/-	55.6/44.4	20/16	36	Tb927.1.05	Ala314fs
Tb927_01_v4	1054	SNP	1	C	2	T/C	56.7/43.3	17/13	30	Tb927.1.05	Ser303Asn
Tb927_01_v4	1058	SNP	1	G	1	T	93.8	30	32	Tb927.1.05	His302Asn
Tb927_01_v4	1059	SNP	1	C	1	G	97.1	33	34	Tb927.1.05	Met301Ile
Tb927_01_v4	1062	SNP	3	TGT	1	GCT	100	31	31	Tb927.1.05	Thr300Ser
Tb927_01_v4	1084	SNP	1	C	1	T	92	23	25	Tb927.1.05	Ser293Asn
Tb927_01_v4	1087	SNP	1	C	1	G	100	25	25	Tb927.1.05	Ser292Thr
Tb927_01_v4	1097	SNP	1	C	1	A	100	20	20	Tb927.1.05	Ala289Ser
Tb927_01_v4	1107	SNP	3	TTG	1	TGT	93.8	15	16	Tb927.1.05	Gln285Thr
Tb927_01_v4	1113	InDel	1	-	1	C	100	16	16	Tb927.1.05	Leu284fs
Tb927_01_v4	1115	SNP	1	G	1	T	100	14	14	Tb927.1.05	Gln283Lys
Tb927_01_v4	1712	InDel	1	-	1	A	89.6	43	48	Tb927.1.05	Thr84fs
Tb927_01_v4	1716	InDel	1	G	1	-	79.7	47	59	Tb927.1.05	Tyr82fs
Tb927_01_v4	1719	SNP	1	A	1	T	88.1	59	67	Tb927.1.05	Asp81Glu
Tb927_01_v4	1726	SNP	1	T	1	C	94.7	71	75	Tb927.1.05	Asn79Ser
Tb927_01_v4	1745	SNP	1	T	1	A	99	98	99	Tb927.1.05	Met73Leu
Tb927_01_v4	1818	SNP	3	TTG	1	CTC	100	61	61	Tb927.1.05	Gln48Glu
Tb927_01_v4	1824	InDel	1	T	1	-	75	45	60	Tb927.1.05	Gln46fs
Tb927_01_v4	1827	SNP	3	GGC	1	TTT	100	43	43	Tb927.1.05	Ala45Lys
Tb927_01_v4	1830
Tb927_01_v4	1831	InDel	1	-	2	A/-	69.6/30.4	32/14	46	Tb927.1.05	Pro44fs
Tb927_01_v4	1836	SNP	1	C	1	G	100	30	30	Tb927.1.05	Gln42His
Tb927_01_v4	1954	SNP	1	T	1	G	100	10	10	Tb927.1.05	Lys3Thr
Tb927_01_v4	6895												SNP	1	G	1	T	59.6	189	317	Tb927.1.10	Val9Phe
Tb927_01_v4	6934												SNP	1	T	2	C/T	67.8/31.1	185/85	273	Tb927.1.10	Ser22Pro
Tb927_01_v4	6941												SNP	1	T	2	T/G	50.7/49.3	136/132	268	Tb927.1.10	Val24Gly
Tb927_01_v4	7012	SNP	3	TGT	1	TCC	100	10	10	Tb927.1.10	Cys48Ser
Tb927_01_v4	7016	SNP	1	C	1	T	100	11	11	Tb927.1.10	Ala49Val
Tb927_01_v4	7018												InDel	1	-	2	-/A	50.9/48.8	146/140	287	Tb927.1.10	Ala50fs
Tb927_01_v4	7019	SNP	1	C	1	T	100	11	11	Tb927.1.10	Ala50Val
Tb927_01_v4	7020												InDel	1	A	1	-	45.1	128	284	Tb927.1.10	Ala50fs
Tb927_01_v4	7045	SNP	1	G	1	A	100	11	11	Tb927.1.10	Val59Ile		SNP	1	G	1	A	81.1	270	333	Tb927.1.10	Val59Ile
Tb927_01_v4	7048												SNP	1	C	1	T	83.4	302	362	Tb927.1.10	Arg60Cys
Tb927_01_v4	7903												SNP	1	G	1	A	80	372	465	Tb927.1.20	Pro218Leu
Tb927_01_v4	7909												SNP	1	T	2	G/T	58.4/41.2	261/184	447	Tb927.1.20	His216Pro
Tb927_01_v4	7941												SNP	1	C	2	C/T	69.2/30.8	328/146	474	Tb927.1.20	Trp205Stp
Tb927_01_v4	7979												SNP	1	C	2	C/T	47.0/47.0	206/206	438	Tb927.1.20	Val193Ile
Tb927_01_v4	8030												SNP	1	C	2	C/G	51.6/36.2	127/89	246	Tb927.1.20	Ala176Pro
Tb927_01_v4	8238	SNP	1	A	2	C/A	56.0/42.0	56/42	100	Tb927.1.20	Phe106Leu
Tb927_01_v4	8261	SNP	1	C	1	T	95.6	43	45	Tb927.1.20	Gly99Arg		SNP	1	C	2	C/T	46.1/45.0	201/196	436	Tb927.1.20	Gly99Arg
Tb927_01_v4	8267	SNP	1	C	2	T/C	62.5/34.4	20/11	32	Tb927.1.20	Gly97Arg
Tb927_01_v4	8268	SNP	1	A	1	C	71.4	20	28	Tb927.1.20	Tyr96Stp
Tb927_01_v4	8284	SNP	1	A	2	A/C	67.9/32.1	19/9	28	Tb927.1.20	Val91Gly		SNP	1	A	2	C/A	52.1/41.8	147/118	282	Tb927.1.20	Val91Gly
Tb927_01_v4	8288												SNP	1	A	2	C/A	49.4/48.2	127/124	257	Tb927.1.20	Tyr90Asp
Tb927_01_v4	8305												SNP	1	A	2	A/G	66.8/33.2	187/93	280	Tb927.1.20	Val84Ala
Tb927_01_v4	8312	InDel	1	A	2	-/A	57.1/42.9	12/9	21	Tb927.1.20	Cys82fs
Tb927_01_v4	8317	SNP	1	A	1	C	80	12	15	Tb927.1.20	Met80Arg
Tb927_01_v4	8319	SNP	3	ATT	1	ACC	90	9	10	Tb927.1.20	Asn79Gly
Tb927_01_v4	8333	SNP	1	A	2	G/A	57.1/42.9	12/9	21	Tb927.1.20	Tyr75His
Tb927_01_v4	8335	SNP	1	T	2	C/T	63.6/36.4	14/8	22	Tb927.1.20	Tyr74Cys
Tb927_01_v4	8344	SNP	1	A	1	C	100	21	21	Tb927.1.20	Phe71Cys		SNP	1	A	2	A/C	65.8/34.2	239/124	363	Tb927.1.20	Phe71Cys
Tb927_01_v4	8348	SNP	1	A	1	G	91.7	22	24	Tb927.1.20	Stp70Gln
Tb927_01_v4	8354	InDel	1	T	1	-	93.3	28	30	Tb927.1.20	Thr68fs
Tb927_01_v4	8362	SNP	1	G	1	C	100	34	34	Tb927.1.20	Thr65Ser
Tb927_01_v4	11216												SNP	1	G	2	G/A	57.6/42.4	238/175	413	Tb927.1.30	Arg20Gln
Tb927_01_v4	11219	SNP	1	T	2	T/C	68.1/31.9	47/22	69	Tb927.1.30	Leu21Pro
Tb927_01_v4	11243												SNP	1	G	2	T/G	48.6/44.2	156/142	321	Tb927.1.30	Gly29Val
Tb927_01_v4	11257												SNP	3	CCG	2	CCG/TTG	56.8/42.9	212/160	373	Tb927.1.30	Pro34Leu,Pro
Tb927_01_v4	11285												SNP	1	C	2	C/T	63.4/30.4	248/119	391	Tb927.1.30	Thr43Ile
Tb927_01_v4	11290												SNP	1	A	2	A/G	69.4/30.3	252/110	363	Tb927.1.30	Thr45Ala
Tb927_01_v4	11307	SNP	1	T	2	T/A	68.1/31.9	47/22	69	Tb927.1.30	His50Gln		SNP	1	T	2	A/T	55.1/44.6	205/166	372	Tb927.1.30	His50Gln
Tb927_01_v4	11311	SNP	3	TAC	2	TAC/CGC	63.3/36.7	38/22	60	Tb927.1.30	Tyr52Arg,Tyr
Tb927_01_v4	11312												SNP	1	A	2	G/A	57.9/42.1	210/153	363	Tb927.1.30	Tyr52Cys
Tb927_01_v4	11315	SNP	1	T	2	T/G	66.7/33.3	44/22	66	Tb927.1.30	Leu53Arg		SNP	1	T	2	G/T	57.1/42.9	198/149	347	Tb927.1.30	Leu53Arg
Tb927_01_v4	11321												SNP	1	C	2	A/C	52.5/47.5	189/171	360	Tb927.1.30	Ala55Asp
Tb927_01_v4	11323												SNP	1	G	2	A/G	51.5/48.5	190/179	369	Tb927.1.30	Ala56Thr
Tb927_01_v4	11326												SNP	1	A	2	A/G	58.9/40.8	224/155	380	Tb927.1.30	Asn57Asp
Tb927_01_v4	11329												SNP	1	G	2	G/A	58.8/41.2	233/163	396	Tb927.1.30	Glu58Lys
Tb927_01_v4	11356	SNP	1	C	2	C/G	70.0/30.0	49/21	70	Tb927.1.30	Leu67Val		SNP	1	C	2	G/C	56.4/43.6	248/192	440	Tb927.1.30	Leu67Val
Tb927_01_v4	11390	SNP	1	A	2	A/G	67.7/32.3	44/21	65	Tb927.1.30	Lys78Arg		SNP	1	A	2	A/G	65.2/34.8	281/150	431	Tb927.1.30	Lys78Arg
Tb927_01_v4	11395												SNP	1	T	2	T/C	55.8/44.2	206/163	369	Tb927.1.30	Ser80Pro
Tb927_01_v4	11398												SNP	1	G	2	G/C	60.2/39.8	247/163	410	Tb927.1.30	Ala81Pro
Tb927_01_v4	11431												SNP	1	G	2	G/T	67.5/32.5	158/76	234	Tb927.1.30	Ala92Ser
Tb927_01_v4	11454												SNP	1	T	2	T/G	50.3/49.2	96/94	191	Tb927.1.30	Ile99Met
Tb927_01_v4	11477												SNP	1	G	2	G/A	53.4/46.6	118/103	221	Tb927.1.30	Arg107His
Tb927_01_v4	11483												SNP	1	A	2	A/C	52.3/44.7	123/105	235	Tb927.1.30	Lys109Thr
Tb927_01_v4	11519	InDel	1	-	1	C	95	19	20	Tb927.1.30	Lys121fs
Tb927_01_v4	11520	InDel	2	--	2	--/AG	65.0/30.0	13/6	20	Tb927.1.30	Lys121fs
Tb927_01_v4	11521	Complex SNP	3	TCG	2	GAG/ACG	64.7/35.3	11/6	17	Tb927.1.30	Ser122Glu,Thr
Tb927_01_v4	11528	SNP	1	G	1	A	71.4	10	14	Tb927.1.30	Arg124His		SNP	1	G	2	A/G	56.0/41.6	140/104	250	Tb927.1.30	Arg124His
Tb927_01_v4	11532	InDel	1	A	1	-	60	9	15	Tb927.1.30	Arg125fs
Tb927_01_v4	11538	SNP	1	G	1	C	72.7	8	11	Tb927.1.30	Gln127His
Tb927_01_v4	11540	SNP	1	G	1	A	69.2	9	13	Tb927.1.30	Ser128Asn
Tb927_01_v4	11545												SNP	3	ATT	2	ACG/ATT	50.6/32.0	136/86	269	Tb927.1.30	Ile130Ile,Thr
Tb927_01_v4	11553												SNP	1	A	2	C/A	68.7/31.0	222/100	323	Tb927.1.30	Lys132Asn
Tb927_01_v4	11555												SNP	1	T	1	A	70.2	212	302	Tb927.1.30	Leu133Gln
Tb927_01_v4	11623												SNP	1	C	2	C/T	58.4/41.6	191/136	327	Tb927.1.30	Pro156Ser
Tb927_01_v4	11653												SNP	1	G	2	G/A	59.7/40.3	191/129	320	Tb927.1.30	Asp166Asn
Tb927_01_v4	11723												SNP	1	T	2	T/C	68.3/31.4	265/122	388	Tb927.1.30	Ile189Thr
Tb927_01_v4	11726												SNP	1	G	2	C/G	51.1/48.9	205/196	401	Tb927.1.30	Gly190Ala
Tb927_01_v4	11734												SNP	1	T	2	C/T	53.1/46.3	203/177	382	Tb927.1.30	Ser193Pro
Tb927_01_v4	11771	Complex InDel	1	A	3	-/A/T	40.0/30.0/30.0	4/3/3	10	Tb927.1.30	Glu205fs
Tb927_01_v4	11782	SNP	3	TTC	1	CAC	82.4	14	17	Tb927.1.30	Phe209His
Tb927_01_v4	11785	InDel	1	-	1	A	70.8	17	24	Tb927.1.30	Leu210fs
Tb927_01_v4	11786	InDel	2	--	2	CG/--	66.7/33.3	16/8	24	Tb927.1.30	Leu210fs
Tb927_01_v4	11791	SNP	1	G	1	C	95.7	22	23	Tb927.1.30	Glu212Gln
Tb927_01_v4	11800	SNP	3	GAA	1	TAG	87.1	27	31	Tb927.1.30	Glu215Stp
Tb927_01_v4	11807	SNP	1	T	1	C	97.9	46	47	Tb927.1.30	Phe217Ser
Tb927_01_v4	11809	SNP	1	C	1	G	100	45	45	Tb927.1.30	Pro218Ala
Tb927_01_v4	11828	SNP	1	C	2	C/T	70.0/30.0	42/18	60	Tb927.1.30	Thr224Ile
Tb927_01_v4	11848	SNP	1	G	1	A	70.6	36	51	Tb927.1.30	Gly231Arg
Tb927_01_v4	11851	SNP	3	GGA	1	ATA	98.4	60	61	Tb927.1.30	Gly232Ile
Tb927_01_v4	11854	SNP	1	C	1	T	98.3	59	60	Tb927.1.30	Arg233Stp
Tb927_01_v4	11857	SNP	3	TAT	1	TTC	98.3	57	58	Tb927.1.30	Tyr234Phe
Tb927_01_v4	11860	SNP	3	GTG	1	TTT	97.9	46	47	Tb927.1.30	Val235Phe
Tb927_01_v4	12636	Complex SNP	1	T	2	A/C	54.0/39.0	54/39	100	Tb927.1.40	Tyr33Phe,Cys
Tb927_01_v4	41030												SNP	1	A	2	A/G	61.7/38.3	251/156	407	Tb927.1.50	Leu85Ser
Tb927_01_v4	41234												InDel	1	T	2	T/-	63.2/35.6	222/125	351	Tb927.1.50	Asn17fs
Tb927_01_v4	42114	SNP	1	C	2	C/T	69.2/30.8	27/12	39	Tb927.1.60	Gly599Asp
Tb927_01_v4	42142	SNP	1	A	2	A/G	67.3/32.7	35/17	52	Tb927.1.60	Stp590Gln		SNP	1	A	2	A/G	68.7/31.3	263/120	383	Tb927.1.60	Stp590Gln
Tb927_01_v4	42150	SNP	1	A	2	A/C	66.0/34.0	35/18	53	Tb927.1.60	Val587Gly
Tb927_01_v4	42210	SNP	1	T	2	T/C	53.9/46.1	41/35	76	Tb927.1.60	Glu567Gly
Tb927_01_v4	42317												InDel	1	T	2	T/-	43.2/30.2	83/58	192	Tb927.1.60	Leu531fs
Tb927_01_v4	42370												SNP	1	G	1	C	72.8	222	305	Tb927.1.60	Leu514Val
Tb927_01_v4	42601												SNP	1	T	2	T/C	68.8/31.2	95/43	138	Tb927.1.60	Thr437Ala
Tb927_01_v4	42633	SNP	1	T	2	C/T	66.7/33.3	60/30	90	Tb927.1.60	Glu426Gly
Tb927_01_v4	42856												SNP	1	C	2	T/C	57.6/42.4	174/128	302	Tb927.1.60	Glu352Lys
Tb927_01_v4	42916												InDel	2	TG	2	TG/--	68.2/31.1	195/89	286	Tb927.1.60	His331fs
Tb927_01_v4	42930	SNP	1	C	2	A/C	50.0/50.0	24/24	48	Tb927.1.60	Arg327Leu
Tb927_01_v4	43124	SNP	1	A	1	C	100	24	24	Tb927.1.60	Ile262Met
Tb927_01_v4	43261												SNP	1	G	2	G/A	63.1/36.9	315/184	499	Tb927.1.60	Arg217Stp
Tb927_01_v4	43269												SNP	1	A	2	A/C	52.4/47.6	240/218	458	Tb927.1.60	Leu214Arg
Tb927_01_v4	43323	Complex SNP	1	A	2	G/C	58.3/41.7	49/35	84	Tb927.1.60	Val196Ala,Gly		SNP	1	A	2	G/A	59.8/40.2	159/107	266	Tb927.1.60	Val196Ala
Tb927_01_v4	43335												SNP	1	G	2	A/G	59.7/40.3	182/123	305	Tb927.1.60	Thr192Ile
Tb927_01_v4	43368	SNP	1	A	2	A/C	61.2/38.8	49/31	80	Tb927.1.60	Val181Gly
Tb927_01_v4	43371	SNP	1	G	2	A/G	64.4/35.6	58/32	90	Tb927.1.60	Thr180Met		SNP	1	G	2	A/G	60.9/39.1	229/147	376	Tb927.1.60	Thr180Met
Tb927_01_v4	43376												SNP	1	T	2	G/T	68.9/30.9	252/113	366	Tb927.1.60	Leu178Phe
Tb927_01_v4	43455												SNP	1	T	2	T/A	58.6/41.1	198/139	338	Tb927.1.60	Gln152Leu
Tb927_01_v4	43461												SNP	1	G	2	G/A	61.8/38.2	210/130	340	Tb927.1.60	Thr150Met
Tb927_01_v4	43497												InDel	3	TAA	2	---/TAA	54.0/44.8	141/117	261	Tb927.1.60	Tyr137fs
Tb927_01_v4	43500												SNP	1	T	2	C/T	51.3/48.7	137/130	267	Tb927.1.60	Tyr137Cys
Tb927_01_v4	45628												SNP	1	A	2	A/G	63.9/36.1	204/115	319	Tb927.1.70	Phe456Ser
Tb927_01_v4	45740												SNP	1	T	2	T/A	66.1/33.9	154/79	233	Tb927.1.70	Ser419Cys
Tb927_01_v4	45842												SNP	1	G	2	G/T	68.6/31.4	127/58	185	Tb927.1.70	Leu385Ile
Tb927_01_v4	45850												SNP	1	C	2	C/T	62.2/37.8	115/70	185	Tb927.1.70	Cys382Tyr
Tb927_01_v4	45969												SNP	1	C	2	G/C	56.7/43.3	123/94	217	Tb927.1.70	Gln342His
Tb927_01_v4	46001												SNP	1	C	2	C/T	50.0/50.0	50/50	100	Tb927.1.70	Gly332Arg
Tb927_01_v4	46129												SNP	1	A	2	G/A	68.6/30.5	72/32	105	Tb927.1.70	Met289Thr
Tb927_01_v4	46156												SNP	1	A	1	G	76.2	115	151	Tb927.1.70	Val280Ala
Tb927_01_v4	46184												SNP	1	C	2	C/T	59.6/40.4	192/130	322	Tb927.1.70	Val271Ile
Tb927_01_v4	46210												SNP	1	T	2	T/C	69.1/30.9	217/97	314	Tb927.1.70	Asp262Gly
Tb927_01_v4	46515												SNP	1	A	2	A/C	67.9/32.1	188/89	277	Tb927.1.70	Cys160Trp
Tb927_01_v4	46593												SNP	3	GTT	2	GTT/CCT	48.7/44.8	75/69	154	Tb927.1.70	Asn134Asn,Arg
Tb927_01_v4	46624												SNP	1	C	2	C/A	59.5/40.5	97/66	163	Tb927.1.70	Arg124Met
Tb927_01_v4	46721												SNP	1	T	2	T/C	66.2/33.8	229/117	346	Tb927.1.70	Thr92Ala
Tb927_01_v4	46759												SNP	1	T	2	C/T	50.5/49.1	147/143	291	Tb927.1.70	Lys79Arg
Tb927_01_v4	46888												SNP	1	T	2	T/C	55.3/44.7	167/135	302	Tb927.1.70	Asn36Ser
Tb927_01_v4	50084	SNP	1	T	2	T/A	68.6/31.4	24/11	35	Tb927.1.80	Ile6Phe
Tb927_01_v4	50612												SNP	1	T	2	T/C	38.4/34.8	138/125	359	Tb927.1.90	Lys532Glu
Tb927_01_v4	50626												SNP	1	A	2	C/A	60.1/39.9	221/147	368	Tb927.1.90	Phe527Cys
Tb927_01_v4	50683												SNP	1	A	2	A/G	51.8/48.2	189/176	365	Tb927.1.90	Leu508Pro
Tb927_01_v4	50717	InDel	2	--	2	--/TT	69.9/30.1	58/25	83	Tb927.1.90	Arg497fs
Tb927_01_v4	50718	SNP	1	C	2	C/A	53.7/43.9	44/36	82	Tb927.1.90	Trp496Cys
Tb927_01_v4	50775	SNP	3	CCT	2	CCT/TCC	54.7/43.8	35/28	64	Tb927.1.90	Arg477Gly,Arg
Tb927_01_v4	50803	SNP	1	G	2	A/G	50.0/50.0	36/36	72	Tb927.1.90	Ala468Val
Tb927_01_v4	50817												SNP	1	C	2	C/T	58.0/42.0	87/63	150	Tb927.1.90	Met463Ile
Tb927_01_v4	50854	SNP	1	C	2	C/A	50.7/49.3	36/35	71	Tb927.1.90	Arg451Leu
Tb927_01_v4	50886	SNP	3	GTG	2	GTG/ACG	64.2/34.0	34/18	53	Tb927.1.90	His440His,Arg
Tb927_01_v4	50891	SNP	1	A	2	A/C	66.1/33.9	41/21	62	Tb927.1.90	Ser439Ala
Tb927_01_v4	50971	SNP	1	A	2	G/A	62.5/37.5	30/18	48	Tb927.1.90	Ile412Thr
Tb927_01_v4	50982	Complex SNP	3	AAT	2	GAT/AGT	48.8/39.0	20/16	41	Tb927.1.90	Ile408Ile,Thr
Tb927_01_v4	51331	SNP	1	A	1	G	68.5	50	73	Tb927.1.90	Val292Ala
Tb927_01_v4	51337	SNP	1	C	2	C/T	56.7/43.3	55/42	97	Tb927.1.90	Arg290His
Tb927_01_v4	51416	SNP	1	C	2	T/C	64.8/32.4	46/23	71	Tb927.1.90	Asp264Asn
Tb927_01_v4	51447	SNP	3	GGT	1	CGC	68.4	26	38	Tb927.1.90	Thr253Ala
Tb927_01_v4	51453	SNP	1	A	1	T	44.4	16	36	Tb927.1.90	Asp251Glu
Tb927_01_v4	51489	Complex SNP	3	GCT	2	GCG/GTG	55.9/32.4	19/11	34	Tb927.1.90	Ser239His,Arg
Tb927_01_v4	51499	SNP	1	C	2	C/T	53.3/46.7	24/21	45	Tb927.1.90	Arg236Lys
Tb927_01_v4	51532												SNP	1	C	2	C/G	55.8/43.3	120/93	215	Tb927.1.90	Arg225Thr
Tb927_01_v4	51534												SNP	3	ACG	2	ACG/ATC	52.5/47.1	116/104	221	Tb927.1.90	Arg224Asp,Arg
Tb927_01_v4	51535	SNP	1	C	2	C/T	54.3/45.7	44/37	81	Tb927.1.90	Arg224His
Tb927_01_v4	51601												InDel	3	ACA	2	ACA/---	55.9/30.4	184/100	329	Tb927.1.90	Ala201fs
Tb927_01_v4	51610												SNP	1	C	2	C/T	66.6/30.2	203/92	305	Tb927.1.90	Gly199Asp
Tb927_01_v4	51634												SNP	1	T	2	T/C	65.6/31.6	139/67	212	Tb927.1.90	Glu191Gly
Tb927_01_v4	51651												SNP	3	CGT	2	CGT/TAT	66.4/32.2	95/46	143	Tb927.1.90	Thr185Ile,Thr
Tb927_01_v4	51670												SNP	1	C	2	C/A	63.3/36.7	93/54	147	Tb927.1.90	Arg179Met
Tb927_01_v4	51790												SNP	1	G	2	A/G	53.8/46.2	143/123	266	Tb927.1.90	Ala139Val
Tb927_01_v4	51796												SNP	1	T	1	C	70.1	183	261	Tb927.1.90	Lys137Arg
Tb927_01_v4	51979												SNP	1	A	2	G/A	64.7/35.3	152/83	235	Tb927.1.90	Leu76Pro
Tb927_01_v4	51982												SNP	1	G	2	G/A	50.2/49.8	119/118	237	Tb927.1.90	Ala75Val
Tb927_01_v4	52069												Complex InDel	3	GCG	2	---/GCA	37.0/34.4	57/53	154	Tb927.1.90	Ala45fs
Tb927_01_v4	52075												SNP	1	G	2	G/A	69.7/30.3	131/57	188	Tb927.1.90	Ala44Val
Tb927_01_v4	52088												SNP	1	G	2	G/C	57.4/42.6	174/129	303	Tb927.1.90	Pro40Ala
Tb927_01_v4	57440												SNP	1	A	2	A/C	59.0/41.0	174/121	295	Tb927.1.100	Leu615Trp
Tb927_01_v4	57662												SNP	1	C	2	C/T	61.2/38.8	229/145	374	Tb927.1.100	Gly541Glu
Tb927_01_v4	57695												SNP	1	T	2	G/T	63.6/36.4	175/100	275	Tb927.1.100	Asn530Thr
Tb927_01_v4	57706												SNP	3	TAA	2	GAC/TAA	49.7/30.6	73/45	147	Tb927.1.100	Leu526Leu,Val
Tb927_01_v4	57717												SNP	1	G	2	G/A	58.0/42.0	131/95	226	Tb927.1.100	Arg523Trp
Tb927_01_v4	57921												SNP	1	G	2	G/A	60.0/40.0	156/104	260	Tb927.1.100	Arg455Cys
Tb927_01_v4	58293	InDel	2	--	2	--/TG	63.6/36.4	7/4	11	Tb927.1.100	Asn331fs
Tb927_01_v4	58305	SNP	1	C	2	C/A	66.7/33.3	8/4	12	Tb927.1.100	Ala327Ser
Tb927_01_v4	58500	SNP	1	G	1	A	97.3	36	37	Tb927.1.100	Arg262Trp
Tb927_01_v4	58519												SNP	1	T	2	T/G	68.7/31.3	125/57	182	Tb927.1.100	Glu255Asp
Tb927_01_v4	58692												SNP	1	G	2	G/T	64.4/35.6	210/116	326	Tb927.1.100	Leu198Ile
Tb927_01_v4	58984												SNP	1	C	1	A	75.8	295	389	Tb927.1.100	Trp100Cys
Tb927_01_v4	59001												SNP	1	G	1	A	72.8	270	371	Tb927.1.100	Arg95Cys
Tb927_01_v4	59028												SNP	1	C	2	T/C	67.9/32.1	226/107	333	Tb927.1.100	Asp86Asn
Tb927_01_v4	59187	SNP	1	A	1	G	78.1	57	73	Tb927.1.100	Ser33Pro		SNP	1	A	2	A/G	58.6/41.4	85/60	145	Tb927.1.100	Ser33Pro
Tb927_01_v4	59188	SNP	1	C	1	T	84.1	69	82	Tb927.1.100	Trp32Stp		SNP	1	C	2	C/T	60.4/39.6	90/59	149	Tb927.1.100	Trp32Stp
Tb927_01_v4	59941												SNP	1	G	2	G/A	62.6/37.4	174/104	278	Tb927.1.110	Met28Ile
Tb927_01_v4	60357												SNP	1	C	2	C/G	66.1/33.9	148/76	224	Tb927.1.120	Gly827Ala
Tb927_01_v4	60375												SNP	1	C	2	C/T	58.8/41.2	124/87	211	Tb927.1.120	Gly821Asp
Tb927_01_v4	60396												SNP	1	C	2	C/T	68.5/31.0	115/52	168	Tb927.1.120	Arg814Gln
Tb927_01_v4	60445												SNP	1	C	2	C/T	53.8/46.2	92/79	171	Tb927.1.120	Asp798Asn
Tb927_01_v4	60496												SNP	1	T	2	T/C	65.7/34.3	138/72	210	Tb927.1.120	Arg781Gly
Tb927_01_v4	60498												SNP	1	G	2	G/T	66.3/33.7	138/70	208	Tb927.1.120	Ala780Asp
Tb927_01_v4	60623												SNP	1	C	2	T/C	58.4/41.6	208/148	356	Tb927.1.120	Met738Ile
Tb927_01_v4	62446												SNP	1	C	2	C/T	58.2/39.8	233/159	400	Tb927.1.120	Asp131Asn
Tb927_01_v4	62447												SNP	3	CTC	2	CTC/ATA	57.7/39.2	225/153	390	Tb927.1.120	Glu130Glu,Tyr
Tb927_01_v4	62600	SNP	1	C	2	C/G	57.6/42.4	34/25	59	Tb927.1.120	Met79Ile
Tb927_01_v4	62644	SNP	1	C	2	T/C	60.9/39.1	28/18	46	Tb927.1.120	Val65Met
Tb927_01_v4	62657	SNP	3	AAC	1	TGG	40.9	18	44	Tb927.1.120	Val60Pro
Tb927_01_v4	62661	SNP	1	C	2	C/A	60.4/39.6	32/21	53	Tb927.1.120	Arg59Leu
Tb927_01_v4	62668	SNP	1	C	2	C/T	61.7/38.3	29/18	47	Tb927.1.120	Glu57Lys
Tb927_01_v4	62681	SNP	1	G	2	G/T	53.9/32.9	41/25	76	Tb927.1.120	Asp52Glu
Tb927_01_v4	62699	SNP	1	T	2	A/T	52.8/47.2	47/42	89	Tb927.1.120	Arg46Ser
Tb927_01_v4	69960	SNP	1	T	2	T/G	69.2/30.8	9/4	13	Tb927.1.180	Lys816Gln
Tb927_01_v4	70490												SNP	1	G	1	A	100	10	10	Tb927.1.180	Thr639Ile
Tb927_01_v4	70625												SNP	1	G	2	G/A	61.5/38.5	8/5	13	Tb927.1.180	Ala594Val
Tb927_01_v4	70758	InDel	1	A	1	-	71.8	28	39	Tb927.1.180	Tyr550fs
Tb927_01_v4	70780												SNP	1	A	2	A/T	50.0/50.0	18/18	36	Tb927.1.180	Asp542Glu
Tb927_01_v4	70795												SNP	3	GCC	2	GCC/GTT	55.0/45.0	11/9	20	Tb927.1.180	Gly537Gly,Asn
Tb927_01_v4	70802												SNP	1	G	2	A/G	58.8/41.2	10/7	17	Tb927.1.180	Ala535Val
Tb927_01_v4	70805												SNP	1	T	2	C/T	55.6/44.4	10/8	18	Tb927.1.180	Glu534Gly
Tb927_01_v4	70808												SNP	1	T	2	C/T	68.8/31.2	11/5	16	Tb927.1.180	Gln533Arg
Tb927_01_v4	70812												InDel	1	C	2	-/C	68.8/31.2	11/5	16	Tb927.1.180	Val532fs
Tb927_01_v4	70820												SNP	1	T	1	C	78.6	11	14	Tb927.1.180	Glu529Gly
Tb927_01_v4	70822												InDel	1	-	1	A	80	12	15	Tb927.1.180	Glu529fs
Tb927_01_v4	70825												SNP	3	CCT	1	AGT	100	11	11	Tb927.1.180	Arg527Thr
Tb927_01_v4	70830												SNP	1	T	2	T/C	57.7/42.3	15/11	26	Tb927.1.180	Asn526Asp
Tb927_01_v4	70839	InDel	1	-	1	G	72.3	34	47	Tb927.1.180	Ser523fs
Tb927_01_v4	70840	SNP	3	AAG	1	GAA	43.8	7	16	Tb927.1.180	Leu522Phe
Tb927_01_v4	70843	Complex SNP	3	ACG	3	TCG/ACG/ATG	40.0/30.0/30.0	4/3/3	10	Tb927.1.180	Arg521His,Arg
Tb927_01_v4	70877												SNP	1	C	1	A	79.6	113	142	Tb927.1.180	Arg510Leu
Tb927_01_v4	70924												Complex SNP	3	TGC	2	CGC/CAC	67.4/32.6	31/15	46	Tb927.1.180	Ala494Ala,Val
Tb927_01_v4	70928												SNP	1	A	2	T/A	63.4/36.6	26/15	41	Tb927.1.180	Val493Asp
Tb927_01_v4	70930												Complex SNP	3	TGG	2	TGA/TTG	61.1/38.9	22/14	36	Tb927.1.180	Pro492Gln,Ser
Tb927_01_v4	70947												SNP	1	A	1	G	83.3	20	24	Tb927.1.180	Tyr487His
Tb927_01_v4	71696	SNP	1	T	2	T/C	53.8/46.2	7/6	13	Tb927.1.180	His237Arg
Tb927_01_v4	71698	SNP	3	TGG	2	CTG/TGG	66.7/33.3	10/5	15	Tb927.1.180	Pro236Pro,Gln
Tb927_01_v4	71712	SNP	1	T	2	C/T	53.3/46.7	8/7	15	Tb927.1.180	Asn232Asp
Tb927_01_v4	71763	SNP	1	C	2	T/C	52.9/47.1	9/8	17	Tb927.1.180	Gly215Ser
Tb927_01_v4	71785	SNP	1	A	2	T/A	62.5/37.5	10/6	16	Tb927.1.180	Asp207Glu
Tb927_01_v4	71802	SNP	1	G	2	G/T	69.2/30.8	9/4	13	Tb927.1.180	Leu202Ile
Tb927_01_v4	71807	InDel	1	-	2	A/-	55.0/45.0	11/9	20	Tb927.1.180	Ser200fs
Tb927_01_v4	71808	InDel	2	--	2	AG/--	55.0/45.0	11/9	20	Tb927.1.180	Ser200fs
Tb927_01_v4	71813	SNP	1	T	2	C/T	55.0/45.0	11/9	20	Tb927.1.180	Asp198Gly
Tb927_01_v4	71833	InDel	1	C	2	C/-	42.1/36.8	8/7	19	Tb927.1.180	Lys191fs
Tb927_01_v4	71836
Tb927_01_v4	71839	InDel	1	-	2	-/T	58.8/41.2	10/7	17	Tb927.1.180	Glu190fs
Tb927_01_v4	71846	SNP	1	T	2	T/A	68.8/31.2	11/5	16	Tb927.1.180	Lys187Met
Tb927_01_v4	71854	SNP	3	CGT	2	CGT/TAT	38.5/30.8	5/4	13	Tb927.1.180	Thr184Ile,Thr
Tb927_01_v4	71859	SNP	1	C	2	C/A	50.0/40.0	5/4	10	Tb927.1.180	Val183Leu
Tb927_01_v4	75463	SNP	1	C	1	T	100	59	59	Tb927.1.190	Arg818Lys
Tb927_01_v4	75645	SNP	1	T	2	T/C	57.9/42.1	11/8	19	Tb927.1.190	Ile757Met
Tb927_01_v4	75732	SNP	1	G	2	G/T	55.6/33.3	30/18	54	Tb927.1.190	Ser728Arg
Tb927_01_v4	75883	InDel	1	-	1	G	76.3	29	38	Tb927.1.190	Pro678fs		InDel	1	-	2	-/G	67.6/32.4	119/57	176	Tb927.1.190	Pro678fs
Tb927_01_v4	75995	SNP	1	T	2	T/C	66.2/33.8	43/22	65	Tb927.1.190	Thr641Ala
Tb927_01_v4	77250	SNP	3	GTG	2	ATA/GTG	58.5/41.5	55/39	94	Tb927.1.190	His222His,Tyr
Tb927_01_v4	77274	SNP	3	CGT	1	TGC	60.9	42	69	Tb927.1.190	Thr214Ala
Tb927_01_v4	77292	SNP	1	T	2	A/T	59.6/40.4	34/23	57	Tb927.1.190	Glu208Asp
Tb927_01_v4	77301	SNP	3	TCC	2	ATC/TCC	56.2/43.8	27/21	48	Tb927.1.190	Gly205Asp,Gly
Tb927_01_v4	77304	SNP	3	TTT	2	TGG/TTT	61.9/33.3	26/14	42	Tb927.1.190	Lys204Lys,Pro
Tb927_01_v4	77314	SNP	1	A	2	G/A	64.4/35.6	38/21	59	Tb927.1.190	Val201Ala
Tb927_01_v4	77320	SNP	1	T	2	T/C	64.4/35.6	38/21	59	Tb927.1.190	Asp199Gly
Tb927_01_v4	77326	SNP	1	T	1	G	71.2	57	80	Tb927.1.190	Lys197Thr
Tb927_01_v4	77419	SNP	1	A	2	A/C	48.6/48.6	34/34	70	Tb927.1.190	Val166Gly
Tb927_01_v4	77422	SNP	1	G	2	C/G	50.0/46.9	32/30	64	Tb927.1.190	Thr165Arg
Tb927_01_v4	77442	SNP	3	ACT	2	ACT/CCG	56.9/43.1	29/22	51	Tb927.1.190	Ser158Arg,Ser
Tb927_01_v4	77468	SNP	1	C	2	C/G	62.0/38.0	57/35	92	Tb927.1.190	Asp150His
Tb927_01_v4	77507												SNP	1	T	2	T/C	68.9/31.1	184/83	267	Tb927.1.190	Asn137Asp
Tb927_01_v4	77564												SNP	1	C	2	C/T	55.0/44.8	226/184	411	Tb927.1.190	Gly118Arg
Tb927_01_v4	77666	Complex SNP	1	C	2	G/A	52.0/45.3	39/34	75	Tb927.1.190	Val84Leu,Leu
Tb927_01_v4	77668	SNP	1	G	2	G/T	52.9/45.7	37/32	70	Tb927.1.190	Thr83Lys
Tb927_01_v4	77694	SNP	1	A	1	T	91.7	44	48	Tb927.1.190	Asp74Glu		SNP	1	A	2	A/T	65.6/34.4	105/55	160	Tb927.1.190	Asp74Glu
Tb927_01_v4	77710	SNP	1	C	2	C/T	58.8/38.2	20/13	34	Tb927.1.190	Arg69Lys
Tb927_01_v4	77854	SNP	1	T	1	C	77.4	24	31	Tb927.1.190	Asp21Gly
Tb927_01_v4	77872	SNP	1	T	2	T/G	67.6/32.4	23/11	34	Tb927.1.190	Glu15Ala
Tb927_01_v4	80253	SNP	1	C	2	C/T	52.6/47.4	10/9	19	Tb927.1.200	Pro24Leu		SNP	1	C	2	C/T	68.6/31.4	295/135	430	Tb927.1.200	Pro24Leu
Tb927_01_v4	80345	InDel	2	AT	2	AT/--	57.5/37.5	23/15	40	Tb927.1.200	Ile55fs
Tb927_01_v4	86192	SNP	1	C	2	C/T	58.8/41.2	10/7	17	Tb927.1.220	Val722Ile
Tb927_01_v4	86264	SNP	1	T	2	C/T	53.1/46.9	17/15	32	Tb927.1.220	Arg698Gly
Tb927_01_v4	86419	SNP	1	T	1	C	86.8	46	53	Tb927.1.220	Gln646Arg
Tb927_01_v4	86428	SNP	1	C	1	T	96.7	59	61	Tb927.1.220	Arg643Lys
Tb927_01_v4	86489	SNP	1	T	2	T/G	55.6/44.4	10/8	18	Tb927.1.220	Met623Leu
Tb927_01_v4	90375	SNP	1	C	2	T/C	52.6/47.4	10/9	19	Tb927.1.230	Pro24Leu
Tb927_01_v4	90403	SNP	1	T	2	T/G	65.8/34.2	25/13	38	Tb927.1.230	Asn33Lys
Tb927_01_v4	90450	SNP	1	G	2	G/A	60.7/37.7	37/23	61	Tb927.1.230	Cys49Tyr		SNP	1	G	2	G/A	60.8/39.2	225/145	370	Tb927.1.230	Cys49Tyr
Tb927_01_v4	90460	SNP	1	T	2	T/G	63.3/36.7	31/18	49	Tb927.1.230	Phe52Leu
Tb927_01_v4	90579	SNP	1	T	1	C	89.3	75	84	Tb927.1.230	Val92Ala
Tb927_01_v4	90635	SNP	1	A	2	A/G	70.0/30.0	14/6	20	Tb927.1.230	Met111Val
Tb927_01_v4	90665	SNP	1	A	1	C	73.3	11	15	Tb927.1.230	Ile121Leu
Tb927_01_v4	91404	SNP	1	C	2	C/T	69.6/30.4	16/7	23	Tb927.1.240	Gly2560Arg
Tb927_01_v4	91521	SNP	1	C	2	C/A	66.7/33.3	8/4	12	Tb927.1.240	Gly2521Stp
Tb927_01_v4	91598												SNP	1	C	2	G/C	56.0/44.0	28/22	50	Tb927.1.240	Trp2495Ser
Tb927_01_v4	91639	SNP	1	T	2	T/G	66.7/33.3	8/4	12	Tb927.1.240	Arg2481Ser
Tb927_01_v4	91802	SNP	1	T	2	C/T	53.3/46.7	8/7	15	Tb927.1.240	Gln2427Arg
Tb927_01_v4	91898												SNP	1	C	2	C/G	67.6/32.4	142/68	210	Tb927.1.240	Gly2395Ala
Tb927_01_v4	91902	SNP	1	T	2	T/A	66.7/33.3	18/9	27	Tb927.1.240	Asn2394Tyr		SNP	1	T	2	T/A	66.5/33.5	143/72	215	Tb927.1.240	Asn2394Tyr
Tb927_01_v4	91904												SNP	1	C	2	C/T	66.5/33.5	143/72	215	Tb927.1.240	Arg2393Lys
Tb927_01_v4	91937	SNP	1	T	1	C	92.9	26	28	Tb927.1.240	Asp2382Gly		SNP	1	T	2	T/C	50.9/49.1	119/115	234	Tb927.1.240	Asp2382Gly
Tb927_01_v4	91945	SNP	1	G	1	T	71.4	20	28	Tb927.1.240	Asp2379Glu		SNP	1	G	2	G/T	66.8/33.2	167/83	250	Tb927.1.240	Asp2379Glu
Tb927_01_v4	91960	SNP	1	C	1	A	100	28	28	Tb927.1.240	Glu2374Asp		SNP	1	C	2	C/A	62.1/37.9	164/100	264	Tb927.1.240	Glu2374Asp
Tb927_01_v4	92169	SNP	1	A	1	T	72.7	8	11	Tb927.1.240	Leu2305Ile		SNP	1	A	2	A/T	60.8/39.2	93/60	153	Tb927.1.240	Leu2305Ile
Tb927_01_v4	92315												SNP	1	C	2	C/G	51.4/48.6	151/143	294	Tb927.1.240	Gly2256Ala
Tb927_01_v4	92586	SNP	1	C	2	C/G	70.0/30.0	7/3	10	Tb927.1.240	Glu2166Gln
Tb927_01_v4	92629	SNP	1	T	2	T/A	68.8/31.2	22/10	32	Tb927.1.240	Stp2151Cys
Tb927_01_v4	92637	SNP	1	G	2	G/C	64.5/35.5	20/11	31	Tb927.1.240	Leu2149Val
Tb927_01_v4	92638	SNP	3	TCA	2	TCA/GCC	67.7/32.3	21/10	31	Tb927.1.240	Stp2148Gly,Stp
Tb927_01_v4	92643	SNP	1	G	2	G/A	69.7/30.3	23/10	33	Tb927.1.240	Gln2147Stp
Tb927_01_v4	92654	SNP	1	C	2	C/A	69.4/30.6	25/11	36	Tb927.1.240	Ser2143Ile
Tb927_01_v4	92698	Complex SNP	3	ACA	2	TCA/TCG	54.2/37.5	13/9	24	Tb927.1.240	Cys2128Arg,Stp
Tb927_01_v4	92752												SNP	1	A	2	A/T	62.5/37.5	187/112	299	Tb927.1.240	Asp2110Glu
Tb927_01_v4	92838	SNP	1	T	2	C/T	52.2/46.7	48/43	92	Tb927.1.240	Arg2082Gly
Tb927_01_v4	92982	SNP	1	T	1	C	86.4	19	22	Tb927.1.240	Thr2034Ala
Tb927_01_v4	93003	InDel	2	CT	1	--	50	5	10	Tb927.1.240	Stp2026fs
Tb927_01_v4	93011	SNP	1	G	2	A/G	50.0/50.0	5/5	10	Tb927.1.240	Pro2024Leu
Tb927_01_v4	93116	SNP	1	C	2	C/T	70.0/30.0	7/3	10	Tb927.1.240	Gly1989Asp
Tb927_01_v4	93156												SNP	1	C	2	C/A	57.3/42.7	118/88	206	Tb927.1.240	Gly1976Stp
Tb927_01_v4	96939	SNP	1	T	2	T/A	66.7/33.3	10/5	15	Tb927.1.240	Arg715Stp
Tb927_01_v4	97889	SNP	1	G	1	A	76.5	13	17	Tb927.1.240	Ser398Phe
Tb927_01_v4	98069												SNP	1	C	2	C/A	62.0/36.2	173/101	279	Tb927.1.240	Gly338Val
Tb927_01_v4	98124	SNP	1	T	1	G	75.9	22	29	Tb927.1.240	Lys320Gln
Tb927_01_v4	98145	SNP	1	C	2	C/T	62.5/33.3	15/8	24	Tb927.1.240	Gly313Arg
Tb927_01_v4	98281	SNP	3	ACG	2	ACG/AGA	70.0/30.0	7/3	10	Tb927.1.240	Arg267Arg,Ser
Tb927_01_v4	98373	SNP	1	G	2	G/T	69.7/30.3	46/20	66	Tb927.1.240	His237Asn
Tb927_01_v4	98449	SNP	3	TAA	2	TAA/CTA	54.5/45.5	42/35	77	Tb927.1.240	Leu211Leu,Stp
Tb927_01_v4	98452	SNP	1	A	2	A/T	49.4/44.7	42/38	85	Tb927.1.240	Asp210Glu
Tb927_01_v4	98455	SNP	3	ATT	2	ATT/CCT	57.0/43.0	45/34	79	Tb927.1.240	Asn209Asn,Arg
Tb927_01_v4	98494												SNP	3	TAC	2	TAC/AAT	60.3/36.6	117/71	194	Tb927.1.240	Val196Ile,Val
Tb927_01_v4	98500												SNP	1	T	2	T/A	52.3/47.3	124/112	237	Tb927.1.240	Glu194Asp
Tb927_01_v4	98508												SNP	1	C	2	C/A	56.7/43.3	156/119	275	Tb927.1.240	Val192Leu
Tb927_01_v4	98522												SNP	1	A	2	G/A	50.2/49.8	163/162	325	Tb927.1.240	Val187Ala
Tb927_01_v4	98588												SNP	1	A	2	A/C	68.7/31.3	169/77	246	Tb927.1.240	Met165Arg
Tb927_01_v4	98687												SNP	1	G	2	G/A	64.8/33.8	320/167	494	Tb927.1.240	Ala132Val
Tb927_01_v4	98691												SNP	1	C	2	C/T	65.2/34.8	305/163	468	Tb927.1.240	Ala131Thr
Tb927_01_v4	98718												SNP	1	G	1	C	46.3	136	294	Tb927.1.240	Arg122Gly
Tb927_01_v4	98720												Complex SNP	1	C	2	T/A	37.6/35.9	108/103	287	Tb927.1.240	Arg121Gln,Leu
Tb927_01_v4	98739												SNP	1	C	2	A/C	39.9/31.0	67/52	168	Tb927.1.240	Gly115Trp
Tb927_01_v4	98742												SNP	1	C	2	C/A	60.0/39.4	99/65	165	Tb927.1.240	Ala114Ser
Tb927_01_v4	98757												SNP	1	A	2	A/C	59.2/40.2	109/74	184	Tb927.1.240	Tyr109Asp
Tb927_01_v4	98765												SNP	1	C	2	C/T	60.9/39.1	210/135	345	Tb927.1.240	Ser106Asn
Tb927_01_v4	98769												SNP	1	G	2	G/T	61.3/38.7	282/178	460	Tb927.1.240	Gln105Lys
Tb927_01_v4	98918												SNP	1	T	2	T/C	50.6/49.4	212/207	419	Tb927.1.240	Glu55Gly
Tb927_01_v4	98924												SNP	1	G	2	G/T	51.3/40.6	240/190	468	Tb927.1.240	Thr53Asn
Tb927_01_v4	99015												SNP	1	T	2	A/T	50.7/49.3	184/179	363	Tb927.1.240	Ile23Phe
Tb927_01_v4	103267												SNP	1	C	2	C/A	60.8/39.2	243/157	400	Tb927.1.250	Stp108Leu
Tb927_01_v4	103376	SNP	1	G	2	G/A	68.0/30.0	34/15	50	Tb927.1.250	Pro72Ser
Tb927_01_v4	103388	SNP	1	T	1	C	100	55	55	Tb927.1.250	Thr68Ala
Tb927_01_v4	103462	SNP	1	A	2	G/A	51.1/48.9	23/22	45	Tb927.1.250	Val43Ala
Tb927_01_v4	103472	SNP	1	A	2	A/G	60.0/40.0	21/14	35	Tb927.1.250	Phe40Leu
Tb927_01_v4	103473	SNP	3	TGG	2	TGG/CAG	56.7/40.0	17/12	30	Tb927.1.250	Pro39Leu,Pro
Tb927_01_v4	103479	SNP	1	A	2	C/A	55.6/44.4	20/16	36	Tb927.1.250	Cys37Trp
Tb927_01_v4	103490	SNP	1	C	1	T	100	32	32	Tb927.1.250	Glu34Lys		SNP	1	C	2	C/T	67.2/32.8	86/42	128	Tb927.1.250	Glu34Lys
Tb927_01_v4	103497	SNP	1	A	2	A/C	52.7/47.3	29/26	55	Tb927.1.250	Ser31Arg
Tb927_01_v4	103508	SNP	1	A	2	T/A	50.0/46.8	31/29	62	Tb927.1.250	Phe28Ile
Tb927_01_v4	106274												SNP	1	A	2	A/T	60.1/39.6	164/108	273	Tb927.1.260	His100Gln
Tb927_01_v4	106387	SNP	1	A	2	A/G	50.5/49.5	49/48	97	Tb927.1.260	Ser63Pro		SNP	1	A	2	A/G	59.3/40.7	176/121	297	Tb927.1.260	Ser63Pro
Tb927_01_v4	106402	SNP	1	A	1	T	72.9	43	59	Tb927.1.260	Phe58Ile
Tb927_01_v4	106507	SNP	1	G	1	A	98.5	64	65	Tb927.1.260	His23Tyr
Tb927_01_v4	106511	Complex SNP	3	TAC	2	TGC/TAT	48.2/34.1	41/29	85	Tb927.1.260	Val21Ala,Ile
Tb927_01_v4	106551												SNP	1	A	2	C/A	52.1/47.9	138/127	265	Tb927.1.260	Ile8Ser
Tb927_01_v4	106759	SNP	1	A	2	A/T	53.0/47.0	35/31	66	Tb927.1.270	Thr36Ser
Tb927_01_v4	106987	SNP	1	G	1	A	85.1	40	47	Tb927.1.270	Val112Ile		SNP	1	G	2	G/A	55.8/44.2	154/122	276	Tb927.1.270	Val112Ile
Tb927_01_v4	108329	SNP	1	G	1	A	100	74	74	Tb927.1.275	Gly91Glu		SNP	1	G	2	G/A	56.2/43.8	91/71	162	Tb927.1.275	Gly91Glu
Tb927_01_v4	108364	SNP	1	G	2	G/T	47.4/47.4	9/9	19	Tb927.1.275	Ala103Ser
Tb927_01_v4	108373	SNP	1	C	2	T/C	62.5/37.5	15/9	24	Tb927.1.275	Arg106Trp
Tb927_01_v4	108391	SNP	1	A	1	T	74.2	23	31	Tb927.1.275	Ile112Phe
Tb927_01_v4	108504												SNP	1	G	2	A/G	50.8/48.8	126/121	248	Tb927.1.275	Met149Ile
Tb927_01_v4	108534	SNP	1	A	2	A/G	67.0/33.0	63/31	94	Tb927.1.275	Stp159Trp
Tb927_01_v4	108571	SNP	1	A	2	G/A	52.2/46.7	47/42	90	Tb927.1.275	Ser172Gly		SNP	1	A	2	A/G	59.5/40.5	138/94	232	Tb927.1.275	Ser172Gly
Tb927_01_v4	108590												SNP	1	C	2	C/G	52.7/47.3	145/130	275	Tb927.1.275	Ala178Gly
Tb927_01_v4	108592												SNP	3	AAA	2	AAA/GCG	58.0/42.0	149/108	257	Tb927.1.275	Lys179Ala,Lys
Tb927_01_v4	108829	SNP	1	A	2	A/T	52.5/44.1	31/26	59	Tb927.1.275	Ile258Phe
Tb927_01_v4	108866	SNP	1	T	2	C/T	52.9/47.1	36/32	68	Tb927.1.275	Ile270Thr		SNP	1	T	2	T/C	69.7/30.3	147/64	211	Tb927.1.275	Ile270Thr
Tb927_01_v4	108884	SNP	1	G	1	T	72.9	43	59	Tb927.1.275	Arg276Leu		SNP	1	G	2	G/T	62.3/37.7	165/100	265	Tb927.1.275	Arg276Leu
Tb927_01_v4	108932	SNP	1	G	2	A/G	56.6/42.2	47/35	83	Tb927.1.275	Arg292Lys
Tb927_01_v4	109046	SNP	1	C	1	T	84.1	53	63	Tb927.1.275	Thr330Ile		SNP	1	C	2	C/T	51.8/47.9	189/175	365	Tb927.1.275	Thr330Ile
Tb927_01_v4	109172	SNP	1	C	1	T	78.8	63	80	Tb927.1.275	Ala372Val		SNP	1	C	2	C/T	53.5/45.5	108/92	202	Tb927.1.275	Ala372Val
Tb927_01_v4	109222	SNP	1	G	1	A	85.9	67	78	Tb927.1.275	Val389Ile		SNP	1	G	2	G/A	56.3/43.7	156/121	277	Tb927.1.275	Val389Ile
Tb927_01_v4	109229	SNP	1	G	1	A	75	60	80	Tb927.1.275	Gly391Asp		SNP	1	G	2	A/G	53.1/46.9	129/114	243	Tb927.1.275	Gly391Asp
Tb927_01_v4	109237	SNP	1	A	2	A/G	55.6/44.4	35/28	63	Tb927.1.275	Ile394Val
Tb927_01_v4	109274	SNP	1	C	2	C/G	57.6/42.4	19/14	33	Tb927.1.275	Thr406Ser
Tb927_01_v4	109283	SNP	1	A	2	A/G	59.5/40.5	22/15	37	Tb927.1.275	Asp409Gly
Tb927_01_v4	109315	SNP	1	G	2	A/G	60.0/40.0	30/20	50	Tb927.1.275	Asp420Asn		SNP	1	G	2	G/A	63.1/36.9	154/90	244	Tb927.1.275	Asp420Asn
Tb927_01_v4	109424	SNP	1	T	1	C	73.7	28	38	Tb927.1.275	Ile456Thr
Tb927_01_v4	109438	SNP	1	C	2	A/C	50.0/50.0	12/12	24	Tb927.1.275	Leu461Ile
Tb927_01_v4	109477	SNP	1	T	1	G	85.7	12	14	Tb927.1.275	Cys474Gly
Tb927_01_v4	109574	SNP	1	T	2	C/T	69.0/31.0	29/13	42	Tb927.1.275	Met506Thr
Tb927_01_v4	109578	SNP	1	G	2	G/C	63.3/36.7	31/18	49	Tb927.1.275	Gln507His
Tb927_01_v4	109588	SNP	1	G	1	A	70.6	36	51	Tb927.1.275	Asp511Asn
Tb927_01_v4	109610	SNP	1	G	1	A	98.1	51	52	Tb927.1.275	Arg518Gln
Tb927_01_v4	109667	SNP	1	C	2	T/C	68.4/31.6	13/6	19	Tb927.1.275	Thr537Ile
Tb927_01_v4	109805	SNP	1	C	2	T/C	61.2/38.8	49/31	80	Tb927.1.275	Ser583Leu
Tb927_01_v4	110040	SNP	1	G	1	A	97.8	91	93	Tb927.1.275	Trp661Stp
Tb927_01_v4	110053	SNP	1	G	1	C	94.7	72	76	Tb927.1.275	Val666Leu
Tb927_01_v4	110056	SNP	1	A	1	C	95.9	71	74	Tb927.1.275	Lys667Gln
Tb927_01_v4	110089	SNP	1	C	2	C/T	68.8/31.2	66/30	96	Tb927.1.275	Arg678Trp
Tb927_01_v4	110275	SNP	1	G	2	G/A	52.0/48.0	13/12	25	Tb927.1.275	Val740Ile
Tb927_01_v4	110288	SNP	1	C	1	G	100	19	19	Tb927.1.275	Ala744Gly
Tb927_01_v4	110293	SNP	3	TTT	1	CCT	100	26	26	Tb927.1.275	Phe746Pro
Tb927_01_v4	110296	SNP	1	T	2	T/C	51.4/48.6	18/17	35	Tb927.1.275	Phe747Leu
Tb927_01_v4	110299	SNP	1	C	2	C/T	50.0/50.0	22/22	44	Tb927.1.275	Leu748Phe
Tb927_01_v4	110314	SNP	1	A	2	A/T	63.1/36.9	41/24	65	Tb927.1.275	Asn753Tyr
Tb927_01_v4	110375	SNP	1	T	2	T/G	67.3/32.7	66/32	98	Tb927.1.275	Val773Gly
Tb927_01_v4	110383	SNP	1	G	1	A	78.4	69	88	Tb927.1.275	Ala776Thr
Tb927_01_v4	110540	SNP	1	A	2	C/A	56.2/43.8	18/14	32	Tb927.1.275	Asn828Thr
Tb927_01_v4	110545	SNP	1	T	1	G	92.7	38	41	Tb927.1.275	Ser830Ala
Tb927_01_v4	110618	SNP	1	C	2	G/C	53.0/47.0	53/47	100	Tb927.1.275	Ser854Stp
Tb927_01_v4	110741	SNP	1	C	2	C/T	58.1/41.9	43/31	74	Tb927.1.275	Thr895Met
Tb927_01_v4	110833												SNP	1	A	2	A/G	62.5/37.5	207/124	331	Tb927.1.275	Thr926Ala
Tb927_01_v4	110878	SNP	1	G	1	A	83.3	50	60	Tb927.1.275	Glu941Lys		SNP	1	G	2	G/A	53.9/46.1	110/94	204	Tb927.1.275	Glu941Lys
Tb927_01_v4	110932	SNP	1	G	1	A	72.9	43	59	Tb927.1.275	Asp959Asn
Tb927_01_v4	112457	SNP	1	G	2	G/T	50.0/50.0	40/40	80	Tb927.1.280	Arg26Leu
Tb927_01_v4	112516	SNP	1	C	2	C/T	68.1/30.9	64/29	94	Tb927.1.280	His46Tyr
Tb927_01_v4	112526	SNP	1	T	2	G/T	50.0/48.8	42/41	84	Tb927.1.280	Ile49Arg
Tb927_01_v4	112703	SNP	1	C	2	C/T	61.5/38.5	32/20	52	Tb927.1.280	Ala108Val
Tb927_01_v4	113143	SNP	1	G	1	A	71.8	28	39	Tb927.1.290	Gly3Arg		SNP	1	G	2	G/A	69.1/30.9	154/69	223	Tb927.1.290	Gly3Arg
Tb927_01_v4	113167	SNP	1	C	2	C/T	59.6/40.4	31/21	52	Tb927.1.290	Arg11Cys
Tb927_01_v4	113287	SNP	1	A	2	A/G	62.0/38.0	31/19	50	Tb927.1.290	Ile51Val
Tb927_01_v4	113705	SNP	1	A	2	A/G	69.8/30.2	67/29	96	Tb927.1.290	Asp190Gly
Tb927_01_v4	113749	SNP	1	G	2	G/A	50.6/48.2	42/40	83	Tb927.1.290	Glu205Lys		SNP	1	G	2	G/A	64.4/35.6	215/119	334	Tb927.1.290	Glu205Lys
Tb927_01_v4	113859	Complex InDel	1	G	2	-/A	45.3/37.7	24/20	53	Tb927.1.290	Val241fs
Tb927_01_v4	113861	SNP	1	A	2	A/G	55.3/44.7	26/21	47	Tb927.1.290	Glu242Gly
Tb927_01_v4	113879	SNP	1	C	1	T	93.9	31	33	Tb927.1.290	Ala248Val
Tb927_01_v4	113890	SNP	1	A	1	G	94.9	37	39	Tb927.1.290	Lys252Glu
Tb927_01_v4	113948	SNP	1	C	1	A	97.8	45	46	Tb927.1.290	Ala271Glu
Tb927_01_v4	114917	SNP	1	A	2	A/G	66.0/34.0	62/32	94	Tb927.1.290	Asp594Gly
Tb927_01_v4	115159												SNP	1	T	2	T/C	61.0/39.0	225/144	369	Tb927.1.290	Phe675Leu
Tb927_01_v4	115718	SNP	1	C	2	C/A	57.5/42.5	46/34	80	Tb927.1.290	Thr861Lys
Tb927_01_v4	116190												SNP	1	A	2	A/C	63.4/36.6	151/87	238	Tb927.1.290	Lys1018Asn
Tb927_01_v4	116320												SNP	3	ACG	2	ACG/CGG	65.7/34.1	274/142	417	Tb927.1.290	Thr1062Arg,Thr
Tb927_01_v4	116336												SNP	1	G	2	G/A	57.9/41.9	210/152	363	Tb927.1.290	Gly1067Asp
Tb927_01_v4	116776	SNP	1	G	2	A/G	62.9/37.1	39/23	62	Tb927.1.290	Glu1214Lys
Tb927_01_v4	116831	SNP	1	C	1	T	100	64	64	Tb927.1.290	Ala1232Val
Tb927_01_v4	116873	SNP	1	A	2	A/C	66.7/33.3	34/17	51	Tb927.1.290	Tyr1246Ser
Tb927_01_v4	116970	SNP	1	C	2	C/A	51.8/47.0	43/39	83	Tb927.1.290	Asp1278Glu
Tb927_01_v4	122116												SNP	1	T	2	T/G	60.9/39.1	39/25	64	Tb927.1.300	Ser23Ala
Tb927_01_v4	122124												SNP	1	G	2	G/A	56.2/43.8	41/32	73	Tb927.1.300	Trp25Stp
Tb927_01_v4	122398	SNP	1	A	1	G	100	32	32	Tb927.1.300	Ser117Gly
Tb927_01_v4	122446	SNP	1	C	2	G/C	53.3/46.7	8/7	15	Tb927.1.300	Gln133Glu
Tb927_01_v4	122450	InDel	1	T	2	-/T	57.1/42.9	8/6	14	Tb927.1.300	Ile134fs
Tb927_01_v4	122452	SNP	1	C	2	G/C	57.1/42.9	8/6	14	Tb927.1.300	Leu135Val
Tb927_01_v4	122456	InDel	1	-	2	T/-	57.1/42.9	8/6	14	Tb927.1.300	Thr136fs
Tb927_01_v4	122458	InDel	1	T	2	-/T	57.1/42.9	8/6	14	Tb927.1.300	Leu137fs
Tb927_01_v4	122460	SNP	1	G	2	C/G	57.1/42.9	8/6	14	Tb927.1.300	Leu137Phe
Tb927_01_v4	122461	SNP	1	T	2	A/T	53.3/46.7	8/7	15	Tb927.1.300	Stp138Arg
Tb927_01_v4	122464	SNP	3	TTG	2	GTC/TTG	53.3/40.0	8/6	15	Tb927.1.300	Leu139Leu,Val
Tb927_01_v4	122470	InDel	2	AC	2	AC/--	47.1/47.1	8/8	17	Tb927.1.300	Thr141fs
Tb927_01_v4	122478	SNP	1	A	2	T/A	57.1/42.9	8/6	14	Tb927.1.300	Glu143Asp
Tb927_01_v4	122480	InDel	1	-	2	-/C	50.0/50.0	8/8	16	Tb927.1.300	Ser144fs
Tb927_01_v4	122486	InDel	1	G	2	G/-	50.0/50.0	8/8	16	Tb927.1.300	Ser146fs
Tb927_01_v4	122488	SNP	1	C	2	C/G	50.0/50.0	8/8	16	Tb927.1.300	His147Asp
Tb927_01_v4	122491	SNP	1	T	2	C/T	50.0/50.0	8/8	16	Tb927.1.300	Trp148Arg
Tb927_01_v4	122494	SNP	3	CCA	2	ATG/CCA	47.1/41.2	8/7	17	Tb927.1.300	Pro149Met,Pro
Tb927_01_v4	122500	SNP	3	GCT	2	GCT/GAA	60.0/40.0	12/8	20	Tb927.1.300	Ala151Ala,Glu
Tb927_01_v4	122503	SNP	1	C	2	C/G	50.0/50.0	10/10	20	Tb927.1.300	His152Asp
Tb927_01_v4	122513	SNP	1	T	2	T/G	52.2/34.8	12/8	23	Tb927.1.300	Phe155Cys
Tb927_01_v4	122861	SNP	1	G	2	G/A	61.1/38.9	11/7	18	Tb927.1.300	Ser271Asn
Tb927_01_v4	122909	SNP	1	G	2	G/A	61.1/38.9	11/7	18	Tb927.1.300	Arg287Lys
Tb927_01_v4	122911	SNP	1	C	2	C/T	61.1/38.9	11/7	18	Tb927.1.300	Arg288Trp
Tb927_01_v4	122923	SNP	1	G	2	G/T	61.1/38.9	11/7	18	Tb927.1.300	Ala292Ser
Tb927_01_v4	123820	SNP	1	T	1	A	90	9	10	Tb927.1.300	Stp591Arg
Tb927_01_v4	126052												SNP	1	T	2	T/G	66.7/33.3	64/32	96	Tb927.1.300	Trp1335Gly
Tb927_01_v4	126237	SNP	1	A	2	C/A	50.0/37.5	8/6	16	Tb927.1.300	Lys1396Asn
Tb927_01_v4	126434	SNP	1	C	2	T/C	57.4/42.6	27/20	47	Tb927.1.300	Pro1462Leu
Tb927_01_v4	126457	SNP	1	C	2	T/C	59.4/40.6	19/13	32	Tb927.1.300	Pro1470Ser
Tb927_01_v4	126731	SNP	1	A	2	A/T	63.5/36.5	47/27	74	Tb927.1.300	Asp1561Val
Tb927_01_v4	126742	SNP	1	A	2	A/G	66.7/33.3	58/29	87	Tb927.1.300	Lys1565Glu
Tb927_01_v4	126844												SNP	1	G	2	G/A	57.8/42.2	67/49	116	Tb927.1.300	Gly1599Arg
Tb927_01_v4	126887	SNP	1	G	2	T/G	61.9/38.1	13/8	21	Tb927.1.300	Cys1613Phe
Tb927_01_v4	126921	SNP	1	C	2	G/C	56.5/43.5	26/20	46	Tb927.1.300	Phe1624Leu
Tb927_01_v4	126922	SNP	1	C	2	C/T	67.4/32.6	31/15	46	Tb927.1.300	His1625Tyr
Tb927_01_v4	127711	Complex SNP	3	TCA	2	TCT/TAA	50.0/31.0	29/18	58	Tb927.1.300	Ser1888Ser,Stp
Tb927_01_v4	127726	InDel	1	-	2	-/G	69.4/30.6	50/22	72	Tb927.1.300	Leu1893fs
Tb927_01_v4	127798	InDel	6	------	2	------/ATATAT	56.2/31.2	9/5	16	Tb927.1.300	Cys1916_Ile1917insIleTyr
Tb927_01_v4	127808	SNP	1	G	1	A	100	15	15	Tb927.1.300	Cys1920Tyr
Tb927_01_v4	127814	SNP	1	G	2	G/A	60.0/40.0	9/6	15	Tb927.1.300	Cys1922Tyr
Tb927_01_v4	130258	SNP	1	G	2	G/T	60.0/40.0	6/4	10	Tb927.1.320	Ala4Ser
Tb927_01_v4	130274	SNP	1	C	2	C/G	66.7/33.3	8/4	12	Tb927.1.320	Ala9Gly
Tb927_01_v4	130277	SNP	1	C	2	C/G	53.8/38.5	7/5	13	Tb927.1.320	Pro10Arg
Tb927_01_v4	130282	SNP	1	G	2	G/A	66.7/33.3	12/6	18	Tb927.1.320	Gly12Arg
Tb927_01_v4	130288	SNP	1	G	2	G/A	66.7/33.3	14/7	21	Tb927.1.320	Asp14Asn
Tb927_01_v4	130292												SNP	1	C	2	A/C	51.3/48.7	20/19	39	Tb927.1.320	Ala15Glu
Tb927_01_v4	130315	SNP	1	A	2	A/T	56.1/43.9	32/25	57	Tb927.1.320	Ile23Phe		SNP	1	A	2	A/T	51.0/49.0	98/94	192	Tb927.1.320	Ile23Phe
Tb927_01_v4	130319	SNP	1	A	2	A/G	61.9/38.1	39/24	63	Tb927.1.320	Glu24Gly
Tb927_01_v4	130321	SNP	3	GCA	2	GCA/GGG	59.1/37.9	39/25	66	Tb927.1.320	Ala25Ala,Gly		SNP	3	GCA	2	GGG/GCA	56.7/43.3	131/100	231	Tb927.1.320	Ala25Ala,Gly
Tb927_01_v4	130324	SNP	1	G	2	G/C	59.3/37.0	48/30	81	Tb927.1.320	Ala26Pro		SNP	1	G	2	G/C	50.2/49.8	136/135	271	Tb927.1.320	Ala26Pro
Tb927_01_v4	130372												SNP	1	G	2	G/C	66.5/33.3	274/137	412	Tb927.1.320	Ala42Pro
Tb927_01_v4	130537	SNP	1	G	1	A	100	47	47	Tb927.1.320	Gly97Arg
Tb927_01_v4	130882	SNP	1	C	1	T	100	11	11	Tb927.1.320	Gln212Stp
Tb927_01_v4	130907	SNP	1	C	1	T	80	8	10	Tb927.1.320	Ala220Val
Tb927_01_v4	130918	SNP	3	TGA	1	TAC	63.6	7	11	Tb927.1.320	Stp224Tyr
Tb927_01_v4	130957	SNP	1	G	1	A	76.6	49	64	Tb927.1.320	Ala237Thr		SNP	1	G	2	A/G	58.4/41.6	52/37	89	Tb927.1.320	Ala237Thr
Tb927_01_v4	130966	SNP	1	T	2	T/A	57.0/43.0	45/34	79	Tb927.1.320	Leu240Met		SNP	1	T	2	T/A	64.0/36.0	64/36	100	Tb927.1.320	Leu240Met
Tb927_01_v4	130977	SNP	1	C	2	C/A	60.6/39.4	57/37	94	Tb927.1.320	Ser243Arg
Tb927_01_v4	130978	SNP	1	G	2	G/A	64.8/35.2	59/32	91	Tb927.1.320	Gly244Arg
Tb927_01_v4	130981	SNP	1	G	2	G/T	68.8/31.2	64/29	93	Tb927.1.320	Gly245Cys
Tb927_01_v4	130984												SNP	1	G	2	G/T	66.4/33.6	83/42	125	Tb927.1.320	Gly246Stp
Tb927_01_v4	130992												SNP	1	C	2	C/A	61.4/37.1	81/49	132	Tb927.1.320	Asn248Lys
Tb927_01_v4	131161												SNP	1	A	2	A/G	61.0/39.0	183/117	300	Tb927.1.330	Cys262Arg
Tb927_01_v4	131230												SNP	1	C	2	A/C	57.1/42.9	181/136	317	Tb927.1.330	Gly239Stp
Tb927_01_v4	131237												SNP	1	G	2	G/T	68.5/31.5	176/81	257	Tb927.1.330	Ser236Arg
Tb927_01_v4	131248	SNP	1	A	2	A/T	56.8/42.0	46/34	81	Tb927.1.330	Leu233Met		SNP	1	A	2	T/A	56.7/43.3	80/61	141	Tb927.1.330	Leu233Met
Tb927_01_v4	131257	SNP	1	C	1	T	71.7	33	46	Tb927.1.330	Ala230Thr
Tb927_01_v4	131267	SNP	3	TTA	2	TCG/TTA	63.2/31.6	12/6	19	Tb927.1.330	Stp226Arg,Stp
Tb927_01_v4	131272	SNP	1	C	2	T/C	66.7/33.3	14/7	21	Tb927.1.330	Val225Ile
Tb927_01_v4	131307	SNP	1	G	2	A/G	57.1/42.9	8/6	14	Tb927.1.330	Ala213Val
Tb927_01_v4	131332	SNP	1	G	2	G/A	57.1/42.9	8/6	14	Tb927.1.330	Gln205Stp
Tb927_01_v4	131338	SNP	1	A	2	G/A	58.3/41.7	7/5	12	Tb927.1.330	Tyr203His
Tb927_01_v4	131677	SNP	1	C	1	T	100	10	10	Tb927.1.330	Gly90Arg
Tb927_01_v4	131734	SNP	1	G	2	C/G	50.0/50.0	6/6	12	Tb927.1.330	Gln71Glu
Tb927_01_v4	131739	SNP	1	G	1	A	76.9	10	13	Tb927.1.330	Pro69Leu
Tb927_01_v4	131751	SNP	1	G	1	A	93.8	15	16	Tb927.1.330	Ala65Val
Tb927_01_v4	131759	Complex SNP	3	ATT	2	ATC/GTT	38.6/31.6	22/18	57	Tb927.1.330	Asn62Asp,Asn
Tb927_01_v4	131869												SNP	1	C	2	C/G	57.0/43.0	65/49	114	Tb927.1.330	Ala26Pro
Tb927_01_v4	131870												SNP	3	TGC	2	TGC/CCC	46.9/42.5	53/48	113	Tb927.1.330	Ala25Ala,Gly
Tb927_01_v4	131878												SNP	1	T	2	T/A	57.1/42.9	56/42	98	Tb927.1.330	Ile23Phe
Tb927_01_v4	131883	SNP	1	C	2	C/T	68.9/31.1	51/23	74	Tb927.1.330	Gly21Asp
Tb927_01_v4	132546												InDel	1	-	2	-/A	51.7/48.3	109/102	211	Tb927.1.340	Lys80fs
Tb927_01_v4	134455
Tb927_01_v4	134458	SNP	1	T	1	A	47.1	8	17	Tb927.1.350	Gln327His
Tb927_01_v4	134668	SNP	3	GCC	2	GCC/ACA	61.5/30.8	8/4	13	Tb927.1.350	Gly257Cys,Gly
Tb927_01_v4	134684	SNP	1	T	2	T/C	62.5/37.5	10/6	16	Tb927.1.350	Glu252Gly
Tb927_01_v4	134708	InDel	1	-	2	-/T	55.0/45.0	11/9	20	Tb927.1.350	Asp244fs
Tb927_01_v4	134710	InDel	4	----	2	----/TTTT	52.6/47.4	10/9	19	Tb927.1.350	Asp244fs
Tb927_01_v4	134832	SNP	1	C	2	C/A	54.2/45.8	13/11	24	Tb927.1.350	Ala203Ser
Tb927_01_v4	135023	SNP	1	C	1	T	76.9	10	13	Tb927.1.350	Trp139Stp
Tb927_01_v4	135423	SNP	1	C	2	T/C	68.0/32.0	17/8	25	Tb927.1.350	Glu6Lys
Tb927_01_v4	136222	SNP	1	T	2	C/T	56.2/43.8	41/32	73	Tb927.1.360	Glu59Gly
Tb927_01_v4	136253	SNP	1	G	2	A/G	53.6/46.4	37/32	69	Tb927.1.360	Gln49Stp
Tb927_01_v4	136313	SNP	1	T	2	T/C	59.6/40.4	31/21	52	Tb927.1.360	Thr29Ala
Tb927_01_v4	140277	SNP	3	CCT	2	CCT/GTT	60.7/39.3	37/24	61	Tb927.1.370	Arg1428Asn,Arg
Tb927_01_v4	140360	SNP	1	T	1	G	83.3	30	36	Tb927.1.370	Ser1401Arg		SNP	1	T	2	T/G	68.5/31.1	165/75	241	Tb927.1.370	Ser1401Arg
Tb927_01_v4	140420	SNP	1	T	2	T/C	57.5/42.5	23/17	40	Tb927.1.370	Lys1381Glu
Tb927_01_v4	140562	InDel	1	G	2	G/-	44.3/38.6	39/34	88	Tb927.1.370	Asp1333fs
Tb927_01_v4	140565	InDel	1	-	2	-/T	66.2/33.8	53/27	80	Tb927.1.370	Asp1333fs
Tb927_01_v4	140703	SNP	1	A	2	A/T	70.0/30.0	49/21	70	Tb927.1.370	Ser1286Arg
Tb927_01_v4	140825	SNP	1	T	1	C	66.3	55	83	Tb927.1.370	Ser1246Gly
Tb927_01_v4	140853	SNP	3	GCG	1	GTA	86	49	57	Tb927.1.370	Arg1236Tyr		SNP	3	GCG	2	GCG/GTA	55.6/39.8	180/129	324	Tb927.1.370	Arg1236Arg,Tyr
Tb927_01_v4	140875												SNP	1	A	2	A/G	54.5/45.5	238/199	437	Tb927.1.370	Phe1229Ser
Tb927_01_v4	140900												SNP	1	G	2	G/T	52.3/47.7	227/207	434	Tb927.1.370	Leu1221Ile
Tb927_01_v4	140933												SNP	1	C	2	A/C	56.4/43.6	158/122	280	Tb927.1.370	Asp1210Tyr
Tb927_01_v4	140955	SNP	3	TTT	2	TTT/CCT	59.6/40.4	28/19	47	Tb927.1.370	Lys1202Lys,Arg
Tb927_01_v4	140959	SNP	1	C	2	C/T	56.4/43.6	31/24	55	Tb927.1.370	Gly1201Glu
Tb927_01_v4	141074												SNP	1	T	2	T/G	62.5/37.5	207/124	331	Tb927.1.370	Asn1163His
Tb927_01_v4	141145	SNP	1	T	2	T/A	61.9/38.1	13/8	21	Tb927.1.370	His1139Leu
Tb927_01_v4	141164	SNP	1	A	1	G	100	19	19	Tb927.1.370	Ser1133Pro
Tb927_01_v4	141196	SNP	1	C	2	C/T	68.0/32.0	34/16	50	Tb927.1.370	Gly1122Asp
Tb927_01_v4	141240	SNP	3	CTC	2	CTC/TTT	67.3/32.7	35/17	52	Tb927.1.370	Glu1107Glu,Lys
Tb927_01_v4	141277	SNP	1	C	1	T	73.3	11	15	Tb927.1.370	Arg1095Gln
Tb927_01_v4	141279	SNP	3	GAA	2	GAA/AGA	60.0/30.0	6/3	10	Tb927.1.370	Phe1094Phe,Ser
Tb927_01_v4	141547	SNP	1	T	2	C/T	53.1/46.9	17/15	32	Tb927.1.370	Asp1005Gly
Tb927_01_v4	141802	SNP	1	A	2	A/G	63.5/36.5	40/23	63	Tb927.1.370	Val920Ala
Tb927_01_v4	141814	SNP	1	T	2	T/G	54.0/46.0	27/23	50	Tb927.1.370	Lys916Thr
Tb927_01_v4	142196	SNP	1	C	2	T/C	65.3/34.7	49/26	75	Tb927.1.370	Asp789Asn
Tb927_01_v4	142373												SNP	1	A	2	A/G	66.2/33.8	309/158	467	Tb927.1.370	Phe730Leu
Tb927_01_v4	142643	SNP	1	G	2	G/A	65.2/34.8	45/24	69	Tb927.1.370	Leu640Phe
Tb927_01_v4	142676	SNP	1	T	1	G	100	17	17	Tb927.1.370	Ile629Leu
Tb927_01_v4	142799	SNP	1	C	1	T	71.1	32	45	Tb927.1.370	Val588Met
Tb927_01_v4	142865	SNP	1	T	2	C/T	67.9/32.1	55/26	81	Tb927.1.370	Met566Val
Tb927_01_v4	142988												SNP	1	A	2	A/T	66.4/33.6	188/95	283	Tb927.1.370	Phe525Ile
Tb927_01_v4	143069	SNP	1	C	1	T	98.7	77	78	Tb927.1.370	Val498Ile
Tb927_01_v4	143113	SNP	1	C	2	T/C	59.8/37.9	52/33	87	Tb927.1.370	Gly483Asp
Tb927_01_v4	143291	SNP	1	T	2	T/C	64.8/35.2	35/19	54	Tb927.1.370	Ile424Val
Tb927_01_v4	143299	SNP	1	C	1	T	84.6	22	26	Tb927.1.370	Arg421Lys
Tb927_01_v4	143554	SNP	1	C	2	C/T	68.3/31.7	43/20	63	Tb927.1.370	Cys336Tyr
Tb927_01_v4	143584	SNP	1	G	1	T	73.9	17	23	Tb927.1.370	Ala326Glu
Tb927_01_v4	143653												SNP	1	A	2	A/G	67.9/32.1	110/52	162	Tb927.1.370	Val303Ala
Tb927_01_v4	144112	SNP	1	T	2	C/T	50.0/50.0	21/21	42	Tb927.1.370	Asp150Gly
Tb927_01_v4	144169	SNP	1	C	2	C/T	66.7/33.3	16/8	24	Tb927.1.370	Cys131Tyr
Tb927_01_v4	144250	SNP	1	G	2	G/A	65.1/34.9	28/15	43	Tb927.1.370	Thr104Ile
Tb927_01_v4	144344	SNP	1	A	2	A/T	55.6/44.4	10/8	18	Tb927.1.370	Ser73Thr
Tb927_01_v4	144345	SNP	1	C	2	C/G	55.6/44.4	10/8	18	Tb927.1.370	Gln72His
Tb927_01_v4	144354	Complex SNP	3	TGA	2	AGA/AGT	52.9/47.1	9/8	17	Tb927.1.370	Ser69Ser,Thr
Tb927_01_v4	144752												SNP	1	A	2	A/G	59.4/40.6	199/136	335	Tb927.1.380	Cys134Arg
Tb927_01_v4	144875												SNP	1	C	2	C/T	58.7/41.3	195/137	332	Tb927.1.380	Ala93Thr
Tb927_01_v4	145099	SNP	1	G	2	G/C	57.9/42.1	11/8	19	Tb927.1.380	Pro18Arg
Tb927_01_v4	145131
Tb927_01_v4	147217	SNP	1	T	2	A/T	52.5/47.5	31/28	59	Tb927.1.390	Leu15Met		SNP	1	T	2	T/A	58.4/41.6	118/84	202	Tb927.1.390	Leu15Met
Tb927_01_v4	147233	SNP	1	A	2	A/C	69.2/30.8	36/16	52	Tb927.1.390	Glu20Ala
Tb927_01_v4	147239	SNP	1	A	2	A/G	62.2/37.8	23/14	37	Tb927.1.390	Glu22Gly
Tb927_01_v4	147259												SNP	1	G	2	G/A	56.5/43.1	148/113	262	Tb927.1.390	Asp29Asn
Tb927_01_v4	147269												SNP	1	T	2	T/C	59.2/40.8	171/118	289	Tb927.1.390	Ile32Thr
Tb927_01_v4	147271												SNP	1	A	2	A/G	60.5/39.5	178/116	294	Tb927.1.390	Thr33Ala
Tb927_01_v4	147404	SNP	1	A	1	G	98.1	51	52	Tb927.1.390	His77Arg
Tb927_01_v4	147425	SNP	1	A	1	C	76.7	23	30	Tb927.1.390	His84Pro
Tb927_01_v4	147434	SNP	1	T	1	C	74.1	20	27	Tb927.1.390	Phe87Ser
Tb927_01_v4	147440	SNP	1	T	2	T/C	58.3/41.7	14/10	24	Tb927.1.390	Ile89Thr
Tb927_01_v4	147442	SNP	1	C	2	C/A	61.9/38.1	13/8	21	Tb927.1.390	His90Asn
Tb927_01_v4	147446	SNP	1	G	2	G/A	57.9/42.1	11/8	19	Tb927.1.390	Cys91Tyr
Tb927_01_v4	147966	Complex SNP	1	G	2	A/T	45.2/32.3	14/10	31	Tb927.1.400	Gly42Asp,Val
Tb927_01_v4	147999	SNP	1	G	1	A	90.5	38	42	Tb927.1.400	Gly53Glu
Tb927_01_v4	148056												SNP	1	T	2	T/C	62.5/37.5	55/33	88	Tb927.1.400	Val72Ala
Tb927_01_v4	148121												SNP	1	A	2	A/C	68.1/31.9	62/29	91	Tb927.1.400	Ile94Leu
Tb927_01_v4	148173												SNP	1	T	2	T/G	50.3/49.2	93/91	185	Tb927.1.400	Leu111Arg
Tb927_01_v4	148185												SNP	1	T	2	T/C	68.6/31.4	129/59	188	Tb927.1.400	Phe115Ser
Tb927_01_v4	151344	SNP	1	C	2	C/A	62.4/37.6	53/32	85	Tb927.1.410	Ala23Asp
Tb927_01_v4	151414	SNP	1	A	2	A/T	52.5/47.5	42/38	80	Tb927.1.410	Arg46Ser
Tb927_01_v4	151415	SNP	1	A	2	C/A	53.6/46.4	45/39	84	Tb927.1.410	Ile47Leu		SNP	1	A	2	A/C	66.1/33.9	119/61	180	Tb927.1.410	Ile47Leu
Tb927_01_v4	151424	SNP	1	C	2	C/A	49.0/47.0	49/47	100	Tb927.1.410	Arg50Ser
Tb927_01_v4	151445												SNP	1	A	2	A/G	68.1/31.6	228/106	335	Tb927.1.410	Asn57Asp
Tb927_01_v4	151463												SNP	3	GAA	2	GAA/AGA	62.2/37.2	206/123	331	Tb927.1.410	Glu63Glu,Arg
Tb927_01_v4	151469												SNP	1	G	2	G/A	61.2/38.8	213/135	348	Tb927.1.410	Val65Met
Tb927_01_v4	151475	InDel	1	G	2	G/-	64.3/35.7	63/35	98	Tb927.1.410	Val67fs
Tb927_01_v4	151508	SNP	3	ATT	1	GAT	96.4	53	55	Tb927.1.410	Ile78Asp
Tb927_01_v4	151562	SNP	1	C	1	G	79.3	46	58	Tb927.1.410	Arg96Gly		SNP	1	C	2	C/G	51.8/48.2	183/170	353	Tb927.1.410	Arg96Gly
Tb927_01_v4	151616	SNP	3	CCA	1	ATA	62.1	18	29	Tb927.1.410	Pro114Ile
Tb927_01_v4	151619	SNP	3	GAG	2	CCG/GAG	55.2/37.9	16/11	29	Tb927.1.410	Glu115Glu,Pro
Tb927_01_v4	151655	SNP	3	GGT	2	CGC/GGT	50.0/50.0	15/15	30	Tb927.1.410	Gly127Gly,Arg
Tb927_01_v4	151661	Complex SNP	3	CTT	2	TTT/TAT	51.7/41.4	15/12	29	Tb927.1.410	Leu129Phe,Tyr
Tb927_01_v4	151664	SNP	1	G	2	G/A	56.8/35.1	21/13	37	Tb927.1.410	Glu130Lys
Tb927_01_v4	151683	SNP	1	G	1	A	97.2	35	36	Tb927.1.410	Ser136Asn
Tb927_01_v4	151731	SNP	1	T	1	A	100	79	79	Tb927.1.410	Leu152Gln
Tb927_01_v4	151761												SNP	1	G	2	G/A	52.7/47.3	108/97	205	Tb927.1.410	Gly162Glu
Tb927_01_v4	151817												SNP	1	C	2	C/G	54.5/45.5	132/110	242	Tb927.1.410	Gln181Glu
Tb927_01_v4	151827												SNP	1	T	2	T/C	67.2/32.4	137/66	204	Tb927.1.410	Val184Ala
Tb927_01_v4	151830												SNP	1	T	2	T/A	68.2/31.8	148/69	217	Tb927.1.410	Leu185Gln
Tb927_01_v4	151832												SNP	1	G	2	G/A	68.2/31.8	146/68	214	Tb927.1.410	Ala186Thr
Tb927_01_v4	152006	SNP	1	C	2	G/C	68.7/31.3	57/26	83	Tb927.1.410	Leu244Val		SNP	1	C	2	C/G	54.6/45.4	148/123	271	Tb927.1.410	Leu244Val
Tb927_01_v4	152097	SNP	1	G	2	G/T	56.0/44.0	14/11	25	Tb927.1.410	Gly274Val
Tb927_01_v4	152109	SNP	1	G	1	A	89.3	25	28	Tb927.1.410	Gly278Glu		SNP	1	G	2	G/A	67.1/32.4	149/72	222	Tb927.1.410	Gly278Glu
Tb927_01_v4	152135	SNP	1	A	2	A/G	56.2/43.8	18/14	32	Tb927.1.410	Ile287Val		SNP	1	A	2	A/G	63.0/37.0	165/97	262	Tb927.1.410	Ile287Val
Tb927_01_v4	152184	SNP	1	T	1	C	100	32	32	Tb927.1.410	Val303Ala		SNP	1	T	2	T/C	53.8/46.2	143/123	266	Tb927.1.410	Val303Ala
Tb927_01_v4	152199	SNP	1	T	1	G	100	34	34	Tb927.1.410	Val308Gly		SNP	1	T	2	T/G	55.4/44.6	143/115	258	Tb927.1.410	Val308Gly
Tb927_01_v4	152213	SNP	1	C	1	T	100	28	28	Tb927.1.410	Pro313Ser		SNP	1	C	2	C/T	58.3/40.9	147/103	252	Tb927.1.410	Pro313Ser
Tb927_01_v4	152295												SNP	1	C	2	C/T	43.0/30.9	117/84	272	Tb927.1.410	Pro340Leu
Tb927_01_v4	152319	SNP	1	T	1	C	80	20	25	Tb927.1.410	Val348Ala
Tb927_01_v4	152333	SNP	1	A	1	G	72.2	39	54	Tb927.1.410	Ile353Val
Tb927_01_v4	152351												SNP	1	A	2	A/C	53.6/46.4	267/231	498	Tb927.1.410	Ser359Arg
Tb927_01_v4	152630												SNP	1	C	2	A/C	58.9/41.1	264/184	448	Tb927.1.410	His452Asn
Tb927_01_v4	152643												SNP	1	G	2	A/G	60.0/39.7	245/162	408	Tb927.1.410	Cys456Tyr
Tb927_01_v4	152652												SNP	1	A	2	G/A	53.3/46.7	217/190	407	Tb927.1.410	Glu459Gly
Tb927_01_v4	152657												SNP	1	A	2	A/G	60.6/39.4	243/158	401	Tb927.1.410	Thr461Ala
Tb927_01_v4	152882	SNP	1	A	1	G	100	33	33	Tb927.1.410	Lys536Glu
Tb927_01_v4	152982	SNP	1	A	2	A/G	68.4/31.6	39/18	57	Tb927.1.410	Gln569Arg
Tb927_01_v4	152988	SNP	1	C	1	T	97.4	37	38	Tb927.1.410	Pro571Leu		SNP	1	C	2	C/T	53.3/46.7	145/127	272	Tb927.1.410	Pro571Leu
Tb927_01_v4	153014	SNP	1	A	1	T	79.5	66	83	Tb927.1.410	Met580Leu
Tb927_01_v4	156484	SNP	1	A	2	A/G	58.3/41.7	7/5	12	Tb927.1.420	Asn34Ser
Tb927_01_v4	156491	SNP	1	C	2	C/G	53.8/30.8	7/4	13	Tb927.1.420	Asn36Lys
Tb927_01_v4	156499	SNP	1	A	2	A/C	63.6/36.4	7/4	11	Tb927.1.420	Glu39Ala
Tb927_01_v4	156501	SNP	1	A	2	A/G	63.6/36.4	7/4	11	Tb927.1.420	Thr40Ala
Tb927_01_v4	156510	SNP	1	G	2	T/G	53.8/46.2	7/6	13	Tb927.1.420	Gly43Cys
Tb927_01_v4	156517	InDel	1	-	2	G/-	43.8/37.5	7/6	16	Tb927.1.420	Ser45fs
Tb927_01_v4	156519	SNP	3	CTC	1	GTT	43.8	7	16	Tb927.1.420	Leu46Val
Tb927_01_v4	156526	InDel	1	-	2	-/T	66.7/33.3	10/5	15	Tb927.1.420	Glu48fs
Tb927_01_v4	156530	InDel	2	--	2	--/GG	66.7/33.3	12/6	18	Tb927.1.420	Lys49fs
Tb927_01_v4	156531	SNP	3	TTA	1	GTG	72.2	13	18	Tb927.1.420	Leu50Val
Tb927_01_v4	156539	SNP	1	A	2	T/A	66.0/34.0	33/17	50	Tb927.1.420	Glu52Asp
Tb927_01_v4	156559	SNP	1	T	1	G	94.8	92	97	Tb927.1.420	Leu59Trp		SNP	1	T	2	T/G	53.7/46.3	187/161	348	Tb927.1.420	Leu59Trp
Tb927_01_v4	156579												SNP	1	G	2	A/G	51.4/48.6	198/187	385	Tb927.1.420	Asp66Asn
Tb927_01_v4	156783	SNP	1	G	2	G/A	67.7/32.3	44/21	65	Tb927.1.420	Asp134Asn
Tb927_01_v4	156862	SNP	1	T	1	C	82	50	61	Tb927.1.420	Val160Ala		SNP	1	T	2	T/C	61.9/38.1	166/102	268	Tb927.1.420	Val160Ala
Tb927_01_v4	156864	SNP	1	A	1	T	83.1	54	65	Tb927.1.420	Ile161Leu		SNP	1	A	2	A/T	60.9/39.1	167/107	274	Tb927.1.420	Ile161Leu
Tb927_01_v4	156871	SNP	1	G	2	A/G	67.1/32.9	47/23	70	Tb927.1.420	Gly163Glu		SNP	1	G	2	G/A	54.2/45.8	175/148	323	Tb927.1.420	Gly163Glu
Tb927_01_v4	156877	SNP	1	T	2	C/T	62.5/37.5	55/33	88	Tb927.1.420	Leu165Pro		SNP	1	T	2	C/T	50.7/49.3	189/184	373	Tb927.1.420	Leu165Pro
Tb927_01_v4	157038	SNP	1	A	1	G	100	97	97	Tb927.1.420	Ser219Gly		SNP	1	A	1	G	75.5	234	310	Tb927.1.420	Ser219Gly
Tb927_01_v4	157144	SNP	1	T	1	C	84.7	61	72	Tb927.1.420	Val254Ala
Tb927_01_v4	157146	SNP	1	A	1	G	82.4	56	68	Tb927.1.420	Asn255Asp
Tb927_01_v4	157169	InDel	1	-	2	G/-	62.3/36.1	38/22	61	Tb927.1.420	Ala262fs
Tb927_01_v4	157173	InDel	1	G	2	-/G	57.1/42.9	36/27	63	Tb927.1.420	Val264fs
Tb927_01_v4	157327												SNP	1	T	2	T/A	65.6/34.4	128/67	195	Tb927.1.420	Phe315Tyr
Tb927_01_v4	157332												SNP	1	C	2	C/G	64.4/35.6	130/72	202	Tb927.1.420	Gln317Glu
Tb927_01_v4	157468	SNP	1	G	2	G/A	60.0/40.0	45/30	75	Tb927.1.420	Gly362Glu
Tb927_01_v4	157479	SNP	1	G	2	G/T	62.9/37.1	39/23	62	Tb927.1.420	Ala366Ser
Tb927_01_v4	157641	SNP	1	A	2	C/A	70.0/30.0	7/3	10	Tb927.1.420	Lys420Gln
Tb927_01_v4	157662	SNP	1	T	1	C	100	10	10	Tb927.1.420	Phe427Leu
Tb927_01_v4	157692	SNP	3	GTG	1	ACA	100	12	12	Tb927.1.420	Val437Thr
Tb927_01_v4	157695	SNP	1	T	1	A	100	14	14	Tb927.1.420	Ser438Thr
Tb927_01_v4	157704	SNP	1	A	1	G	100	24	24	Tb927.1.420	Thr441Ala
Tb927_01_v4	157729	SNP	1	A	1	T	100	42	42	Tb927.1.420	His449Leu		SNP	1	A	2	A/T	62.2/37.8	153/93	246	Tb927.1.420	His449Leu
Tb927_01_v4	157762	SNP	1	G	1	C	91	71	78	Tb927.1.420	Cys460Ser
Tb927_01_v4	157827	SNP	1	A	1	G	96.9	62	64	Tb927.1.420	Arg482Gly
Tb927_01_v4	157834	SNP	1	T	1	C	97.1	67	69	Tb927.1.420	Met484Thr
Tb927_01_v4	157893												SNP	1	A	2	A/C	62.9/37.1	90/53	143	Tb927.1.420	Thr504Pro
Tb927_01_v4	157896												SNP	1	A	2	A/G	62.5/37.5	95/57	152	Tb927.1.420	Asn505Asp
Tb927_01_v4	157908												SNP	1	G	2	G/A	62.8/37.2	98/58	156	Tb927.1.420	Gly509Ser
Tb927_01_v4	157932												SNP	1	G	2	G/A	56.6/43.4	90/69	159	Tb927.1.420	Glu517Lys
Tb927_01_v4	158103	SNP	1	G	2	A/G	65.2/34.8	30/16	46	Tb927.1.420	Glu574Lys
Tb927_01_v4	158238	SNP	1	T	2	G/T	54.5/45.5	6/5	11	Tb927.1.420	Ser619Ala
Tb927_01_v4	158242	SNP	1	C	2	A/C	54.5/45.5	6/5	11	Tb927.1.420	Thr620Lys
Tb927_01_v4	158244	SNP	1	G	2	A/G	54.5/45.5	6/5	11	Tb927.1.420	Ala621Thr
Tb927_01_v4	158346												SNP	3	CAT	2	CAT/CGC	68.0/32.0	121/57	178	Tb927.1.420	His655His,Arg
Tb927_01_v4	158389	SNP	1	T	1	A	87.5	21	24	Tb927.1.420	Val669Glu
Tb927_01_v4	158392	SNP	1	C	1	T	75	12	16	Tb927.1.420	Ala670Val
Tb927_01_v4	158395	SNP	1	C	1	T	81	17	21	Tb927.1.420	Ala671Val
Tb927_01_v4	158398	SNP	1	T	1	C	82.6	19	23	Tb927.1.420	Val672Ala
Tb927_01_v4	158401	SNP	1	G	1	A	90	18	20	Tb927.1.420	Gly673Asp
Tb927_01_v4	158403	SNP	1	C	1	G	75	15	20	Tb927.1.420	Arg674Gly
Tb927_01_v4	158406	InDel	1	-	2	C/-	62.5/33.3	15/8	24	Tb927.1.420	Arg675fs
Tb927_01_v4	159377	SNP	1	G	2	G/A	61.9/38.1	26/16	42	Tb927.1.430	Gly12Asp
Tb927_01_v4	159436	SNP	1	G	2	G/C	64.3/35.7	27/15	42	Tb927.1.430	Ala32Pro
Tb927_01_v4	159439	SNP	1	A	2	A/T	66.7/33.3	26/13	39	Tb927.1.430	Ile33Leu
Tb927_01_v4	159520	SNP	1	G	1	C	87	20	23	Tb927.1.430	Glu60Gln
Tb927_01_v4	159523	SNP	3	GAT	1	CGC	87	20	23	Tb927.1.430	Asp61Arg
Tb927_01_v4	159538	SNP	3	GAT	1	CGT	78.9	15	19	Tb927.1.430	Asp66Arg
Tb927_01_v4	159541	SNP	3	GAA	1	AAT	88.2	15	17	Tb927.1.430	Glu67Asn
Tb927_01_v4	159574												SNP	1	A	2	T/A	60.7/39.3	111/72	183	Tb927.1.430	Ile78Phe
Tb927_01_v4	159736	SNP	3	AGC	1	AAA	58.3	7	12	Tb927.1.430	Ser132Lys
Tb927_01_v4	159746	SNP	1	G	1	A	100	17	17	Tb927.1.430	Arg135Lys		SNP	1	G	2	G/A	66.5/33.5	121/61	182	Tb927.1.430	Arg135Lys
Tb927_01_v4	159749	SNP	1	G	2	G/A	61.1/38.9	11/7	18	Tb927.1.430	Arg136Lys
Tb927_01_v4	159751	SNP	3	GGG	2	GGG/ATG	58.8/41.2	10/7	17	Tb927.1.430	Gly137Gly,Met
Tb927_01_v4	159808	SNP	3	GAG	1	CTG	85.3	58	68	Tb927.1.430	Glu156Leu		SNP	3	GAG	2	GAG/CGG	52.9/34.6	110/72	208	Tb927.1.430	Glu156Glu,Arg
Tb927_01_v4	159824	SNP	1	C	1	A	90.8	59	65	Tb927.1.430	Pro161Gln
Tb927_01_v4	159847	SNP	1	A	1	C	91.9	34	37	Tb927.1.430	Thr169Pro		SNP	1	A	2	A/C	60.9/39.1	162/104	266	Tb927.1.430	Thr169Pro
Tb927_01_v4	159862	SNP	1	G	2	C/G	56.7/43.3	17/13	30	Tb927.1.430	Val174Leu
Tb927_01_v4	159865	SNP	1	C	2	T/C	58.6/41.4	17/12	29	Tb927.1.430	Pro175Ser
Tb927_01_v4	159882	SNP	1	T	1	G	71.4	25	35	Tb927.1.430	Cys180Trp
Tb927_01_v4	159887												SNP	1	T	2	T/A	68.0/31.7	191/89	281	Tb927.1.430	Ile182Asn
Tb927_01_v4	160039	SNP	1	C	1	A	78.6	22	28	Tb927.1.430	His233Asn
Tb927_01_v4	160223	SNP	1	C	1	G	90.3	28	31	Tb927.1.430	Thr294Arg
Tb927_01_v4	160288	SNP	1	G	2	G/C	60.0/40.0	30/20	50	Tb927.1.430	Val316Leu
Tb927_01_v4	160308	SNP	1	G	2	T/G	68.4/31.6	26/12	38	Tb927.1.430	Gln322His
Tb927_01_v4	160325	SNP	1	T	1	C	98.3	58	59	Tb927.1.430	Ile328Thr
Tb927_01_v4	161954	SNP	1	G	2	A/G	54.5/45.5	6/5	11	Tb927.1.430	Arg871His
Tb927_01_v4	163196	SNP	1	C	2	T/C	53.1/46.9	43/38	81	Tb927.1.430	Thr1285Ile
Tb927_01_v4	163285	SNP	1	T	2	T/C	57.1/42.9	8/6	14	Tb927.1.430	Ser1315Pro
Tb927_01_v4	164368	SNP	1	C	2	C/T	50.9/49.1	27/26	53	Tb927.1.430	Arg1676Stp
Tb927_01_v4	164393												SNP	1	A	2	A/G	68.4/31.6	78/36	114	Tb927.1.430	His1684Arg
Tb927_01_v4	164399	SNP	1	G	1	A	88.9	40	45	Tb927.1.430	Cys1686Tyr
Tb927_01_v4	164480	SNP	1	C	2	C/A	64.3/35.7	9/5	14	Tb927.1.430	Ala1713Glu
Tb927_01_v4	164486	SNP	1	C	2	C/T	53.8/46.2	7/6	13	Tb927.1.430	Ala1715Val
Tb927_01_v4	164528	SNP	1	G	2	A/G	56.2/43.8	9/7	16	Tb927.1.430	Cys1729Tyr
Tb927_01_v4	164879	SNP	1	T	2	T/A	54.5/45.5	12/10	22	Tb927.1.430	Leu1846Gln
Tb927_01_v4	164917	SNP	1	C	2	C/T	60.6/33.3	20/11	33	Tb927.1.430	Arg1859Stp
Tb927_01_v4	165052	SNP	1	G	2	T/G	52.9/47.1	18/16	34	Tb927.1.430	Val1904Phe
Tb927_01_v4	165074	SNP	1	T	2	T/A	69.0/31.0	20/9	29	Tb927.1.430	Val1911Glu
Tb927_01_v4	165097	SNP	1	A	2	A/T	68.0/32.0	17/8	25	Tb927.1.430	Ser1919Cys
Tb927_01_v4	165412												SNP	1	C	2	C/T	58.2/41.8	64/46	110	Tb927.1.430	Gln2024Stp
Tb927_01_v4	165463	SNP	1	A	2	A/C	66.7/33.3	22/11	33	Tb927.1.430	Ile2041Leu
Tb927_01_v4	165689	SNP	1	T	1	G	75	9	12	Tb927.1.430	Val2116Gly
Tb927_01_v4	165698	SNP	1	G	2	G/A	69.2/30.8	9/4	13	Tb927.1.430	Cys2119Tyr
Tb927_01_v4	165720	SNP	1	G	2	G/A	64.3/35.7	9/5	14	Tb927.1.430	Met2126Ile
Tb927_01_v4	167846	SNP	1	T	2	T/C	62.3/37.7	38/23	61	Tb927.1.450	Arg2082Gly
Tb927_01_v4	168268	SNP	1	C	1	T	76.6	59	77	Tb927.1.450	Arg1941His
Tb927_01_v4	168319	SNP	1	A	2	A/G	56.4/43.6	44/34	78	Tb927.1.450	Val1924Ala
Tb927_01_v4	169138	SNP	1	G	2	G/T	70.0/30.0	7/3	10	Tb927.1.450	Thr1651Lys
Tb927_01_v4	169144	SNP	1	G	2	T/G	60.0/40.0	6/4	10	Tb927.1.450	Ser1649Stp
Tb927_01_v4	169175	SNP	1	C	2	C/T	64.3/35.7	9/5	14	Tb927.1.450	Ala1639Thr
Tb927_01_v4	169606	SNP	1	G	1	T	75	18	24	Tb927.1.450	Thr1495Lys
Tb927_01_v4	169608												SNP	1	C	2	C/T	67.8/32.2	99/47	146	Tb927.1.450	Met1494Ile
Tb927_01_v4	170629	SNP	1	C	2	C/T	67.9/32.1	19/9	28	Tb927.1.450	Arg1154Lys
Tb927_01_v4	170689	SNP	1	A	1	G	89.6	43	48	Tb927.1.450	Val1134Ala
Tb927_01_v4	170902	SNP	1	C	1	T	100	58	58	Tb927.1.450	Arg1063Lys
Tb927_01_v4	171463	SNP	1	A	2	A/C	66.7/33.3	16/8	24	Tb927.1.450	Phe876Cys
Tb927_01_v4	171496	SNP	1	C	2	C/T	70.0/30.0	14/6	20	Tb927.1.450	Cys865Tyr
Tb927_01_v4	172256	SNP	1	C	2	G/C	52.9/41.2	9/7	17	Tb927.1.450	Val612Leu
Tb927_01_v4	173089												SNP	1	T	2	T/C	58.0/42.0	284/206	490	Tb927.1.450	Asp334Gly
Tb927_01_v4	173092												SNP	1	A	2	A/G	58.7/41.3	286/201	487	Tb927.1.450	Ile333Thr
Tb927_01_v4	173226												SNP	3	CAC	2	CAC/CTT	59.2/40.5	196/134	331	Tb927.1.450	Val288Lys,Val
Tb927_01_v4	173229												SNP	3	TAT	2	TAT/TGG	54.1/43.7	198/160	366	Tb927.1.450	Ile287Ile,Pro
Tb927_01_v4	173237												SNP	1	A	2	A/C	51.3/48.5	199/188	388	Tb927.1.450	Ser285Ala
Tb927_01_v4	173238												SNP	3	CAG	2	CAG/CTT	51.5/48.5	206/194	400	Tb927.1.450	Leu284Lys,Leu
Tb927_01_v4	173263												SNP	1	A	2	A/T	69.7/30.0	281/121	403	Tb927.1.450	Met276Lys
Tb927_01_v4	173316												SNP	1	C	2	C/A	58.4/32.7	191/107	327	Tb927.1.450	Lys258Asn
Tb927_01_v4	173404												SNP	1	C	2	C/G	56.4/43.6	184/142	326	Tb927.1.450	Arg229Pro
Tb927_01_v4	173508												SNP	1	C	2	T/C	55.8/44.2	260/206	466	Tb927.1.450	Trp194Stp
Tb927_01_v4	173537												SNP	1	C	2	C/T	57.6/42.4	260/191	451	Tb927.1.450	Gly185Arg
Tb927_01_v4	173690												SNP	1	T	2	T/C	55.6/30.1	203/110	365	Tb927.1.450	Asn134Asp
Tb927_01_v4	173966	SNP	1	G	1	C	79.6	78	98	Tb927.1.450	Pro42Ala
Tb927_01_v4	173998	SNP	1	C	2	T/C	52.0/48.0	13/12	25	Tb927.1.450	Arg31Gln
Tb927_01_v4	174028	SNP	1	T	1	C	72.2	13	18	Tb927.1.450	Asp21Gly
Tb927_01_v4	174046	SNP	1	T	2	G/T	50.0/50.0	10/10	20	Tb927.1.450	Glu15Ala
Tb927_01_v4	176385	SNP	1	A	1	T	79.7	47	59	Tb927.1.460	Met4Leu
Tb927_01_v4	176494												SNP	1	T	2	T/A	53.5/46.5	170/148	318	Tb927.1.460	Phe40Tyr
Tb927_01_v4	176622	SNP	1	T	2	T/C	62.5/37.5	15/9	24	Tb927.1.460	Phe83Leu
Tb927_01_v4	176697												SNP	1	A	2	A/G	60.4/39.6	186/122	308	Tb927.1.460	Arg108Gly
Tb927_01_v4	181153	SNP	1	C	2	C/T	60.7/39.3	54/35	89	Tb927.1.470	Ser22Phe
Tb927_01_v4	181411	SNP	1	C	1	T	98.6	72	73	Tb927.1.470	Ala108Val
Tb927_01_v4	181416	SNP	1	A	2	A/G	65.1/34.9	41/22	63	Tb927.1.470	Lys110Glu
Tb927_01_v4	181449	SNP	1	T	2	C/T	52.9/47.1	9/8	17	Tb927.1.470	Stp121Gln
Tb927_01_v4	182128	SNP	1	A	2	A/G	61.0/39.0	25/16	41	Tb927.1.480	Asp95Gly
Tb927_01_v4	182130	SNP	1	A	2	A/G	65.9/34.1	27/14	41	Tb927.1.480	Thr96Ala
Tb927_01_v4	182143	SNP	1	A	2	A/G	59.6/40.4	31/21	52	Tb927.1.480	His100Arg
Tb927_01_v4	182146	SNP	1	G	2	G/C	62.5/37.5	35/21	56	Tb927.1.480	Arg101Thr
Tb927_01_v4	182286	SNP	1	G	1	C	89.4	76	85	Tb927.1.480	Gly148Arg
Tb927_01_v4	182596	SNP	1	C	2	C/T	64.2/35.8	43/24	67	Tb927.1.480	Ser251Phe
Tb927_01_v4	182628	Complex SNP	3	ACG	2	ATG/ACA	42.6/37.7	26/23	61	Tb927.1.480	Thr262Met,Thr
Tb927_01_v4	182862	SNP	3	AGC	2	AGC/AAT	66.7/33.3	22/11	33	Tb927.1.480	Ser340Asn,Ser
Tb927_01_v4	182868	SNP	1	A	1	G	74.2	23	31	Tb927.1.480	Thr342Ala		SNP	1	A	2	A/G	52.4/47.6	87/79	166	Tb927.1.480	Thr342Ala
Tb927_01_v4	183045	SNP	3	GCA	2	GCA/AAA	68.2/31.8	58/27	85	Tb927.1.480	Ala401Ala,Lys
Tb927_01_v4	183174												SNP	1	G	2	G/A	69.3/30.7	104/46	150	Tb927.1.480	Val444Ile
Tb927_01_v4	183184												SNP	1	T	2	T/C	67.0/33.0	134/66	200	Tb927.1.480	Val447Ala
Tb927_01_v4	183532												SNP	1	A	2	A/G	54.9/45.1	100/82	182	Tb927.1.480	Asn563Ser
Tb927_01_v4	183870	SNP	1	T	2	A/T	50.0/50.0	26/26	52	Tb927.1.480	Phe676Ile
Tb927_01_v4	183874	SNP	1	T	2	C/T	49.1/49.1	26/26	53	Tb927.1.480	Val677Ala
Tb927_01_v4	183877	SNP	1	G	1	A	96	48	50	Tb927.1.480	Arg678Lys
Tb927_01_v4	184272	SNP	1	G	1	A	85.7	12	14	Tb927.1.480	Val810Ile
Tb927_01_v4	184278	SNP	1	T	2	C/T	58.8/41.2	10/7	17	Tb927.1.480	Tyr812His
Tb927_01_v4	184395												SNP	3	CAT	2	CAT/CTC	67.3/32.7	255/124	379	Tb927.1.480	His851His,Leu
Tb927_01_v4	184618												SNP	1	G	2	A/G	66.9/32.9	328/161	490	Tb927.1.480	Arg925Gln
Tb927_01_v4	184620												SNP	1	G	2	G/C	65.9/34.1	325/168	493	Tb927.1.480	Glu926Gln
Tb927_01_v4	185114	SNP	1	A	1	T	73	73	100	Tb927.1.480	Arg1090Ser
Tb927_01_v4	185169												SNP	1	A	2	A/C	60.2/39.8	254/168	422	Tb927.1.480	Asn1109His
Tb927_01_v4	185253												SNP	1	C	2	G/C	66.5/33.5	309/156	465	Tb927.1.480	Arg1137Gly
Tb927_01_v4	185338												SNP	1	G	2	G/A	65.8/34.2	264/137	401	Tb927.1.480	Ser1165Asn
Tb927_01_v4	185368	SNP	1	T	2	T/C	67.4/32.6	60/29	89	Tb927.1.480	Phe1175Ser
Tb927_01_v4	185418	SNP	1	G	1	A	100	59	59	Tb927.1.480	Gly1192Ser
Tb927_01_v4	185540	SNP	1	T	2	A/T	51.8/48.2	44/41	85	Tb927.1.480	Ser1232Arg
Tb927_01_v4	185553	SNP	1	G	2	T/G	51.1/48.9	46/44	90	Tb927.1.480	Asp1237Tyr
Tb927_01_v4	185557	SNP	1	G	2	G/A	55.6/44.4	50/40	90	Tb927.1.480	Gly1238Asp
Tb927_01_v4	185674	SNP	1	A	2	A/G	63.4/36.6	45/26	71	Tb927.1.480	Glu1277Gly
Tb927_01_v4	185689	SNP	1	C	2	C/G	51.0/49.0	25/24	49	Tb927.1.480	Thr1282Arg
Tb927_01_v4	185691	SNP	3	CAG	2	TGG/CAG	48.7/46.2	19/18	39	Tb927.1.480	Gln1283Gln,Trp
Tb927_01_v4	185746	SNP	1	G	1	A	95.6	43	45	Tb927.1.480	Gly1301Asp
Tb927_01_v4	189839	SNP	1	G	2	A/G	59.8/40.2	52/35	87	Tb927.1.490	Met1Ile
Tb927_01_v4	189994	Complex SNP	1	C	2	G/A	62.1/37.9	18/11	29	Tb927.1.490	Pro53Arg,His
Tb927_01_v4	189999	SNP	1	A	1	G	82.4	28	34	Tb927.1.490	Thr55Ala
Tb927_01_v4	190958												SNP	1	C	2	C/A	64.2/35.8	138/77	215	Tb927.1.500	Ala67Glu
Tb927_01_v4	190963												SNP	1	G	2	G/A	68.7/30.8	145/65	211	Tb927.1.500	Ala69Thr
Tb927_01_v4	191486	SNP	1	T	2	C/T	53.7/41.5	22/17	41	Tb927.1.500	Leu243Pro
Tb927_01_v4	191750	SNP	1	A	2	A/C	50.0/50.0	9/9	18	Tb927.1.500	Lys331Thr
Tb927_01_v4	192063	SNP	1	G	2	G/T	57.1/42.9	12/9	21	Tb927.1.500	Leu435Phe
Tb927_01_v4	192572												SNP	1	G	2	G/T	52.9/47.1	9/8	17	Tb927.1.500	Ser605Ile
Tb927_01_v4	193285	SNP	1	G	2	G/A	66.7/33.3	20/10	30	Tb927.1.500	Gly843Ser
Tb927_01_v4	193301	SNP	1	T	2	T/A	66.7/33.3	14/7	21	Tb927.1.500	Ile848Asn
Tb927_01_v4	193862	SNP	1	C	2	C/A	66.7/33.3	8/4	12	Tb927.1.500	Thr1035Lys
Tb927_01_v4	193932	SNP	1	G	2	G/C	53.3/46.7	8/7	15	Tb927.1.500	Met1058Ile
Tb927_01_v4	194567	SNP	1	A	1	G	95	19	20	Tb927.1.500	Lys1270Arg
Tb927_01_v4	194708	SNP	1	G	2	G/A	54.5/45.5	6/5	11	Tb927.1.500	Arg1317Gln
Tb927_01_v4	194833	SNP	1	G	2	G/C	70.0/30.0	7/3	10	Tb927.1.500	Val1359Leu
Tb927_01_v4	194850	SNP	1	A	1	C	100	10	10	Tb927.1.500	Gln1364His
Tb927_01_v4	197786												SNP	1	A	2	A/C	58.1/41.9	108/78	186	Tb927.1.520	Glu193Asp
Tb927_01_v4	197790												SNP	3	AAT	2	AAT/GCA	55.2/44.8	96/78	174	Tb927.1.520	Asn195Ala,Asn
Tb927_01_v4	197837	SNP	1	C	2	C/A	46.6/43.8	34/32	73	Tb927.1.520	Asn210Lys		SNP	1	C	2	A/C	62.4/37.6	191/115	306	Tb927.1.520	Asn210Lys
Tb927_01_v4	197847												SNP	1	G	2	G/A	63.1/36.7	239/139	379	Tb927.1.520	Asp214Asn
Tb927_01_v4	197850	SNP	1	A	2	C/A	47.5/46.2	38/37	80	Tb927.1.520	Thr215Pro		Complex SNP	3	ACC	3	CAC/CCC/ACC	35.1/32.5/32.2	122/113/112	348	Tb927.1.520	Thr215His,Pro,Thr
Tb927_01_v4	197889												SNP	1	A	2	A/G	62.6/37.4	147/88	235	Tb927.1.520	Lys228Glu
Tb927_01_v4	197890	SNP	1	A	2	A/C	66.7/33.3	66/33	99	Tb927.1.520	Lys228Thr
Tb927_01_v4	203210	SNP	1	G	2	G/A	54.4/45.6	37/31	68	Tb927.1.530	Pro270Ser
Tb927_01_v4	203215	SNP	1	T	2	T/A	60.6/39.4	43/28	71	Tb927.1.530	Tyr268Phe
Tb927_01_v4	203231												SNP	1	C	2	T/C	54.9/45.1	175/144	319	Tb927.1.530	Val263Ile
Tb927_01_v4	203251												SNP	1	T	2	T/C	69.3/30.7	235/104	339	Tb927.1.530	Tyr256Cys
Tb927_01_v4	203275												SNP	1	G	2	G/A	52.8/47.2	170/152	322	Tb927.1.530	Ser248Leu
Tb927_01_v4	203310	SNP	1	C	2	C/A	51.6/48.4	48/45	93	Tb927.1.530	Arg236Ser
Tb927_01_v4	203349	SNP	1	C	2	C/A	60.9/39.1	53/34	87	Tb927.1.530	Leu223Phe
Tb927_01_v4	203363	SNP	1	C	2	C/A	55.3/44.7	47/38	85	Tb927.1.530	Gly219Stp
Tb927_01_v4	203369	SNP	1	C	2	C/T	59.5/40.5	50/34	84	Tb927.1.530	Ala217Thr
Tb927_01_v4	203378	SNP	1	G	2	G/T	63.4/36.6	52/30	82	Tb927.1.530	Gln214Lys
Tb927_01_v4	203393	SNP	1	C	2	C/T	55.2/44.8	48/39	87	Tb927.1.530	Asp209Asn
Tb927_01_v4	203451	SNP	1	T	2	T/A	51.6/48.4	49/46	95	Tb927.1.530	Lys189Asn
Tb927_01_v4	203462	SNP	1	G	2	G/A	52.1/47.9	49/45	94	Tb927.1.530	Arg186Cys
Tb927_01_v4	203479	SNP	1	G	2	G/A	59.5/40.5	50/34	84	Tb927.1.530	Thr180Ile
Tb927_01_v4	203488	SNP	1	C	2	C/T	54.5/44.2	42/34	77	Tb927.1.530	Cys177Tyr		SNP	1	C	2	C/T	68.1/31.9	128/60	188	Tb927.1.530	Cys177Tyr
Tb927_01_v4	203493	SNP	3	ATT	2	ATT/TTC	51.7/39.7	30/23	58	Tb927.1.530	Asn175Glu,Asn
Tb927_01_v4	203502	SNP	3	TAA	2	CCA/TAA	43.8/41.2	35/33	80	Tb927.1.530	Leu172Leu,Trp
Tb927_01_v4	203506	InDel	1	-	2	-/T	66.2/33.8	53/27	80	Tb927.1.530	Glu171fs
Tb927_01_v4	203517	SNP	3	CAC	2	TAA/CAC	43.8/41.2	35/33	80	Tb927.1.530	Val167Leu,Val
Tb927_01_v4	203525	SNP	1	T	2	T/G	57.5/42.5	46/34	80	Tb927.1.530	Ser165Arg
Tb927_01_v4	203527	SNP	1	T	2	T/C	51.9/45.7	42/37	81	Tb927.1.530	Asn164Ser
Tb927_01_v4	203530	SNP	1	T	2	T/G	49.4/47.1	42/40	85	Tb927.1.530	Glu163Ala
Tb927_01_v4	203563												SNP	1	T	2	T/A	52.6/46.8	90/80	171	Tb927.1.530	Asp152Val
Tb927_01_v4	203590												SNP	1	G	2	G/T	52.9/47.1	111/99	210	Tb927.1.530	Pro143His
Tb927_01_v4	203609												SNP	1	G	2	T/G	61.6/38.4	154/96	250	Tb927.1.530	Gln137Lys
Tb927_01_v4	203617												SNP	1	G	2	A/G	62.3/37.7	172/104	276	Tb927.1.530	Ser134Leu
Tb927_01_v4	203626												SNP	1	G	2	G/A	63.2/36.8	206/120	326	Tb927.1.530	Ser131Phe
Tb927_01_v4	203701	InDel	1	T	2	T/-	58.9/30.5	56/29	95	Tb927.1.530	His106fs
Tb927_01_v4	203707												SNP	1	G	2	G/A	63.7/36.3	165/94	259	Tb927.1.530	Ser104Leu
Tb927_01_v4	203771	SNP	1	C	2	T/C	51.8/48.2	29/27	56	Tb927.1.530	Val83Ile
Tb927_01_v4	203830	SNP	1	G	2	A/G	58.3/41.7	28/20	48	Tb927.1.530	Thr63Ile		SNP	1	G	2	G/A	61.5/38.5	144/90	234	Tb927.1.530	Thr63Ile
Tb927_01_v4	203840	SNP	1	G	2	G/T	64.9/33.3	37/19	57	Tb927.1.530	Leu60Ile
Tb927_01_v4	203846	InDel	1	A	2	-/A	54.0/38.1	34/24	63	Tb927.1.530	Ser58fs
Tb927_01_v4	203852	SNP	1	G	2	G/T	57.4/42.6	35/26	61	Tb927.1.530	Leu56Ile
Tb927_01_v4	203854												SNP	1	T	2	T/C	67.2/32.8	193/94	287	Tb927.1.530	Lys55Arg
Tb927_01_v4	203919	SNP	3	TGA	2	CAA/TGA	54.3/45.7	50/42	92	Tb927.1.530	Ser33Leu,Ser		SNP	3	TGA	2	TGA/CAA	53.9/44.9	132/110	245	Tb927.1.530	Ser33Leu,Ser
Tb927_01_v4	203935	InDel	1	A	2	A/-	64.2/34.6	52/28	81	Tb927.1.530	Leu28fs		InDel	1	A	2	A/-	51.5/42.5	154/127	299	Tb927.1.530	Leu28fs
Tb927_01_v4	203954												SNP	1	G	2	A/G	58.7/41.3	186/131	317	Tb927.1.530	Arg22Stp
Tb927_01_v4	203969	SNP	1	C	2	C/G	64.8/35.2	35/19	54	Tb927.1.530	Val17Leu
Tb927_01_v4	203977												SNP	1	G	2	G/C	66.9/33.1	198/98	296	Tb927.1.530	Thr14Arg
Tb927_01_v4	203982												SNP	3	GCT	2	GCT/ATC	66.9/33.1	172/85	257	Tb927.1.530	Ser12Asp,Ser
Tb927_01_v4	204418												SNP	3	TCA	2	TCA/CCG	59.8/40.2	149/100	249	Tb927.1.540	Stp1130Arg,Stp
Tb927_01_v4	204428												SNP	1	C	2	C/T	59.0/40.6	160/110	271	Tb927.1.540	Gly1127Glu
Tb927_01_v4	204449												SNP	1	C	2	C/G	55.9/44.1	146/115	261	Tb927.1.540	Arg1120Pro
Tb927_01_v4	205403												SNP	1	G	2	G/C	65.5/34.5	116/61	177	Tb927.1.540	Ser802Stp
Tb927_01_v4	205438												SNP	3	GGG	2	GGG/TGA	59.3/40.7	89/61	150	Tb927.1.540	Pro790Pro,Ser
Tb927_01_v4	205449												SNP	1	C	2	C/G	58.7/41.3	91/64	155	Tb927.1.540	Glu787Gln
Tb927_01_v4	205455												SNP	1	C	2	C/T	56.8/43.2	83/63	146	Tb927.1.540	Glu785Lys
Tb927_01_v4	205458												SNP	1	C	2	C/T	58.2/41.1	82/58	141	Tb927.1.540	Val784Met
Tb927_01_v4	206112	SNP	1	C	2	C/A	55.0/45.0	44/36	80	Tb927.1.540	Val566Leu
Tb927_01_v4	206114	SNP	1	C	2	C/T	48.8/48.8	39/39	80	Tb927.1.540	Gly565Asp
Tb927_01_v4	206117	SNP	1	C	2	C/A	58.2/41.8	46/33	79	Tb927.1.540	Arg564Leu
Tb927_01_v4	206131	SNP	3	CGG	2	CGG/CAT	65.6/32.8	40/20	61	Tb927.1.540	Pro559Met,Pro
Tb927_01_v4	208179	SNP	1	A	1	G	98.2	54	55	Tb927.1.550	Stp101Arg		SNP	1	A	2	G/A	52.4/47.6	86/78	164	Tb927.1.550	Stp101Arg
Tb927_01_v4	208374	InDel	3	---	1	AAA	63.8	30	47	Tb927.1.550	Trp36fs
Tb927_01_v4	209356												SNP	1	G	2	G/A	54.8/45.2	34/28	62	Tb927.1.560	Leu226Phe
Tb927_01_v4	213296	SNP	1	A	1	G	100	35	35	Tb927.1.580	Ile237Thr
Tb927_01_v4	215896	InDel	1	G	2	-/G	59.5/38.1	25/16	42	Tb927.1.590	Pro49fs		InDel	1	G	2	G/-	67.9/31.0	114/52	168	Tb927.1.590	Pro49fs
Tb927_01_v4	217002	SNP	1	A	1	G	100	37	37	Tb927.1.600	Ile237Thr
Tb927_01_v4	217610	SNP	3	TGT	1	GGG	91.7	11	12	Tb927.1.600	Thr34Pro
Tb927_01_v4	217613	SNP	3	ACC	1	TTC	92.3	12	13	Tb927.1.600	Gly33Glu
Tb927_01_v4	217618	SNP	1	A	1	G	92.9	13	14	Tb927.1.600	Phe32Leu
Tb927_01_v4	217619	SNP	3	GGA	1	TGC	92.9	13	14	Tb927.1.600	Ser31Ala
Tb927_01_v4	217622	SNP	1	A	1	C	92.9	13	14	Tb927.1.600	Asn30Lys
Tb927_01_v4	217624	InDel	1	-	1	C	92.9	13	14	Tb927.1.600	Asn30fs
Tb927_01_v4	217626	InDel	1	G	1	-	92.9	13	14	Tb927.1.600	Ala29fs
Tb927_01_v4	217629	SNP	1	A	1	C	86.7	13	15	Tb927.1.600	Leu28Arg
Tb927_01_v4	217635	SNP	1	T	1	C	86.7	13	15	Tb927.1.600	Asn26Ser
Tb927_01_v4	217637	InDel	1	C	1	-	86.7	13	15	Tb927.1.600	Met25fs
Tb927_01_v4	217638	SNP	1	A	1	G	76.5	13	17	Tb927.1.600	Met25Thr
Tb927_01_v4	217640	SNP	3	ACC	1	TGG	72.2	13	18	Tb927.1.600	Gly24Pro
Tb927_01_v4	217646	InDel	1	A	2	-/A	68.4/31.6	13/6	19	Tb927.1.600	Gly22fs
Tb927_01_v4	217648	SNP	1	C	2	G/C	68.4/31.6	13/6	19	Tb927.1.600	Gly22Arg
Tb927_01_v4	217650	SNP	1	C	2	A/C	66.7/33.3	12/6	18	Tb927.1.600	Cys21Phe
Tb927_01_v4	217652	SNP	3	GCC	2	GGG/GCC	63.2/36.8	12/7	19	Tb927.1.600	Gly20Gly,Pro
Tb927_01_v4	217655	SNP	3	GGT	2	TTT/GGT	57.9/42.1	11/8	19	Tb927.1.600	Thr19Lys,Thr
Tb927_01_v4	217660	InDel	2	--	2	AT/--	56.5/43.5	13/10	23	Tb927.1.600	Leu18fs
Tb927_01_v4	217661	SNP	1	G	2	C/G	56.5/43.5	13/10	23	Tb927.1.600	Phe17Leu
Tb927_01_v4	217664	InDel	2	--	2	AC/--	54.2/45.8	13/11	24	Tb927.1.600	Phe17fs
Tb927_01_v4	217665	SNP	1	G	2	C/G	50.0/50.0	12/12	24	Tb927.1.600	Ser16Trp
Tb927_01_v4	217671	SNP	1	A	2	A/G	53.8/46.2	14/12	26	Tb927.1.600	Ile14Thr
Tb927_01_v4	218929	SNP	1	T	1	G	100	54	54	Tb927.1.610	Lys21Gln
Tb927_01_v4	219177	InDel	1	A	1	-	60.5	23	38	Tb927.1.620	Stp106fs
Tb927_01_v4	219178	SNP	3	AAA	1	TTA	83.3	20	24	Tb927.1.620	Phe105Stp
Tb927_01_v4	219191	SNP	1	A	1	G	97.1	34	35	Tb927.1.620	Leu101Pro		SNP	1	A	2	A/G	55.2/44.8	32/26	58	Tb927.1.620	Leu101Pro
Tb927_01_v4	219240	SNP	1	G	1	A	100	47	47	Tb927.1.620	Pro85Ser
Tb927_01_v4	219357	InDel	1	-	2	-/T	50.0/47.4	19/18	38	Tb927.1.620	Arg46fs		InDel	1	T	2	T/-	61.8/38.2	34/21	55	Tb927.1.620	Arg46fs
Tb927_01_v4	219401												InDel	1	-	2	-/A	67.7/32.3	42/20	62	Tb927.1.620	Leu31fs
Tb927_01_v4	219413	SNP	1	G	2	G/A	69.6/30.4	16/7	23	Tb927.1.620	Thr27Ile
Tb927_01_v4	220914	SNP	1	A	1	G	100	50	50	Tb927.1.640	Val1587Ala
Tb927_01_v4	221419	SNP	1	C	1	T	100	44	44	Tb927.1.640	Val1419Ile
Tb927_01_v4	221479	SNP	1	G	1	A	100	47	47	Tb927.1.640	Pro1399Ser
Tb927_01_v4	221490	SNP	1	G	1	A	100	50	50	Tb927.1.640	Ala1395Val
Tb927_01_v4	223332												SNP	1	A	2	C/A	62.9/37.1	44/26	70	Tb927.1.640	Val781Gly
Tb927_01_v4	223335												SNP	1	C	2	A/C	55.7/44.3	34/27	61	Tb927.1.640	Gly780Val
Tb927_01_v4	223541	Complex SNP	3	TAC	2	TAT/CAT	60.7/39.3	17/11	28	Tb927.1.640	Val711Ile,Met
Tb927_01_v4	223543												SNP	1	C	2	C/T	59.1/40.9	39/27	66	Tb927.1.640	Val711Ile
Tb927_01_v4	223546	SNP	1	T	1	G	100	20	20	Tb927.1.640	Thr710Pro		SNP	1	T	2	T/G	62.5/37.5	40/24	64	Tb927.1.640	Thr710Pro
Tb927_01_v4	223972												SNP	1	G	1	A	70.8	17	24	Tb927.1.640	Pro568Ser
Tb927_01_v4	225058												SNP	1	T	2	C/T	53.3/46.7	24/21	45	Tb927.1.640	Thr206Ala
Tb927_01_v4	225094												SNP	1	T	2	T/C	59.4/40.6	19/13	32	Tb927.1.640	Arg194Gly
Tb927_01_v4	226527												SNP	1	T	2	C/T	53.3/46.7	57/50	107	Tb927.1.650	Ile32Val
Tb927_01_v4	228473	SNP	1	G	1	A	100	49	49	Tb927.1.670	Thr472Ile
Tb927_01_v4	228802	InDel	1	C	1	-	78	32	41	Tb927.1.670	Gln362fs
Tb927_01_v4	228804	InDel	2	GC	1	--	80.5	33	41	Tb927.1.670	Gln361fs
Tb927_01_v4	229547	SNP	1	G	1	A	100	57	57	Tb927.1.670	Pro114Leu
Tb927_01_v4	229805	SNP	1	G	1	C	72.7	24	33	Tb927.1.670	Ala28Gly
Tb927_01_v4	229824	SNP	1	T	1	G	100	15	15	Tb927.1.670	Thr22Pro
Tb927_01_v4	230323	SNP	1	G	1	A	100	51	51	Tb927.1.680	Pro104Ser
Tb927_01_v4	230340	InDel	2	--	1	AA	66.7	30	45	Tb927.1.680	Leu98fs
Tb927_01_v4	230359	SNP	1	A	1	G	100	34	34	Tb927.1.680	Cys92Arg
Tb927_01_v4	230365	InDel	2	--	1	GG	77.1	27	35	Tb927.1.680	Arg90fs
Tb927_01_v4	230392	SNP	1	C	1	T	100	37	37	Tb927.1.680	Gly81Ser
Tb927_01_v4	230457	InDel	2	TT	1	--	63	29	46	Tb927.1.680	Asn59fs		InDel	1	T	2	T/-	61.2/36.4	79/47	129	Tb927.1.680	Asn59fs
Tb927_01_v4	230458	SNP	1	T	2	T/G	70.0/30.0	7/3	10	Tb927.1.680	Asn59His
Tb927_01_v4	230491	SNP	1	T	1	C	98.3	59	60	Tb927.1.680	Met48Val		SNP	1	T	2	T/C	56.2/43.8	68/53	121	Tb927.1.680	Met48Val
Tb927_01_v4	230548												SNP	1	A	2	G/A	50.5/49.5	56/55	111	Tb927.1.680	Cys29Arg
Tb927_01_v4	230779	SNP	1	C	1	T	100	38	38	Tb927.1.690	Arg216Lys		SNP	1	C	2	C/T	53.3/46.7	48/42	90	Tb927.1.690	Arg216Lys
Tb927_01_v4	231185	SNP	1	A	1	C	100	30	30	Tb927.1.690	Cys81Gly
Tb927_01_v4	231421	SNP	1	T	2	T/C	62.5/37.5	15/9	24	Tb927.1.690	Tyr2Cys
Tb927_01_v4	233386	SNP	1	T	1	G	100	89	89	Tb927.1.700	Glu147Asp		SNP	1	T	2	G/T	52.6/47.4	60/54	114	Tb927.1.700	Glu147Asp
Tb927_01_v4	234185	SNP	1	T	1	A	91.7	22	24	Tb927.1.710	Glu418Asp
Tb927_01_v4	234454												SNP	1	T	2	C/T	51.9/48.1	56/52	108	Tb927.1.710	Ile329Val
Tb927_01_v4	235008												SNP	1	C	2	T/C	54.4/45.6	49/41	90	Tb927.1.710	Ser144Asn
Tb927_01_v4	235201	SNP	1	T	1	C	100	24	24	Tb927.1.710	Thr80Ala
Tb927_01_v4	235422	SNP	1	C	1	T	100	21	21	Tb927.1.710	Arg6Lys
Tb927_01_v4	238309	SNP	1	C	1	T	97.9	47	48	Tb927.1.730	Arg412Lys
Tb927_01_v4	238400	SNP	1	T	1	C	100	36	36	Tb927.1.730	Asn382Asp		SNP	1	T	2	C/T	52.8/47.2	38/34	72	Tb927.1.730	Asn382Asp
Tb927_01_v4	238451	SNP	1	T	1	C	100	40	40	Tb927.1.730	Ser365Gly
Tb927_01_v4	238687	SNP	1	G	1	A	100	48	48	Tb927.1.730	Ala286Val
Tb927_01_v4	242830	SNP	1	C	1	A	100	60	60	Tb927.1.750	Met1032Ile
Tb927_01_v4	242987	SNP	1	C	1	T	100	47	47	Tb927.1.750	Ser980Asn
Tb927_01_v4	243222												SNP	1	A	2	A/G	53.4/46.6	55/48	103	Tb927.1.750	Ser902Pro
Tb927_01_v4	243516	SNP	1	C	1	G	100	50	50	Tb927.1.750	Val804Leu
Tb927_01_v4	244107	SNP	1	C	1	T	97.8	44	45	Tb927.1.750	Asp607Asn
Tb927_01_v4	244346	SNP	1	G	1	A	100	43	43	Tb927.1.750	Ala527Val
Tb927_01_v4	244377	SNP	1	G	1	C	100	53	53	Tb927.1.750	Pro517Ala
Tb927_01_v4	244482	SNP	1	C	2	C/A	66.0/34.0	35/18	53	Tb927.1.750	Ala482Ser
Tb927_01_v4	244524	SNP	1	C	2	A/C	63.6/36.4	21/12	33	Tb927.1.750	Ala468Ser
Tb927_01_v4	244560	SNP	1	T	2	T/C	60.0/40.0	15/10	25	Tb927.1.750	Thr456Ala
Tb927_01_v4	244608	SNP	1	C	2	C/A	69.7/30.3	23/10	33	Tb927.1.750	Ala440Ser
Tb927_01_v4	244811	SNP	1	G	2	G/A	66.7/33.3	8/4	12	Tb927.1.750	Thr372Ile
Tb927_01_v4	244852	Complex SNP	3	AGT	2	AAT/AGC	35.7/35.7	5/5	14	Tb927.1.750	Thr358Ala,Ile
Tb927_01_v4	244902	SNP	1	C	1	A	76.5	13	17	Tb927.1.750	Ala342Ser
Tb927_01_v4	244938	SNP	1	T	2	C/T	50.0/50.0	6/6	12	Tb927.1.750	Thr330Ala
Tb927_01_v4	244986	SNP	1	C	2	C/A	65.2/34.8	15/8	23	Tb927.1.750	Ala314Ser
Tb927_01_v4	245028	SNP	1	C	2	C/A	63.6/36.4	14/8	22	Tb927.1.750	Ala300Ser
Tb927_01_v4	245237	SNP	1	T	1	C	100	43	43	Tb927.1.750	Asp230Gly
Tb927_01_v4	245265	SNP	1	T	1	C	100	38	38	Tb927.1.750	Asn221Asp
Tb927_01_v4	245322	SNP	1	T	1	C	100	37	37	Tb927.1.750	Thr202Ala
Tb927_01_v4	246881	SNP	1	G	1	A	97.2	35	36	Tb927.1.760	Ala684Val
Tb927_01_v4	247238	SNP	1	C	1	T	100	43	43	Tb927.1.760	Gly565Glu
Tb927_01_v4	247635	SNP	1	T	1	C	100	50	50	Tb927.1.760	Ser433Gly
Tb927_01_v4	247754	SNP	1	T	1	C	100	55	55	Tb927.1.760	Glu393Gly
Tb927_01_v4	248450	SNP	1	C	1	T	100	51	51	Tb927.1.760	Ser161Asn
Tb927_01_v4	248547	SNP	1	C	1	A	100	60	60	Tb927.1.760	Val129Leu
Tb927_01_v4	249081	InDel	1	-	1	A	77.1	37	48	Tb927.1.770	Phe58fs
Tb927_01_v4	251286												SNP	1	T	2	T/C	51.5/48.5	34/32	66	Tb927.1.790	His701Arg
Tb927_01_v4	251823	SNP	1	T	1	C	100	46	46	Tb927.1.790	Asp522Gly
Tb927_01_v4	251964	SNP	1	G	1	A	97.5	39	40	Tb927.1.790	Ala475Val
Tb927_01_v4	252000	SNP	1	A	1	G	100	41	41	Tb927.1.790	Val463Ala
Tb927_01_v4	252004	SNP	1	C	1	T	100	49	49	Tb927.1.790	Val462Ile
Tb927_01_v4	252042	SNP	1	C	1	T	97.4	38	39	Tb927.1.790	Gly449Asp
Tb927_01_v4	252129	SNP	1	C	1	T	100	47	47	Tb927.1.790	Gly420Asp		SNP	1	C	2	C/T	50.0/50.0	37/37	74	Tb927.1.790	Gly420Asp
Tb927_01_v4	252138	SNP	1	T	1	C	100	45	45	Tb927.1.790	Asn417Ser
Tb927_01_v4	252582	SNP	1	A	1	G	100	51	51	Tb927.1.790	Ile269Thr
Tb927_01_v4	252655	SNP	1	T	1	A	100	56	56	Tb927.1.790	Met245Leu
Tb927_01_v4	252823	SNP	1	G	1	T	100	54	54	Tb927.1.790	Gln189Lys
Tb927_01_v4	253081	SNP	1	T	1	C	97.8	45	46	Tb927.1.790	Ser103Gly		SNP	1	T	2	T/C	53.1/46.9	52/46	98	Tb927.1.790	Ser103Gly
Tb927_01_v4	253883	SNP	1	G	1	C	90.9	30	33	Tb927.1.800	Leu71Val
Tb927_01_v4	253901	InDel	2	--	2	AG/--	54.8/33.3	23/14	42	Tb927.1.800	Phe65fs
Tb927_01_v4	253940	SNP	1	C	1	T	100	36	36	Tb927.1.800	Val52Ile
Tb927_01_v4	253943	SNP	1	A	1	G	100	36	36	Tb927.1.800	Ser51Pro
Tb927_01_v4	253997	SNP	1	T	1	A	86.7	26	30	Tb927.1.800	Ile33Phe
Tb927_01_v4	254000	InDel	2	TG	1	--	77.1	27	35	Tb927.1.800	Asn31fs
Tb927_01_v4	254263	InDel	1	-	2	A/-	69.2/30.8	36/16	52	Tb927.1.810	Ile132fs
Tb927_01_v4	254299	SNP	3	TTT	2	TTT/TAA	66.7/33.3	18/9	27	Tb927.1.810	Lys119Lys,Leu
Tb927_01_v4	254302	InDel	2	--	2	TA/--	53.3/43.3	16/13	30	Tb927.1.810	Lys119fs
Tb927_01_v4	254309												InDel	1	-	2	-/G	69.2/30.8	81/36	117	Tb927.1.810	Pro116fs
Tb927_01_v4	254312	SNP	1	G	2	G/A	63.3/36.7	19/11	30	Tb927.1.810	Pro115Leu
Tb927_01_v4	254314	SNP	3	GGG	2	GGG/GAA	64.5/35.5	20/11	31	Tb927.1.810	Pro114Phe,Pro
Tb927_01_v4	254397	SNP	1	A	1	G	97.6	40	41	Tb927.1.810	Phe87Leu
Tb927_01_v4	254415	SNP	1	A	1	G	100	34	34	Tb927.1.810	Phe81Leu
Tb927_01_v4	254421	SNP	1	T	1	C	100	36	36	Tb927.1.810	Thr79Ala		SNP	1	T	2	T/C	56.8/43.2	79/60	139	Tb927.1.810	Thr79Ala
Tb927_01_v4	254456	InDel	2	AT	1	--	74.3	26	35	Tb927.1.810	Met67fs
Tb927_01_v4	254480	SNP	1	A	1	G	100	39	39	Tb927.1.810	Phe59Ser
Tb927_01_v4	254516	SNP	1	A	1	C	100	38	38	Tb927.1.810	Leu47Trp
Tb927_01_v4	255917	SNP	1	T	1	C	97.6	41	42	Tb927.1.820	Thr74Ala
Tb927_01_v4	257240	SNP	1	T	1	C	100	47	47	Tb927.1.830	Thr837Ala
Tb927_01_v4	257285	SNP	1	G	1	A	100	38	38	Tb927.1.830	Arg822Cys
Tb927_01_v4	257926	SNP	1	G	1	A	100	48	48	Tb927.1.830	Thr608Met
Tb927_01_v4	257938	SNP	1	C	1	T	97.9	47	48	Tb927.1.830	Arg604Gln
Tb927_01_v4	258136	SNP	1	T	1	C	100	54	54	Tb927.1.830	Glu538Gly
Tb927_01_v4	258149	SNP	1	G	1	C	100	64	64	Tb927.1.830	Leu534Val
Tb927_01_v4	258267	SNP	1	T	1	A	100	54	54	Tb927.1.830	Glu494Asp		SNP	1	T	2	A/T	50.5/49.5	56/55	111	Tb927.1.830	Glu494Asp
Tb927_01_v4	258385	SNP	1	C	1	T	100	54	54	Tb927.1.830	Arg455His
Tb927_01_v4	258411	SNP	3	CTT	1	GCT	98	49	50	Tb927.1.830	Lys446Ser
Tb927_01_v4	258785	SNP	1	C	1	G	100	60	60	Tb927.1.830	Val322Leu
Tb927_01_v4	259656	SNP	1	T	1	G	100	39	39	Tb927.1.830	Gln31His
Tb927_01_v4	259692
Tb927_01_v4	259693	InDel	2	TG	1	--	66.7	24	36	Tb927.1.830	Gln19fs
Tb927_01_v4	260501	InDel	3	CTC	2	---/CTC	50.8/44.4	32/28	63	Tb927.1.840	Glu81del
Tb927_01_v4	260630	SNP	1	A	1	T	100	56	56	Tb927.1.840	Ser38Arg
Tb927_01_v4	260776	SNP	1	G	1	A	98	49	50	Tb927.1.850	Ser87Phe
Tb927_01_v4	260831	SNP	1	C	1	G	100	58	58	Tb927.1.850	Gly69Arg
Tb927_01_v4	261001	InDel	2	AC	1	--	59.2	29	49	Tb927.1.850	Val12fs
Tb927_01_v4	261002	SNP	1	C	2	C/G	50.0/50.0	5/5	10	Tb927.1.850	Val12Leu
Tb927_01_v4	261004												InDel	1	C	2	C/-	55.1/44.1	70/56	127	Tb927.1.850	Gly11fs
Tb927_01_v4	261574	SNP	1	A	1	G	100	44	44	Tb927.1.860	Leu165Ser
Tb927_01_v4	262021	SNP	1	A	1	G	98.1	53	54	Tb927.1.860	Val16Ala
Tb927_01_v4	262036	SNP	1	G	1	A	100	54	54	Tb927.1.860	Ala11Val
Tb927_01_v4	262042	SNP	1	A	1	G	100	50	50	Tb927.1.860	Phe9Ser
Tb927_01_v4	263024	SNP	1	A	1	G	100	50	50	Tb927.1.870	Val186Ala
Tb927_01_v4	264523	SNP	1	T	1	C	100	44	44	Tb927.1.880	Asp4547Gly		SNP	1	T	2	T/C	50.6/49.4	44/43	87	Tb927.1.880	Asp4547Gly
Tb927_01_v4	265433	SNP	1	C	1	T	100	42	42	Tb927.1.880	Asp4244Asn
Tb927_01_v4	265493	SNP	1	G	1	T	100	52	52	Tb927.1.880	His4224Asn
Tb927_01_v4	265652	SNP	1	G	1	A	100	52	52	Tb927.1.880	Pro4171Ser
Tb927_01_v4	265660	SNP	1	A	1	G	100	51	51	Tb927.1.880	Val4168Ala
Tb927_01_v4	266120	SNP	1	C	1	T	91.7	22	24	Tb927.1.880	Ala4015Thr
Tb927_01_v4	266122	SNP	1	T	1	C	92.3	24	26	Tb927.1.880	His4014Arg
Tb927_01_v4	266272	SNP	1	A	1	G	100	28	28	Tb927.1.880	Leu3964Ser
Tb927_01_v4	266440	SNP	1	A	1	G	100	49	49	Tb927.1.880	Val3908Ala
Tb927_01_v4	266460	SNP	1	G	1	C	100	57	57	Tb927.1.880	Asp3901Glu
Tb927_01_v4	266966	SNP	1	T	1	C	100	60	60	Tb927.1.880	Ser3733Gly
Tb927_01_v4	267610	SNP	1	G	1	A	100	50	50	Tb927.1.880	Ala3518Val
Tb927_01_v4	267620	SNP	1	G	1	C	95.6	43	45	Tb927.1.880	Gln3515Glu
Tb927_01_v4	267622	SNP	1	T	1	C	96.1	49	51	Tb927.1.880	Glu3514Gly
Tb927_01_v4	267901	SNP	1	T	1	C	100	40	40	Tb927.1.880	His3421Arg		SNP	1	T	2	T/C	52.3/47.7	45/41	86	Tb927.1.880	His3421Arg
Tb927_01_v4	268458	SNP	1	T	1	C	97.5	39	40	Tb927.1.880	Ile3235Met
Tb927_01_v4	268481	SNP	1	C	1	A	95.3	41	43	Tb927.1.880	Gly3228Cys
Tb927_01_v4	268600	SNP	1	A	1	G	95.2	40	42	Tb927.1.880	Met3188Thr
Tb927_01_v4	269404	SNP	1	A	1	G	100	51	51	Tb927.1.880	Ile2920Thr
Tb927_01_v4	269623	SNP	1	C	1	G	97.9	46	47	Tb927.1.880	Gly2847Ala
Tb927_01_v4	269646	SNP	1	A	1	C	100	46	46	Tb927.1.880	Ser2839Arg		SNP	1	A	2	A/C	50.7/49.3	35/34	69	Tb927.1.880	Ser2839Arg
Tb927_01_v4	270701	SNP	1	C	1	T	100	58	58	Tb927.1.880	Val2488Ile
Tb927_01_v4	270763	SNP	1	A	1	C	100	43	43	Tb927.1.880	Phe2467Cys
Tb927_01_v4	270963	SNP	1	A	1	C	100	50	50	Tb927.1.880	Asp2400Glu
Tb927_01_v4	271052	SNP	1	C	1	T	100	41	41	Tb927.1.880	Ala2371Thr
Tb927_01_v4	271568	SNP	1	T	1	C	100	45	45	Tb927.1.880	Asn2199Asp
Tb927_01_v4	271859	SNP	1	C	1	T	100	43	43	Tb927.1.880	Val2102Met		SNP	1	C	2	C/T	49.5/49.5	45/45	91	Tb927.1.880	Val2102Met
Tb927_01_v4	272279												SNP	1	C	2	T/C	54.1/45.9	53/45	98	Tb927.1.880	Gly1962Arg
Tb927_01_v4	272314	SNP	1	C	1	T	100	46	46	Tb927.1.880	Ser1950Asn
Tb927_01_v4	275189	SNP	1	C	1	T	100	44	44	Tb927.1.880	Gly992Ser
Tb927_01_v4	276014	SNP	1	C	1	T	100	50	50	Tb927.1.880	Glu717Lys
Tb927_01_v4	276809	SNP	1	G	1	T	100	31	31	Tb927.1.880	Pro452Thr
Tb927_01_v4	276859	SNP	1	C	1	T	100	38	38	Tb927.1.880	Arg435Lys
Tb927_01_v4	278475	SNP	1	G	1	A	100	48	48	Tb927.1.890	Pro243Ser
Tb927_01_v4	278868	SNP	1	G	1	A	100	45	45	Tb927.1.890	Pro112Ser		SNP	1	G	2	A/G	53.5/46.5	69/60	129	Tb927.1.890	Pro112Ser
Tb927_01_v4	281468	SNP	1	A	1	G	100	27	27	Tb927.1.900	Leu37Pro
Tb927_01_v4	283083	InDel	1	C	1	-	72.1	31	43	Tb927.1.910	Glu42fs
Tb927_01_v4	284358	SNP	1	T	1	A	100	46	46	Tb927.1.920	Gln63Leu
Tb927_01_v4	284426	InDel	2	--	1	CC	54.1	20	37	Tb927.1.920	His41fs
Tb927_01_v4	284457	SNP	1	G	1	A	100	26	26	Tb927.1.920	Ala30Val
Tb927_01_v4	284543	SNP	1	C	1	A	97.8	44	45	Tb927.1.920	Met1Ile
Tb927_01_v4	285240	InDel	1	-	2	-/T	70.0/30.0	7/3	10	Tb927.1.930	Arg78fs
Tb927_01_v4	285243	InDel	1	T	2	T/-	70.0/30.0	7/3	10	Tb927.1.930	Thr77fs
Tb927_01_v4	285250	SNP	3	GTT	2	GTT/GGA	60.0/40.0	6/4	10	Tb927.1.930	Asn74Asn,Ser
Tb927_01_v4	285251	InDel	1	-	2	-/C	63.6/36.4	7/4	11	Tb927.1.930	Asn74fs
Tb927_01_v4	285283	SNP	1	C	2	C/G	68.4/31.6	13/6	19	Tb927.1.930	Gln63His
Tb927_01_v4	285300	SNP	1	G	2	G/C	56.5/43.5	13/10	23	Tb927.1.930	Arg58Gly
Tb927_01_v4	285410	SNP	1	C	2	C/T	56.9/43.1	37/28	65	Tb927.1.930	Arg21His
Tb927_01_v4	285836	SNP	1	G	1	A	100	58	58	Tb927.1.940	Gln165Stp
Tb927_01_v4	285883	SNP	1	G	1	C	100	34	34	Tb927.1.940	Ser149Cys
Tb927_01_v4	285892	SNP	1	C	1	G	100	30	30	Tb927.1.940	Arg146Pro
Tb927_01_v4	285896	SNP	1	T	1	C	100	29	29	Tb927.1.940	Thr145Ala
Tb927_01_v4	285900	SNP	1	A	1	C	100	25	25	Tb927.1.940	Ile143Met
Tb927_01_v4	285914	SNP	1	T	1	C	100	24	24	Tb927.1.940	Ile139Val
Tb927_01_v4	285916	SNP	1	T	1	C	100	25	25	Tb927.1.940	Glu138Gly
Tb927_01_v4	285970	SNP	1	C	2	C/T	64.9/35.1	37/20	57	Tb927.1.940	Arg120Gln
Tb927_01_v4	286001	InDel	1	-	1	A	89.7	35	39	Tb927.1.940	Cys110fs
Tb927_01_v4	286308	SNP	3	GCT	1	GAC	97.6	40	41	Tb927.1.940	Ser7Val
Tb927_01_v4	286468	SNP	1	C	1	T	100	53	53	Tb927.1.950	Gly33Asp
Tb927_01_v4	286541	SNP	1	G	1	A	97.6	40	41	Tb927.1.950	Gln9Stp
Tb927_01_v4	286828	SNP	1	C	1	A	100	40	40	Tb927.1.960	Arg92Met
Tb927_01_v4	287067	InDel	1	-	2	T/-	64.4/35.6	29/16	45	Tb927.1.960	Ala13fs
Tb927_01_v4	287433	SNP	1	A	1	G	100	28	28	Tb927.1.970	Leu99Pro		SNP	1	A	2	A/G	56.1/43.9	69/54	123	Tb927.1.970	Leu99Pro
Tb927_01_v4	287610	SNP	1	T	1	G	98.1	51	52	Tb927.1.970	Gln40Pro
Tb927_01_v4	288950	SNP	1	T	1	G	100	28	28	Tb927.1.990	Ser123Arg
Tb927_01_v4	289036	SNP	1	G	1	A	94.6	35	37	Tb927.1.990	Ser152Asn
Tb927_01_v4	290584	SNP	1	T	1	C	97.9	47	48	Tb927.1.1000	Val231Ala
Tb927_01_v4	291888	SNP	1	G	1	A	100	36	36	Tb927.1.1010	Val102Ile		SNP	1	G	2	A/G	50.0/50.0	63/63	126	Tb927.1.1010	Val102Ile
Tb927_01_v4	292792	SNP	1	C	1	T	100	39	39	Tb927.1.1010	Thr403Ile
Tb927_01_v4	292963	SNP	1	T	1	C	100	48	48	Tb927.1.1010	Leu460Ser
Tb927_01_v4	293085	SNP	1	A	1	T	98.4	63	64	Tb927.1.1010	Ser501Cys
Tb927_01_v4	294439	SNP	1	C	1	T	100	35	35	Tb927.1.1020	Ser71Leu
Tb927_01_v4	295465	SNP	1	C	1	A	100	23	23	Tb927.1.1020	Ala413Asp
Tb927_01_v4	295467	SNP	1	A	1	C	100	30	30	Tb927.1.1020	Thr414Pro
Tb927_01_v4	297085												SNP	1	C	2	C/T	50.0/50.0	64/64	128	Tb927.1.1030	Arg40Trp
Tb927_01_v4	297128	SNP	1	C	1	T	96.2	50	52	Tb927.1.1030	Pro54Leu
Tb927_01_v4	297290	SNP	1	C	1	T	100	54	54	Tb927.1.1030	Thr108Ile
Tb927_01_v4	297350	SNP	1	G	1	A	100	51	51	Tb927.1.1030	Gly128Glu
Tb927_01_v4	297465	SNP	1	C	1	G	98.1	51	52	Tb927.1.1030	Asp166Glu
Tb927_01_v4	297547	SNP	1	G	1	A	96.3	52	54	Tb927.1.1030	Glu194Lys
Tb927_01_v4	297914	SNP	1	C	1	T	100	33	33	Tb927.1.1030	Ala316Val
Tb927_01_v4	297946	SNP	1	A	1	G	100	41	41	Tb927.1.1030	Asn327Asp
Tb927_01_v4	297989	SNP	1	T	1	C	100	39	39	Tb927.1.1030	Val341Ala
Tb927_01_v4	298108	SNP	1	G	1	A	100	48	48	Tb927.1.1030	Ala381Thr
Tb927_01_v4	298168	SNP	1	G	1	A	100	32	32	Tb927.1.1030	Glu401Lys
Tb927_01_v4	298303	SNP	1	A	1	C	100	40	40	Tb927.1.1030	Ile446Leu
Tb927_01_v4	298907	SNP	1	A	1	G	100	18	18	Tb927.1.1040	Glu46Gly
Tb927_01_v4	299180	SNP	1	A	1	G	100	12	12	Tb927.1.1040	His137Arg
Tb927_01_v4	299192	SNP	1	C	2	T/C	54.5/45.5	6/5	11	Tb927.1.1040	Ala141Val
Tb927_01_v4	299255	SNP	1	G	1	A	100	11	11	Tb927.1.1040	Ser162Asn
Tb927_01_v4	300675	SNP	1	G	1	C	100	44	44	Tb927.1.1050	Met193Ile
Tb927_01_v4	300925	SNP	1	G	1	A	100	57	57	Tb927.1.1050	Val277Ile
Tb927_01_v4	304354	SNP	1	A	1	G	100	36	36	Tb927.1.1060	Ile141Val
Tb927_01_v4	305195	InDel	1	-	2	A/-	51.9/46.3	28/25	54	Tb927.1.1070	Lys17fs
Tb927_01_v4	305332	SNP	1	A	1	T	100	31	31	Tb927.1.1070	Leu62Phe		SNP	1	A	2	A/T	56.6/43.4	69/53	122	Tb927.1.1070	Leu62Phe
Tb927_01_v4	306108	SNP	1	A	1	G	100	43	43	Tb927.1.1080	Gln89Arg
Tb927_01_v4	306116	SNP	1	C	1	T	97.7	42	43	Tb927.1.1080	Arg92Cys
Tb927_01_v4	306158	SNP	3	GAT	1	AAC	100	29	29	Tb927.1.1080	Asp106Asn
Tb927_01_v4	306281	SNP	1	C	1	A	100	42	42	Tb927.1.1080	Gln147Lys
Tb927_01_v4	306416	SNP	1	A	1	G	100	41	41	Tb927.1.1080	Asn192Asp
Tb927_01_v4	306578	SNP	1	C	1	T	100	42	42	Tb927.1.1080	Pro246Ser
Tb927_01_v4	306599	SNP	1	G	1	C	100	38	38	Tb927.1.1080	Ala253Pro
Tb927_01_v4	306939	SNP	1	A	1	G	100	51	51	Tb927.1.1080	Glu366Gly
Tb927_01_v4	306974	SNP	1	C	1	A	100	29	29	Tb927.1.1080	Arg378Ser
Tb927_01_v4	307759	SNP	1	G	1	T	100	43	43	Tb927.1.1090	Val38Leu
Tb927_01_v4	307922	SNP	1	A	1	G	100	41	41	Tb927.1.1090	Asn92Ser
Tb927_01_v4	308059	SNP	1	G	1	A	100	42	42	Tb927.1.1090	Gly138Ser		SNP	1	G	2	A/G	54.3/45.7	76/64	140	Tb927.1.1090	Gly138Ser
Tb927_01_v4	308120	SNP	1	A	1	T	98.1	53	54	Tb927.1.1090	Lys158Ile
Tb927_01_v4	308896	SNP	1	A	1	G	97.1	34	35	Tb927.1.1100	Thr65Ala
Tb927_01_v4	309626	SNP	1	G	1	A	100	50	50	Tb927.1.1100	Arg308Lys
Tb927_01_v4	311762	SNP	1	G	1	T	100	48	48	Tb927.1.1110	Trp8Cys
Tb927_01_v4	311835	SNP	1	A	1	G	100	31	31	Tb927.1.1110	Arg33Gly
Tb927_01_v4	311906	SNP	1	A	1	G	100	44	44	Tb927.1.1110	Stp56Trp
Tb927_01_v4	312554	SNP	1	C	1	A	98	48	49	Tb927.1.1120	Thr33Lys
Tb927_01_v4	312802	SNP	1	G	1	T	98.3	58	59	Tb927.1.1120	Ala116Ser
Tb927_01_v4	313210	SNP	1	T	1	C	100	53	53	Tb927.1.1120	Tyr252His
Tb927_01_v4	314007	SNP	1	C	1	T	100	56	56	Tb927.1.1130	Leu10Phe
Tb927_01_v4	314029	SNP	1	T	1	C	100	53	53	Tb927.1.1130	Val17Ala
Tb927_01_v4	314053	SNP	1	T	2	C/T	50.0/50.0	23/23	46	Tb927.1.1130	Val25Ala
Tb927_01_v4	314925	SNP	1	A	1	G	100	45	45	Tb927.1.1130	Asn316Asp
Tb927_01_v4	315123	SNP	1	G	1	A	100	58	58	Tb927.1.1130	Ala382Thr
Tb927_01_v4	315136	SNP	1	T	1	A	100	52	52	Tb927.1.1130	Leu386His
Tb927_01_v4	315762	SNP	1	A	1	G	100	58	58	Tb927.1.1130	Ser595Gly
Tb927_01_v4	318639												InDel	3	TCT	2	TCT/---	60.7/38.2	54/34	89	Tb927.1.1150	Ser271del
Tb927_01_v4	319665	SNP	1	A	1	G	100	49	49	Tb927.1.1160	Arg5Gly
Tb927_01_v4	319686	SNP	1	C	1	T	100	34	34	Tb927.1.1160	His12Tyr
Tb927_01_v4	319796	InDel	6	CGCATC	2	------/CGCATC	62.2/33.3	28/15	45	Tb927.1.1160	Ser48fs
Tb927_01_v4	320736	SNP	1	G	1	T	97.6	41	42	Tb927.1.1160	Ala362Ser
Tb927_01_v4	321868	SNP	1	A	1	G	98	48	49	Tb927.1.1170	Ile82Val
Tb927_01_v4	322744	SNP	1	A	1	G	100	51	51	Tb927.1.1180	Ile18Val
Tb927_01_v4	322767	SNP	1	C	1	A	100	49	49	Tb927.1.1180	Cys25Stp
Tb927_01_v4	322813	SNP	1	G	1	A	100	47	47	Tb927.1.1180	Ala41Thr
Tb927_01_v4	322931	SNP	1	C	1	T	100	37	37	Tb927.1.1180	Thr80Ile
Tb927_01_v4	323331	SNP	1	A	1	C	100	42	42	Tb927.1.1200	Glu45Asp
Tb927_01_v4	327675	SNP	3	ACA	1	GCG	96.7	29	30	Tb927.1.1230	Thr5Ala		SNP	3	ACA	2	ACA/GCG	50.5/49.5	55/54	109	Tb927.1.1230	Thr5Ala,Thr
Tb927_01_v4	327937	SNP	1	A	1	G	100	52	52	Tb927.1.1230	Gln92Arg
Tb927_01_v4	328251	SNP	1	G	1	A	100	30	30	Tb927.1.1230	Gly197Ser
Tb927_01_v4	328887	SNP	1	A	1	G	97.8	45	46	Tb927.1.1230	Thr409Ala
Tb927_01_v4	331132	SNP	1	A	1	G	100	42	42	Tb927.1.1240	Lys282Glu
Tb927_01_v4	332223	SNP	3	ATA	1	GTG	100	28	28	Tb927.1.1250	Ile8Val
Tb927_01_v4	332235	SNP	1	A	1	G	100	27	27	Tb927.1.1250	Met12Val
Tb927_01_v4	332241	SNP	1	G	2	A/G	52.2/47.8	12/11	23	Tb927.1.1250	Val14Met
Tb927_01_v4	332260	SNP	1	C	1	T	94.4	17	18	Tb927.1.1250	Thr20Met
Tb927_01_v4	332348	SNP	1	C	1	G	87	40	46	Tb927.1.1250	Asn49Lys
Tb927_01_v4	332398	SNP	1	A	2	A/G	68.8/31.2	33/15	48	Tb927.1.1250	Lys66Arg
Tb927_01_v4	332412	InDel	2	AA	2	AA/--	39.2/33.3	20/17	51	Tb927.1.1250	Lys71fs
Tb927_01_v4	332426	InDel	1	-	2	-/A	54.2/41.7	26/20	48	Tb927.1.1250	Arg75fs
Tb927_01_v4	333749	InDel	4	GAAA	2	----/GAAA	53.8/33.3	21/13	39	Tb927.1.1260	Ser143fs
Tb927_01_v4	333855	SNP	1	C	2	C/T	51.4/48.6	19/18	37	Tb927.1.1260	Arg109Lys
Tb927_01_v4	333870	InDel	1	C	2	-/C	39.1/37.0	18/17	46	Tb927.1.1260	Gly104fs
Tb927_01_v4	333871	SNP	1	C	2	C/T	70.0/30.0	28/12	40	Tb927.1.1260	Gly104Arg
Tb927_01_v4	333872												InDel	1	-	2	-/T	57.3/42.7	106/79	185	Tb927.1.1260	Gly104fs
Tb927_01_v4	333873	InDel	1	-	2	-/C	61.4/36.4	27/16	44	Tb927.1.1260	Lys103fs
Tb927_01_v4	333900	SNP	1	C	1	T	90.5	38	42	Tb927.1.1260	Gly94Glu
Tb927_01_v4	333907	SNP	1	C	1	T	100	42	42	Tb927.1.1260	Gly92Arg
Tb927_01_v4	333915	SNP	1	T	1	C	97.8	44	45	Tb927.1.1260	Glu89Gly
Tb927_01_v4	333969	InDel	1	-	2	-/T	70.0/30.0	28/12	40	Tb927.1.1260	Lys71fs
Tb927_01_v4	333979	InDel	2	--	1	TT	70.7	29	41	Tb927.1.1260	Arg68fs
Tb927_01_v4	334046	Complex InDel	6	AACAAA	2	------/AAAAAA	37.8/35.1	14/13	37	Tb927.1.1260	Phe44_Val45del
Tb927_01_v4	334048	SNP	1	C	1	A	66.7	12	18	Tb927.1.1260	Val45Phe
Tb927_01_v4	334051	SNP	1	A	2	A/C	63.6/31.8	14/7	22	Tb927.1.1260	Phe44Val
Tb927_01_v4	334053	SNP	1	A	2	A/T	61.8/38.2	21/13	34	Tb927.1.1260	Phe43Tyr
Tb927_01_v4	334060	InDel	1	A	1	-	85.4	35	41	Tb927.1.1260	Tyr41fs
Tb927_01_v4	334752	SNP	1	A	1	T	100	46	46	Tb927.1.1270	Gln22His
Tb927_01_v4	335098	SNP	1	A	1	G	100	56	56	Tb927.1.1270	Asn138Asp
Tb927_01_v4	335872	SNP	1	T	1	C	100	57	57	Tb927.1.1270	Tyr396His
Tb927_01_v4	336074	InDel	1	-	2	T/-	65.2/30.4	15/7	23	Tb927.1.1280	Phe5fs
Tb927_01_v4	336156	InDel	1	-	1	T	68	17	25	Tb927.1.1280	Leu32fs
Tb927_01_v4	336174	SNP	1	G	1	T	100	23	23	Tb927.1.1280	Gly38Val
Tb927_01_v4	336204	SNP	1	C	1	T	100	20	20	Tb927.1.1280	Ala48Val
Tb927_01_v4	336223	InDel	1	-	2	-/T	59.1/36.4	13/8	22	Tb927.1.1280	Ser54fs
Tb927_01_v4	336243	InDel	1	C	2	-/C	46.2/34.6	12/9	26	Tb927.1.1280	Ser61fs
Tb927_01_v4	336330												InDel	1	A	2	A/-	59.6/39.4	124/82	208	Tb927.1.1280	Gln90fs
Tb927_01_v4	336387	SNP	1	G	1	T	97.6	41	42	Tb927.1.1280	Ser109Ile
Tb927_01_v4	336462	SNP	1	A	1	G	100	44	44	Tb927.1.1280	Asn134Ser
Tb927_01_v4	336464	SNP	1	G	1	T	96	48	50	Tb927.1.1280	Asp135Tyr
Tb927_01_v4	337461	SNP	1	G	1	T	100	24	24	Tb927.1.1290	Met3Ile
Tb927_01_v4	337489												InDel	1	-	2	-/G	65.1/34.9	168/90	258	Tb927.1.1290	Lys13fs
Tb927_01_v4	337502	SNP	1	A	2	G/A	65.5/34.5	19/10	29	Tb927.1.1290	Lys17Arg
Tb927_01_v4	337504	SNP	1	A	1	G	76.7	23	30	Tb927.1.1290	Lys18Glu
Tb927_01_v4	337511												InDel	1	-	2	-/A	59.8/40.2	158/106	264	Tb927.1.1290	Glu20fs
Tb927_01_v4	337632	InDel	1	T	1	-	91.7	22	24	Tb927.1.1290	Asn60fs
Tb927_01_v4	338141	SNP	1	A	1	C	100	44	44	Tb927.1.1300	Lys15Thr
Tb927_01_v4	338459	SNP	1	C	1	T	100	54	54	Tb927.1.1300	Thr121Ile
Tb927_01_v4	338597	SNP	1	A	1	G	100	41	41	Tb927.1.1300	Glu167Gly		SNP	1	A	2	A/G	51.2/48.8	44/42	86	Tb927.1.1300	Glu167Gly
Tb927_01_v4	338906	SNP	1	A	1	G	100	46	46	Tb927.1.1300	Asp270Gly
Tb927_01_v4	339860	SNP	1	G	1	A	100	48	48	Tb927.1.1310	Gly102Ser
Tb927_01_v4	340882	Complex InDel	2	TG	2	--/TA	63.3/33.3	38/20	60	Tb927.1.1320	Met1fs
Tb927_01_v4	340883	SNP	1	G	1	A	100	20	20	Tb927.1.1320	Met1Ile		SNP	1	G	2	A/G	50.5/49.5	56/55	111	Tb927.1.1320	Met1Ile
Tb927_01_v4	340885	SNP	1	G	1	A	87.7	50	57	Tb927.1.1320	Cys2Tyr
Tb927_01_v4	340887	SNP	1	G	1	A	87.7	50	57	Tb927.1.1320	Val3Met
Tb927_01_v4	340912	SNP	1	T	1	C	100	54	54	Tb927.1.1320	Phe11Ser
Tb927_01_v4	340942	SNP	1	G	1	A	98.1	52	53	Tb927.1.1320	Gly21Asp
Tb927_01_v4	341050	SNP	1	G	1	C	100	53	53	Tb927.1.1320	Gly57Ala
Tb927_01_v4	341059	SNP	1	A	1	G	100	51	51	Tb927.1.1320	Tyr60Cys
Tb927_01_v4	341792												SNP	1	C	2	C/T	57.9/42.1	62/45	107	Tb927.1.1330	Ala165Val
Tb927_01_v4	343543	SNP	1	T	1	C	100	43	43	Tb927.1.1340	Val189Ala
Tb927_01_v4	343555												SNP	1	G	2	A/G	50.0/49.1	55/54	110	Tb927.1.1340	Ser193Asn
Tb927_01_v4	343717	SNP	1	C	1	T	100	37	37	Tb927.1.1340	Ser247Phe
Tb927_01_v4	343720	SNP	1	G	1	C	97.6	41	42	Tb927.1.1340	Arg248Thr		SNP	1	G	2	C/G	52.8/47.2	56/50	106	Tb927.1.1340	Arg248Thr
Tb927_01_v4	343724	SNP	1	T	1	G	100	39	39	Tb927.1.1340	Asp249Glu		SNP	1	T	2	T/G	51.0/49.0	49/47	96	Tb927.1.1340	Asp249Glu
Tb927_01_v4	343977	SNP	1	A	1	G	100	48	48	Tb927.1.1340	Ile334Val
Tb927_01_v4	344129												SNP	1	G	2	C/G	55.7/44.3	44/35	79	Tb927.1.1340	Glu384Asp
Tb927_01_v4	344193												SNP	1	A	2	G/A	52.0/48.0	51/47	98	Tb927.1.1340	Ser406Gly
Tb927_01_v4	344901	SNP	1	G	1	C	100	46	46	Tb927.1.1340	Asp642His
Tb927_01_v4	344985	SNP	1	A	1	G	100	50	50	Tb927.1.1340	Ser670Gly
Tb927_01_v4	345066	SNP	1	G	1	A	100	51	51	Tb927.1.1340	Ala697Thr
Tb927_01_v4	345079	SNP	1	A	1	G	98.5	65	66	Tb927.1.1340	Lys701Arg
Tb927_01_v4	345846												SNP	1	G	2	G/A	56.9/43.1	37/28	65	Tb927.1.1350	Ser21Asn
Tb927_01_v4	345977	SNP	1	T	1	C	100	29	29	Tb927.1.1350	Ser65Pro
Tb927_01_v4	347082	SNP	1	T	1	C	100	37	37	Tb927.1.1350	Val433Ala
Tb927_01_v4	347097	SNP	1	G	1	A	100	42	42	Tb927.1.1350	Ser438Asn
Tb927_01_v4	347255	SNP	1	A	1	G	100	32	32	Tb927.1.1350	Thr491Ala
Tb927_01_v4	347348	SNP	1	G	1	A	100	50	50	Tb927.1.1350	Gly522Arg
Tb927_01_v4	347368	SNP	1	A	1	T	100	51	51	Tb927.1.1350	Glu528Asp
Tb927_01_v4	347664												SNP	1	C	2	T/C	53.4/45.9	71/61	133	Tb927.1.1350	Thr627Ile
Tb927_01_v4	347687	SNP	1	A	1	T	100	48	48	Tb927.1.1350	Ser635Cys
Tb927_01_v4	347723	SNP	1	T	1	C	100	50	50	Tb927.1.1350	Ser647Pro		SNP	1	T	2	T/C	51.4/48.6	55/52	107	Tb927.1.1350	Ser647Pro
Tb927_01_v4	347727	SNP	1	T	1	C	100	52	52	Tb927.1.1350	Leu648Ser
Tb927_01_v4	347874												SNP	1	T	2	A/T	53.8/46.2	70/60	130	Tb927.1.1350	Ile697Asn
Tb927_01_v4	347947	SNP	1	A	1	C	100	48	48	Tb927.1.1350	Lys721Asn
Tb927_01_v4	348354												SNP	1	C	2	C/A	62.6/37.4	67/40	107	Tb927.1.1350	Pro857Gln
Tb927_01_v4	348775	SNP	1	A	1	T	95.5	42	44	Tb927.1.1360	Lys19Stp
Tb927_01_v4	348826	SNP	1	A	1	C	97.4	38	39	Tb927.1.1360	Ser36Arg
Tb927_01_v4	348848	InDel	1	-	1	T	86	37	43	Tb927.1.1360	Val43fs
Tb927_01_v4	348863	InDel	1	-	1	T	83	39	47	Tb927.1.1360	Ile48fs
Tb927_01_v4	348878	SNP	1	T	1	C	97.7	43	44	Tb927.1.1360	Leu53Pro
Tb927_01_v4	348987	SNP	1	C	1	G	100	53	53	Tb927.1.1360	His89Gln
Tb927_01_v4	350852	SNP	1	C	1	T	100	39	39	Tb927.1.1370	Ala253Val
Tb927_01_v4	350978	SNP	1	G	1	C	97.9	46	47	Tb927.1.1370	Arg295Pro
Tb927_01_v4	351163	SNP	1	T	1	C	98.4	62	63	Tb927.1.1370	Ser357Pro
Tb927_01_v4	351221	SNP	1	A	1	G	96.5	55	57	Tb927.1.1370	Gln376Arg
Tb927_01_v4	354183	SNP	1	T	1	G	100	35	35	Tb927.1.1380	Ser315Ala
Tb927_01_v4	357365	SNP	1	A	1	G	100	41	41	Tb927.1.1390	Ile143Met		SNP	1	A	2	G/A	54.3/45.7	76/64	140	Tb927.1.1390	Ile143Met
Tb927_01_v4	357423	SNP	1	T	1	G	100	56	56	Tb927.1.1390	Leu163Val
Tb927_01_v4	359713	InDel	2	--	1	TC	82.6	38	46	Tb927.1.1410	Lys130fs
Tb927_01_v4	359743	InDel	1	-	2	-/A	51.4/48.6	18/17	35	Tb927.1.1410	Asn120fs		InDel	1	A	2	A/-	60.9/37.7	92/57	151	Tb927.1.1410	Phe119fs
Tb927_01_v4	359803	InDel	1	-	1	A	84.8	28	33	Tb927.1.1410	Val100fs
Tb927_01_v4	360608	SNP	1	A	1	G	96.6	28	29	Tb927.1.1420	Ile116Met
Tb927_01_v4	361611	SNP	1	A	1	G	100	26	26	Tb927.1.1420	Thr451Ala
Tb927_01_v4	362219	InDel	1	G	2	-/G	52.7/40.0	29/22	55	Tb927.1.1420	Gln653fs
Tb927_01_v4	362220	SNP	3	GTG	2	ACA/GTG	56.2/43.8	27/21	48	Tb927.1.1420	Val654Thr,Val
Tb927_01_v4	362226	Complex SNP	3	TCG	2	TCA/GCA	45.1/41.2	23/21	51	Tb927.1.1420	Ser656Ala,Ser
Tb927_01_v4	362230	InDel	1	C	2	C/-	49.1/37.7	26/20	53	Tb927.1.1420	Ala657fs
Tb927_01_v4	362232	SNP	3	GGG	2	GGG/TGA	61.5/35.9	24/14	39	Tb927.1.1420	Gly658Gly,Stp
Tb927_01_v4	362239	SNP	1	T	2	T/C	67.4/32.6	29/14	43	Tb927.1.1420	Val660Ala
Tb927_01_v4	362242	SNP	1	C	1	T	75	30	40	Tb927.1.1420	Ala661Val
Tb927_01_v4	362669	InDel	1	-	1	A	73.7	28	38	Tb927.1.1430	Stp151fs
Tb927_01_v4	362674	SNP	1	G	1	A	100	29	29	Tb927.1.1430	Ser149Phe
Tb927_01_v4	362689												InDel	1	A	2	A/-	59.4/38.5	111/72	187	Tb927.1.1430	Leu144fs
Tb927_01_v4	362707	SNP	1	C	2	C/T	65.2/30.4	15/7	23	Tb927.1.1430	Cys138Tyr
Tb927_01_v4	362709	SNP	3	TAT	2	CAC/TAT	50.0/50.0	10/10	20	Tb927.1.1430	Ile137Ile,Val
Tb927_01_v4	362713	SNP	1	T	2	T/C	55.6/44.4	10/8	18	Tb927.1.1430	Tyr136Cys
Tb927_01_v4	362715	SNP	3	TAT	2	TAT/CAC	58.8/41.2	10/7	17	Tb927.1.1430	Ile135Ile,Val
Tb927_01_v4	362719	SNP	1	T	2	T/C	64.7/35.3	11/6	17	Tb927.1.1430	Tyr134Cys
Tb927_01_v4	362734	InDel	2	GG	1	--	75	12	16	Tb927.1.1430	Pro129fs
Tb927_01_v4	362785	SNP	1	G	1	A	100	25	25	Tb927.1.1430	Thr112Ile
Tb927_01_v4	362805	InDel	6	TGTGTT	2	TGTGTT/------	57.7/38.5	15/10	26	Tb927.1.1430	Asn104_Thr105del
Tb927_01_v4	362822	SNP	1	T	2	T/A	70.0/30.0	21/9	30	Tb927.1.1430	Asn100Tyr
Tb927_01_v4	362823	SNP	3	TGT	2	TGT/CAT	68.8/31.2	22/10	32	Tb927.1.1430	Thr99Met,Thr
Tb927_01_v4	362840	InDel	4	----	2	----/TTCC	53.3/46.7	16/14	30	Tb927.1.1430	Lys94fs
Tb927_01_v4	362994	InDel	1	G	2	G/-	48.7/46.2	19/18	39	Tb927.1.1430	Pro42fs
Tb927_01_v4	362996	InDel	1	-	2	-/A	61.5/38.5	24/15	39	Tb927.1.1430	Pro42fs
Tb927_01_v4	362999	InDel	2	GG	2	--/GG	50.0/47.2	18/17	36	Tb927.1.1430	Phe40fs
Tb927_01_v4	363002	Complex InDel	2	AC	2	AA/--	48.6/48.6	18/18	37	Tb927.1.1430	Leu39fs
Tb927_01_v4	363029	SNP	1	G	1	A	95	38	40	Tb927.1.1430	Leu31Phe
Tb927_01_v4	363067	InDel	1	-	1	A	68.8	33	48	Tb927.1.1430	Phe18fs
Tb927_01_v4	364353	SNP	1	G	2	G/C	68.8/31.2	22/10	32	Tb927.1.1450	His26Asp
Tb927_01_v4	364366	InDel	1	-	2	-/C	55.2/37.9	16/11	29	Tb927.1.1450	Lys22fs
Tb927_01_v4	364368	SNP	1	C	2	C/T	54.8/45.2	17/14	31	Tb927.1.1450	Gly21Arg
Tb927_01_v4	364369	SNP	3	TTT	2	CTC/TTT	50.0/38.5	13/10	26	Tb927.1.1450	Lys20Glu,Lys
Tb927_01_v4	364421	SNP	1	C	1	G	96.9	31	32	Tb927.1.1450	Arg3Pro
Tb927_01_v4	366327	InDel	4	----	2	----/TCTC	65.6/34.4	21/11	32	Tb927.1.1460	Ser2fs		InDel	2	TC	2	TC/--	65.4/32.2	138/68	211	Tb927.1.1460	Ser2fs
Tb927_01_v4	366376	SNP	1	T	1	A	97	32	33	Tb927.1.1460	Phe18Tyr
Tb927_01_v4	366406	InDel	2	TT	1	--	90	36	40	Tb927.1.1460	Leu28fs
Tb927_01_v4	366462	SNP	3	GTG	2	GTG/GCA	65.9/34.1	29/15	44	Tb927.1.1460	Val47Ala,Val
Tb927_01_v4	366467	SNP	1	T	2	T/G	52.1/47.9	25/23	48	Tb927.1.1460	Phe48Leu
Tb927_01_v4	366489	SNP	1	G	2	G/C	68.4/31.6	39/18	57	Tb927.1.1460	Asp56His
Tb927_01_v4	366555	InDel	3	---	1	AAA	57.1	28	49	Tb927.1.1460	Gln77_Lys78insLys
Tb927_01_v4	366587	InDel	3	---	2	TTA/---	58.5/35.8	31/19	53	Tb927.1.1460	Ile88fs
Tb927_01_v4	366652	SNP	1	G	1	T	94.9	37	39	Tb927.1.1460	Arg110Leu
Tb927_01_v4	366695												SNP	1	G	2	G/T	53.3/46.7	49/43	92	Tb927.1.1460	Trp124Cys
Tb927_01_v4	366753	InDel	1	G	1	-	95.7	22	23	Tb927.1.1460	Glu144fs
Tb927_01_v4	366763	InDel	2	AT	1	--	68.2	15	22	Tb927.1.1460	Asn147fs
Tb927_01_v4	366766	SNP	1	A	2	G/A	62.5/37.5	15/9	24	Tb927.1.1460	Lys148Arg
Tb927_01_v4	366771	Complex SNP	3	AGC	2	GGA/AGA	68.2/31.8	15/7	22	Tb927.1.1460	Ser150Gly,Arg
Tb927_01_v4	366779	Complex SNP	1	C	2	G/A	57.9/42.1	11/8	19	Tb927.1.1460	Asn152Lys,Lys
Tb927_01_v4	366780	SNP	3	AAA	1	AGG	47.8	11	23	Tb927.1.1460	Lys153Arg
Tb927_01_v4	366785	Complex InDel	1	C	2	A/-	44.0/44.0	11/11	25	Tb927.1.1460	Asn154fs
Tb927_01_v4	366787	SNP	1	A	1	G	74.1	20	27	Tb927.1.1460	Lys155Arg
Tb927_01_v4	366793	InDel	1	A	1	-	60	18	30	Tb927.1.1460	Glu157fs
Tb927_01_v4	366801	SNP	1	G	1	A	93.5	29	31	Tb927.1.1460	Glu160Lys
Tb927_01_v4	369326	SNP	1	C	1	T	100	35	35	Tb927.1.1470	Pro488Ser
Tb927_01_v4	369469	InDel	5	GCCGC	1	-----	52.4	11	21	Tb927.1.1470	Gln535fs
Tb927_01_v4	369470
Tb927_01_v4	369475	Complex InDel	1	G	2	-/A	45.8/33.3	11/8	24	Tb927.1.1470	Gln537fs
Tb927_01_v4	369802	SNP	1	G	2	G/A	56.4/43.6	22/17	39	Tb927.1.1480	Met1Ile
Tb927_01_v4	369809	SNP	1	C	2	C/A	63.2/34.2	24/13	38	Tb927.1.1480	Leu4Ile
Tb927_01_v4	369813	SNP	1	G	1	A	96.9	31	32	Tb927.1.1480	Cys5Tyr
Tb927_01_v4	369862	InDel	3	---	1	AAG	73.7	28	38	Tb927.1.1480	Lys21fs
Tb927_01_v4	369899	InDel	2	CC	1	--	70.5	31	44	Tb927.1.1480	Pro34fs
Tb927_01_v4	369909												SNP	1	T	2	T/C	70.0/30.0	28/12	40	Tb927.1.1480	Leu37Pro
Tb927_01_v4	369914	SNP	1	G	2	G/A	61.5/38.5	24/15	39	Tb927.1.1480	Val39Ile
Tb927_01_v4	370081	InDel	4	ATAT	2	----/ATAT	50.0/36.7	15/11	30	Tb927.1.1480	Ala94fs
Tb927_01_v4	373666	SNP	1	G	1	C	100	30	30	Tb927.1.1490	His123Asp
Tb927_01_v4	373747	SNP	1	G	1	A	76.9	20	26	Tb927.1.1490	Arg96Cys
Tb927_01_v4	373758	SNP	1	G	2	G/T	69.0/31.0	20/9	29	Tb927.1.1490	Ser92Tyr
Tb927_01_v4	373765	InDel	1	-	2	-/T	67.6/32.4	23/11	34	Tb927.1.1490	Ile90fs
Tb927_01_v4	373767	InDel	1	-	2	-/T	66.7/33.3	22/11	33	Tb927.1.1490	Tyr89fs
Tb927_01_v4	373769	InDel	1	-	2	T/-	61.8/38.2	21/13	34	Tb927.1.1490	Tyr89fs
Tb927_01_v4	373770	InDel	1	A	2	A/-	61.8/38.2	21/13	34	Tb927.1.1490	Ile88fs
Tb927_01_v4	373771	InDel	1	-	2	-/T	38.2/32.4	13/11	34	Tb927.1.1490	Ile88fs
Tb927_01_v4	373895	SNP	1	T	1	A	100	51	51	Tb927.1.1490	Lys46Asn
Tb927_01_v4	375331	SNP	1	A	1	G	100	47	47	Tb927.1.1500	Lys152Glu
Tb927_01_v4	375651	SNP	1	C	1	G	100	48	48	Tb927.1.1500	Phe258Leu
Tb927_01_v4	375661	SNP	1	G	1	A	100	50	50	Tb927.1.1500	Val262Met
Tb927_01_v4	375766	SNP	3	CAG	1	TCG	100	51	51	Tb927.1.1500	Gln297Ser
Tb927_01_v4	376088	SNP	1	A	1	G	100	48	48	Tb927.1.1500	Asn404Ser
Tb927_01_v4	376090	SNP	1	G	1	A	100	49	49	Tb927.1.1500	Glu405Lys
Tb927_01_v4	376094	SNP	1	G	1	C	100	46	46	Tb927.1.1500	Arg406Thr
Tb927_01_v4	376102	SNP	1	T	1	G	100	43	43	Tb927.1.1500	Ser409Ala
Tb927_01_v4	376145	SNP	1	C	1	G	100	48	48	Tb927.1.1500	Thr423Ser
Tb927_01_v4	376202	SNP	1	T	1	C	100	43	43	Tb927.1.1500	Ile442Thr
Tb927_01_v4	376681	SNP	1	T	1	C	97.1	33	34	Tb927.1.1500	Ser602Pro
Tb927_01_v4	376686	InDel	1	A	1	-	72.2	26	36	Tb927.1.1500	Ile603fs
Tb927_01_v4	376689	InDel	1	-	1	A	71.4	25	35	Tb927.1.1500	Ser604fs
Tb927_01_v4	376692	SNP	1	T	1	A	94.3	33	35	Tb927.1.1500	His605Gln
Tb927_01_v4	376710	SNP	1	T	2	G/T	59.5/40.5	22/15	37	Tb927.1.1500	His611Gln
Tb927_01_v4	378149	InDel	1	G	2	-/G	50.0/45.5	11/10	22	Tb927.1.1510	Ser118fs
Tb927_01_v4	378163	SNP	3	ATT	2	ATT/CTA	64.3/35.7	9/5	14	Tb927.1.1510	Asn113Asn,Stp
Tb927_01_v4	378170	Complex InDel	6	ATATAT	2	TTATAA/------	56.2/37.5	9/6	16	Tb927.1.1510	Ile109fs		InDel	2	AT	2	AT/--	64.4/32.4	179/90	278	Tb927.1.1510	Ile111fs
Tb927_01_v4	378241	InDel	1	-	2	A/-	62.9/37.1	22/13	35	Tb927.1.1510	Leu88fs
Tb927_01_v4	378278	InDel	4	AAAG	1	----	37.9	11	29	Tb927.1.1510	Ser74fs
Tb927_01_v4	378281	Complex SNP	1	G	2	A/T	46.7/46.7	7/7	15	Tb927.1.1510	Ser74Phe,Tyr
Tb927_01_v4	378469	SNP	3	GAT	1	ATT	100	24	24	Tb927.1.1510	Ile11Asn
Tb927_01_v4	379622	SNP	1	G	1	T	94.1	16	17	Tb927.1.1520	Arg9Leu
Tb927_01_v4	379636	InDel	2	--	1	TT	47.6	10	21	Tb927.1.1520	Phe14fs
Tb927_01_v4	379769	SNP	1	C	1	T	76.9	10	13	Tb927.1.1520	Ser58Phe
Tb927_01_v4	379774	SNP	3	GTT	2	GTT/ACT	70.0/30.0	7/3	10	Tb927.1.1520	Val60Thr,Val
Tb927_01_v4	379867	SNP	1	A	1	G	91.7	11	12	Tb927.1.1520	Ile91Val
Tb927_01_v4	379877	SNP	1	C	1	T	91.7	11	12	Tb927.1.1520	Thr94Ile
Tb927_01_v4	379886	InDel	1	-	1	T	87.5	14	16	Tb927.1.1520	Ile97fs
Tb927_01_v4	385912	SNP	1	C	1	T	100	54	54	Tb927.1.1530	Ala68Val
Tb927_01_v4	386743	SNP	1	C	1	G	100	32	32	Tb927.1.1530	Thr345Ser
Tb927_01_v4	386986	SNP	1	G	1	A	100	45	45	Tb927.1.1530	Ser426Asn
Tb927_01_v4	387447	SNP	1	T	1	A	100	39	39	Tb927.1.1530	Leu580Met
Tb927_01_v4	387564	SNP	1	G	1	A	98.1	51	52	Tb927.1.1530	Gly619Ser
Tb927_01_v4	388326	SNP	1	C	1	A	100	49	49	Tb927.1.1530	Gln873Lys
Tb927_01_v4	388914	SNP	1	C	1	T	100	48	48	Tb927.1.1530	Pro1069Ser
Tb927_01_v4	389587	SNP	1	G	1	A	98	49	50	Tb927.1.1530	Gly1293Glu
Tb927_01_v4	395108	SNP	1	G	1	T	100	46	46	Tb927.1.1540	Glu101Asp
Tb927_01_v4	395159	InDel	2	TG	2	--/TG	62.5/32.5	25/13	40	Tb927.1.1540	Asp118fs
Tb927_01_v4	395162	SNP	1	C	1	A	100	32	32	Tb927.1.1540	Asp119Glu
Tb927_01_v4	395163	SNP	3	GAT	1	AGT	91.7	11	12	Tb927.1.1540	Asp120Ser
Tb927_01_v4	395164	InDel	1	A	1	-	64.9	24	37	Tb927.1.1540	Asp120fs
Tb927_01_v4	395574	SNP	1	A	1	G	98.1	51	52	Tb927.1.1540	Asn257Asp
Tb927_01_v4	395688	SNP	1	A	1	G	100	54	54	Tb927.1.1540	Ile295Val
Tb927_01_v4	396022	SNP	1	C	1	G	100	38	38	Tb927.1.1540	Thr406Ser
Tb927_01_v4	396213	SNP	1	C	1	A	100	49	49	Tb927.1.1540	Gln470Lys
Tb927_01_v4	396456	SNP	1	A	1	C	95.6	43	45	Tb927.1.1540	Ile551Leu
Tb927_01_v4	396589	SNP	1	C	1	T	100	40	40	Tb927.1.1540	Ala595Val
Tb927_01_v4	397559	SNP	1	G	1	C	96.2	51	53	Tb927.1.1550	Glu124Gln
Tb927_01_v4	397573	SNP	1	T	1	A	100	51	51	Tb927.1.1550	Phe128Leu
Tb927_01_v4	397593	SNP	1	A	1	G	100	45	45	Tb927.1.1550	Glu135Gly
Tb927_01_v4	397937	SNP	1	A	1	G	100	44	44	Tb927.1.1550	Asn250Asp
Tb927_01_v4	398180	SNP	1	A	1	G	100	55	55	Tb927.1.1550	Ser331Gly		SNP	1	A	2	G/A	50.5/49.5	52/51	103	Tb927.1.1550	Ser331Gly
Tb927_01_v4	398247	SNP	1	G	1	A	98.1	53	54	Tb927.1.1550	Arg353His
Tb927_01_v4	398360	SNP	1	C	1	T	100	62	62	Tb927.1.1550	Arg391Cys
Tb927_01_v4	398459	SNP	3	ACG	1	AGA	96	48	50	Tb927.1.1550	Thr424Arg
Tb927_01_v4	398531	SNP	1	C	1	G	70.8	17	24	Tb927.1.1550	His448Asp
Tb927_01_v4	398533	Complex InDel	1	C	2	-/T	43.3/33.3	13/10	30	Tb927.1.1550	His448fs
Tb927_01_v4	398535	InDel	2	CC	1	--	41.9	13	31	Tb927.1.1550	Thr449fs
Tb927_01_v4	398537	SNP	1	A	1	G	72.2	13	18	Tb927.1.1550	Asn450Asp
Tb927_01_v4	398540	InDel	1	G	2	-/G	51.6/45.2	16/14	31	Tb927.1.1550	Asp451fs
Tb927_01_v4	398541	InDel	1	-	2	-/C	60.0/33.3	18/10	30	Tb927.1.1550	Asp451fs
Tb927_01_v4	398542	InDel	2	TG	2	TG/--	55.2/44.8	16/13	29	Tb927.1.1550	Asp451fs
Tb927_01_v4	398547	Complex InDel	1	A	2	G/-	53.1/40.6	17/13	32	Tb927.1.1550	Asp453fs
Tb927_01_v4	398551	InDel	1	-	2	-/C	60.6/39.4	20/13	33	Tb927.1.1550	Val454fs
Tb927_01_v4	398553	SNP	1	A	2	A/T	63.6/36.4	21/12	33	Tb927.1.1550	Glu455Val
Tb927_01_v4	398555	SNP	1	G	2	G/A	63.9/36.1	23/13	36	Tb927.1.1550	Asp456Asn
Tb927_01_v4	398559	SNP	1	C	2	C/G	64.9/35.1	24/13	37	Tb927.1.1550	Thr457Ser
Tb927_01_v4	398804	SNP	1	T	1	C	100	27	27	Tb927.1.1550	Ser539Pro		SNP	1	T	2	T/C	50.6/49.4	42/41	83	Tb927.1.1550	Ser539Pro
Tb927_01_v4	398984	SNP	1	A	1	T	97.1	33	34	Tb927.1.1550	Asn599Tyr
Tb927_01_v4	399071	SNP	1	G	1	C	100	51	51	Tb927.1.1550	Val628Leu
Tb927_01_v4	399091	SNP	1	A	1	T	100	45	45	Tb927.1.1550	Gln634His
Tb927_01_v4	399752	SNP	1	C	1	T	100	48	48	Tb927.1.1560	Ala26Val
Tb927_01_v4	403273												InDel	1	-	2	-/T	60.7/39.3	99/64	163	Tb927.1.1570	Ser8fs
Tb927_01_v4	403283	SNP	1	G	1	T	100	30	30	Tb927.1.1570	Val12Phe
Tb927_01_v4	403310	SNP	1	C	1	T	97.2	35	36	Tb927.1.1570	His21Tyr
Tb927_01_v4	403405	InDel	1	-	2	T/-	55.8/44.2	24/19	43	Tb927.1.1570	Tyr52fs
Tb927_01_v4	403415	SNP	3	AAA	1	TTA	100	40	40	Tb927.1.1570	Lys56Leu
Tb927_01_v4	403463	SNP	1	A	1	G	100	40	40	Tb927.1.1570	Ile72Val
Tb927_01_v4	403484	SNP	1	T	1	C	100	42	42	Tb927.1.1570	Tyr79His
Tb927_01_v4	403515	SNP	1	A	1	G	100	44	44	Tb927.1.1570	Asp89Gly		SNP	1	A	2	G/A	51.3/48.7	100/95	195	Tb927.1.1570	Asp89Gly
Tb927_01_v4	403533	SNP	1	G	1	A	100	42	42	Tb927.1.1570	Arg95Lys
Tb927_01_v4	403536	SNP	1	A	1	G	100	41	41	Tb927.1.1570	Lys96Arg
Tb927_01_v4	403994	SNP	1	A	1	G	100	41	41	Tb927.1.1580	Arg74Gly
Tb927_01_v4	405157	InDel	1	-	1	T	77.4	41	53	Tb927.1.1590	Cys73fs		InDel	1	-	2	-/T	55.0/44.4	93/75	169	Tb927.1.1590	Cys73fs
Tb927_01_v4	405165	SNP	1	C	1	T	97.9	47	48	Tb927.1.1590	Ser76Leu
Tb927_01_v4	406014	SNP	1	G	1	A	100	45	45	Tb927.1.1600	Ala113Thr
Tb927_01_v4	406179	SNP	1	T	1	G	100	47	47	Tb927.1.1600	Cys168Gly
Tb927_01_v4	406230	SNP	1	T	1	C	100	26	26	Tb927.1.1600	Ser185Pro
Tb927_01_v4	406236												SNP	1	G	2	A/G	54.1/45.9	40/34	74	Tb927.1.1600	Glu187Lys
Tb927_01_v4	407220	SNP	1	A	1	G	100	54	54	Tb927.1.1600	Asn515Asp
Tb927_01_v4	407655												SNP	1	G	2	A/G	51.7/48.3	61/57	118	Tb927.1.1600	Val660Ile
Tb927_01_v4	407920	SNP	1	T	1	G	100	56	56	Tb927.1.1600	Val748Gly		SNP	1	T	2	G/T	60.2/39.8	59/39	98	Tb927.1.1600	Val748Gly
Tb927_01_v4	408285	SNP	1	G	1	A	100	49	49	Tb927.1.1600	Ala870Thr
Tb927_01_v4	408960												SNP	1	G	2	G/A	50.3/49.7	76/75	151	Tb927.1.1600	Gly1095Arg
Tb927_01_v4	409585	SNP	1	T	1	C	97.7	42	43	Tb927.1.1600	Leu1303Pro		SNP	1	T	2	T/C	50.9/49.1	56/54	110	Tb927.1.1600	Leu1303Pro
Tb927_01_v4	409661	SNP	1	G	1	T	100	33	33	Tb927.1.1600	Gln1328His		SNP	1	G	2	T/G	58.2/41.8	39/28	67	Tb927.1.1600	Gln1328His
Tb927_01_v4	409939	SNP	1	C	1	T	100	37	37	Tb927.1.1600	Ser1421Phe		SNP	1	C	2	C/T	53.9/46.1	55/47	102	Tb927.1.1600	Ser1421Phe
Tb927_01_v4	411619	InDel	1	-	2	-/A	60.5/39.5	46/30	76	Tb927.1.1610	Ser70fs
Tb927_01_v4	411637	SNP	1	A	1	G	98.6	69	70	Tb927.1.1610	Lys76Arg
Tb927_01_v4	413290												SNP	1	G	2	A/G	58.8/41.2	70/49	119	Tb927.1.1620	Gly111Arg
Tb927_01_v4	413366	SNP	1	T	1	C	100	42	42	Tb927.1.1620	Val136Ala
Tb927_01_v4	413515	SNP	1	A	1	G	100	47	47	Tb927.1.1620	Ser186Gly
Tb927_01_v4	413987	SNP	1	G	1	A	97.6	41	42	Tb927.1.1620	Arg343Lys
Tb927_01_v4	414265	SNP	1	A	1	G	100	51	51	Tb927.1.1620	Lys436Glu		SNP	1	A	2	A/G	55.6/44.4	55/44	99	Tb927.1.1620	Lys436Glu
Tb927_01_v4	414341	SNP	1	G	1	A	100	49	49	Tb927.1.1620	Gly461Asp
Tb927_01_v4	415024	SNP	1	A	1	G	100	46	46	Tb927.1.1620	Arg689Gly
Tb927_01_v4	415094	SNP	1	G	2	A/G	61.8/38.2	21/13	34	Tb927.1.1620	Gly712Asp
Tb927_01_v4	415178	InDel	3	GAA	1	---	92.1	35	38	Tb927.1.1620	Stp740fs
Tb927_01_v4	416914	SNP	1	C	1	A	100	44	44	Tb927.1.1640	His55Asn
Tb927_01_v4	417040	SNP	1	C	2	C/A	52.7/47.3	29/26	55	Tb927.1.1640	Gln97Lys
Tb927_01_v4	418137	SNP	1	A	1	G	97.8	44	45	Tb927.1.1650	Glu46Gly
Tb927_01_v4	418157												SNP	1	C	2	G/C	57.8/42.2	85/62	147	Tb927.1.1650	Pro53Ala
Tb927_01_v4	418196	SNP	1	C	2	C/A	69.7/30.3	23/10	33	Tb927.1.1650	Leu66Met
Tb927_01_v4	418410	SNP	1	A	1	G	93.8	15	16	Tb927.1.1650	His137Arg
Tb927_01_v4	418422	SNP	1	C	2	T/C	60.0/40.0	12/8	20	Tb927.1.1650	Ala141Val
Tb927_01_v4	418938	SNP	1	G	2	G/T	56.5/43.5	26/20	46	Tb927.1.1660	Arg37Leu
Tb927_01_v4	419009	SNP	1	T	1	C	100	42	42	Tb927.1.1660	Ser61Pro
Tb927_01_v4	419052	SNP	1	A	2	A/T	61.5/38.5	32/20	52	Tb927.1.1660	Asn75Ile
Tb927_01_v4	419156	SNP	3	CAG	1	CTA	100	34	34	Tb927.1.1660	Gln110Leu
Tb927_01_v4	419263	SNP	1	T	2	T/G	59.1/40.9	26/18	44	Tb927.1.1660	Ile145Met
Tb927_01_v4	419372	SNP	1	C	1	G	100	44	44	Tb927.1.1660	Pro182Ala		SNP	1	C	2	C/G	54.4/44.1	37/30	68	Tb927.1.1660	Pro182Ala
Tb927_01_v4	419505	SNP	1	T	1	C	100	50	50	Tb927.1.1660	Val226Ala
Tb927_01_v4	419634	SNP	1	G	1	A	100	40	40	Tb927.1.1660	Arg269Gln
Tb927_01_v4	420072	SNP	1	G	1	A	100	37	37	Tb927.1.1670	Ser13Asn
Tb927_01_v4	420945	SNP	1	T	1	C	96.2	51	53	Tb927.1.1670	Ile304Thr
Tb927_01_v4	421193	SNP	1	A	1	G	100	41	41	Tb927.1.1670	Ile387Val
Tb927_01_v4	421464	SNP	1	T	1	C	98.4	60	61	Tb927.1.1670	Val477Ala
Tb927_01_v4	421524	SNP	1	A	1	G	97.8	44	45	Tb927.1.1670	Lys497Arg
Tb927_01_v4	421805	SNP	1	A	1	T	100	35	35	Tb927.1.1670	Ser591Cys
Tb927_01_v4	422238	SNP	1	G	1	C	100	49	49	Tb927.1.1670	Gly735Ala
Tb927_01_v4	424972	SNP	1	G	1	A	98	48	49	Tb927.1.1680	Val103Ile		SNP	1	G	2	G/A	53.0/47.0	62/55	117	Tb927.1.1680	Val103Ile
Tb927_01_v4	425177	SNP	1	G	1	A	100	47	47	Tb927.1.1680	Gly171Asp
Tb927_01_v4	425985	InDel	3	---	1	TCT	77.8	42	54	Tb927.1.1690	Ser66_Ser67insSer
Tb927_01_v4	426681	SNP	1	A	2	A/G	54.3/45.7	25/21	46	Tb927.1.1690	Thr299Ala
Tb927_01_v4	427198	SNP	1	T	1	C	97.8	44	45	Tb927.1.1690	Val471Ala
Tb927_01_v4	427698	SNP	1	G	1	A	100	65	65	Tb927.1.1690	Gly638Ser
Tb927_01_v4	429753	SNP	1	G	1	A	100	37	37	Tb927.1.1700	Gly293Glu		SNP	1	G	2	A/G	53.9/44.7	41/34	76	Tb927.1.1700	Gly293Glu
Tb927_01_v4	429812	SNP	1	A	1	G	100	41	41	Tb927.1.1700	Lys313Glu
Tb927_01_v4	430050	SNP	1	G	1	C	100	42	42	Tb927.1.1700	Gly392Ala
Tb927_01_v4	430056	SNP	1	A	1	G	100	43	43	Tb927.1.1700	His394Arg
Tb927_01_v4	430977	SNP	1	G	1	A	100	39	39	Tb927.1.1710	Gly12Asp		SNP	1	G	2	G/A	52.8/47.2	56/50	106	Tb927.1.1710	Gly12Asp
Tb927_01_v4	430985	SNP	1	A	1	G	100	36	36	Tb927.1.1710	Lys15Glu		SNP	1	A	2	A/G	55.7/44.3	64/51	115	Tb927.1.1710	Lys15Glu
Tb927_01_v4	431070	SNP	1	C	1	T	100	51	51	Tb927.1.1710	Ala43Val
Tb927_01_v4	431180	SNP	1	C	1	G	97.7	43	44	Tb927.1.1710	Pro80Ala
Tb927_01_v4	432038	SNP	1	G	1	A	100	49	49	Tb927.1.1710	Gly366Ser
Tb927_01_v4	432260	SNP	1	T	1	C	97.9	47	48	Tb927.1.1710	Phe440Leu
Tb927_01_v4	432417	SNP	1	A	2	A/G	56.0/44.0	28/22	50	Tb927.1.1710	His492Arg
Tb927_01_v4	432542	SNP	1	G	1	C	100	57	57	Tb927.1.1710	Ala534Pro
Tb927_01_v4	434123	InDel	3	AAG	1	---	75.6	34	45	Tb927.1.1710	Lys1061del
Tb927_01_v4	434621												SNP	1	A	2	A/G	50.3/49.7	72/71	143	Tb927.1.1710	Asn1227Asp
Tb927_01_v4	434916	SNP	1	A	1	G	100	48	48	Tb927.1.1710	Asp1325Gly
Tb927_01_v4	435759	SNP	1	A	1	G	100	48	48	Tb927.1.1710	Lys1606Arg
Tb927_01_v4	435900	SNP	1	C	1	G	100	41	41	Tb927.1.1710	Ala1653Gly
Tb927_01_v4	435953	SNP	1	A	1	G	100	40	40	Tb927.1.1710	Asn1671Asp
Tb927_01_v4	436022	SNP	1	G	1	A	100	46	46	Tb927.1.1710	Ala1694Thr		SNP	1	G	2	A/G	55.6/44.4	50/40	90	Tb927.1.1710	Ala1694Thr
Tb927_01_v4	436052	SNP	3	GAC	1	GGT	100	24	24	Tb927.1.1710	Asp1704Gly
Tb927_01_v4	436188												SNP	1	A	2	A/C	59.8/40.2	61/41	102	Tb927.1.1710	Asn1749Thr
Tb927_01_v4	436224	SNP	1	A	1	G	97.9	47	48	Tb927.1.1710	Asn1761Ser
Tb927_01_v4	437017	SNP	1	T	1	G	100	48	48	Tb927.1.1720	Phe26Leu
Tb927_01_v4	437115	SNP	1	T	1	G	97.9	47	48	Tb927.1.1720	Val59Gly		SNP	1	T	2	G/T	54.0/46.0	47/40	87	Tb927.1.1720	Val59Gly
Tb927_01_v4	437604	SNP	1	T	1	C	100	52	52	Tb927.1.1720	Val222Ala
Tb927_01_v4	437634	SNP	1	T	1	C	100	45	45	Tb927.1.1720	Met232Thr
Tb927_01_v4	438006	SNP	1	C	2	A/C	52.4/47.6	11/10	21	Tb927.1.1720	Thr356Asn
Tb927_01_v4	438057	SNP	1	A	2	A/G	58.3/41.7	21/15	36	Tb927.1.1720	Lys373Arg		SNP	1	A	2	A/G	54.0/46.0	47/40	87	Tb927.1.1720	Lys373Arg
Tb927_01_v4	438101	SNP	1	A	1	G	100	22	22	Tb927.1.1720	Ser388Gly
Tb927_01_v4	438108	SNP	1	A	1	G	100	21	21	Tb927.1.1720	Lys390Arg
Tb927_01_v4	438734	SNP	1	C	1	T	97.5	39	40	Tb927.1.1730	Ala9Val
Tb927_01_v4	438772	SNP	1	G	1	T	97.8	45	46	Tb927.1.1730	Ala22Ser
Tb927_01_v4	438808	SNP	1	G	1	A	100	35	35	Tb927.1.1730	Val34Ile
Tb927_01_v4	439076	SNP	1	G	1	A	97.6	40	41	Tb927.1.1730	Arg123Gln
Tb927_01_v4	439361	SNP	1	G	2	G/A	55.0/45.0	22/18	40	Tb927.1.1730	Arg218Gln
Tb927_01_v4	440237	SNP	1	G	1	A	100	56	56	Tb927.1.1730	Arg510His
Tb927_01_v4	440442	SNP	1	G	1	T	100	54	54	Tb927.1.1730	Glu578Asp
Tb927_01_v4	440602	SNP	1	G	1	A	100	48	48	Tb927.1.1730	Ala632Thr
Tb927_01_v4	440608	SNP	1	G	1	C	100	43	43	Tb927.1.1730	Ala634Pro
Tb927_01_v4	440740	SNP	1	C	1	G	100	46	46	Tb927.1.1730	Arg678Gly
Tb927_01_v4	441845	SNP	1	T	1	A	100	63	63	Tb927.1.1740	Tyr153Asn
Tb927_01_v4	442211	SNP	1	C	1	A	100	36	36	Tb927.1.1740	Pro275Thr
Tb927_01_v4	442412	SNP	1	C	1	A	100	43	43	Tb927.1.1740	Pro342Thr
Tb927_01_v4	442419	SNP	1	T	1	C	100	49	49	Tb927.1.1740	Ile344Thr
Tb927_01_v4	442452	SNP	1	C	1	A	100	51	51	Tb927.1.1740	Thr355Lys
Tb927_01_v4	442457	SNP	1	A	1	G	100	49	49	Tb927.1.1740	Asn357Asp
Tb927_01_v4	442491	SNP	1	C	1	T	100	52	52	Tb927.1.1740	Pro368Leu
Tb927_01_v4	442503	SNP	1	A	1	C	100	61	61	Tb927.1.1740	Lys372Thr
Tb927_01_v4	442508	SNP	1	A	1	G	98.3	58	59	Tb927.1.1740	Lys374Glu
Tb927_01_v4	442517	SNP	1	G	1	A	98.1	52	53	Tb927.1.1740	Ala377Thr
Tb927_01_v4	442559	SNP	1	C	1	A	98	50	51	Tb927.1.1740	Pro391Thr
Tb927_01_v4	442619	SNP	1	C	1	A	100	44	44	Tb927.1.1740	Gln411Lys
Tb927_01_v4	442638	SNP	1	A	1	C	95.5	42	44	Tb927.1.1740	Lys417Thr
Tb927_01_v4	442676	SNP	1	A	1	C	100	49	49	Tb927.1.1740	Lys430Gln
Tb927_01_v4	442688	SNP	1	A	1	T	98	48	49	Tb927.1.1740	Thr434Ser
Tb927_01_v4	442691	SNP	1	C	1	A	100	48	48	Tb927.1.1740	Gln435Lys
Tb927_01_v4	442694	SNP	1	C	1	G	100	46	46	Tb927.1.1740	Gln436Glu
Tb927_01_v4	442700	SNP	1	A	1	G	97.8	45	46	Tb927.1.1740	Asn438Asp
Tb927_01_v4	442754	SNP	3	GAA	1	CAG	100	26	26	Tb927.1.1740	Glu456Gln
Tb927_01_v4	442759	SNP	1	G	2	G/C	58.3/41.7	14/10	24	Tb927.1.1740	Lys457Asn
Tb927_01_v4	442775	SNP	1	C	1	G	100	16	16	Tb927.1.1740	Arg463Gly
Tb927_01_v4	442790												SNP	1	A	2	A/G	53.2/46.8	59/52	111	Tb927.1.1740	Lys468Glu
Tb927_01_v4	444916	SNP	1	G	1	C	100	86	86	Tb927.1.1740	Glu1176Asp
Tb927_01_v4	445173	SNP	1	C	2	C/T	50.0/40.0	5/4	10	Tb927.1.1740	Ala1262Val
Tb927_01_v4	462196	SNP	1	T	1	A	100	49	49	Tb927.1.1740	Asp6936Glu
Tb927_01_v4	462227	SNP	1	G	1	A	93.4	57	61	Tb927.1.1740	Val6947Met		SNP	1	G	2	G/A	65.1/34.9	99/53	152	Tb927.1.1740	Val6947Met
Tb927_01_v4	462290	SNP	1	T	1	G	100	42	42	Tb927.1.1740	Ser6968Ala
Tb927_01_v4	462340	SNP	1	G	1	T	100	48	48	Tb927.1.1740	Met6984Ile
Tb927_01_v4	462357	SNP	1	G	2	G/T	56.2/43.8	27/21	48	Tb927.1.1740	Gly6990Val
Tb927_01_v4	462415	SNP	1	T	1	A	100	42	42	Tb927.1.1740	Asn7009Lys
Tb927_01_v4	462689	SNP	1	G	1	A	100	72	72	Tb927.1.1740	Val7101Ile
Tb927_01_v4	462734	SNP	1	A	1	G	100	61	61	Tb927.1.1740	Lys7116Glu
Tb927_01_v4	464014	SNP	1	A	1	G	100	35	35	Tb927.1.1750	Thr181Ala
Tb927_01_v4	464038	SNP	1	T	1	C	100	33	33	Tb927.1.1750	Ser189Pro
Tb927_01_v4	464165	SNP	1	A	1	G	100	41	41	Tb927.1.1750	Asn231Ser
Tb927_01_v4	464183	SNP	1	T	1	C	100	39	39	Tb927.1.1750	Val237Ala
Tb927_01_v4	464488	SNP	1	A	1	C	100	41	41	Tb927.1.1750	Lys339Gln
Tb927_01_v4	464611	SNP	1	G	1	A	100	39	39	Tb927.1.1750	Val380Met
Tb927_01_v4	464813	SNP	1	C	1	T	97.9	47	48	Tb927.1.1750	Thr447Met
Tb927_01_v4	465454	SNP	1	A	1	T	100	41	41	Tb927.1.1760	Ile32Leu
Tb927_01_v4	465475	SNP	1	C	1	T	100	33	33	Tb927.1.1760	Leu39Phe
Tb927_01_v4	465500	InDel	2	--	2	TT/--	51.4/45.7	18/16	35	Tb927.1.1760	Leu47fs		InDel	2	--	2	--/TT	67.8/30.2	173/77	255	Tb927.1.1760	Leu47fs
Tb927_01_v4	465554	SNP	1	T	1	C	100	36	36	Tb927.1.1760	Phe65Ser
Tb927_01_v4	465560												SNP	1	T	2	C/T	49.3/49.3	103/103	209	Tb927.1.1760	Phe67Ser
Tb927_01_v4	465570	InDel	1	T	2	T/-	50.0/44.4	18/16	36	Tb927.1.1760	Arg70fs		InDel	1	T	2	T/-	60.4/39.1	125/81	207	Tb927.1.1760	Arg70fs
Tb927_01_v4	465644	InDel	1	-	2	-/T	68.0/30.0	34/15	50	Tb927.1.1760	Val95fs
Tb927_01_v4	465702	InDel	3	TTT	1	---	59.1	26	44	Tb927.1.1760	Cys114fs
Tb927_01_v4	465766	SNP	1	C	1	T	100	52	52	Tb927.1.1760	His136Tyr
Tb927_01_v4	467644	SNP	3	AGG	2	AGG/AAA	60.0/40.0	24/16	40	Tb927.1.1780	Arg27Lys,Arg
Tb927_01_v4	467647	SNP	1	G	2	G/A	63.3/36.7	31/18	49	Tb927.1.1780	Glu28Lys
Tb927_01_v4	467648	InDel	7	-------	2	-------/AGAAAAA	64.0/34.0	32/17	50	Tb927.1.1780	Glu28fs
Tb927_01_v4	467695	SNP	1	T	1	C	85.7	42	49	Tb927.1.1780	Ser44Pro
Tb927_01_v4	467710	SNP	1	C	2	C/T	69.8/30.2	30/13	43	Tb927.1.1780	His49Tyr
Tb927_01_v4	467716	SNP	3	TGT	2	TGT/CAT	44.4/35.6	20/16	45	Tb927.1.1780	Cys51Cys,His
Tb927_01_v4	467719	SNP	1	G	2	G/A	68.1/31.9	32/15	47	Tb927.1.1780	Val52Met
Tb927_01_v4	467787	SNP	1	T	2	T/G	61.3/35.5	19/11	31	Tb927.1.1780	Ile74Met
Tb927_01_v4	467790	InDel	1	-	2	G/-	51.9/48.1	14/13	27	Tb927.1.1780	Ile75fs
Tb927_01_v4	467792	InDel	1	-	2	-/C	54.2/41.7	13/10	24	Tb927.1.1780	Ile76fs
Tb927_01_v4	467794	SNP	1	A	2	A/G	60.0/35.0	12/7	20	Tb927.1.1780	Ile77Val
Tb927_01_v4	467796	InDel	1	-	2	-/G	60.9/39.1	14/9	23	Tb927.1.1780	Ile77fs
Tb927_01_v4	467797	SNP	1	A	2	A/G	59.1/36.4	13/8	22	Tb927.1.1780	Ile78Val
Tb927_01_v4	467837	InDel	1	-	2	-/C	66.7/33.3	16/8	24	Tb927.1.1780	Ile91fs
Tb927_01_v4	467841	InDel	1	-	2	-/G	65.2/30.4	15/7	23	Tb927.1.1780	Ile92fs
Tb927_01_v4	467843	InDel	1	-	2	-/T	65.2/34.8	15/8	23	Tb927.1.1780	Ile93fs
Tb927_01_v4	467859	SNP	1	G	2	G/T	50.0/42.3	13/11	26	Tb927.1.1780	Met98Ile
Tb927_01_v4	467900												SNP	1	C	2	C/T	53.7/46.3	94/81	175	Tb927.1.1780	Ser112Leu
Tb927_01_v4	468229	SNP	3	CCC	1	TTC	100	33	33	Tb927.1.1790	Pro12Phe
Tb927_01_v4	468402	SNP	1	C	2	G/C	59.0/41.0	23/16	39	Tb927.1.1790	His69Gln
Tb927_01_v4	468508	SNP	1	G	1	T	100	50	50	Tb927.1.1790	Ala105Ser
Tb927_01_v4	468744	SNP	1	C	1	A	97.4	38	39	Tb927.1.1790	Asn183Lys
Tb927_01_v4	468745	SNP	1	G	1	C	100	37	37	Tb927.1.1790	Glu184Gln
Tb927_01_v4	469002	InDel	1	A	2	-/A	58.8/38.2	20/13	34	Tb927.1.1800	Arg3fs
Tb927_01_v4	469135	InDel	3	---	2	TTG/---	62.8/37.2	27/16	43	Tb927.1.1800	Cys47_Phe48insLeu
Tb927_01_v4	469151	SNP	1	A	1	G	97.6	40	41	Tb927.1.1800	Gln53Arg
Tb927_01_v4	469238	SNP	1	C	1	T	98	48	49	Tb927.1.1800	Pro82Leu
Tb927_01_v4	469427	Complex InDel	2	AA	2	AT/--	40.5/35.7	17/15	42	Tb927.1.1800	Stp145fs
Tb927_01_v4	469428	SNP	1	A	1	T	85	17	20	Tb927.1.1800	Stp145Tyr
Tb927_01_v4	469691	SNP	1	T	2	A/T	59.8/40.2	52/35	87	Tb927.1.1810	His106Leu
Tb927_01_v4	469728	SNP	1	C	2	G/C	41.6/39.0	32/30	77	Tb927.1.1810	Val94Leu
Tb927_01_v4	469731	SNP	1	G	2	T/G	51.2/46.4	43/39	84	Tb927.1.1810	Pro93Thr
Tb927_01_v4	469734	SNP	1	A	2	A/G	60.3/34.6	47/27	78	Tb927.1.1810	Phe92Leu
Tb927_01_v4	469736	SNP	1	A	2	A/G	62.2/35.4	51/29	82	Tb927.1.1810	Leu91Ser
Tb927_01_v4	469768	Complex SNP	3	ATC	2	GTC/GCC	51.0/46.9	25/23	49	Tb927.1.1810	Asp80Asp,Gly
Tb927_01_v4	469911	InDel	4	----	2	AAAA/----	57.4/34.0	27/16	47	Tb927.1.1810	Ser33fs
Tb927_01_v4	469943	SNP	1	A	2	A/C	53.5/46.5	23/20	43	Tb927.1.1810	Leu22Arg
Tb927_01_v4	469997	SNP	1	C	1	T	100	37	37	Tb927.1.1810	Cys4Tyr
Tb927_01_v4	470905	SNP	1	G	1	T	100	37	37	Tb927.1.1820	Ala212Ser
Tb927_01_v4	471198	SNP	1	C	1	G	100	56	56	Tb927.1.1820	Ser309Arg
Tb927_01_v4	471664												InDel	1	T	2	T/-	51.3/45.7	101/90	197	Tb927.1.1830	Leu15fs
Tb927_01_v4	471736	InDel	1	A	2	A/-	59.2/32.7	29/16	49	Tb927.1.1830	Lys39fs
Tb927_01_v4	471751	SNP	3	ACA	2	ACA/GTA	53.3/44.4	24/20	45	Tb927.1.1830	Thr44Thr,Val
Tb927_01_v4	471801	InDel	1	A	1	-	86.4	38	44	Tb927.1.1830	Arg60fs		InDel	1	A	2	A/-	61.8/37.6	107/65	173	Tb927.1.1830	Arg60fs
Tb927_01_v4	474382	SNP	1	A	1	C	97.7	42	43	Tb927.1.1840	Asn70His
Tb927_01_v4	474455	SNP	1	A	1	T	100	34	34	Tb927.1.1840	His94Leu
Tb927_01_v4	474517	SNP	3	TCA	1	CCC	100	15	15	Tb927.1.1840	Ser115Pro
Tb927_01_v4	474923	SNP	1	C	1	A	100	39	39	Tb927.1.1840	Thr250Asn
Tb927_01_v4	474925	SNP	1	G	1	A	100	36	36	Tb927.1.1840	Ala251Thr
Tb927_01_v4	475297	SNP	1	G	1	A	100	50	50	Tb927.1.1840	Asp375Asn
Tb927_01_v4	479828	SNP	1	C	1	T	100	45	45	Tb927.1.1850	Thr12Ile
Tb927_01_v4	480326	SNP	1	A	1	G	100	39	39	Tb927.1.1850	Glu178Gly
Tb927_01_v4	480704												SNP	1	C	2	A/C	54.1/45.9	46/39	85	Tb927.1.1850	Ala304Asp
Tb927_01_v4	480782	SNP	1	A	1	G	100	36	36	Tb927.1.1850	His330Arg
Tb927_01_v4	480851	SNP	1	A	2	A/T	60.0/40.0	24/16	40	Tb927.1.1850	Glu353Val
Tb927_01_v4	480869	SNP	1	T	2	C/T	59.1/40.9	26/18	44	Tb927.1.1850	Leu359Pro
Tb927_01_v4	480881	SNP	1	G	1	A	100	44	44	Tb927.1.1850	Arg363His
Tb927_01_v4	480991	SNP	1	C	1	A	100	48	48	Tb927.1.1850	Pro400Thr
Tb927_01_v4	481055	SNP	1	G	1	A	100	51	51	Tb927.1.1850	Gly421Glu
Tb927_01_v4	481096	SNP	1	G	1	A	100	46	46	Tb927.1.1850	Gly435Ser
Tb927_01_v4	481138	SNP	1	A	1	T	100	56	56	Tb927.1.1850	Ser449Cys
Tb927_01_v4	481935	InDel	1	-	2	-/T	54.5/45.5	18/15	33	Tb927.1.1860	Phe49fs		InDel	1	T	2	T/-	60.2/39.1	97/63	161	Tb927.1.1860	Phe49fs
Tb927_01_v4	482023	SNP	1	A	1	T	97.4	37	38	Tb927.1.1860	His78Leu
Tb927_01_v4	482158	InDel	1	-	2	T/-	55.8/44.2	24/19	43	Tb927.1.1860	Val123fs
Tb927_01_v4	482168	InDel	1	-	1	A	69.8	30	43	Tb927.1.1860	Pro126fs
Tb927_01_v4	482169	InDel	1	-	1	A	75	33	44	Tb927.1.1860	Pro127fs
Tb927_01_v4	482170	InDel	1	-	1	A	69.8	30	43	Tb927.1.1860	Pro127fs
Tb927_01_v4	482171	InDel	1	-	1	A	62.8	27	43	Tb927.1.1860	Pro127fs
Tb927_01_v4	484249	SNP	1	A	1	C	100	30	30	Tb927.1.1880	Gln20His
Tb927_01_v4	485408	SNP	1	C	1	A	100	38	38	Tb927.1.1880	His407Asn
Tb927_01_v4	485430	SNP	1	C	1	G	100	37	37	Tb927.1.1880	Ala414Gly
Tb927_01_v4	486269	SNP	1	T	1	C	100	26	26	Tb927.1.1880	Phe694Leu
Tb927_01_v4	486348	SNP	1	G	1	A	96.3	26	27	Tb927.1.1880	Gly720Glu
Tb927_01_v4	486441	SNP	1	T	1	C	100	26	26	Tb927.1.1880	Leu751Ser
Tb927_01_v4	486711	SNP	1	G	1	A	100	50	50	Tb927.1.1880	Arg841Lys
Tb927_01_v4	487038	SNP	1	C	1	T	100	37	37	Tb927.1.1880	Thr950Ile
Tb927_01_v4	487319	SNP	1	C	1	T	100	38	38	Tb927.1.1880	His1044Tyr
Tb927_01_v4	488033	SNP	1	T	1	C	100	53	53	Tb927.1.1880	Tyr1282His
Tb927_01_v4	489389	SNP	1	G	1	A	100	45	45	Tb927.1.1890	Ser124Asn
Tb927_01_v4	490009	SNP	1	A	1	G	98.1	52	53	Tb927.1.1890	Asn331Asp
Tb927_01_v4	490079	SNP	1	C	1	T	94	47	50	Tb927.1.1890	Ser354Phe
Tb927_01_v4	490269	InDel	2	--	2	--/TT	61.8/38.2	21/13	34	Tb927.1.1890	Ser417fs
Tb927_01_v4	490270	InDel	1	-	2	-/G	61.8/38.2	21/13	34	Tb927.1.1890	Ser418fs
Tb927_01_v4	490279	SNP	3	TCG	2	TCG/AGG	64.3/35.7	18/10	28	Tb927.1.1890	Ser421Arg,Ser
Tb927_01_v4	490965	SNP	1	A	1	C	98	50	51	Tb927.1.1890	Leu649Phe
Tb927_01_v4	491429	SNP	1	T	1	C	100	44	44	Tb927.1.1890	Val804Ala
Tb927_01_v4	491447	SNP	1	C	1	T	100	38	38	Tb927.1.1890	Pro810Leu
Tb927_01_v4	491633	SNP	1	C	2	T/C	52.2/45.7	24/21	46	Tb927.1.1890	Ser872Leu
Tb927_01_v4	491968	SNP	1	C	2	T/C	54.5/45.5	24/20	44	Tb927.1.1890	His984Tyr
Tb927_01_v4	493702	InDel	1	C	1	-	38.5	15	39	Tb927.1.1900	Pro88fs
Tb927_01_v4	493913	SNP	1	G	2	G/A	61.8/38.2	34/21	55	Tb927.1.1910	Ser38Asn
Tb927_01_v4	494239	SNP	1	A	1	C	100	35	35	Tb927.1.1910	Lys147Gln
Tb927_01_v4	494700	SNP	1	C	2	C/A	59.5/40.5	25/17	42	Tb927.1.1910	Asn300Lys
Tb927_01_v4	494811	SNP	1	A	2	C/A	59.1/40.9	26/18	44	Tb927.1.1910	Glu337Asp
Tb927_01_v4	495046	SNP	1	A	1	G	100	46	46	Tb927.1.1910	Arg416Gly
Tb927_01_v4	495100	SNP	1	A	1	G	100	46	46	Tb927.1.1910	Met434Val
Tb927_01_v4	495128	SNP	1	C	1	A	100	41	41	Tb927.1.1910	Thr443Lys
Tb927_01_v4	496243	SNP	1	G	2	A/G	58.8/41.2	30/21	51	Tb927.1.1910	Gly815Ser
Tb927_01_v4	496250	SNP	1	C	1	T	98.2	54	55	Tb927.1.1910	Thr817Met
Tb927_01_v4	497015	SNP	1	A	2	A/G	56.1/43.9	23/18	41	Tb927.1.1910	Asp1072Gly
Tb927_01_v4	498761	SNP	1	A	2	G/A	51.9/48.1	28/26	54	Tb927.1.1920	Arg190Gly
Tb927_01_v4	498858	SNP	1	A	2	A/G	59.4/40.6	19/13	32	Tb927.1.1920	Asn222Ser
Tb927_01_v4	498993	SNP	1	T	1	G	100	41	41	Tb927.1.1920	Met267Arg		SNP	1	T	2	G/T	50.8/49.2	32/31	63	Tb927.1.1920	Met267Arg
Tb927_01_v4	503180	SNP	1	C	1	G	100	55	55	Tb927.1.1930	Ala543Gly
Tb927_01_v4	503237	SNP	1	T	2	G/T	52.5/47.5	32/29	61	Tb927.1.1930	Leu562Arg
Tb927_01_v4	504556	SNP	1	G	1	A	100	30	30	Tb927.1.1930	Val1002Met		SNP	1	G	2	A/G	54.9/45.1	45/37	82	Tb927.1.1930	Val1002Met
Tb927_01_v4	506351	SNP	1	C	2	T/C	52.9/47.1	18/16	34	Tb927.1.1930	Pro1600Leu
Tb927_01_v4	506648	SNP	1	C	1	T	100	39	39	Tb927.1.1930	Ala1699Val
Tb927_01_v4	509090	SNP	1	A	2	A/G	51.1/48.9	24/23	47	Tb927.1.1930	Asp2513Gly
Tb927_01_v4	511627	SNP	1	C	1	T	100	45	45	Tb927.1.1940	Thr3Met
Tb927_01_v4	511639	InDel	1	-	2	A/-	62.8/37.2	27/16	43	Tb927.1.1940	Gln7fs
Tb927_01_v4	511651	SNP	1	G	1	A	92.7	38	41	Tb927.1.1940	Arg11Lys
Tb927_01_v4	511764	SNP	1	A	1	G	97.7	43	44	Tb927.1.1940	Arg49Gly
Tb927_01_v4	511833	InDel	1	-	2	-/C	66.7/33.3	22/11	33	Tb927.1.1940	Asn72fs
Tb927_01_v4	511839	InDel	2	TT	2	TT/--	46.9/31.2	15/10	32	Tb927.1.1940	Leu74fs
Tb927_01_v4	511842	SNP	1	G	2	G/A	54.8/45.2	17/14	31	Tb927.1.1940	Ala75Thr
Tb927_01_v4	511851	SNP	3	ACG	2	ACG/CTT	59.4/37.5	19/12	32	Tb927.1.1940	Thr78Leu,Thr
Tb927_01_v4	511855	SNP	1	A	2	A/G	67.6/32.4	23/11	34	Tb927.1.1940	Asn79Ser
Tb927_01_v4	511913	InDel	4	AAAG	1	----	35.3	12	34	Tb927.1.1940	Lys98fs
Tb927_01_v4	511962	SNP	1	T	1	A	100	36	36	Tb927.1.1940	Stp115Lys
Tb927_01_v4	511996	InDel	2	AT	1	--	92.3	36	39	Tb927.1.1950	Met1fs
Tb927_01_v4	511999	SNP	1	A	1	T	97.4	37	38	Tb927.1.1950	Arg2Stp
Tb927_01_v4	512065	SNP	1	G	2	A/G	53.8/46.2	28/24	52	Tb927.1.1950	Gly24Arg
Tb927_01_v4	512114	SNP	1	G	1	A	78.4	29	37	Tb927.1.1950	Gly40Glu
Tb927_01_v4	512163	InDel	1	T	1	-	32.6	14	43	Tb927.1.1950	Asn56fs
Tb927_01_v4	514180	SNP	1	C	2	A/C	63.4/36.6	26/15	41	Tb927.1.1960	Gln48Lys
Tb927_01_v4	515577	SNP	1	G	2	C/G	57.4/42.6	27/20	47	Tb927.1.1960	Glu513Asp
Tb927_01_v4	515644	SNP	1	A	2	G/A	51.1/48.9	23/22	45	Tb927.1.1960	Ile536Val
Tb927_01_v4	515783	SNP	1	A	1	G	100	33	33	Tb927.1.1960	Asn582Ser
Tb927_01_v4	515798	SNP	1	C	2	C/G	57.9/31.6	22/12	38	Tb927.1.1960	Ala587Gly
Tb927_01_v4	515809	SNP	3	TCA	2	TCA/ACC	60.5/36.8	23/14	38	Tb927.1.1960	Ser591Ser,Thr
Tb927_01_v4	516243	InDel	4	TGGG	1	----	37.9	11	29	Tb927.1.1970	Leu28fs
Tb927_01_v4	516244	SNP	1	G	2	G/T	60.0/40.0	6/4	10	Tb927.1.1970	Leu28Phe
Tb927_01_v4	516245	Complex SNP	3	GGT	2	TGT/TTT	60.0/40.0	6/4	10	Tb927.1.1970	Gly29Cys,Phe
Tb927_01_v4	516349	InDel	3	---	2	---/AAC	45.7/37.1	16/13	35	Tb927.1.1970	Lys63fs
Tb927_01_v4	516350	SNP	1	G	1	A	97	32	33	Tb927.1.1970	Ala64Thr
Tb927_01_v4	516379	InDel	8	ACACACAC	1	--------	44.7	17	38	Tb927.1.1970	Gln73fs
Tb927_01_v4	516380	SNP	3	CAC	2	CAC/TTC	50.0/50.0	10/10	20	Tb927.1.1970	His74Phe,His
Tb927_01_v4	516606	InDel	3	---	2	CAA/---	59.3/37.0	32/20	54	Tb927.1.1980	Arg12_Gln13insGln
Tb927_01_v4	516838	SNP	1	G	2	A/G	51.1/48.9	24/23	47	Tb927.1.1980	Ser90Asn
Tb927_01_v4	518022	SNP	1	G	1	A	100	59	59	Tb927.1.1990	Arg63His
Tb927_01_v4	518265	SNP	1	A	1	G	100	45	45	Tb927.1.1990	Gln144Arg
Tb927_01_v4	519146	SNP	3	TGG	1	TTA	100	40	40	Tb927.1.2000	Trp66Leu
Tb927_01_v4	519149	SNP	1	A	1	G	97.7	42	43	Tb927.1.2000	Ser67Gly
Tb927_01_v4	519296	SNP	1	A	2	A/G	55.0/45.0	33/27	60	Tb927.1.2010	Ile5Val
Tb927_01_v4	519341	SNP	1	T	1	G	100	55	55	Tb927.1.2010	Ser20Ala
Tb927_01_v4	520197	SNP	1	G	1	C	96.9	62	64	Tb927.1.2020	Arg17Pro
Tb927_01_v4	520208	SNP	1	T	1	C	100	74	74	Tb927.1.2020	Phe21Leu
Tb927_01_v4	520227	SNP	1	C	2	C/T	54.2/45.8	39/33	72	Tb927.1.2020	Thr27Ile
Tb927_01_v4	520262	SNP	1	A	1	T	100	67	67	Tb927.1.2020	Ser39Cys
Tb927_01_v4	520311	SNP	1	A	2	G/A	54.5/45.5	30/25	55	Tb927.1.2020	Asp55Gly
Tb927_01_v4	520403	SNP	1	G	2	G/A	52.5/47.5	31/28	59	Tb927.1.2020	Ala86Thr
Tb927_01_v4	520420	SNP	1	C	1	G	96.6	57	59	Tb927.1.2020	His91Gln
Tb927_01_v4	520422	SNP	1	A	1	G	96.4	53	55	Tb927.1.2020	Gln92Arg
Tb927_01_v4	520424	SNP	3	GAA	1	TAG	100	48	48	Tb927.1.2020	Glu93Stp
Tb927_01_v4	520427	SNP	1	C	1	G	100	51	51	Tb927.1.2020	Pro94Ala
Tb927_01_v4	520915	InDel	1	-	2	A/-	55.7/44.3	34/27	61	Tb927.1.2030	Cys7fs
Tb927_01_v4	521164	SNP	3	CCC	1	TTC	97.7	43	44	Tb927.1.2040	Gly433Glu
Tb927_01_v4	521175	SNP	1	A	1	C	97.9	47	48	Tb927.1.2040	Tyr430Asp
Tb927_01_v4	521184	SNP	1	T	1	C	80.4	37	46	Tb927.1.2040	Ser427Gly
Tb927_01_v4	521186	SNP	1	T	1	G	73.3	33	45	Tb927.1.2040	Asp426Ala
Tb927_01_v4	521189	InDel	1	C	2	-/C	65.1/34.9	28/15	43	Tb927.1.2040	Ser425fs
Tb927_01_v4	521190	SNP	1	T	1	C	100	14	14	Tb927.1.2040	Ser425Gly
Tb927_01_v4	521191	InDel	4	TTCA	1	----	65.1	28	43	Tb927.1.2040	Gly423fs
Tb927_01_v4	521199	InDel	1	G	1	-	74.5	38	51	Tb927.1.2040	Gln422fs
Tb927_01_v4	521201	SNP	1	G	1	C	85.7	42	49	Tb927.1.2040	Ala421Gly
Tb927_01_v4	521276	SNP	1	T	1	A	71.4	15	21	Tb927.1.2040	Tyr396Phe
Tb927_01_v4	521359	SNP	3	ATG	2	GCG/ATG	50.0/30.0	15/9	30	Tb927.1.2040	His368His,Arg
Tb927_01_v4	521443	SNP	3	GCT	2	GCT/GTG	49.0/43.1	25/22	51	Tb927.1.2040	Ser340His,Ser
Tb927_01_v4	521449	Complex SNP	1	C	2	A/T	53.8/46.2	28/24	52	Tb927.1.2040	Glu338Asp,Glu
Tb927_01_v4	521458	SNP	1	G	2	G/T	52.3/47.7	23/21	44	Tb927.1.2040	Asp335Glu
Tb927_01_v4	521465	SNP	1	C	2	T/C	57.9/42.1	22/16	38	Tb927.1.2040	Arg333Lys
Tb927_01_v4	521476	Complex SNP	3	AAG	2	AAT/GAA	51.7/48.3	15/14	29	Tb927.1.2040	Leu329Phe,Ile
Tb927_01_v4	521486	SNP	1	T	1	C	100	17	17	Tb927.1.2040	Lys326Arg
Tb927_01_v4	521496	SNP	1	G	1	A	100	15	15	Tb927.1.2040	His323Tyr
Tb927_01_v4	521497	SNP	3	GCC	2	GCC/TTC	60.0/40.0	9/6	15	Tb927.1.2040	Gly322Glu,Gly
Tb927_01_v4	521517	SNP	1	C	2	A/C	68.8/31.2	11/5	16	Tb927.1.2040	Val316Leu
Tb927_01_v4	521632	SNP	1	T	1	G	86.4	19	22	Tb927.1.2040	Lys277Asn
Tb927_01_v4	521647	Complex SNP	3	CTT	2	GGT/TTT	43.8/31.2	7/5	16	Tb927.1.2040	Lys272Lys,Thr
Tb927_01_v4	521650	Complex SNP	3	GCT	2	CCT/GTT	53.3/40.0	8/6	15	Tb927.1.2040	Ser271Asn,Arg
Tb927_01_v4	521654	InDel	1	-	2	A/-	55.6/44.4	10/8	18	Tb927.1.2040	Asn270fs
Tb927_01_v4	521658	SNP	1	C	2	T/C	58.8/41.2	10/7	17	Tb927.1.2040	Asp269Asn
Tb927_01_v4	521662	Complex SNP	3	TTT	2	CTT/TTG	60.0/40.0	12/8	20	Tb927.1.2040	Lys267Lys,Gln
Tb927_01_v4	521700	SNP	1	C	2	C/T	55.6/44.4	20/16	36	Tb927.1.2040	Glu255Lys
Tb927_01_v4	521701	InDel	1	A	2	A/-	52.4/38.1	22/16	42	Tb927.1.2040	Pro254fs
Tb927_01_v4	521742	SNP	1	T	2	A/T	66.7/33.3	28/14	42	Tb927.1.2040	Asn241Tyr
Tb927_01_v4	521783	SNP	1	T	1	C	97.7	42	43	Tb927.1.2040	His227Arg
Tb927_01_v4	521787	InDel	2	GA	1	--	31.1	14	45	Tb927.1.2040	His225fs
Tb927_01_v4	521788	InDel	2	AT	1	--	51.1	23	45	Tb927.1.2040	His225fs
Tb927_01_v4	521789	SNP	1	T	1	C	82.4	14	17	Tb927.1.2040	His225Arg
Tb927_01_v4	521792	InDel	1	G	1	-	86	37	43	Tb927.1.2040	Thr224fs
Tb927_01_v4	521796	SNP	1	C	2	C/T	62.5/37.5	25/15	40	Tb927.1.2040	Gly223Arg
Tb927_01_v4	522028	SNP	3	CTC	1	TTG	32.3	10	31	Tb927.1.2040	Glu145Gln
Tb927_01_v4	522038	SNP	1	C	2	C/T	48.3/34.5	14/10	29	Tb927.1.2040	Arg142His
Tb927_01_v4	522054	SNP	1	A	1	C	81	17	21	Tb927.1.2040	Ser137Ala
Tb927_01_v4	522056	SNP	1	C	1	T	81.8	18	22	Tb927.1.2040	Arg136Lys
Tb927_01_v4	522094	SNP	3	AGC	2	CAC/AGC	39.3/35.7	22/20	56	Tb927.1.2040	Ala123Ala,Val
Tb927_01_v4	522156	SNP	1	A	2	A/C	66.7/33.3	24/12	36	Tb927.1.2040	Ser103Ala
Tb927_01_v4	522170	SNP	1	G	1	C	95.8	23	24	Tb927.1.2040	Ala98Gly
Tb927_01_v4	522172	SNP	3	AAC	2	TGC/AAC	50.0/30.0	10/6	20	Tb927.1.2040	Val97Ala,Val
Tb927_01_v4	522177	SNP	1	T	1	C	73.9	17	23	Tb927.1.2040	Thr96Ala
Tb927_01_v4	522181	SNP	3	TGC	1	CGT	54.5	12	22	Tb927.1.2040	Ala94Thr
Tb927_01_v4	522222	SNP	1	C	2	C/G	66.7/33.3	14/7	21	Tb927.1.2040	Gly81Arg
Tb927_01_v4	522240	SNP	1	T	2	T/C	65.0/35.0	13/7	20	Tb927.1.2040	Lys75Glu
Tb927_01_v4	522259	SNP	3	CTC	2	TTA/CTC	46.2/38.5	6/5	13	Tb927.1.2040	Glu68Glu,Stp
Tb927_01_v4	522265	SNP	1	T	2	T/A	70.0/30.0	7/3	10	Tb927.1.2040	Gln66His
Tb927_01_v4	522441	SNP	1	C	2	C/T	66.7/33.3	14/7	21	Tb927.1.2040	Ala8Thr
Tb927_01_v4	522448	SNP	3	TGT	2	TAA/TGT	52.6/47.4	10/9	19	Tb927.1.2040	Thr5Leu,Thr
Tb927_01_v4	522455	SNP	1	C	2	C/T	53.8/46.2	14/12	26	Tb927.1.2040	Arg3His
Tb927_01_v4	522537	SNP	1	G	1	C	100	21	21	Tb927.1.2050	Ser118Cys
Tb927_01_v4	522545	SNP	3	CCC	1	ACA	75	15	20	Tb927.1.2050	Gly115Cys
Tb927_01_v4	522556	InDel	3	---	2	---/GGG	66.7/33.3	22/11	33	Tb927.1.2050	Leu112fs
Tb927_01_v4	522557	SNP	3	ATA	2	TCA/ATA	54.5/45.5	18/15	33	Tb927.1.2050	Tyr111Tyr,Stp
Tb927_01_v4	522559	InDel	1	-	2	-/C	57.1/42.9	20/15	35	Tb927.1.2050	Tyr111fs
Tb927_01_v4	522560	SNP	1	C	1	T	97.2	35	36	Tb927.1.2050	Met110Ile
Tb927_01_v4	522648	SNP	1	T	1	A	98.3	58	59	Tb927.1.2050	Lys81Ile
Tb927_01_v4	522775	SNP	1	A	1	G	98.1	53	54	Tb927.1.2050	Ser39Pro
Tb927_01_v4	522876	SNP	1	T	2	T/C	52.5/47.5	32/29	61	Tb927.1.2050	Asp5Gly
Tb927_01_v4	525005	SNP	1	C	1	T	95.2	40	42	Tb927.1.2070	Gly83Asp
Tb927_01_v4	525012	SNP	1	C	1	T	95.5	42	44	Tb927.1.2070	Val81Ile
Tb927_01_v4	525036	InDel	6	CCTCTT	1	------	78.8	26	33	Tb927.1.2070	Glu71fs
Tb927_01_v4	525046	SNP	3	ATA	1	GGA	96.3	26	27	Tb927.1.2070	Tyr69Ser
Tb927_01_v4	525050	SNP	1	A	1	G	96.4	27	28	Tb927.1.2070	Val68Ala
Tb927_01_v4	525057	SNP	1	T	1	C	96.7	29	30	Tb927.1.2070	Lys66Glu
Tb927_01_v4	525080	InDel	1	-	1	T	100	25	25	Tb927.1.2070	Asn58fs
Tb927_01_v4	525085	SNP	1	C	1	G	100	29	29	Tb927.1.2070	Lys56Asn		SNP	3	CTT	2	CTT/GTC	60.8/39.2	161/104	265	Tb927.1.2070	Lys56Asp,Lys
Tb927_01_v4	525089	SNP	1	A	1	G	100	31	31	Tb927.1.2070	Val55Ala
Tb927_01_v4	525204												SNP	1	C	2	C/T	62.2/37.8	184/112	296	Tb927.1.2070	Val17Ile
Tb927_01_v4	525209	SNP	1	C	1	A	100	21	21	Tb927.1.2070	Gly15Val
Tb927_01_v4	525228	SNP	1	C	1	T	100	26	26	Tb927.1.2070	Glu9Lys
Tb927_01_v4	525231	SNP	1	C	1	T	96.6	28	29	Tb927.1.2070	Val8Met
Tb927_01_v4	525235	SNP	1	C	1	A	100	29	29	Tb927.1.2070	Lys6Asn
Tb927_01_v4	526082	SNP	1	T	1	C	100	45	45	Tb927.1.2080	Ile125Val
Tb927_01_v4	526098	InDel	2	CC	1	--	82.6	38	46	Tb927.1.2080	Gly119fs
Tb927_01_v4	526120	SNP	1	C	1	G	100	61	61	Tb927.1.2080	Arg112Thr
Tb927_01_v4	526132	SNP	1	C	2	C/G	62.9/37.1	39/23	62	Tb927.1.2080	Arg108Thr
Tb927_01_v4	526151	SNP	1	A	2	A/G	63.6/36.4	42/24	66	Tb927.1.2080	Cys102Arg
Tb927_01_v4	526284	SNP	3	GCC	1	ACT	100	34	34	Tb927.1.2080	Gly57Ser
Tb927_01_v4	526375	SNP	1	T	1	A	100	33	33	Tb927.1.2080	Glu27Val
Tb927_01_v4	526447	SNP	1	G	1	A	100	35	35	Tb927.1.2080	Ala3Val
Tb927_01_v4	530112	SNP	1	T	1	G	96	48	50	Tb927.1.2090	Val7Gly
Tb927_01_v4	530118	SNP	1	A	1	G	95.7	44	46	Tb927.1.2090	Asn9Ser
Tb927_01_v4	530149	InDel	1	-	2	-/T	63.5/36.5	33/19	52	Tb927.1.2090	Asp19fs
Tb927_01_v4	530262	SNP	1	C	1	T	91.4	32	35	Tb927.1.2090	Thr57Ile
Tb927_01_v4	530273	SNP	1	A	1	G	92.3	24	26	Tb927.1.2090	Ile61Val
Tb927_01_v4	530285	SNP	1	A	2	G/A	52.0/48.0	13/12	25	Tb927.1.2090	Thr65Ala
Tb927_01_v4	530296	SNP	1	G	2	C/G	53.8/46.2	14/12	26	Tb927.1.2090	Leu68Phe
Tb927_01_v4	531845	SNP	1	A	2	A/G	52.2/47.8	24/22	46	Tb927.1.2100	Asp88Gly
Tb927_01_v4	532034	SNP	1	T	1	C	100	10	10	Tb927.1.2100	Val151Ala
Tb927_01_v4	532061	SNP	1	A	2	G/A	53.3/46.7	8/7	15	Tb927.1.2100	Glu160Gly
Tb927_01_v4	532355	SNP	1	A	2	G/A	51.5/48.5	34/32	66	Tb927.1.2100	Asp258Gly
Tb927_01_v4	532723	SNP	1	G	1	A	100	48	48	Tb927.1.2100	Gly381Arg
Tb927_01_v4	532744	SNP	1	A	1	G	100	57	57	Tb927.1.2100	Lys388Glu
Tb927_01_v4	538204	SNP	1	T	1	C	98	49	50	Tb927.1.2110	Val643Ala
Tb927_01_v4	541208												SNP	1	G	2	G/A	50.4/49.6	62/61	123	Tb927.1.2120	Ser164Asn
Tb927_01_v4	541251												SNP	1	G	2	C/G	59.1/40.9	75/52	127	Tb927.1.2120	Glu178Asp
Tb927_01_v4	541337	SNP	1	C	1	G	98.3	58	59	Tb927.1.2120	Thr207Ser		SNP	1	C	2	C/G	54.2/45.8	91/77	168	Tb927.1.2120	Thr207Ser
Tb927_01_v4	541931	SNP	1	C	1	A	100	49	49	Tb927.1.2120	Pro405Gln		SNP	1	C	2	A/C	56.8/43.2	63/48	111	Tb927.1.2120	Pro405Gln
Tb927_01_v4	542329	SNP	1	G	1	A	100	36	36	Tb927.1.2120	Val538Ile
Tb927_01_v4	543155	SNP	1	C	1	T	100	44	44	Tb927.1.2130	Pro7Leu
Tb927_01_v4	543251	SNP	1	C	1	T	100	27	27	Tb927.1.2130	Ala39Val
Tb927_01_v4	543269	SNP	1	G	1	A	100	36	36	Tb927.1.2130	Ser45Asn
Tb927_01_v4	545057	SNP	1	A	1	T	97.3	36	37	Tb927.1.2140	Ile20Phe		SNP	1	A	2	T/A	51.2/48.8	144/137	281	Tb927.1.2140	Ile20Phe
Tb927_01_v4	545210	SNP	1	T	1	C	100	49	49	Tb927.1.2140	Cys71Arg
Tb927_01_v4	545229	SNP	1	C	1	T	100	43	43	Tb927.1.2140	Pro77Leu
Tb927_01_v4	545231												InDel	1	-	2	-/T	57.3/42.7	125/93	218	Tb927.1.2140	Phe78fs
Tb927_01_v4	545240	InDel	1	C	1	-	65.9	27	41	Tb927.1.2140	Pro81fs
Tb927_01_v4	545281	SNP	1	T	1	A	95	38	40	Tb927.1.2140	Phe94Leu
Tb927_01_v4	545289	InDel	3	TGC	1	---	62.2	23	37	Tb927.1.2140	Leu97fs
Tb927_01_v4	549189	SNP	1	G	1	A	100	40	40	Tb927.1.2160	Val109Ile
Tb927_01_v4	550046	SNP	1	T	2	T/C	58.3/41.7	7/5	12	Tb927.1.2170	Arg123Gly
Tb927_01_v4	550058	SNP	1	A	2	A/C	64.3/35.7	9/5	14	Tb927.1.2170	Trp119Gly
Tb927_01_v4	550095	InDel	4	TTGT	1	----	63.2	12	19	Tb927.1.2170	Lys105fs		InDel	4	TTGT	2	TTGT/----	62.5/35.1	105/59	168	Tb927.1.2170	Lys105fs
Tb927_01_v4	550098	SNP	1	T	2	A/T	50.0/41.7	6/5	12	Tb927.1.2170	Lys105Asn
Tb927_01_v4	550131	InDel	1	G	1	-	94.1	32	34	Tb927.1.2170	Thr94fs
Tb927_01_v4	550205	SNP	1	A	1	G	100	27	27	Tb927.1.2170	Ser70Pro		SNP	1	A	2	A/G	51.6/48.4	110/103	213	Tb927.1.2170	Ser70Pro
Tb927_01_v4	550268	InDel	1	A	1	-	48.4	15	31	Tb927.1.2170	Tyr49fs
Tb927_01_v4	550271	SNP	1	G	1	A	100	16	16	Tb927.1.2170	His48Tyr
Tb927_01_v4	550279	SNP	1	T	2	T/C	53.6/46.4	15/13	28	Tb927.1.2170	Tyr45Cys
Tb927_01_v4	550281	SNP	3	ACA	2	ACA/AAT	61.9/38.1	13/8	21	Tb927.1.2170	Cys44Cys,Ile
Tb927_01_v4	550363	SNP	1	A	1	G	100	25	25	Tb927.1.2170	Val17Ala
Tb927_01_v4	552545	SNP	1	T	1	C	100	52	52	Tb927.1.2180	His125Arg
Tb927_01_v4	552577	Complex InDel	8	ATAAATAT	2	--------/ATAAATAA	57.4/31.9	27/15	47	Tb927.1.2180	Tyr112fs
Tb927_01_v4	552584	SNP	1	T	1	A	95	19	20	Tb927.1.2180	Tyr112Phe
Tb927_01_v4	552605	InDel	2	--	2	TT/--	50.9/40.0	28/22	55	Tb927.1.2180	Lys105fs
Tb927_01_v4	552678	SNP	1	G	1	A	100	34	34	Tb927.1.2180	Leu81Phe
Tb927_01_v4	552742	InDel	1	-	2	-/A	56.8/40.5	21/15	37	Tb927.1.2180	Thr60fs		InDel	1	-	2	-/A	70.0/30.0	56/24	80	Tb927.1.2180	Thr60fs
Tb927_01_v4	553414	SNP	1	C	1	T	100	38	38	Tb927.1.2190	Ala62Val
Tb927_01_v4	553452	SNP	3	GCG	1	GTA	100	45	45	Tb927.1.2190	Ala75Val
Tb927_01_v4	553869	SNP	1	A	1	G	100	59	59	Tb927.1.2190	Lys214Glu
Tb927_01_v4	553942	SNP	1	G	1	A	97.9	47	48	Tb927.1.2190	Cys238Tyr
Tb927_01_v4	554352	SNP	1	G	1	A	100	48	48	Tb927.1.2190	Ala375Thr
Tb927_01_v4	554368	SNP	1	T	2	C/T	63.6/36.4	28/16	44	Tb927.1.2190	Ile380Thr
Tb927_01_v4	554869	SNP	1	T	1	C	100	42	42	Tb927.1.2190	Val547Ala
Tb927_01_v4	555696	SNP	1	A	1	G	97.4	38	39	Tb927.1.2190	Asn823Asp
Tb927_01_v4	555699	SNP	1	G	1	A	100	34	34	Tb927.1.2190	Ala824Thr
Tb927_01_v4	555846	SNP	1	G	1	A	100	37	37	Tb927.1.2190	Val873Met
Tb927_01_v4	555879	SNP	1	A	1	G	100	39	39	Tb927.1.2190	Thr884Ala
Tb927_01_v4	556110	SNP	1	G	1	T	100	51	51	Tb927.1.2190	Gly961Cys
Tb927_01_v4	556399	SNP	1	G	1	A	100	46	46	Tb927.1.2190	Arg1057Lys
Tb927_01_v4	556603	SNP	1	T	1	C	100	44	44	Tb927.1.2190	Val1125Ala
Tb927_01_v4	556966	SNP	1	C	1	G	100	43	43	Tb927.1.2190	Ala1246Gly
Tb927_01_v4	557053	SNP	1	A	1	G	100	37	37	Tb927.1.2190	His1275Arg
Tb927_01_v4	557059	SNP	1	T	1	A	96.9	31	32	Tb927.1.2190	Val1277Asp
Tb927_01_v4	557089	SNP	1	T	1	A	100	37	37	Tb927.1.2190	Leu1287His
Tb927_01_v4	557347	SNP	1	C	1	T	100	44	44	Tb927.1.2190	Ala1373Val
Tb927_01_v4	557469	SNP	3	CAC	1	GAT	100	53	53	Tb927.1.2190	His1414Asp		SNP	1	C	2	G/C	50.8/49.2	30/29	59	Tb927.1.2190	His1414Asp
Tb927_01_v4	557566	SNP	1	T	1	C	100	64	64	Tb927.1.2190	Ile1446Thr
Tb927_01_v4	557656	SNP	1	T	1	C	100	39	39	Tb927.1.2190	Met1476Thr
Tb927_01_v4	557932	SNP	1	C	1	G	100	61	61	Tb927.1.2190	Ala1568Gly
Tb927_01_v4	558025	SNP	1	C	1	G	100	47	47	Tb927.1.2190	Pro1599Arg
Tb927_01_v4	559640	InDel	4	----	2	AGAA/----	57.6/36.4	19/12	33	Tb927.1.2200	Glu9fs
Tb927_01_v4	559663	SNP	1	G	1	A	100	31	31	Tb927.1.2200	Glu17Lys
Tb927_01_v4	559747	SNP	1	T	1	A	97.7	42	43	Tb927.1.2200	Phe45Ile
Tb927_01_v4	560173	SNP	1	C	1	T	100	54	54	Tb927.1.2210	Pro4Ser		SNP	1	C	2	T/C	59.4/40.6	63/43	106	Tb927.1.2210	Pro4Ser
Tb927_01_v4	560180	SNP	1	C	1	T	100	52	52	Tb927.1.2210	Ala6Val
Tb927_01_v4	560246	SNP	1	A	1	G	100	31	31	Tb927.1.2210	Glu28Gly
Tb927_01_v4	560380	SNP	1	G	1	A	100	40	40	Tb927.1.2210	Val73Ile
Tb927_01_v4	560445	InDel	2	--	2	--/TG	60.0/40.0	30/20	50	Tb927.1.2210	Glu94fs
Tb927_01_v4	560446	InDel	1	-	2	-/T	60.8/37.3	31/19	51	Tb927.1.2210	Asp95fs
Tb927_01_v4	560503	SNP	1	C	1	T	100	62	62	Tb927.1.2210	His114Tyr		SNP	1	C	2	T/C	55.6/44.4	75/60	135	Tb927.1.2210	His114Tyr
Tb927_01_v4	560621	SNP	1	A	1	G	100	48	48	Tb927.1.2210	Asn153Ser
Tb927_01_v4	560648	InDel	3	ATA	1	---	60.8	31	51	Tb927.1.2210	Asp162fs
Tb927_01_v4	560650	SNP	1	A	2	A/G	52.4/47.6	11/10	21	Tb927.1.2210	Asn163Asp
Tb927_01_v4	560920	SNP	1	A	2	A/G	60.0/31.1	27/14	45	Tb927.1.2210	Asn253Asp
Tb927_01_v4	560950	SNP	1	A	1	G	70.7	29	41	Tb927.1.2210	Lys263Glu
Tb927_01_v4	561515	SNP	1	A	1	G	97.6	41	42	Tb927.1.2220	Val131Ala
Tb927_01_v4	561542	InDel	1	-	2	-/C	56.7/43.3	17/13	30	Tb927.1.2220	Lys122fs
Tb927_01_v4	561546	InDel	1	-	2	-/G	57.1/42.9	16/12	28	Tb927.1.2220	Lys121fs
Tb927_01_v4	561551	InDel	1	C	2	-/C	46.2/38.5	12/10	26	Tb927.1.2220	Arg119fs
Tb927_01_v4	561554	SNP	1	C	2	G/C	66.7/33.3	16/8	24	Tb927.1.2220	Arg118Thr
Tb927_01_v4	561570	SNP	1	C	1	T	100	27	27	Tb927.1.2220	Val113Met
Tb927_01_v4	561665	SNP	1	A	1	G	100	32	32	Tb927.1.2220	Ile81Thr
Tb927_01_v4	561675	SNP	1	T	1	C	100	32	32	Tb927.1.2220	Lys78Glu
Tb927_01_v4	561701	InDel	1	-	2	T/-	65.4/34.6	17/9	26	Tb927.1.2220	Asn69fs
Tb927_01_v4	561717	SNP	1	G	1	A	75	21	28	Tb927.1.2220	Leu64Phe
Tb927_01_v4	561772	SNP	3	TTT	1	AAA	75	9	12	Tb927.1.2220	Lys45Phe
Tb927_01_v4	561778	Complex SNP	3	AAA	2	AAC/TTT	36.4/36.4	8/8	22	Tb927.1.2220	Phe43Lys,Val
Tb927_01_v4	561785	Complex SNP	1	C	3	A/C/T	37.1/31.4/31.4	13/11/11	35	Tb927.1.2220	Cys41Phe,Tyr
Tb927_01_v4	561840	SNP	1	C	1	T	100	45	45	Tb927.1.2220	Glu23Lys
Tb927_01_v4	561888	InDel	1	T	2	T/-	62.0/32.0	31/16	50	Tb927.1.2220	Arg7fs
Tb927_01_v4	562304	SNP	1	C	1	G	100	41	41	Tb927.1.2230	Gln21Glu
Tb927_01_v4	562319	Complex SNP	3	GTA	2	GCG/GCA	55.9/44.1	19/15	34	Tb927.1.2230	Val26Ala
Tb927_01_v4	563670	InDel	1	-	2	-/A	62.9/34.3	22/12	35	Tb927.1.2240	Arg10fs
Tb927_01_v4	563678	SNP	1	A	1	G	100	26	26	Tb927.1.2240	Glu13Gly
Tb927_01_v4	563723	InDel	1	-	2	T/-	64.3/35.7	27/15	42	Tb927.1.2240	Val28fs
Tb927_01_v4	563785	SNP	1	A	2	T/A	55.8/44.2	24/19	43	Tb927.1.2240	Ile49Phe
Tb927_01_v4	563797	SNP	1	A	1	T	100	39	39	Tb927.1.2240	Thr53Ser
Tb927_01_v4	563801	SNP	1	T	1	C	100	30	30	Tb927.1.2240	Ile54Thr
Tb927_01_v4	563804	SNP	1	T	1	C	100	41	41	Tb927.1.2240	Leu55Pro
Tb927_01_v4	563828	SNP	1	T	1	G	94.1	32	34	Tb927.1.2240	Phe63Cys
Tb927_01_v4	563832	Complex InDel	1	C	2	-/T	44.4/44.4	16/16	36	Tb927.1.2240	Phe64fs
Tb927_01_v4	563833	SNP	1	C	2	T/C	56.2/43.8	18/14	32	Tb927.1.2240	Pro65Ser
Tb927_01_v4	563836	SNP	1	C	2	C/T	62.5/37.5	20/12	32	Tb927.1.2240	Leu66Phe
Tb927_01_v4	563881	InDel	1	-	2	-/T	51.4/48.6	18/17	35	Tb927.1.2240	Phe81fs
Tb927_01_v4	563885	InDel	5	-----	2	-----/TTTGT	48.5/36.4	16/12	33	Tb927.1.2240	Val82fs
Tb927_01_v4	563908	InDel	3	---	2	ATC/---	51.9/48.1	14/13	27	Tb927.1.2240	Ile89_Ile90insIle
Tb927_01_v4	564153	Complex InDel	1	G	2	A/-	46.9/34.4	15/11	32	Tb927.1.2250	Glu8fs
Tb927_01_v4	564163	Complex InDel	1	T	3	G/-/T	37.9/31.0/31.0	11/9/9	29	Tb927.1.2250	Ile11fs
Tb927_01_v4	564165	InDel	1	T	2	-/T	35.7/32.1	10/9	28	Tb927.1.2250	Tyr12fs
Tb927_01_v4	564206	Complex InDel	2	TA	2	AA/--	55.6/33.3	10/6	18	Tb927.1.2250	Phe25fs
Tb927_01_v4	564207												InDel	1	-	2	-/A	64.5/35.5	140/77	217	Tb927.1.2250	Lys26fs
Tb927_01_v4	564220	SNP	1	C	1	G	100	12	12	Tb927.1.2250	Thr30Arg
Tb927_01_v4	564240	InDel	1	G	1	-	100	12	12	Tb927.1.2250	Gly37fs
Tb927_01_v4	564264												InDel	1	A	2	A/-	55.9/43.3	151/117	270	Tb927.1.2250	Lys45fs
Tb927_01_v4	564282	SNP	3	ATT	1	TCT	77.8	14	18	Tb927.1.2250	Ile51Ser
Tb927_01_v4	564293	SNP	1	T	2	A/T	60.0/40.0	18/12	30	Tb927.1.2250	Phe54Leu
Tb927_01_v4	564300	SNP	1	C	2	C/T	66.7/30.3	22/10	33	Tb927.1.2250	Leu57Phe
Tb927_01_v4	564348	SNP	1	T	1	C	100	40	40	Tb927.1.2250	Trp73Arg
Tb927_01_v4	565627	InDel	3	AAA	2	AAA/---	40.5/33.3	17/14	42	Tb927.1.2270	Lys18del
Tb927_01_v4	565633	InDel	1	G	2	G/-	51.2/32.6	22/14	43	Tb927.1.2270	Gly20fs
Tb927_01_v4	565634	SNP	1	G	2	G/A	64.7/35.3	22/12	34	Tb927.1.2270	Gly20Glu
Tb927_01_v4	565640	InDel	1	A	2	A/-	66.7/31.0	28/13	42	Tb927.1.2270	Glu22fs
Tb927_01_v4	565643	SNP	1	A	2	G/A	53.7/46.3	22/19	41	Tb927.1.2270	Lys23Arg
[truncated: 97,021 more rows]
