# Supplementary material for: Genome and Phylogenetic Analyses of Trypanosoma evansi Reveal Extensive Similarity to T. brucei and Multiple Independent Origins for Dyskinetoplasty
Source: PLoS Negl Trop Dis. 2015 Jan 8;9(1):e3404. doi: 10.1371/journal.pntd.0003404 (PMC4288722; doi:10.1371/journal.pntd.0003404)
Supplement: S7 Table — A spreadsheet showing Trypanozoon strains and microsatellite information. (XLSX) [file pntd.0003404.s021.xlsx]

## Sheet: Trypanozoon Strains
Subspecies	Sample Code	Sample	Country	Host	Year	LipDH Haplotype	LipDH Genotype	ATPg C-terminus	COX1 Haplotype	Source Lab	Strain Ref. (PMID)	ATP γ Seq. Ref. (PMID)
T.b.brucei	Tbb08	927	Kenya	Tsetse	1969	19+21	V/V	WT+WT	14**	MacLeod	4723213	this work
T.b.brucei	Tbb38	Lister 427 (29.13)	Uganda?	Cattle?	1956?	25+26	X/X	WT+WT	2	Cross (via Stuart)	10215027	this work
T.b.brucei	Tbb37	EATRO 164		Hartebeest	1960	3+25	X/X	WT+WT		Stuart	6439844	this work
T.b.brucei	Tbb09	STIB 247	Tanzania	Hartebeest	1971	3+3	X/X	WT+WT	6**	MacLeod	3724860	this work
T.b.brucei	Tbb20	STIB 920	Tanzania	Hartebeest	1971	3+3	X/X	WT+WT	3	Lukes	9797216	this work
T.b.brucei	Tbb51	B8/18	Nsukka, Nigeria	Pig	1962	4+30	Z/atypical	WT+WT	21	Gibson	7001872	this work
T.b.brucei	Tbb49	TSW 196	Ivory Coast	Pig	1978	4+4	Z/Z	WT+WT	20	Gibson	6287687	this work
T.b.brucei	Tbb50	KP2 cln.23=KP2N	K.-P., Ivory Coast	G. palpalis	1982	4+4	Z/Z	WT+WT	20	Gibson	6095495	this work
T.b.brucei	Tbb06	Mag18	Uganda	?	1988	5+6	X/Y	WT+WT		MacLeod	?	this work
T.b.brucei	Tbb19	EATRO HN	?	?	?	6+13	X/X	WT+WT		Lukes	18245376	this work
T.b.brucei	Tbb35	Antat1.1	Uganda	Bushbuck	1966	6+13	X/X	WT+WT	6**	Matthews	1231658	this work
T.b.brucei	Tbb07	B23	Uganda	?	1988	7+7	Z/Z	WT+WT		MacLeod	?	this work
T.b.brucei	Tbb10	K854	Kiboko, Kenya	?	1969	8+20	V/V	WT+WT		MacLeod	?	this work
T.b.gambiense group 1	Tbg15	Lisa	Ivory Coast	Human	1983	11+12	W/Y	WT+WT		MacLeod	?	this work
T.b.gambiense group 1*	Tbg39*	Dal972c1*	Ivory Coast	Human	1986	32+32	Y/Y	WT+WT		TriTrypDB	22483376	this work
T.b.gambiense group 1	Tbg14	Ligo	Ivory Coast	Human	1984	9+10	W/Y	WT+WT	8	MacLeod	?	this work
T.b.rhodesiense	Tbr01	GUP1051	Nyanza, Kenya	Human	1961	1+2	X/Z	WT+WT	5	MacLeod	?	this work
T.b.rhodesiense	Tbr02	Z208	Zambia	Human	1982	19+21	V/V	WT+WT	14	MacLeod	?	this work
T.b.rhodesiense	Tbr03	EA174	Uganda	Human	1956	3+4	X/Z	WT+WT		MacLeod	?	this work
T.b.rhodesiense	Tbr04	Papol103	Uganda	Human	1988	3+4	X/Z	WT+WT	5	MacLeod	8415549	this work
T.equiperdum	Teq21***	BoTat1.1	Morocco	Horse	1924	14+17	V/Z	A273P+A273P	22	Lukes	15923142	18245376
T.equiperdum	Teq22	STIB 842 (BoTat1.1?)	Morocco?	Horse?	1924?	15+18	V/Z	A273P+A273P	22	Lukes	18245376	18245376
T.equiperdum	Teq23***	STIB 841 (OVI?)	South Africa	?	?	16+19	V/V	WT+WT	14	Lukes	18245376	23959897
T.equiperdum	Teq25	ATCC 30023	France	?	1903	23+24	W/Z	A281Δ+WT		Lukes	15923142	23959897
T.equiperdum	Teq24***	STIB 818	China	Horse	1979	4+22	W/Z	A281Δ+WT	23	Lukes	15923142	18245376
T.evansi	Tev26	STIB 810	China	Water buffalo	1985	23+24	W/Z	A281Δ+WT		Lukes	18245376	18245376
T.evansi	Tev30	SS73M	Philippines	Water buffalo	2006	23+24	W/Z	A281Δ+WT		Lukes	18245376	23959897
T.evansi	Tev31	SS143M	Philippines	Water buffalo	2006	23+24	W/Z	A281Δ+WT		Lukes	18245376	23959897
T.evansi	Tev33***	Stock Kazakh	Kazakhstan	Camel	1995	23+24	W/Z	A281Δ+WT		Lukes	18245376	23959897
T.evansi	Tev48	E110	Brazil	Capybara	1985	24+29	Z/Z	A281Δ+WT		Gibson	2571248	23959897
T.evansi	Tev42	KETRI 2479	Kenya	Camel	1980	27+28	atypical	M282L+WT		Gibson	6836172	18245376
T.evansi	Tev55	1087	Pantanal, Brazil	Horse	2000	29+31	W/Z	A281Δ+WT		Jansen	?	this work
T.evansi	Tev27	STIB 805	China	Water buffalo	1985	4+22	W/Z	A281Δ+WT		Lukes	18245376	18245376
T.evansi	Tev28	STIB 807	China	Water buffalo	1979	4+22	W/Z	A281Δ+WT		Lukes	18245376	23959897
T.evansi	Tev29	CPOgz1	China	Water buffalo	2005	4+22	W/Z	A281Δ+WT		Lukes	18245376	23959897
T.evansi	Tev36	Antat 3/3	South America	Capybara	1969	4+22	W/Z	A281Δ+WT		Stuart	3033499	23959897
T.evansi	Tev43	C13	Kenya	Camel	1981	4+22	W/Z	A281Δ+WT		Gibson	6836172	23959897
T.evansi	Tev44	BC703	Thailand	Cattle	2011	4+22	W/Z	A281Δ+WT		Desquesnes	?	this work
T.evansi	Tev46	H380	Thailand	Horse	2011	4+22	W/Z	A281Δ+WT		Desquesnes	?	this work
T.evansi	Tev57	646	Pantanal, Brazil	Capybara	2000	4+22	W/Z	A281Δ+WT		Jansen	?	this work
* Note that the Dal972 sequences were obtained from TriTrypDB. No heterozygosity information was available for these sequences.
** COX1 haplotype available from PMID 21347445
*** Unpublished microsatellite data available from Oliver Balmer, Swiss Tropical Institute (see Supplemental Table 13)

## Sheet: Microsatellite
T. evansi and T. equiperdum strains with unpublished microsatellite data available
	Balmer ID	Strain	ID in this study
Teq	ob003	Canadian
	ob004	BoTat (Morocco)	Teq21
	ob005	ATCC30019 (France)
	ob044	STIB818 (China)	Teq24
	ob105	OVI (South Africa)	Teq23
Tev	ob002	STIB806K (China)
	ob035	STIB708 (Kenya)
	ob042	STIB811 (China)
	ob043	STIB817 (China)
	ob106	RoTat1.2 (Indonesia)
	ob195	780AA (Kenya)
	ob196	Can/86 (Brazil)
	ob197	Colombia
	ob198	Kazakh	Tev33
	ob199	Vietnam
